# Supplementary material for: Common, low-frequency, rare, and ultra-rare coding variants contribute to COVID-19 severity
Source: Hum Genet. 2021 Dec 10;141(1):147–73. doi: 10.1007/s00439-021-02397-7 (PMC8661833; doi:10.1007/s00439-021-02397-7)
Supplement: Supplementary file 7 — Supplementary file7 (XLSX 255 kb) [file 439_2021_2397_MOESM7_ESM.xlsx]

## Sheet: Foglio1
Supplementary Table 3a. Ultra-rare features extracted in males
gene	mean	min	max	count	count_from_male_sex	count_from_both_sex
A1BG_ultrarare_al2	-0.490811	-0.490811	-0.490811	1	0	1
A2ML1_ultrarare_al1	0.158487	0.158487	0.158487	1	0	1
AAK1_ultrarare_al1	-0.114436	-0.114436	-0.114436	1	0	1
AANAT_ultrarare_al2	0.809514	0.133295	2.2848	24	0	24
AARS2_ultrarare_al2	0.424394	0.226165	0.622624	2	0	2
AARS_ultrarare_al1	0.165711	0.165711	0.165711	1	0	1
AARS_ultrarare_al2	0.262974	0.262974	0.262974	1	0	1
AASS_ultrarare_al1	-0.313533	-1.22852	-0.0154163	37	0	37
AASS_ultrarare_al2	-0.200545	-0.595349	-0.0469987	5	0	5
AATK_ultrarare_al2	1.71904	0.00734801	4.71639	35	1	34
ABCA10_ultrarare_al2	-0.80962	-2.36929	-0.0103006	18	0	18
ABCA13_ultrarare_al2	-0.278813	-0.94528	-0.00774458	23	1	22
ABCA1_ultrarare_al1	-0.153809	-0.968554	-0.00439154	26	2	24
ABCA2_ultrarare_al1	0.110965	0.0787696	0.143161	2	0	2
ABCA3_ultrarare_al1	0.1173	0.0021367	0.344867	17	0	17
ABCA3_ultrarare_al2	0.762842	0.263266	1.47454	7	0	7
ABCA4_ultrarare_al2	0.343628	0.00586642	0.794143	10	0	10
ABCA6_ultrarare_al1	0.1143	0.0158501	0.342176	18	2	16
ABCA7_ultrarare_al2	-0.106352	-0.44385	0.221563	5	0	5
ABCA8_ultrarare_al1	0.0540493	0.0361017	0.0694547	5	0	5
ABCB1_ultrarare_al1	0.0572942	0.0572942	0.0572942	1	0	1
ABCB5_ultrarare_al1	-0.134649	-0.336459	-0.0206115	10	0	10
ABCB7_ultrarare_al1	0.662429	0.00380604	1.69487	9	9	0
ABCC10_ultrarare_al2	0.0915543	0.0915543	0.0915543	1	1	0
ABCC11_ultrarare_al1	0.0221025	0.0221025	0.0221025	1	0	1
ABCC12_ultrarare_al2	-0.253203	-0.253203	-0.253203	1	0	1
ABCC2_ultrarare_al2	-0.102874	-0.102874	-0.102874	1	0	1
ABCC3_ultrarare_al1	-0.0393973	-0.0393973	-0.0393973	1	0	1
ABCC8_ultrarare_al2	-0.184554	-0.461215	-0.0360024	3	0	3
ABCD1_ultrarare_al1	-1.55104	-2.09005	-0.679441	17	17	0
ABCD4_ultrarare_al2	0.354277	0.354277	0.354277	1	1	0
ABCG4_ultrarare_al1	0.0633827	0.0633827	0.0633827	1	1	0
ABHD17C_ultrarare_al2	-0.25797	-0.43846	-0.0774806	2	0	2
ABHD8_ultrarare_al2	-0.283571	-0.532704	-0.0524637	4	0	4
ABI3BP_ultrarare_al1	-0.0856048	-0.0856048	-0.0856048	1	1	0
ABI3BP_ultrarare_al2	-0.175462	-0.267396	-0.0835285	2	0	2
ABTB2_ultrarare_al1	0.167901	0.00891594	0.661133	10	0	10
ABTB2_ultrarare_al2	0.01296	0.01296	0.01296	1	0	1
ACADL_ultrarare_al1	-0.180979	-0.246278	-0.119477	4	0	4
ACADL_ultrarare_al2	-0.440221	-1.05644	-0.000601829	6	0	6
ACAN_ultrarare_al2	0.687583	0.265124	1.38063	4	0	4
ACE2_ultrarare_al1	-0.362275	-0.951397	-0.00469328	5	5	0
ACE_ultrarare_al2	0.0122151	-0.144977	0.169407	2	0	2
ACKR1_ultrarare_al2	0.352153	0.0494348	0.650656	4	0	4
ACKR2_ultrarare_al2	-0.324115	-0.324115	-0.324115	1	0	1
ACKR3_ultrarare_al1	0.158921	0.158921	0.158921	1	0	1
ACMSD_ultrarare_al1	0.193886	0.0918922	0.303739	4	0	4
ACOT11_ultrarare_al1	0.138648	0.079667	0.180258	4	2	2
ACOT11_ultrarare_al2	-0.0212836	-0.0212836	-0.0212836	1	0	1
ACOT13_ultrarare_al2	-0.430597	-0.438205	-0.422989	2	0	2
ACOT4_ultrarare_al1	-0.118338	-0.19516	-0.0415154	2	0	2
ACOT9_ultrarare_al1	-1.38243	-3.81607	-0.17528	14	14	0
ACOX2_ultrarare_al1	-0.115226	-0.115226	-0.115226	1	0	1
ACOXL_ultrarare_al1	-0.204103	-0.204103	-0.204103	1	0	1
ACP4_ultrarare_al1	0.117989	0.109955	0.126024	2	0	2
ACSF2_ultrarare_al1	0.0717271	0.0386542	0.114638	6	0	6
ACSF3_ultrarare_al1	-0.0357706	-0.0357706	-0.0357706	1	0	1
ACSL4_ultrarare_al1	-0.343869	-0.744179	-0.105848	9	9	0
ACTR5_ultrarare_al1	-0.0305476	-0.0465397	-0.0112832	3	0	3
ACTRT1_ultrarare_al1	0.645561	0.152761	1.48653	10	10	0
ADAM15_ultrarare_al1	0.148965	0.00816495	0.829341	14	0	14
ADAM17_ultrarare_al2	0.712417	0.0639385	1.95456	24	0	24
ADAM19_ultrarare_al1	-0.289115	-0.52963	-0.0485995	2	0	2
ADAM30_ultrarare_al1	0.342449	0.0210893	0.891482	8	0	8
ADAM33_ultrarare_al2	0.764843	0.0183461	2.54163	8	0	8
ADAM8_ultrarare_al1	0.0736325	0.0113406	0.22716	10	0	10
ADAM9_ultrarare_al1	0.313411	0.192874	0.408897	3	0	3
ADAMTS10_ultrarare_al2	-0.0806532	-0.272261	0.108413	13	0	13
ADAMTS13_ultrarare_al1	-0.0425012	-0.0425012	-0.0425012	1	0	1
ADAMTS20_ultrarare_al2	1.56131	0.160375	3.11487	36	0	36
ADAMTS2_ultrarare_al1	-0.038755	-0.038755	-0.038755	1	0	1
ADAMTS3_ultrarare_al1	0.124156	0.00395801	0.600116	36	0	36
ADAMTS4_ultrarare_al1	-0.275392	-0.734144	-0.0169992	8	0	8
ADAMTS7_ultrarare_al1	0.0994736	0.0717953	0.127152	2	0	2
ADAMTS7_ultrarare_al2	0.4986	0.0243282	0.868407	10	0	10
ADAMTS8_ultrarare_al1	-0.0951764	-0.180791	-0.00738445	11	3	8
ADAMTSL2_ultrarare_al2	0.143713	-0.07324	0.491762	27	0	27
ADAMTSL3_ultrarare_al1	-0.0258162	-0.0675195	-0.000587972	3	1	2
ADAMTSL4_ultrarare_al2	-0.568995	-1.04178	-0.310655	3	0	3
ADCK1_ultrarare_al1	-0.210643	-0.354858	-0.0382036	3	0	3
ADCY2_ultrarare_al2	0.0488168	0.0430865	0.0530849	3	0	3
ADCY4_ultrarare_al2	-0.485169	-2.31646	-0.032566	14	0	14
ADGB_ultrarare_al2	0.993621	0.154856	2.79464	38	1	37
ADGRA2_ultrarare_al1	0.11711	0.11711	0.11711	1	0	1
ADGRA2_ultrarare_al2	0.268731	0.118157	0.419304	2	0	2
ADGRB1_ultrarare_al1	-0.0899566	-0.162401	-0.00712611	4	0	4
ADGRB3_ultrarare_al1	-0.182243	-0.750679	-0.000666724	13	0	13
ADGRE1_ultrarare_al1	-0.107516	-0.107516	-0.107516	1	0	1
ADGRE2_ultrarare_al1	-0.0339963	-0.0339963	-0.0339963	1	0	1
ADGRE3_ultrarare_al1	-0.174145	-0.447023	-0.0268147	7	0	7
ADGRF1_ultrarare_al1	-0.05859	-0.05859	-0.05859	1	0	1
ADGRF3_ultrarare_al2	0.165371	0.00992635	0.454615	8	0	8
ADGRF5_ultrarare_al1	0.193427	0.167094	0.219761	2	0	2
ADGRG2_ultrarare_al1	0.0383584	0.0383584	0.0383584	1	1	0
ADGRG3_ultrarare_al2	0.630336	0.00283102	1.40444	4	0	4
ADGRG4_ultrarare_al1	-0.378949	-0.937702	-0.0199302	14	14	0
ADGRG5_ultrarare_al1	-0.0711409	-0.0711409	-0.0711409	1	0	1
ADGRG6_ultrarare_al2	0.0584457	0.0584457	0.0584457	1	0	1
ADGRL2_ultrarare_al1	-0.136914	-0.159066	-0.114763	2	0	2
ADGRV1_ultrarare_al2	0.407965	0.0140617	1.10845	31	1	30
ADNP2_ultrarare_al1	0.20759	0.20759	0.20759	1	0	1
ADRA1D_ultrarare_al1	-0.156822	-0.156822	-0.156822	1	0	1
ADRA2C_ultrarare_al2	0.753834	0.0612869	2.41969	27	0	27
ADRB1_ultrarare_al2	0.18526	0.18526	0.18526	1	0	1
ADSS1_ultrarare_al1	0.283229	0.00622191	1.29067	14	1	13
AEBP1_ultrarare_al2	1.0928	0.00606289	3.09569	27	0	27
AFAP1L1_ultrarare_al1	0.118193	0.0111627	0.497749	12	6	6
AFDN_ultrarare_al1	-0.141532	-0.141532	-0.141532	1	1	0
AFDN_ultrarare_al2	-0.415442	-0.872165	-0.118332	5	0	5
AFF1_ultrarare_al1	0.128648	0.0290036	0.25694	15	0	15
AFF2_ultrarare_al1	-0.168718	-0.428118	0.0112656	3	3	0
AFF3_ultrarare_al1	0.213175	0.000830954	0.531912	12	0	12
AFG1L_ultrarare_al1	-0.173207	-0.351898	-0.0380744	5	0	5
AGAP1_ultrarare_al1	-0.0893999	-0.210097	-0.00456152	20	0	20
AGAP2_ultrarare_al2	-0.541522	-1.3795	-0.0122344	9	0	9
AGAP3_ultrarare_al2	0.472962	0.030602	1.36037	24	0	24
AGA_ultrarare_al1	0.155133	0.0164395	0.462599	15	0	15
AGBL1_ultrarare_al1	0.163269	0.00335598	0.639163	10	1	9
AGBL1_ultrarare_al2	0.759888	0.759888	0.759888	1	0	1
AGBL3_ultrarare_al1	0.146863	0.0344164	0.520719	7	0	7
AGGF1_ultrarare_al1	-0.349746	-0.349746	-0.349746	1	0	1
AGMAT_ultrarare_al2	0.028157	0.028157	0.028157	1	0	1
AGTPBP1_ultrarare_al2	1.31494	0.120805	3.38852	37	1	36
AGTR2_ultrarare_al1	-1.89657	-5.24526	-0.56712	13	13	0
AGXT_ultrarare_al2	-0.179689	-0.179689	-0.179689	1	0	1
AHCTF1_ultrarare_al2	0.191473	0.191473	0.191473	1	0	1
AHDC1_ultrarare_al2	0.0132649	0.0132649	0.0132649	1	0	1
AHI1_ultrarare_al1	0.13091	0.0694625	0.216728	3	0	3
AHNAK2_ultrarare_al2	-0.0963834	-0.335391	0.238479	10	1	9
AHNAK_ultrarare_al2	1.44561	0.0940968	3.12452	42	1	41
AIFM1_ultrarare_al1	1.06757	0.252916	3.43984	8	8	0
AIPL1_ultrarare_al2	-0.508443	-1.00133	-0.106935	4	0	4
AIRE_ultrarare_al2	-0.0599526	-0.0642984	-0.0556069	2	0	2
AJM1_ultrarare_al1	-0.0472828	-0.0472828	-0.0472828	1	0	1
AJM1_ultrarare_al2	-0.610107	-1.43959	-0.00166053	25	0	25
AK9_ultrarare_al2	-0.397944	-1.04258	-0.0269795	18	0	18
AKAP11_ultrarare_al1	0.162973	0.00151613	0.524451	42	2	40
AKAP11_ultrarare_al2	0.162952	0.162952	0.162952	1	1	0
AKAP12_ultrarare_al1	-0.183378	-0.183378	-0.183378	1	0	1
AKAP13_ultrarare_al2	-0.115151	-0.248716	-0.00302169	9	1	8
AKAP14_ultrarare_al1	-0.437306	-0.947088	-0.0413367	7	7	0
AKAP17A_ultrarare_al2	0.0743179	0.000666983	0.266718	8	0	8
AKAP3_ultrarare_al1	0.392376	0.392376	0.392376	1	0	1
AKAP4_ultrarare_al1	1.18782	0.0788437	3.03071	9	9	0
AKAP6_ultrarare_al1	0.0788456	0.00881173	0.200538	19	0	19
AKAP6_ultrarare_al2	0.83703	0.11353	2.54741	6	0	6
AKAP9_ultrarare_al2	0.634668	0.0166693	1.85918	20	0	20
AKNAD1_ultrarare_al1	0.0166631	0.0166631	0.0166631	1	0	1
AKNA_ultrarare_al1	0.0906974	0.00409551	0.351023	42	0	42
AKNA_ultrarare_al2	-0.0135315	-0.229046	0.131764	3	0	3
AKR1E2_ultrarare_al2	-0.624321	-1.70249	-0.172119	4	0	4
ALAS1_ultrarare_al2	0.204195	0.204195	0.204195	1	0	1
ALAS2_ultrarare_al1	1.82376	0.179573	4.72373	16	16	0
ALDH16A1_ultrarare_al1	-0.119041	-0.313522	-0.0208864	11	0	11
ALDH16A1_ultrarare_al2	-0.936053	-2.21536	-0.172962	16	0	16
ALDH1L1_ultrarare_al2	0.635603	0.17773	1.33969	4	0	4
ALDH1L2_ultrarare_al1	-0.123779	-0.206238	-0.0413206	2	1	1
ALG13_ultrarare_al1	-0.162057	-0.334372	-0.0535881	8	8	0
ALKBH8_ultrarare_al2	-0.172453	-0.172453	-0.172453	1	0	1
ALK_ultrarare_al1	-0.153102	-0.449043	-0.0172094	12	0	12
ALMS1_ultrarare_al2	-0.378684	-1.31813	-0.0931385	35	1	34
ALOX12_ultrarare_al2	0.53874	0.0284606	1.82565	29	0	29
ALOX15_ultrarare_al1	0.0779262	0.00069709	0.125069	3	0	3
ALOX15_ultrarare_al2	0.0622942	0.0622942	0.0622942	1	0	1
ALPK2_ultrarare_al1	0.0958112	0.0101294	0.320217	22	22	0
ALPK3_ultrarare_al2	0.653409	0.0125875	2.10453	17	0	17
ALS2CL_ultrarare_al2	0.508927	0.508927	0.508927	1	0	1
AMELX_ultrarare_al1	0.553963	0.0155386	1.04844	9	9	0
AMER1_ultrarare_al1	-0.733442	-2.05376	-0.0679014	10	10	0
AMER3_ultrarare_al2	0.775719	0.0460539	1.85232	35	1	34
AMH_ultrarare_al1	0.0559561	0.00239901	0.135303	3	0	3
AMIGO3_ultrarare_al2	0.653686	0.425602	0.881771	2	0	2
AMMECR1_ultrarare_al1	1.28629	0.109311	2.46542	14	14	0
AMOTL2_ultrarare_al1	0.169569	0.0621797	0.317322	3	0	3
AMPH_ultrarare_al1	0.175163	0.175163	0.175163	1	0	1
AMZ1_ultrarare_al1	0.0714699	0.000333367	0.169696	11	1	10
AMZ1_ultrarare_al2	0.216774	0.216774	0.216774	1	0	1
ANK1_ultrarare_al1	-0.0997696	-0.21346	-0.0406521	3	0	3
ANK1_ultrarare_al2	0.588183	0.0464687	1.98995	27	1	26
ANK2_ultrarare_al2	-0.610151	-1.11914	-0.0458929	4	0	4
ANK3_ultrarare_al2	0.510617	0.0264071	1.22715	9	0	9
ANKAR_ultrarare_al2	0.250383	0.0528639	0.447902	2	0	2
ANKDD1B_ultrarare_al2	-1.18077	-4.10866	-0.0406929	35	0	35
ANKFN1_ultrarare_al2	0.79747	0.0632875	1.86887	23	1	22
ANKFY1_ultrarare_al1	0.118077	0.0275856	0.195317	3	0	3
ANKK1_ultrarare_al2	-0.248586	-0.495243	-0.0556368	9	1	8
ANKLE1_ultrarare_al1	-0.0821657	-0.229959	-0.0166931	6	0	6
ANKMY1_ultrarare_al2	0.0704182	0.0704182	0.0704182	1	0	1
ANKRD11_ultrarare_al2	-0.546506	-0.861072	-0.23194	2	0	2
ANKRD12_ultrarare_al1	-0.131607	-0.245313	-0.0179016	2	0	2
ANKRD24_ultrarare_al2	-1.01036	-1.65294	-0.367774	2	0	2
ANKRD31_ultrarare_al2	0.213482	0.0127335	0.377032	3	0	3
ANKRD33B_ultrarare_al2	-0.0173273	-0.032995	-0.00165946	2	0	2
ANKRD36B_ultrarare_al2	-0.352043	-0.804933	-0.122946	5	0	5
ANKRD50_ultrarare_al2	0.139911	0.0452033	0.234619	2	0	2
ANKS6_ultrarare_al2	-0.452145	-1.39509	-0.0287013	5	0	5
ANO8_ultrarare_al1	0.0949521	0.0532256	0.136679	2	0	2
ANO8_ultrarare_al2	0.56406	0.130923	0.967274	8	0	8
ANTXRL_ultrarare_al1	0.0200173	0.0200173	0.0200173	1	0	1
ANTXRL_ultrarare_al2	0.644838	0.0360098	2.50267	35	0	35
AOC1_ultrarare_al1	-0.130396	-0.284728	-0.0182195	20	0	20
AOC1_ultrarare_al2	-0.225198	-0.369519	-0.0808771	2	0	2
AP1G2_ultrarare_al2	-0.519205	-1.1911	-0.0949243	7	0	7
AP5Z1_ultrarare_al2	0.319873	0.319873	0.319873	1	0	1
APBA3_ultrarare_al1	0.133476	0.00448927	0.351512	23	0	23
APBA3_ultrarare_al2	0.701417	0.0014618	1.9364	37	1	36
APBB1IP_ultrarare_al2	-0.42595	-0.99186	-0.0123888	20	0	20
APC2_ultrarare_al2	0.402385	0.0161337	1.39975	26	0	26
APC_ultrarare_al1	-0.108651	-0.193307	-0.0189086	7	0	7
APEX2_ultrarare_al1	1.27896	0.252719	2.29008	12	12	0
APLF_ultrarare_al2	-2.19342	-2.19342	-2.19342	1	0	1
APOB_ultrarare_al2	-0.876837	-2.2035	-0.0606867	38	1	37
APOL1_ultrarare_al1	-0.239225	-0.468026	-0.0104238	2	0	2
APOL2_ultrarare_al2	-0.708023	-2.25173	-0.00215295	24	0	24
APOO_ultrarare_al1	0.462682	0.0806962	1.19403	5	5	0
APPL2_ultrarare_al1	0.142206	0.0989967	0.263471	4	0	4
AQP12B_ultrarare_al1	-0.177571	-0.177571	-0.177571	1	0	1
AQP12B_ultrarare_al2	-0.686763	-2.82032	-0.133203	24	0	24
AQP2_ultrarare_al1	-0.408253	-0.408253	-0.408253	1	0	1
ARAF_ultrarare_al1	-0.516286	-1.01843	-0.0952291	8	8	0
ARAP1_ultrarare_al2	-0.830036	-2.02462	-0.00492024	24	0	24
ARAP2_ultrarare_al2	-0.297076	-0.851132	-0.000118994	3	0	3
ARAP3_ultrarare_al1	-0.194142	-0.704658	-0.00692543	7	0	7
AREG_ultrarare_al1	-0.0117024	-0.0117024	-0.0117024	1	0	1
AREG_ultrarare_al2	-0.218238	-0.28298	-0.153496	2	0	2
ARFGEF3_ultrarare_al1	0.11807	0.00682035	0.47519	31	3	28
ARFGEF3_ultrarare_al2	0.0445625	0.0445625	0.0445625	1	0	1
ARHGAP22_ultrarare_al1	-0.0646246	-0.0744894	-0.0547598	2	0	2
ARHGAP25_ultrarare_al1	-0.249633	-0.256471	-0.242794	2	0	2
ARHGAP28_ultrarare_al1	0.0300845	0.0300845	0.0300845	1	0	1
ARHGAP29_ultrarare_al1	0.0991152	0.0122311	0.186894	5	0	5
ARHGAP30_ultrarare_al1	-0.223039	-0.885499	-0.0108136	24	0	24
ARHGAP45_ultrarare_al2	-0.388448	-0.661962	-0.16069	5	0	5
ARHGAP4_ultrarare_al1	0.051301	-0.269124	0.276371	5	5	0
ARHGAP5_ultrarare_al1	0.0496735	0.00604392	0.160886	4	0	4
ARHGAP6_ultrarare_al1	0.447631	-0.0310765	1.50383	14	14	0
ARHGDIA_ultrarare_al2	0.00950706	0.00950706	0.00950706	1	0	1
ARHGEF11_ultrarare_al1	0.149866	0.0856387	0.216696	4	0	4
ARHGEF15_ultrarare_al1	-0.25786	-0.488084	-0.100228	3	0	3
ARHGEF17_ultrarare_al1	-0.0439634	-0.0726334	-0.0103946	5	1	4
ARHGEF17_ultrarare_al2	1.02828	0.0343766	3.64649	26	0	26
ARHGEF28_ultrarare_al1	0.0675964	0.0483496	0.0939442	3	0	3
ARHGEF37_ultrarare_al1	0.196185	0.0254057	0.42794	8	0	8
ARHGEF4_ultrarare_al2	1.28695	0.433381	2.56642	4	0	4
ARHGEF6_ultrarare_al1	-1.88814	-3.80652	-0.389278	15	15	0
ARID1A_ultrarare_al1	0.0803489	0.00336202	0.146072	10	0	10
ARID1A_ultrarare_al2	0.150693	0.00325908	0.316933	6	0	6
ARID1B_ultrarare_al2	-0.277057	-1.12393	0.106603	25	1	24
ARID3C_ultrarare_al1	0.0191186	0.0191186	0.0191186	1	0	1
ARID4A_ultrarare_al2	-0.07268	-0.07268	-0.07268	1	1	0
ARMC4_ultrarare_al1	-0.167975	-0.885993	-0.00137259	31	3	28
ARMCX1_ultrarare_al1	0.369844	0.132429	0.607259	2	2	0
ARMCX2_ultrarare_al1	-0.876937	-1.44524	-0.12457	3	3	0
ARMCX3_ultrarare_al1	-0.982013	-1.89383	-0.00556131	15	15	0
ARMCX4_ultrarare_al1	0.44515	0.0196775	0.887438	15	15	0
ARMCX5-GPRASP2;BHLHB9_ultrarare_al1	0.0486306	-0.303895	0.790129	4	4	0
ARMCX5-GPRASP2;GPRASP2_ultrarare_al1	-1.66852	-2.92973	-0.407113	17	17	0
ARMCX5_ultrarare_al1	-0.704805	-0.704805	-0.704805	1	1	0
ARPC4-TTLL3;TTLL3_ultrarare_al1	-0.134791	-0.186811	-0.0758399	4	0	4
ARPC4-TTLL3;TTLL3_ultrarare_al2	-0.66557	-1.59801	-0.01113	24	0	24
ARR3_ultrarare_al1	0.0605387	-0.273555	0.866424	5	5	0
ARRB2_ultrarare_al1	0.365166	0.365166	0.365166	1	0	1
ARRDC2_ultrarare_al2	-0.551957	-1.01084	-0.128039	4	0	4
ARSD_ultrarare_al1	1.0586	0.102966	1.84252	17	17	0
ARSE_ultrarare_al1	0.338635	0.0196282	1.13115	5	5	0
ARSF_ultrarare_al1	0.49002	0.0175374	1.51846	10	10	0
ARSH_ultrarare_al1	-0.209211	-0.699213	-0.0214222	6	6	0
ART5_ultrarare_al2	-0.290099	-0.866686	-0.00125429	14	0	14
ARVCF_ultrarare_al1	0.0933752	0.0350789	0.153019	4	0	4
ARX_ultrarare_al1	-0.392372	-1.13879	-0.101862	10	10	0
AR_ultrarare_al1	0.564691	0.109039	1.11597	13	13	0
ASB10_ultrarare_al1	-0.0230918	-0.0230918	-0.0230918	1	0	1
ASB11_ultrarare_al1	-0.314578	-0.559264	-0.0698925	2	2	0
ASB12_ultrarare_al1	-0.5553	-1.24643	-0.0418853	6	6	0
ASB14_ultrarare_al1	0.0515803	0.0460741	0.0570865	2	0	2
ASB17_ultrarare_al2	0.424534	0.0282689	1.28493	5	1	4
ASB18_ultrarare_al2	1.1305	0.203125	2.6939	38	1	37
ASL_ultrarare_al1	-0.169064	-0.413444	-0.0104675	25	2	23
ASMTL_ultrarare_al2	-0.0669541	-0.372177	0.127984	8	0	8
ASMT_ultrarare_al2	-0.285767	-0.638305	-0.0259589	9	0	9
ASPM_ultrarare_al2	0.322969	0.00342106	0.925551	33	0	33
ASTN1_ultrarare_al1	0.0248966	0.0248966	0.0248966	1	0	1
ASTN2_ultrarare_al2	0.0547766	0.0139236	0.0956295	2	0	2
ASXL1_ultrarare_al1	0.0677742	0.00117918	0.244056	6	0	6
ASXL1_ultrarare_al2	0.673951	0.0411072	1.50028	22	1	21
ASXL3_ultrarare_al1	-0.0746091	-0.0746091	-0.0746091	1	0	1
ATAD2B_ultrarare_al2	-0.531611	-0.995864	-0.0605776	5	0	5
ATAD3A_ultrarare_al2	0.888428	0.266167	1.51069	2	0	2
ATAD3B_ultrarare_al2	0.408985	0.0227602	0.858288	7	0	7
ATAD5_ultrarare_al1	-0.0574622	-0.0574622	-0.0574622	1	0	1
ATG13_ultrarare_al1	0.202622	0.0398177	0.381633	7	0	7
ATG2A_ultrarare_al2	0.330291	0.0580847	0.602498	2	0	2
ATG2B_ultrarare_al2	-0.198239	-0.432628	-0.0101415	4	0	4
ATG4A_ultrarare_al1	-0.283136	-0.753106	-0.0239083	7	7	0
ATM_ultrarare_al2	-0.562502	-1.30479	-0.00211652	34	0	34
ATP10A_ultrarare_al1	-0.291583	-0.884128	-0.0081219	69	7	62
ATP10B_ultrarare_al1	0.0614572	0.0614572	0.0614572	1	0	1
ATP10B_ultrarare_al2	0.504829	0.00575917	1.93455	25	0	25
ATP10D_ultrarare_al1	0.136734	0.0718138	0.241023	4	0	4
ATP11C_ultrarare_al1	2.21036	0.305817	4.87322	13	13	0
ATP1A2_ultrarare_al1	-0.0296324	-0.0653375	-0.00225127	4	0	4
ATP1A2_ultrarare_al2	-0.404324	-0.404324	-0.404324	1	0	1
ATP1B4_ultrarare_al1	0.448865	0.14331	0.772599	3	3	0
ATP2B3_ultrarare_al1	1.36167	0.214118	2.25855	16	16	0
ATP2C2_ultrarare_al1	-0.153144	-0.600273	-0.0075878	31	0	31
ATP2C2_ultrarare_al2	0.303877	0.0349164	0.601616	4	0	4
ATP5MF-PTCD1;PTCD1_ultrarare_al1	0.169045	0.0151737	0.324701	17	0	17
ATP6AP1_ultrarare_al1	-0.620615	-1.29646	-0.0562619	8	8	0
ATP6AP2_ultrarare_al1	0.352711	0.352711	0.352711	1	1	0
ATP6V0A4_ultrarare_al1	-0.152259	-0.406101	-0.000492891	9	0	9
ATP7A_ultrarare_al1	-0.491332	-0.691248	-0.214368	6	6	0
ATP7B_ultrarare_al1	-0.217429	-0.70028	-0.00812584	9	0	9
ATP9B_ultrarare_al1	-0.0988937	-0.499319	-0.000743604	16	1	15
ATR_ultrarare_al2	0.200592	0.0913277	0.403518	4	0	4
ATXN2_ultrarare_al1	-0.0100874	-0.0100874	-0.0100874	1	0	1
ATXN2_ultrarare_al2	-1.17601	-1.98124	-0.296822	36	0	36
ATXN3L_ultrarare_al1	-0.434421	-1.13273	0.0866192	7	7	0
ATXN3_ultrarare_al2	-1.17861	-2.7553	-0.0648443	35	0	35
ATXN7L2_ultrarare_al1	0.23152	0.0162592	1.39354	24	0	24
ATXN7_ultrarare_al1	0.0644322	0.0491862	0.0796783	2	0	2
ATXN7_ultrarare_al2	0.437718	0.00515356	1.21131	14	0	14
AUNIP_ultrarare_al2	0.650827	0.619736	0.681918	2	0	2
AUTS2_ultrarare_al1	-0.14803	-0.485956	-0.00694024	11	0	11
AVPR2_ultrarare_al1	0.538252	0.16646	1.40526	11	11	0
AWAT1_ultrarare_al1	0.912258	0.189579	2.16396	6	6	0
AXDND1_ultrarare_al2	-0.342831	-0.494953	-0.231275	4	0	4
AXIN1_ultrarare_al1	0.100341	0.0267822	0.173899	2	0	2
AXL_ultrarare_al2	0.0704608	0.0704608	0.0704608	1	0	1
B3GALT6_ultrarare_al2	-0.0104672	-0.0104672	-0.0104672	1	0	1
B3GAT1_ultrarare_al2	1.41003	0.31683	3.48735	18	0	18
B3GLCT_ultrarare_al1	-0.0274228	-0.0274228	-0.0274228	1	0	1
B3GNT8_ultrarare_al1	-0.116004	-0.22361	-0.0268938	3	0	3
B4GALNT3_ultrarare_al1	0.231947	0.00833974	0.708559	8	0	8
BAHCC1_ultrarare_al2	0.223284	0.0343892	0.353975	3	0	3
BAHD1_ultrarare_al1	0.255886	0.0166764	0.847499	11	0	11
BAIAP2L2_ultrarare_al2	-0.443657	-1.06887	-0.04401	5	0	5
BAZ2B_ultrarare_al1	-0.191168	-0.97084	-0.00824096	54	12	42
BBS12_ultrarare_al2	0.554304	0.0210047	2.45044	24	0	24
BCAP31_ultrarare_al1	0.151802	-0.339181	1.6172	6	6	0
BCAR1_ultrarare_al1	-0.132407	-0.390619	-0.00680886	25	9	16
BCAR1_ultrarare_al2	0.575419	0.575419	0.575419	1	0	1
BCL9_ultrarare_al1	-0.183765	-0.282678	-0.0344426	4	0	4
BCLAF3_ultrarare_al1	0.915503	0.109421	1.57502	8	8	0
BCORL1_ultrarare_al1	0.617553	0.0226882	1.55458	11	11	0
BCOR_ultrarare_al1	-0.410792	-0.732466	-0.121695	7	7	0
BCR_ultrarare_al2	-0.477625	-0.477625	-0.477625	1	0	1
BEND2_ultrarare_al1	-0.868389	-1.17228	-0.512385	4	4	0
BEND4_ultrarare_al2	-1.22315	-2.2788	-0.186896	7	0	7
BEX2_ultrarare_al1	0.230782	0.0124693	0.854449	6	6	0
BEX5_ultrarare_al1	0.524912	0.0903133	0.840697	7	7	0
BHLHA9_ultrarare_al2	0.477919	0.164957	1.00805	3	0	3
BHLHE41_ultrarare_al2	-0.543694	-1.89101	-0.0369011	14	0	14
BHMT2_ultrarare_al1	0.0440139	0.0440139	0.0440139	1	0	1
BHMT_ultrarare_al1	-0.0233649	-0.0433023	-0.0034275	2	0	2
BICDL1_ultrarare_al2	0.691538	0.224778	1.61999	5	0	5
BIRC6_ultrarare_al2	0.369523	0.0181238	1.9352	20	0	20
BIVM-ERCC5;ERCC5_ultrarare_al1	-0.429736	-1.041	-0.0239304	25	0	25
BLK_ultrarare_al1	0.064423	0.0197173	0.102049	3	0	3
BMF_ultrarare_al2	-0.210037	-0.240283	-0.179791	2	0	2
BMP15_ultrarare_al1	-0.507352	-1.36243	0.16224	3	3	0
BMP2K_ultrarare_al1	0.0849819	0.0229918	0.164538	4	3	1
BMP6_ultrarare_al2	0.48405	0.48405	0.48405	1	0	1
BMP8A_ultrarare_al2	1.33539	0.188306	3.02402	32	0	32
BMP8B_ultrarare_al2	0.662078	0.00789201	2.29894	16	0	16
BMPR1B_ultrarare_al1	0.00266539	0.00266539	0.00266539	1	0	1
BMX_ultrarare_al1	0.517011	0.144239	0.972531	15	15	0
BNIP3_ultrarare_al2	-0.604412	-2.75313	-0.0517474	37	1	36
BOC_ultrarare_al1	-0.22909	-0.282908	-0.175273	2	0	2
BOP1_ultrarare_al1	-0.163191	-0.961207	-0.00906356	61	2	59
BPIFB1_ultrarare_al2	-0.817603	-3.00084	-0.0562087	15	0	15
BPTF_ultrarare_al2	-0.620764	-1.92689	-0.0427964	25	1	24
BRCA1_ultrarare_al2	0.285164	0.0375829	0.688333	3	0	3
BRCA2_ultrarare_al2	0.84249	0.126707	2.68614	30	1	29
BRCC3_ultrarare_al1	0.733793	0.0188722	1.66141	9	9	0
BRINP1_ultrarare_al1	0.082207	0.00766394	0.21721	7	1	6
BRS3_ultrarare_al1	1.37149	0.213816	2.58694	14	14	0
BRWD3_ultrarare_al1	0.758257	0.11416	1.68169	11	11	0
BSND_ultrarare_al1	-0.0648202	-0.0648202	-0.0648202	1	0	1
BSN_ultrarare_al2	0.343081	0.0197597	1.50095	23	0	23
BTBD2_ultrarare_al2	0.543722	0.0605269	2.20423	25	0	25
BTN2A2_ultrarare_al2	-0.0063843	-0.368149	0.20517	3	0	3
C10orf71_ultrarare_al1	0.126066	0.00258799	0.332262	57	2	55
C10orf71_ultrarare_al2	0.730782	0.260834	1.75309	18	0	18
C11orf49_ultrarare_al1	-0.0497832	-0.0873859	-0.00101565	3	0	3
C11orf65_ultrarare_al1	-0.00855028	-0.00855028	-0.00855028	1	0	1
C11orf68_ultrarare_al2	0.135173	0.0820052	0.188341	2	0	2
C11orf95_ultrarare_al2	-0.442491	-0.590816	-0.294165	2	0	2
C12orf57_ultrarare_al2	0.99783	0.99783	0.99783	1	0	1
C16orf47_ultrarare_al2	-0.00892657	-0.00892657	-0.00892657	1	0	1
C16orf58_ultrarare_al1	-0.177105	-0.725214	-0.015691	15	0	15
C16orf96_ultrarare_al1	-0.167136	-0.666926	-0.0109754	31	0	31
C16orf96_ultrarare_al2	-0.230662	-0.230662	-0.230662	1	0	1
C17orf80_ultrarare_al1	-0.14763	-0.561677	-0.00758128	8	1	7
C18orf65_ultrarare_al2	-0.0857544	-0.355214	0.117294	10	0	10
C19orf71_ultrarare_al1	-0.102882	-0.102882	-0.102882	1	0	1
C1QTNF12_ultrarare_al1	-0.187559	-0.34154	-0.0415241	11	1	10
C1QTNF2_ultrarare_al1	0.207655	0.207655	0.207655	1	0	1
C1QTNF2_ultrarare_al2	0.420554	0.0374824	1.14837	7	0	7
C1QTNF8_ultrarare_al2	1.28433	0.19519	3.90704	37	1	36
C1RL_ultrarare_al1	0.0321018	0.0321018	0.0321018	1	0	1
C1orf116_ultrarare_al1	0.131012	0.0150217	0.362132	8	1	7
C1orf116_ultrarare_al2	0.464427	0.464427	0.464427	1	0	1
C1orf127_ultrarare_al1	-0.0382856	-0.0382856	-0.0382856	1	0	1
C1orf127_ultrarare_al2	0.177753	0.090381	0.265124	2	0	2
C1orf141_ultrarare_al1	0.251519	0.251519	0.251519	1	0	1
C1orf158_ultrarare_al2	0.430416	0.0358903	1.19837	39	0	39
C20orf203_ultrarare_al1	-0.0519491	-0.0628759	-0.0410222	2	0	2
C20orf85_ultrarare_al2	0.251411	0.0410644	0.544174	3	0	3
C21orf58_ultrarare_al1	0.0803098	0.0307289	0.157507	3	0	3
C2CD2L_ultrarare_al1	-0.177289	-0.177289	-0.177289	1	0	1
C2CD3_ultrarare_al2	-0.582402	-1.67257	-0.0536417	18	0	18
C2CD4A_ultrarare_al2	0.349056	0.171497	0.526615	2	0	2
C2CD4B_ultrarare_al2	-0.461666	-0.905033	-0.09862	8	0	8
C2CD6_ultrarare_al1	-0.0628428	-0.102357	-0.0233281	2	0	2
C2orf16_ultrarare_al1	0.133294	0.00129239	0.448908	31	2	29
C2orf16_ultrarare_al2	0.400041	0.00993295	0.637258	3	0	3
C2orf69_ultrarare_al1	-0.122951	-0.122951	-0.122951	1	0	1
C4orf48_ultrarare_al2	0.172252	0.0126632	0.269112	6	0	6
C4orf50_ultrarare_al1	0.17506	0.00650094	1.13453	16	1	15
C4orf54_ultrarare_al1	0.0783062	0.00151631	0.292218	15	3	12
C6orf118_ultrarare_al2	0.0851233	0.00665283	0.163594	2	0	2
C7_ultrarare_al2	0.466739	0.466739	0.466739	1	0	1
C8B_ultrarare_al1	-0.137343	-0.137343	-0.137343	1	0	1
C8orf49_ultrarare_al1	0.393304	0.0468113	1.06471	6	2	4
C8orf49_ultrarare_al2	0.924817	0.00614707	2.74915	28	0	28
C9orf131_ultrarare_al1	-0.18943	-0.18943	-0.18943	1	0	1
CABIN1_ultrarare_al1	0.0273896	0.0273896	0.0273896	1	0	1
CABLES1_ultrarare_al2	0.0019375	0.0019375	0.0019375	1	0	1
CABP1_ultrarare_al2	0.397526	0.01189	1.55878	13	0	13
CACNA1A_ultrarare_al1	0.160908	0.124498	0.197318	2	0	2
CACNA1A_ultrarare_al2	-1.11709	-1.20642	-1.02777	2	0	2
CACNA1B_ultrarare_al1	0.0877232	0.0877232	0.0877232	1	0	1
CACNA1B_ultrarare_al2	0.555851	0.024583	1.14918	8	0	8
CACNA1C_ultrarare_al2	0.616442	0.616442	0.616442	1	0	1
CACNA1F_ultrarare_al1	0.523363	0.177851	0.977633	14	14	0
CACNA1G_ultrarare_al1	0.0806114	0.00797613	0.217845	3	2	1
CACNA1H_ultrarare_al2	-0.374028	-0.799953	-0.156653	7	0	7
CACNA1I_ultrarare_al1	0.3841	0.3841	0.3841	1	0	1
CACNA2D2_ultrarare_al2	0.67291	0.00842148	1.45968	3	0	3
CACNA2D3_ultrarare_al1	0.0554175	0.044745	0.0660901	2	0	2
CACNA2D4_ultrarare_al2	0.318446	0.0319976	0.57714	4	0	4
CACNB2_ultrarare_al1	-0.279703	-1.14624	-0.00753894	14	0	14
CACNG5_ultrarare_al1	-0.124673	-0.274255	-0.00520744	12	0	12
CACNG6_ultrarare_al2	0.939334	0.17109	1.70758	2	0	2
CACNG8_ultrarare_al2	-0.215411	-0.740501	0.350814	4	0	4
CALCA_ultrarare_al2	-0.438654	-1.27405	-0.0380388	13	0	13
CAMSAP3_ultrarare_al2	0.42602	0.42602	0.42602	1	0	1
CAMTA1_ultrarare_al1	0.0883872	0.0883872	0.0883872	1	0	1
CAND2_ultrarare_al1	0.0741478	0.0705719	0.0777236	2	0	2
CANT1_ultrarare_al1	0.271125	0.271125	0.271125	1	0	1
CAPN1_ultrarare_al1	-0.161466	-0.411656	-0.0412675	7	0	7
CAPN6_ultrarare_al1	-1.1365	-1.89094	-0.25329	15	15	0
CAPN9_ultrarare_al2	-0.656348	-2.35432	-0.00939042	21	0	21
CARD10_ultrarare_al1	0.177536	0.00644234	0.684058	18	0	18
CARD8_ultrarare_al2	0.0443334	0.0396036	0.0490631	2	0	2
CARD9_ultrarare_al1	0.127375	0.00839952	0.350182	12	0	12
CARF_ultrarare_al2	-0.462358	-0.462358	-0.462358	1	0	1
CARS2_ultrarare_al1	-0.0357093	-0.0357093	-0.0357093	1	0	1
CASC3_ultrarare_al1	-0.0808208	-0.0808208	-0.0808208	1	1	0
CASKIN1_ultrarare_al2	-0.404621	-1.13484	-0.0274847	30	1	29
CASKIN2_ultrarare_al2	-0.476985	-1.35456	-0.0227073	16	0	16
CASK_ultrarare_al1	0.343828	0.259695	0.42796	2	2	0
CASP4_ultrarare_al2	-0.550976	-2.67079	-0.0404998	34	0	34
CASP5_ultrarare_al1	0.269568	0.269568	0.269568	1	0	1
CASP5_ultrarare_al2	1.01961	0.100217	2.82091	35	0	35
CASR_ultrarare_al2	-0.491651	-1.07585	-0.0352151	11	0	11
CASS4_ultrarare_al1	0.148364	0.00557084	0.389162	9	0	9
CAST_ultrarare_al1	0.0787758	0.0787758	0.0787758	1	0	1
CASZ1_ultrarare_al2	-0.41078	-1.75823	-0.034658	18	0	18
CATSPER1_ultrarare_al1	0.0614259	0.0043635	0.103007	3	0	3
CATSPER2_ultrarare_al2	-0.0383011	-0.0383011	-0.0383011	1	0	1
CATSPER4_ultrarare_al2	-0.925342	-2.50428	-0.140478	22	0	22
CATSPERD_ultrarare_al1	0.0546139	0.0220611	0.0871668	2	0	2
CATSPERG_ultrarare_al1	0.110263	0.00978924	0.298442	18	0	18
CAT_ultrarare_al1	-0.202162	-0.911579	-0.00486486	14	0	14
CBLL2_ultrarare_al1	0.799804	0.173478	1.72095	13	13	0
CBX2_ultrarare_al2	-0.382495	-0.718415	-0.0195968	5	0	5
CC2D2A_ultrarare_al1	0.056939	0.056939	0.056939	1	0	1
CCAR2_ultrarare_al1	-0.296796	-0.625087	-0.0428243	8	0	8
CCDC102B_ultrarare_al2	-0.284375	-0.566051	-0.00269931	2	1	1
CCDC116_ultrarare_al2	0.514383	0.514383	0.514383	1	0	1
CCDC120_ultrarare_al1	0.475751	0.0641363	0.761524	4	4	0
CCDC141_ultrarare_al1	0.0597055	0.0597055	0.0597055	1	0	1
CCDC142_ultrarare_al1	-0.00235279	-0.00235279	-0.00235279	1	0	1
CCDC150_ultrarare_al2	0.821596	0.111585	2.62466	19	0	19
CCDC154_ultrarare_al1	-0.0611777	-0.0611777	-0.0611777	1	0	1
CCDC157_ultrarare_al1	0.112385	0.0109559	0.269927	11	0	11
CCDC168_ultrarare_al2	0.00228033	-0.371769	0.378754	8	0	8
CCDC171_ultrarare_al1	-0.0757166	-0.238022	-0.0151433	9	1	8
CCDC171_ultrarare_al2	0.3371	0.0489883	0.929815	5	0	5
CCDC17_ultrarare_al1	0.11997	0.00690639	0.336866	5	0	5
CCDC198_ultrarare_al2	0.396486	0.00961128	0.967891	26	0	26
CCDC22_ultrarare_al1	0.8892	0.0608503	2.56926	15	15	0
CCDC24_ultrarare_al1	0.035531	0.0334131	0.0376489	2	0	2
CCDC27_ultrarare_al1	0.152017	0.0194706	0.449993	6	0	6
CCDC34_ultrarare_al1	-0.00123525	-0.00123525	-0.00123525	1	0	1
CCDC39_ultrarare_al1	0.129562	0.000417564	0.670184	31	0	31
CCDC3_ultrarare_al2	0.330048	0.00789194	0.778887	14	0	14
CCDC40_ultrarare_al2	-0.250197	-0.603385	-0.0309466	24	0	24
CCDC66_ultrarare_al2	-0.673322	-2.86218	-0.0056978	26	0	26
CCDC74A_ultrarare_al2	0.253879	0.168526	0.339232	2	0	2
CCDC7_ultrarare_al2	-0.432159	-0.912179	-0.00666777	7	0	7
CCDC87_ultrarare_al1	-0.100166	-0.230668	-0.00321728	4	0	4
CCDC88B_ultrarare_al1	0.197167	0.00156753	0.813989	65	2	63
CCDC88C_ultrarare_al2	0.845209	0.0676447	1.59756	37	0	37
CCDC9B_ultrarare_al1	-0.214546	-0.621832	-0.0141579	8	0	8
CCL13_ultrarare_al2	0.352654	0.0245099	0.855906	4	0	4
CCN4_ultrarare_al1	0.204828	0.204828	0.204828	1	0	1
CCN6_ultrarare_al1	-0.04066	-0.04066	-0.04066	1	0	1
CCNB3_ultrarare_al1	0.808709	0.0987345	1.77058	16	16	0
CCNJL_ultrarare_al2	0.89965	0.0258872	2.58813	28	0	28
CCNL2_ultrarare_al1	-0.0299637	-0.0299637	-0.0299637	1	0	1
CCNL2_ultrarare_al2	-0.618044	-0.807614	-0.400453	4	0	4
CCNO_ultrarare_al2	-0.0210349	-0.076613	-3.26065e-07	6	0	6
CCNQ_ultrarare_al1	0.773837	0.773837	0.773837	1	1	0
CCR5_ultrarare_al1	0.118508	0.0248041	0.217674	7	1	6
CCSER2_ultrarare_al1	-0.0452387	-0.0484401	-0.0420373	2	0	2
CD101_ultrarare_al2	1.09436	0.453481	3.0515	7	0	7
CD109_ultrarare_al1	-0.0528916	-0.0528916	-0.0528916	1	0	1
CD160_ultrarare_al2	-0.285252	-0.573182	-0.0815548	5	0	5
CD163L1_ultrarare_al1	-0.0831954	-0.245596	-0.00365244	6	0	6
CD207_ultrarare_al1	-0.0843137	-0.207923	-0.00768829	7	0	7
CD33_ultrarare_al2	-0.720166	-3.32482	-0.0321613	19	0	19
CD36_ultrarare_al2	0.133332	0.0263859	0.235251	3	0	3
CD40LG_ultrarare_al1	0.728535	0.0576784	2.05708	6	6	0
CD8B_ultrarare_al2	0.0517319	0.0178152	0.0856485	2	0	2
CD93_ultrarare_al1	0.157172	0.0113191	0.380286	7	1	6
CD99L2_ultrarare_al1	-0.356078	-0.356078	-0.356078	1	1	0
CDAN1_ultrarare_al2	0.417228	0.00937391	0.825082	2	0	2
CDC20B_ultrarare_al2	-0.333965	-0.333965	-0.333965	1	0	1
CDC42BPG_ultrarare_al1	-0.0627873	-0.0972685	-0.0322267	4	0	4
CDCA2_ultrarare_al1	-0.353952	-0.353952	-0.353952	1	0	1
CDH15_ultrarare_al2	0.343943	0.0771941	0.615466	4	0	4
CDH18_ultrarare_al1	0.118178	0.118178	0.118178	1	0	1
CDH23_ultrarare_al2	0.225811	0.0247413	0.758916	20	1	19
CDH26_ultrarare_al1	-0.223371	-0.890588	-0.0220877	29	0	29
CDH4_ultrarare_al2	0.0389678	0.0389678	0.0389678	1	0	1
CDHR2_ultrarare_al1	0.0553136	0.0205797	0.124924	4	0	4
CDHR4_ultrarare_al1	-0.0847735	-0.221654	-0.00745919	11	0	11
CDK13_ultrarare_al1	0.210354	0.0120986	0.601426	7	0	7
CDK13_ultrarare_al2	-0.40964	-1.27542	-0.0152125	15	0	15
CDK15_ultrarare_al1	0.147926	0.147926	0.147926	1	0	1
CDK16_ultrarare_al1	0.996833	0.344366	1.23063	6	6	0
CDK5RAP2_ultrarare_al1	-0.107157	-0.653481	-0.00352633	30	0	30
CDK5RAP3_ultrarare_al1	-0.21621	-0.21621	-0.21621	1	0	1
CDKAL1_ultrarare_al1	0.216123	0.0167325	0.458295	4	0	4
CDKL5_ultrarare_al1	-0.797105	-1.68129	0.793092	10	10	0
CDR1_ultrarare_al1	-1.58136	-1.91443	-1.12972	3	3	0
CDT1_ultrarare_al2	0.192736	0.0650723	0.57194	7	0	7
CEACAM5_ultrarare_al2	-0.542075	-1.44832	-0.00810904	62	2	60
CEBPE_ultrarare_al2	0.194176	0.00285758	0.511133	10	0	10
CELA3A_ultrarare_al2	-0.0570465	-0.0570465	-0.0570465	1	0	1
CELSR1_ultrarare_al2	-0.22218	-0.487512	0.113194	4	1	3
CENPC_ultrarare_al1	0.0701411	0.0701411	0.0701411	1	0	1
CENPC_ultrarare_al2	0.0199096	0.0199096	0.0199096	1	0	1
CENPE_ultrarare_al2	-0.227575	-0.227575	-0.227575	1	0	1
CENPF_ultrarare_al2	-0.320643	-0.320643	-0.320643	1	0	1
CENPQ_ultrarare_al1	-0.219807	-0.451125	-0.023341	7	0	7
CENPV_ultrarare_al2	0.497548	0.027919	1.40102	35	1	34
CEP104_ultrarare_al1	-0.0167062	-0.0167062	-0.0167062	1	0	1
CEP126_ultrarare_al1	0.116185	0.116185	0.116185	1	0	1
CEP128_ultrarare_al1	-0.137867	-0.192936	-0.0827976	2	0	2
CEP131_ultrarare_al1	0.130658	0.0706094	0.218568	3	0	3
CEP162_ultrarare_al2	0.481148	0.481148	0.481148	1	0	1
CEP164_ultrarare_al1	-0.274704	-0.274704	-0.274704	1	0	1
CEP170B_ultrarare_al1	0.28432	0.202901	0.365739	2	0	2
CEP170B_ultrarare_al2	0.374041	0.246033	0.567229	4	1	3
CEP250_ultrarare_al1	0.0512063	0.00786684	0.0871128	3	0	3
CEP250_ultrarare_al2	0.597558	0.0161295	1.31948	24	0	24
CEP290_ultrarare_al1	-0.0664348	-0.0820568	-0.0508128	2	0	2
CEP290_ultrarare_al2	1.72022	0.460547	3.91943	26	0	26
CEP295NL_ultrarare_al1	-0.20939	-1.07524	-0.0173811	26	0	26
CEP68_ultrarare_al1	-0.0790026	-0.0790026	-0.0790026	1	0	1
CEP68_ultrarare_al2	-0.321989	-1.19216	-0.00725538	5	0	5
CEP95_ultrarare_al1	-0.388197	-0.556125	-0.298611	3	0	3
CERCAM_ultrarare_al2	-0.610058	-0.738191	-0.481925	2	0	2
CERS4_ultrarare_al1	0.186139	0.186139	0.186139	1	0	1
CETN2_ultrarare_al1	0.573644	0.113989	1.41228	6	6	0
CFAP100_ultrarare_al1	0.0693672	0.0693672	0.0693672	1	0	1
CFAP410_ultrarare_al1	0.0818527	0.0272509	0.154065	7	0	7
CFAP410_ultrarare_al2	-1.02068	-1.6117	-0.0672968	12	0	12
CFAP44_ultrarare_al2	0.339309	0.00750867	0.959587	35	1	34
CFAP46_ultrarare_al2	1.46647	0.110257	3.39174	40	1	39
CFAP47_ultrarare_al1	0.168418	0.0223741	0.310393	6	6	0
CFAP52_ultrarare_al1	0.254817	0.00696037	0.517585	3	0	3
CFAP53_ultrarare_al1	0.153258	0.153258	0.153258	1	0	1
CFAP57_ultrarare_al1	0.159504	0.159504	0.159504	1	0	1
CFAP65_ultrarare_al2	-0.430144	-1.11076	-0.0528745	20	0	20
CFAP70_ultrarare_al1	-0.000984729	-0.000984729	-0.000984729	1	1	0
CFAP74_ultrarare_al2	0.533794	0.0257741	1.37959	33	0	33
CFAP99_ultrarare_al2	0.3129	0.0547729	0.617635	40	1	39
CFHR3_ultrarare_al2	-0.536032	-0.653282	-0.418782	2	0	2
CFH_ultrarare_al1	0.149363	0.114525	0.184201	2	0	2
CFTR_ultrarare_al2	0.889588	0.0711213	2.76476	32	1	31
CGAS_ultrarare_al2	-0.506126	-1.7539	-0.00729382	20	0	20
CGN_ultrarare_al1	0.0330982	0.0330982	0.0330982	1	0	1
CHAF1A_ultrarare_al1	-0.0819657	-0.174344	-0.0117468	18	0	18
CHAF1A_ultrarare_al2	-1.80955	-1.80955	-1.80955	1	0	1
CHD1L_ultrarare_al2	-0.862492	-2.14588	-0.0737515	29	0	29
CHD3_ultrarare_al2	-0.916055	-2.31966	-0.0905836	36	0	36
CHD6_ultrarare_al1	0.0739	0.0196577	0.197878	7	1	6
CHD7_ultrarare_al1	0.0624163	0.00274521	0.22212	14	0	14
CHD7_ultrarare_al2	0.379496	0.00392148	1.13872	10	0	10
CHIC1_ultrarare_al1	-0.871535	-1.98277	-0.472952	8	8	0
CHIT1_ultrarare_al2	0.666392	0.0834315	2.04778	15	1	14
CHM_ultrarare_al1	-1.87453	-4.09016	-0.863268	16	16	0
CHRDL1_ultrarare_al1	0.9175	0.44296	1.35262	8	8	0
CHRD_ultrarare_al1	-0.101716	-0.195884	-0.00754859	2	0	2
CHRNE_ultrarare_al1	-0.0313015	-0.0313015	-0.0313015	1	0	1
CHST12_ultrarare_al2	-0.0147212	-0.0147212	-0.0147212	1	0	1
CHST7_ultrarare_al1	-0.699272	-0.699272	-0.699272	1	1	0
CHSY1_ultrarare_al1	0.0354051	0.0138515	0.0569586	2	0	2
CHTF18_ultrarare_al2	-0.386249	-0.512973	-0.259525	2	0	2
CILP2_ultrarare_al1	0.127469	0.0447521	0.217662	4	0	4
CILP2_ultrarare_al2	0.0654405	0.0265105	0.0986054	3	0	3
CILP_ultrarare_al1	-0.125778	-0.617401	-0.00349413	41	0	41
CIP2A_ultrarare_al2	0.413486	0.413486	0.413486	1	0	1
CIT_ultrarare_al2	-0.0901912	-0.0901912	-0.0901912	1	0	1
CKAP2_ultrarare_al1	0.0688116	0.0411231	0.099464	3	0	3
CKAP2_ultrarare_al2	0.382635	0.382635	0.382635	1	0	1
CKAP4_ultrarare_al2	-0.450536	-0.877979	-0.0743398	29	1	28
CLCA4_ultrarare_al2	0.764373	0.764373	0.764373	1	0	1
CLCN2_ultrarare_al1	-0.092298	-0.109119	-0.0754768	2	0	2
CLDN34_ultrarare_al1	-0.484063	-1.26728	-0.13503	10	10	0
CLEC2L_ultrarare_al2	0.917327	0.10535	2.43029	19	0	19
CLHC1_ultrarare_al2	-0.024054	-0.024054	-0.024054	1	0	1
CLIC2_ultrarare_al1	-0.511503	-0.511503	-0.511503	1	1	0
CLNK_ultrarare_al2	-0.250229	-0.250229	-0.250229	1	0	1
CLSTN2_ultrarare_al1	0.203465	0.000978036	0.731029	5	0	5
CLSTN3_ultrarare_al1	0.150902	0.150902	0.150902	1	0	1
CLTCL1_ultrarare_al1	0.00842353	0.00842353	0.00842353	1	0	1
CMC4_ultrarare_al1	1.82628	0.440942	3.05726	14	14	0
CMTM7_ultrarare_al2	0.0684043	0.0684043	0.0684043	1	0	1
CMYA5_ultrarare_al2	-0.60675	-1.96337	-0.0167277	39	1	38
CNDP2_ultrarare_al1	-0.202913	-0.411043	-0.0116158	4	0	4
CNGA2_ultrarare_al1	0.721563	0.000758905	2.08496	12	12	0
CNGB3_ultrarare_al1	-0.0651871	-0.0826045	-0.0477697	2	0	2
CNKSR1_ultrarare_al2	0.721426	0.0712335	2.52405	10	0	10
CNKSR2_ultrarare_al1	0.169223	0.169223	0.169223	1	1	0
CNMD_ultrarare_al2	-1.27038	-1.27038	-1.27038	1	0	1
CNNM3_ultrarare_al2	0.958179	0.144431	2.70754	28	0	28
CNOT2_ultrarare_al2	0.326607	0.0120517	2.09009	28	0	28
CNTLN_ultrarare_al1	-0.180344	-0.180344	-0.180344	1	0	1
CNTLN_ultrarare_al2	-0.752557	-1.65603	-0.0497706	29	1	28
CNTNAP2_ultrarare_al1	0.0175462	0.0175462	0.0175462	1	0	1
CNTRL_ultrarare_al1	-0.00414608	-0.00414608	-0.00414608	1	0	1
CNTRL_ultrarare_al2	-0.774117	-1.82492	-0.0949833	36	0	36
CNTROB_ultrarare_al1	-0.118273	-0.118273	-0.118273	1	0	1
CNTROB_ultrarare_al2	-0.537613	-1.85119	-0.0729773	19	0	19
COBLL1_ultrarare_al1	-0.0401604	-0.0401604	-0.0401604	1	0	1
COBL_ultrarare_al1	-0.145947	-0.461339	-0.0138022	17	3	14
COBL_ultrarare_al2	-0.286449	-0.722356	-0.069478	9	0	9
COG1_ultrarare_al1	-0.0812724	-0.0844297	-0.0781152	2	1	1
COG1_ultrarare_al2	-0.865934	-0.865934	-0.865934	1	0	1
COG4_ultrarare_al2	0.195011	0.195011	0.195011	1	0	1
COL11A1_ultrarare_al1	0.26034	0.00202776	0.645077	74	4	70
COL12A1_ultrarare_al2	-0.0549781	-0.305952	0.0826405	3	0	3
COL15A1_ultrarare_al1	-0.038389	-0.0755017	-0.0118165	11	0	11
COL15A1_ultrarare_al2	-0.301782	-0.630788	-0.0199926	10	0	10
COL16A1_ultrarare_al1	-0.16961	-0.16961	-0.16961	1	0	1
COL16A1_ultrarare_al2	-0.490431	-1.32252	-0.0143592	19	0	19
COL17A1_ultrarare_al1	-0.0725224	-0.0929724	-0.0520723	2	0	2
COL18A1_ultrarare_al2	2.00272	0.344009	3.56045	40	1	39
COL19A1_ultrarare_al1	-0.195745	-0.383687	-0.0270804	4	0	4
COL1A2_ultrarare_al1	-0.0740354	-0.220349	-0.00946639	4	0	4
COL20A1_ultrarare_al2	0.0834774	0.0167403	0.150214	2	0	2
COL22A1_ultrarare_al2	0.887666	0.00353874	2.40242	9	0	9
COL23A1_ultrarare_al2	-0.697322	-1.8006	-0.129162	14	0	14
COL24A1_ultrarare_al2	-0.391778	-0.842166	-0.02167	15	0	15
COL27A1_ultrarare_al2	1.05964	0.0342768	2.23584	40	0	40
COL28A1_ultrarare_al1	-0.0602043	-0.167083	-0.00958707	5	0	5
COL28A1_ultrarare_al2	0.974587	0.0182442	2.76767	23	0	23
COL3A1_ultrarare_al2	-0.434374	-1.56852	-0.0614877	13	0	13
COL4A1_ultrarare_al1	0.117604	0.0152608	0.222226	4	0	4
COL4A2-AS2_ultrarare_al2	0.0967584	0.0967584	0.0967584	1	0	1
COL4A2_ultrarare_al2	0.395225	0.298109	0.559398	3	0	3
COL4A3_ultrarare_al1	0.121678	0.00612618	0.418017	8	0	8
COL4A4_ultrarare_al2	-0.405681	-0.773714	-0.0208176	16	0	16
COL4A5_ultrarare_al1	0.361618	0.0112751	0.869229	18	18	0
COL4A6_ultrarare_al1	-0.15551	-0.731641	0.169901	9	9	0
COL5A1_ultrarare_al1	-0.0230878	-0.0230878	-0.0230878	1	0	1
COL5A3_ultrarare_al1	0.0121909	0.0121909	0.0121909	1	0	1
COL6A1_ultrarare_al1	0.128175	0.00366453	0.397352	23	0	23
COL6A2_ultrarare_al2	-0.90674	-0.90674	-0.90674	1	0	1
COL6A3_ultrarare_al2	-0.548899	-2.11775	-0.0389295	31	0	31
COL6A5_ultrarare_al2	-0.299399	-0.452972	-0.145826	2	0	2
COL6A6_ultrarare_al1	-0.153068	-0.233615	-0.0725213	2	2	0
COL6A6_ultrarare_al2	0.151125	0.00305887	0.295977	5	0	5
COL8A2_ultrarare_al1	-0.0216528	-0.0216528	-0.0216528	1	0	1
COL9A2_ultrarare_al1	0.268432	0.0969196	0.447941	6	0	6
COLGALT2_ultrarare_al2	0.250906	0.250906	0.250906	1	0	1
COPA_ultrarare_al1	-0.0260031	-0.0260031	-0.0260031	1	0	1
COQ4_ultrarare_al2	0.0225663	0.0225663	0.0225663	1	0	1
COQ6_ultrarare_al1	-0.131093	-0.375215	-0.00187065	3	0	3
COQ8A_ultrarare_al1	0.1532	0.1532	0.1532	1	0	1
CORO1B_ultrarare_al1	-0.288768	-0.720094	-0.0670903	6	1	5
COX10_ultrarare_al1	-0.143607	-0.230948	-0.0159663	5	0	5
CPA3_ultrarare_al1	0.16177	0.0239324	0.466564	5	0	5
CPAMD8_ultrarare_al1	0.136942	0.0888711	0.185013	2	0	2
CPEB2_ultrarare_al2	-0.499193	-1.3096	-0.0727845	6	0	6
CPE_ultrarare_al1	-0.208561	-0.208561	-0.208561	1	0	1
CPLANE1_ultrarare_al1	0.208746	0.0342628	0.432636	6	2	4
CPZ_ultrarare_al1	-0.0715837	-0.114664	-0.0373073	3	0	3
CPZ_ultrarare_al2	-0.701619	-1.63563	-0.0368488	30	0	30
CP_ultrarare_al1	-0.1044	-0.301469	-0.010801	5	0	5
CRACR2A_ultrarare_al2	-0.886969	-2.83999	-0.00987613	23	0	23
CRACR2B_ultrarare_al2	-0.0928241	-0.0928241	-0.0928241	1	0	1
CRAT_ultrarare_al1	0.221529	0.0567763	0.386282	2	0	2
CRAT_ultrarare_al2	-0.199212	-0.317211	-0.0812126	2	0	2
CRB1_ultrarare_al1	0.0632911	0.0632911	0.0632911	1	0	1
CRB2_ultrarare_al2	0.498281	0.498281	0.498281	1	0	1
CREG1_ultrarare_al2	0.438563	0.140012	0.737114	2	0	2
CRELD1_ultrarare_al1	0.131087	0.0059328	0.454189	4	0	4
CRLF2_ultrarare_al2	-0.089649	-0.31917	0.114474	27	0	27
CRMP1_ultrarare_al2	0.79213	0.0477355	3.57072	15	0	15
CROCC2_ultrarare_al2	-0.478479	-1.08328	-0.0264721	7	0	7
CROCC_ultrarare_al2	-0.716704	-2.02273	-0.0569805	33	0	33
CRTAP_ultrarare_al1	0.222189	0.0787694	0.563426	4	0	4
CRYBG1_ultrarare_al1	0.0695509	0.00963202	0.141181	9	0	9
CRYBG1_ultrarare_al2	0.799238	0.0494813	2.52833	25	1	24
CRYBG2_ultrarare_al2	-0.00684796	-0.30697	0.182314	3	0	3
CRYBG3_ultrarare_al2	-0.055809	-0.055809	-0.055809	1	0	1
CRYGB_ultrarare_al2	0.388406	0.06148	0.715331	2	0	2
CRYZL2P-SEC16B;SEC16B_ultrarare_al2	1.50905	0.0336942	3.67234	40	1	39
CSF1R_ultrarare_al1	0.0663051	0.0174219	0.125721	4	0	4
CSF2RA_ultrarare_al2	-0.379743	-0.953751	-0.018614	23	0	23
CSF2RB_ultrarare_al1	0.118002	0.0445067	0.208753	5	0	5
CSF3R_ultrarare_al1	0.161221	0.005348	0.404435	21	0	21
CSF3R_ultrarare_al2	0.364997	0.112097	0.617897	2	0	2
CSHL1_ultrarare_al2	0.406416	0.0267326	0.96954	11	0	11
CSMD2_ultrarare_al2	-0.381982	-1.26365	-0.0287892	12	0	12
CSMD3_ultrarare_al1	0.165546	0.0169175	0.475056	81	51	30
CSPG4_ultrarare_al1	0.095267	0.027075	0.246564	8	0	8
CSPG4_ultrarare_al2	1.04783	0.119555	4.33541	33	0	33
CST4_ultrarare_al2	0.524534	0.0443167	0.972274	11	1	10
CT45A10_ultrarare_al1	1.75384	0.343739	4.45996	18	18	0
CT47B1_ultrarare_al1	0.434274	0.041628	0.884246	16	16	0
CTBP2_ultrarare_al1	0.134347	0.0175309	0.408205	52	2	50
CTCFL_ultrarare_al2	-0.892583	-0.892583	-0.892583	1	0	1
CTIF_ultrarare_al2	0.288143	0.0152246	1.00816	5	0	5
CTNNA3_ultrarare_al1	0.195688	0.00556175	0.385815	2	0	2
CTNND2_ultrarare_al2	0.689637	0.194851	1.72919	5	0	5
CTPS2_ultrarare_al1	0.206489	-0.0967366	0.509714	2	2	0
CTRL_ultrarare_al2	0.64869	0.00693937	2.10175	13	0	13
CTSB_ultrarare_al2	1.27709	0.849375	1.7048	2	0	2
CTSE_ultrarare_al1	-0.14405	-0.650442	-0.00382238	63	3	60
CTSE_ultrarare_al2	-0.232397	-0.232397	-0.232397	1	0	1
CTSF_ultrarare_al2	-0.311737	-0.667746	-0.0563835	5	0	5
CTTNBP2_ultrarare_al1	-0.0331324	-0.0476922	-0.00561252	3	0	3
CTU2_ultrarare_al2	-0.433582	-0.434539	-0.432626	2	0	2
CUBN_ultrarare_al2	0.719361	0.0632325	2.48367	43	2	41
CUL7_ultrarare_al1	-0.105182	-0.126614	-0.0837505	2	0	2
CUX2_ultrarare_al1	-0.13264	-0.13264	-0.13264	1	0	1
CWC27_ultrarare_al1	0.416798	0.416798	0.416798	1	0	1
CWF19L2_ultrarare_al1	0.738897	0.738897	0.738897	1	0	1
CWF19L2_ultrarare_al2	0.210943	0.210943	0.210943	1	0	1
CXorf21_ultrarare_al1	-0.42582	-0.972561	-0.0211069	6	6	0
CXorf38_ultrarare_al1	0.960421	0.0188517	1.83647	13	13	0
CXorf66_ultrarare_al1	1.0275	0.0240906	2.59594	11	11	0
CYB5R2_ultrarare_al2	0.307918	0.125082	0.490754	2	0	2
CYB5R3_ultrarare_al1	0.19758	0.0232561	0.663161	14	0	14
CYB5R3_ultrarare_al2	0.932661	0.234484	2.76358	22	0	22
CYHR1_ultrarare_al2	0.246283	0.0203214	1.0129	9	0	9
CYLC1_ultrarare_al1	-0.208668	-1.18448	1.54286	4	4	0
CYP20A1_ultrarare_al2	-0.239683	-0.469306	-0.0779588	3	0	3
CYP24A1_ultrarare_al1	0.115996	0.00727136	0.298935	11	0	11
CYP2A6_ultrarare_al1	0.0458976	0.00617683	0.0875463	5	0	5
CYP2A6_ultrarare_al2	0.801588	0.0143189	2.90306	17	0	17
CYP2S1_ultrarare_al1	-0.00977382	-0.00977382	-0.00977382	1	0	1
CYP3A7;CYP3A7-CYP3A51P_ultrarare_al2	0.231171	0.0422326	0.546873	14	0	14
CYP4F3_ultrarare_al1	0.124695	0.00149497	0.532589	10	0	10
CYP4V2_ultrarare_al2	0.0875581	0.0875581	0.0875581	1	0	1
CYS1_ultrarare_al2	0.731875	0.137154	2.30665	25	0	25
CYSLTR1_ultrarare_al1	-0.601472	-1.70024	-0.082713	12	12	0
DAAM1_ultrarare_al1	0.197962	0.197962	0.197962	1	0	1
DAAM2_ultrarare_al1	0.130942	0.0116267	0.548115	12	0	12
DACH1_ultrarare_al2	-0.632509	-1.68973	-0.0103877	33	1	32
DACH2_ultrarare_al1	-1.45677	-2.73343	-0.160167	17	17	0
DAGLB_ultrarare_al2	-0.519761	-1.57245	-0.0366383	6	0	6
DAO_ultrarare_al2	-0.0296576	-0.0803477	-0.00333871	3	0	3
DAPK1_ultrarare_al2	0.202506	0.202506	0.202506	1	0	1
DCAF12L1_ultrarare_al1	-0.285009	-0.498055	-0.133405	4	4	0
DCAF12L2_ultrarare_al1	-0.359713	-0.359713	-0.359713	1	1	0
DCAF4_ultrarare_al2	1.20403	0.105061	3.6341	36	0	36
DCAF5_ultrarare_al1	0.126083	0.00941152	0.350522	6	1	5
DCAF6_ultrarare_al1	-0.0356899	-0.0356899	-0.0356899	1	0	1
DCAF8L1_ultrarare_al1	0.6084	0.0198663	2.50211	7	7	0
DCAF8L2_ultrarare_al1	-0.591693	-1.27387	-0.00102639	12	12	0
DCDC1_ultrarare_al1	-0.00591751	-0.00591751	-0.00591751	1	0	1
DCDC1_ultrarare_al2	-0.669628	-2.16983	-0.0825203	12	0	12
DCHS2_ultrarare_al2	0.0613984	-0.0973968	0.157889	8	0	8
DCPS_ultrarare_al1	-0.273451	-0.883797	-0.0114434	25	2	23
DCST2_ultrarare_al1	0.184479	0.00868112	0.456429	31	1	30
DCT_ultrarare_al1	-0.144735	-0.144735	-0.144735	1	0	1
DCX_ultrarare_al1	0.684003	0.125567	1.6272	14	14	0
DDN_ultrarare_al2	0.456631	0.0535467	1.43223	5	0	5
DDX10_ultrarare_al2	0.114095	0.114095	0.114095	1	0	1
DDX47_ultrarare_al1	0.265544	0.00455536	0.974008	18	0	18
DDX51_ultrarare_al1	0.224356	0.224356	0.224356	1	0	1
DDX51_ultrarare_al2	0.426352	0.0441484	1.93615	22	0	22
DDX53_ultrarare_al1	-0.0534195	-0.247174	0.124948	3	3	0
DDX54_ultrarare_al1	0.109355	0.00808154	0.405326	20	0	20
DDX54_ultrarare_al2	0.169102	0.135975	0.202229	2	0	2
DEDD_ultrarare_al2	0.308197	0.308197	0.308197	1	0	1
DEFB119_ultrarare_al2	0.300908	0.00692986	1.2151	13	0	13
DENND1A_ultrarare_al1	-0.181653	-0.433626	-0.00690823	8	0	8
DENND4B_ultrarare_al1	-0.177262	-0.177262	-0.177262	1	0	1
DENND5B_ultrarare_al1	0.142202	0.00723571	0.407351	7	0	7
DGAT2L6_ultrarare_al1	-0.522755	-0.882054	-0.301361	9	9	0
DGKI_ultrarare_al2	0.752725	0.103281	1.59949	10	0	10
DGKK_ultrarare_al1	-0.709486	-1.62115	-0.196739	16	16	0
DGKQ_ultrarare_al2	-0.0207407	-0.0258835	-0.0155978	2	0	2
DGKZ_ultrarare_al1	-0.270857	-0.270857	-0.270857	1	0	1
DGLUCY_ultrarare_al1	0.333263	0.0814845	0.489022	3	0	3
DGLUCY_ultrarare_al2	0.259662	0.209766	0.309558	2	0	2
DHRSX_ultrarare_al2	-0.233928	-0.569475	-0.034374	13	1	12
DHX29_ultrarare_al2	-1.2428	-1.2428	-1.2428	1	0	1
DHX37_ultrarare_al1	0.0233327	0.0233327	0.0233327	1	0	1
DHX38_ultrarare_al1	-0.0886568	-0.287344	-0.0137959	14	4	10
DHX57_ultrarare_al1	0.0927954	0.0859256	0.0996651	2	0	2
DHX58_ultrarare_al1	0.0528599	0.0127102	0.167861	5	0	5
DIAPH2_ultrarare_al1	-0.393465	-0.826978	-0.0668783	4	4	0
DIP2A_ultrarare_al2	0.155883	0.155883	0.155883	1	0	1
DIPK1C_ultrarare_al2	-0.422884	-0.696307	-0.0583402	4	0	4
DIPK2B_ultrarare_al1	-0.373305	-0.770912	0.110163	7	7	0
DIS3L2_ultrarare_al1	-0.122564	-0.378539	-0.0146593	5	0	5
DIS3L_ultrarare_al1	0.014007	0.014007	0.014007	1	0	1
DISP2_ultrarare_al1	-0.0219236	-0.0219236	-0.0219236	1	0	1
DISP2_ultrarare_al2	-0.730588	-1.81442	-0.0233795	19	0	19
DIXDC1_ultrarare_al1	-0.0688045	-0.0856419	-0.0519672	2	0	2
DKC1_ultrarare_al1	-1.96674	-3.88975	-0.545941	10	10	0
DKK2_ultrarare_al2	-0.0145424	-0.0145424	-0.0145424	1	0	1
DLG3_ultrarare_al1	-1.90752	-4.25243	-0.23202	15	15	0
DLGAP3_ultrarare_al1	0.2667	0.2667	0.2667	1	0	1
DLX6_ultrarare_al1	-0.18499	-0.287492	-0.109312	3	0	3
DLX6_ultrarare_al2	0.0886621	0.0886621	0.0886621	1	0	1
DMBT1_ultrarare_al1	-0.16375	-0.30392	-0.0235808	2	0	2
DMBT1_ultrarare_al2	-0.163414	-0.230927	-0.0959018	2	0	2
DMD_ultrarare_al1	0.203969	0.000442417	0.571027	21	21	0
DMGDH_ultrarare_al1	-0.0144958	-0.0144958	-0.0144958	1	0	1
DMKN_ultrarare_al2	-0.686658	-2.02521	-0.0215023	24	0	24
DMRTA1_ultrarare_al2	-0.460093	-0.698418	-0.322817	4	0	4
DMRTA2_ultrarare_al2	-1.38057	-3.42617	-0.20199	26	0	26
DMXL1_ultrarare_al2	-0.547133	-0.547133	-0.547133	1	1	0
DNAAF5_ultrarare_al2	-0.368145	-1.54212	-0.0472987	10	0	10
DNAH10_ultrarare_al2	-0.842238	-3.05086	-0.0500011	14	0	14
DNAH11_ultrarare_al2	0.389566	-0.158322	0.965559	6	0	6
DNAH12_ultrarare_al2	-0.189978	-0.47805	-0.0558912	7	0	7
DNAH14_ultrarare_al2	0.445677	0.0398248	1.95318	28	0	28
DNAH17_ultrarare_al2	-0.256524	-0.645089	-0.023549	15	0	15
DNAH1_ultrarare_al2	0.354643	0.000487371	1.24167	20	0	20
DNAH2_ultrarare_al2	-0.173497	-0.460323	-0.00620896	10	0	10
DNAH3_ultrarare_al2	-0.382882	-1.46414	-0.0147041	23	0	23
DNAH5_ultrarare_al2	-0.412214	-1.12357	-0.00531545	29	1	28
DNAH6_ultrarare_al2	-0.341563	-0.341563	-0.341563	1	0	1
DNAH7_ultrarare_al2	-0.202033	-0.518789	-0.0191532	12	0	12
DNAH8_ultrarare_al2	0.610891	0.071012	1.53483	35	1	34
DNAH9_ultrarare_al2	-0.852544	-3.15565	-0.0268288	32	0	32
DNAJC1_ultrarare_al2	0.916381	0.237848	1.59491	2	0	2
DNASE1L1_ultrarare_al1	0.604688	0.187057	1.23497	7	7	0
DNHD1_ultrarare_al2	0.429317	0.0429405	1.97626	26	0	26
DNM1_ultrarare_al2	0.188353	0.00057982	0.356591	5	0	5
DNMBP_ultrarare_al1	0.0950573	0.0950573	0.0950573	1	0	1
DNMT1_ultrarare_al2	0.0823596	0.0257031	0.139016	2	0	2
DNMT3B_ultrarare_al1	0.189542	0.189542	0.189542	1	0	1
DNTTIP2_ultrarare_al2	-1.37877	-4.33404	-0.0339846	31	0	31
DOCK10_ultrarare_al1	-0.175353	-0.964795	-0.0144856	24	0	24
DOCK10_ultrarare_al2	0.099022	0.0671725	0.130871	2	0	2
DOCK11_ultrarare_al1	-0.106869	-0.471342	0.191048	5	5	0
DOCK1_ultrarare_al1	0.0898728	0.00822532	0.17152	2	0	2
DOCK2_ultrarare_al2	0.670817	0.0851752	1.27189	14	0	14
DOCK5_ultrarare_al1	0.0715569	0.0023836	0.253924	9	0	9
DOCK6_ultrarare_al1	0.0353991	0.00874036	0.0620578	2	0	2
DOCK6_ultrarare_al2	-0.352962	-0.933291	-0.0157068	20	0	20
DOCK8_ultrarare_al2	0.3756	0.0776786	0.796587	7	0	7
DOCK9_ultrarare_al1	-0.108406	-0.174497	-0.0646757	6	0	6
DOT1L_ultrarare_al1	-0.127014	-0.127014	-0.127014	1	0	1
DPP7_ultrarare_al1	-0.0320413	-0.0320413	-0.0320413	1	0	1
DPP8_ultrarare_al1	0.321059	0.00638424	0.635733	2	0	2
DPP8_ultrarare_al2	0.34091	0.110658	0.571162	2	0	2
DPY19L4_ultrarare_al1	-0.115577	-0.115577	-0.115577	1	0	1
DPYD_ultrarare_al2	-0.165003	-0.51434	0.0806692	16	1	15
DRP2_ultrarare_al1	-0.907642	-1.8014	-0.205266	13	13	0
DSC2_ultrarare_al1	-0.0498477	-0.0715309	-0.0351245	3	0	3
DSG2_ultrarare_al1	-0.0745735	-0.199489	-0.00557345	7	0	7
DSPP_ultrarare_al2	0.478625	0.0151339	2.05934	5	0	5
DSP_ultrarare_al2	0.147772	0.0641515	0.302213	5	0	5
DTHD1_ultrarare_al2	-0.344519	-0.846879	-0.00859698	8	0	8
DTX4_ultrarare_al1	0.291445	0.291445	0.291445	1	0	1
DUOX1_ultrarare_al1	0.107849	0.000398822	0.352854	40	0	40
DUS3L_ultrarare_al1	0.0508605	0.0508605	0.0508605	1	0	1
DUSP21_ultrarare_al1	0.67939	0.0322426	1.32654	2	2	0
DUSP27_ultrarare_al1	-0.0364635	-0.0364635	-0.0364635	1	0	1
DUSP5_ultrarare_al2	-0.332219	-0.419728	-0.24471	2	0	2
DVL1_ultrarare_al1	-0.128975	-0.377186	-0.00573705	34	2	32
DYNC1H1_ultrarare_al1	0.188849	0.188849	0.188849	1	0	1
DYNC2H1_ultrarare_al2	0.346167	0.13966	0.776754	5	0	5
DYNLT3_ultrarare_al1	-0.71438	-1.74322	-0.14689	5	5	0
DYRK3_ultrarare_al1	-0.0150212	-0.0150212	-0.0150212	1	0	1
DZIP1_ultrarare_al2	0.311952	0.0469584	0.576946	2	0	2
E2F5_ultrarare_al2	0.00361309	0.00361309	0.00361309	1	0	1
E2F7_ultrarare_al1	-0.333866	-0.333866	-0.333866	1	0	1
E4F1_ultrarare_al1	0.194606	0.13578	0.309304	7	0	7
E4F1_ultrarare_al2	-0.796442	-2.17943	-0.146729	21	0	21
EBP_ultrarare_al1	-0.248925	-0.248925	-0.248925	1	1	0
ECE2;EEF1AKMT4-ECE2_ultrarare_al2	0.496054	0.0387388	1.83145	10	0	10
ECPAS_ultrarare_al1	0.0629319	0.0487264	0.0771375	2	0	2
ECPAS_ultrarare_al2	1.21595	0.0799466	3.62325	22	0	22
EDA_ultrarare_al1	0.681523	0.0593614	1.30368	2	2	0
EFCAB5_ultrarare_al2	-1.00524	-2.25874	-0.149832	39	1	38
EFCAB6_ultrarare_al1	0.0980014	0.00961158	0.30397	24	0	24
EFCAB6_ultrarare_al2	0.300275	0.0349179	0.722197	14	0	14
EFCC1_ultrarare_al2	0.250288	0.250288	0.250288	1	0	1
EFHB_ultrarare_al2	0.189529	0.138546	0.276255	3	0	3
EFHC1_ultrarare_al1	-0.039521	-0.039521	-0.039521	1	0	1
EFHC2_ultrarare_al1	-0.93294	-1.56683	-0.128148	6	6	0
EFNB1_ultrarare_al1	-1.05004	-2.69773	-0.147124	12	12	0
EGFL6_ultrarare_al1	-0.358787	-1.43497	-0.0138318	5	5	0
EGFLAM_ultrarare_al1	0.135138	0.000795982	0.6223	17	0	17
EGFR_ultrarare_al1	-0.241762	-0.43017	-0.0834404	5	1	4
EGF_ultrarare_al2	-0.410755	-0.686949	-0.134561	2	0	2
EHBP1L1_ultrarare_al1	0.126519	0.118025	0.135013	2	0	2
EHD2_ultrarare_al1	-0.332693	-0.82426	-0.081994	3	0	3
EHHADH_ultrarare_al1	0.00260266	0.00260266	0.00260266	1	0	1
EIF4G3_ultrarare_al1	0.0408582	0.0408582	0.0408582	1	0	1
EIF5B_ultrarare_al1	-0.0600423	-0.0951447	-0.0249399	2	0	2
ELF1_ultrarare_al1	0.488704	0.488704	0.488704	1	0	1
ELF4_ultrarare_al1	0.691219	0.0603594	1.42717	9	9	0
ELK1_ultrarare_al1	0.783469	0.0763489	1.70426	10	10	0
ELMO3_ultrarare_al2	-0.763326	-1.90688	-0.241896	14	0	14
ELMSAN1_ultrarare_al2	-0.877412	-2.16171	-0.121976	17	0	17
ELOA2_ultrarare_al1	-0.19152	-0.834745	-0.0111583	33	0	33
ELP1_ultrarare_al1	0.123818	0.000786861	0.475688	6	0	6
ELP2_ultrarare_al2	0.117562	0.117562	0.117562	1	0	1
EMC1_ultrarare_al2	-0.585014	-0.94785	-0.222177	2	0	2
EMILIN1_ultrarare_al2	-0.11484	-0.339092	-0.00191018	3	0	3
EMILIN2_ultrarare_al2	0.422465	0.000948088	1.50598	15	0	15
EMILIN3_ultrarare_al2	0.783937	0.00732643	2.81907	20	0	20
EML5_ultrarare_al2	0.48606	0.147994	1.12396	5	0	5
EN1_ultrarare_al2	1.27595	0.297961	3.15379	39	1	38
ENGASE_ultrarare_al1	0.0102348	0.0102348	0.0102348	1	0	1
ENO3_ultrarare_al1	0.0367905	0.0367905	0.0367905	1	1	0
ENOX2_ultrarare_al1	-0.410309	-0.864453	-0.0050935	6	6	0
EP300_ultrarare_al1	0.00982241	0.00262211	0.0170227	2	0	2
EP300_ultrarare_al2	0.60693	0.0323524	1.51101	11	0	11
EP400_ultrarare_al2	-0.247938	-0.8909	-0.000716575	20	1	19
EPB41L4A_ultrarare_al1	0.11738	0.0159127	0.204783	8	0	8
EPB41L4B_ultrarare_al2	-0.450981	-0.770693	-0.234257	5	0	5
EPHA10_ultrarare_al1	0.0362475	0.0362475	0.0362475	1	0	1
EPHA10_ultrarare_al2	-0.128092	-0.128092	-0.128092	1	0	1
EPHA1_ultrarare_al2	0.329339	0.0313587	0.774475	3	0	3
EPHA2_ultrarare_al1	0.198594	0.0182217	0.627813	13	0	13
EPHA5_ultrarare_al1	0.0631736	0.0631736	0.0631736	1	0	1
EPHA8_ultrarare_al1	0.126239	0.0171045	0.257848	13	0	13
EPHB3_ultrarare_al1	-0.292546	-0.292546	-0.292546	1	0	1
EPHB3_ultrarare_al2	-0.947399	-2.40138	-0.0509334	27	0	27
ERAL1_ultrarare_al1	0.0161895	0.0161895	0.0161895	1	0	1
ERBIN_ultrarare_al1	-0.0631279	-0.0749281	-0.0538076	5	0	5
ERBIN_ultrarare_al2	0.543554	0.0556288	1.82988	4	0	4
ERC1_ultrarare_al1	-0.178534	-0.178534	-0.178534	1	0	1
ERCC2_ultrarare_al1	0.167382	0.167382	0.167382	1	0	1
ERCC2_ultrarare_al2	-0.197671	-0.425459	-0.0134211	10	0	10
ERCC4_ultrarare_al2	0.755895	0.129722	2.65136	22	0	22
ERCC6L2_ultrarare_al2	-0.418478	-0.891725	-0.0888713	21	0	21
ERCC6L_ultrarare_al1	0.718048	0.116547	1.95326	12	12	0
ERFE_ultrarare_al2	-0.563735	-1.1075	-0.126745	8	0	8
ERICH1_ultrarare_al2	-0.00640984	-0.00640984	-0.00640984	1	0	1
ERICH3_ultrarare_al1	-0.231966	-0.322209	-0.141722	2	0	2
ERICH3_ultrarare_al2	0.516988	0.0473812	0.929516	6	0	6
ERICH6_ultrarare_al1	-0.0975774	-0.101751	-0.093404	2	1	1
ERMP1_ultrarare_al1	0.279703	0.0288693	0.788307	6	0	6
ERV3-1-ZNF117;ZNF117_ultrarare_al1	0.303911	0.0715838	0.539262	6	0	6
ERVMER34-1_ultrarare_al1	0.0507269	0.0187795	0.106029	5	0	5
ESCO2_ultrarare_al1	-0.417714	-0.417714	-0.417714	1	0	1
ESPNL_ultrarare_al1	0.0544102	0.000191536	0.160525	9	0	9
ESX1_ultrarare_al1	-0.497126	-1.28066	-0.00925952	10	10	0
ESYT2_ultrarare_al2	0.368558	0.038957	1.06417	18	0	18
ETAA1_ultrarare_al2	-0.409654	-0.979125	-0.0839773	6	0	6
ETV4_ultrarare_al1	-0.060476	-0.107837	-0.013115	2	0	2
ETV5_ultrarare_al2	-0.796624	-1.83014	-0.0564434	5	0	5
EVC2_ultrarare_al2	0.634645	0.00842122	1.66259	28	0	28
EVC_ultrarare_al2	-0.227954	-0.295492	-0.160416	2	0	2
EVPL_ultrarare_al2	0.869036	0.122223	2.13056	36	1	35
EVX1_ultrarare_al1	0.280798	0.252791	0.308805	2	0	2
EVX2_ultrarare_al2	-0.744042	-1.44124	-0.168504	8	0	8
EXD3_ultrarare_al1	-0.167759	-0.167759	-0.167759	1	0	1
EXOSC3_ultrarare_al2	-0.222818	-0.525577	-0.0296248	8	0	8
EXPH5_ultrarare_al1	0.131912	0.0179861	0.299758	9	0	9
EXTL1_ultrarare_al1	0.13393	0.024297	0.279696	4	0	4
EYS_ultrarare_al2	-0.27198	-0.834868	-0.00557147	7	0	7
EZHIP_ultrarare_al1	0.103544	0.0242013	0.135962	5	5	0
F8_ultrarare_al1	-0.312193	-0.678299	-0.0204936	8	8	0
FA2H_ultrarare_al1	0.0444127	0.00525382	0.0835716	2	0	2
FAAH2_ultrarare_al1	-1.08977	-2.84212	-0.103835	16	16	0
FAAP20_ultrarare_al1	-0.0942252	-0.156983	-0.0314673	2	0	2
FADS6_ultrarare_al2	-0.815007	-0.815007	-0.815007	1	0	1
FAM104A_ultrarare_al2	0.0246907	0.0246907	0.0246907	1	0	1
FAM110A_ultrarare_al1	0.281988	0.0131034	0.730648	8	0	8
FAM110C_ultrarare_al1	-0.0336673	-0.0472368	-0.0200979	2	0	2
FAM117B_ultrarare_al2	-0.431699	-0.770131	-0.127329	4	1	3
FAM120C_ultrarare_al1	-1.60196	-4.27846	-0.165248	18	18	0
FAM122B_ultrarare_al1	-0.708762	-1.28838	-0.243382	5	5	0
FAM122C_ultrarare_al1	-0.509597	-0.509597	-0.509597	1	1	0
FAM133A_ultrarare_al1	-1.06339	-2.01852	-0.225817	15	15	0
FAM135A_ultrarare_al2	-0.052219	-0.052219	-0.052219	1	0	1
FAM149A_ultrarare_al2	-0.146319	-0.189448	-0.10319	2	0	2
FAM149B1_ultrarare_al2	0.626623	0.157948	1.12752	5	0	5
FAM155B_ultrarare_al1	-0.242652	-0.827002	-0.0165269	4	4	0
FAM160A2_ultrarare_al1	0.050944	0.00342034	0.0984677	2	0	2
FAM166A_ultrarare_al1	0.234732	0.225925	0.24354	2	0	2
FAM171A2_ultrarare_al2	-0.424572	-1.05657	-0.0466917	20	0	20
FAM184B_ultrarare_al1	-0.180729	-0.38141	-0.0013824	9	4	5
FAM186A_ultrarare_al2	0.24671	0.000228862	1.10455	13	1	12
FAM187A_ultrarare_al1	-0.0831759	-0.147465	-0.053126	4	0	4
FAM193A_ultrarare_al2	0.672305	0.143685	1.90318	23	0	23
FAM214B_ultrarare_al1	-0.117751	-0.220566	-0.0149362	2	0	2
FAM217A_ultrarare_al1	-0.173492	-0.231635	-0.115349	2	0	2
FAM221A_ultrarare_al2	-0.305272	-0.850176	-0.0102134	13	0	13
FAM241A_ultrarare_al2	1.05958	0.0408093	3.43709	27	1	26
FAM3A_ultrarare_al1	0.986303	0.0935902	2.14697	4	4	0
FAM47A_ultrarare_al1	-0.741299	-1.50259	-0.0454474	18	18	0
FAM47B_ultrarare_al1	-1.39465	-2.53819	-0.2511	2	2	0
FAM47C_ultrarare_al1	0.330467	0.037927	0.693735	7	7	0
FAM53A_ultrarare_al1	-0.0975176	-0.0975176	-0.0975176	1	0	1
FAM71E2_ultrarare_al2	0.453158	0.0254599	1.62656	11	0	11
FAM83C_ultrarare_al1	0.0883168	0.0754691	0.101164	2	0	2
FAM83E_ultrarare_al1	0.0969769	0.00901773	0.284178	4	0	4
FAM92B_ultrarare_al2	0.310849	0.103409	0.51829	2	0	2
FAM9A_ultrarare_al1	2.09191	0.0202698	4.63819	26	26	0
FANCB_ultrarare_al1	-0.887576	-1.74628	-0.258788	6	6	0
FANCI_ultrarare_al2	-0.898043	-1.42946	-0.0367534	4	0	4
FANCM_ultrarare_al1	-0.103342	-0.313725	-0.00472032	10	1	9
FANCM_ultrarare_al2	-1.15944	-1.9288	-0.390084	2	0	2
FANK1_ultrarare_al2	0.245838	0.245838	0.245838	1	0	1
FASN_ultrarare_al1	-0.0905776	-0.314832	-0.00834934	18	0	18
FAT1_ultrarare_al2	0.593807	0.0103643	2.11793	38	1	37
FAT2_ultrarare_al2	-0.243762	-0.410823	-0.160126	4	0	4
FAT3_ultrarare_al2	0.176674	4.32382e-05	0.5943	15	0	15
FAT4_ultrarare_al2	-0.573882	-0.966968	-0.0182232	3	0	3
FATE1_ultrarare_al1	0.477023	0.0209494	0.933096	2	2	0
FBF1_ultrarare_al2	-0.297349	-0.51323	-0.0620504	6	0	6
FBH1_ultrarare_al2	5.09408e-05	5.09408e-05	5.09408e-05	1	0	1
FBLL1_ultrarare_al2	-0.207698	-0.538232	-0.0262612	5	0	5
FBN1_ultrarare_al2	-0.278437	-0.875241	-0.0137123	7	0	7
FBN3_ultrarare_al2	0.297753	0.0699513	0.661626	13	0	13
FBRSL1_ultrarare_al2	0.183756	-0.0971476	0.46466	2	0	2
FBRS_ultrarare_al2	-0.431231	-1.16163	-0.102394	4	0	4
FBXL8_ultrarare_al2	-0.0217459	-0.0217459	-0.0217459	1	0	1
FBXO10_ultrarare_al1	-0.123417	-0.265213	-0.0291275	8	2	6
FBXO11_ultrarare_al2	-0.234502	-0.234502	-0.234502	1	0	1
FBXW5_ultrarare_al1	0.0992028	0.044668	0.202413	4	0	4
FBXW5_ultrarare_al2	0.272391	0.0103803	0.941642	9	0	9
FCAMR_ultrarare_al1	0.0146337	0.00381879	0.0349114	3	0	3
FCER1A_ultrarare_al1	-0.0040563	-0.0040563	-0.0040563	1	0	1
FCHO1_ultrarare_al1	-0.0406948	-0.0623266	-0.019063	2	0	2
FCN3_ultrarare_al2	0.588753	0.298955	0.89427	10	0	10
FCRL5_ultrarare_al1	-0.0830368	-0.084201	-0.0818726	2	0	2
FCRL5_ultrarare_al2	-0.207546	-0.230832	-0.184261	2	0	2
FCRL6_ultrarare_al2	-0.323846	-0.552442	-0.0541801	12	1	11
FCSK_ultrarare_al1	-0.145665	-0.591845	-0.00967178	33	0	33
FER1L5_ultrarare_al1	0.139972	0.00621332	0.475612	30	1	29
FER1L5_ultrarare_al2	-0.253583	-0.253583	-0.253583	1	0	1
FER1L6_ultrarare_al2	1.07802	0.22531	3.39022	26	1	25
FEZF2_ultrarare_al2	-0.0888457	-0.0888457	-0.0888457	1	0	1
FGD1_ultrarare_al1	-1.05261	-1.96075	-0.00142161	11	11	0
FGD3_ultrarare_al2	-0.394172	-0.977242	-0.0130632	17	0	17
FGD4_ultrarare_al1	-0.31136	-0.31136	-0.31136	1	0	1
FGF13_ultrarare_al1	-0.568871	-0.987164	-0.161259	8	8	0
FGF22_ultrarare_al1	0.0528631	0.0528631	0.0528631	1	0	1
FGFR4_ultrarare_al2	-0.471882	-0.665893	-0.340231	3	0	3
FGFRL1_ultrarare_al2	0.383408	0.0314496	0.896729	3	0	3
FGG_ultrarare_al1	-0.26937	-0.361866	-0.176874	2	0	2
FHAD1_ultrarare_al1	-0.156298	-0.484735	-0.00113179	22	0	22
FHDC1_ultrarare_al1	0.125683	0.00638029	0.406914	40	1	39
FHL1_ultrarare_al1	0.535818	0.0187243	1.16093	4	4	0
FHOD3_ultrarare_al2	0.193266	0.193266	0.193266	1	0	1
FITM1_ultrarare_al1	0.164787	0.00356667	0.757582	8	0	8
FJX1_ultrarare_al2	0.761383	0.319447	1.77485	4	0	4
FKBP1B_ultrarare_al2	0.551243	0.00361034	1.63702	41	1	40
FLG_ultrarare_al2	0.422141	0.0107054	1.60193	51	4	47
FLII_ultrarare_al1	0.00311527	0.00311527	0.00311527	1	0	1
FLII_ultrarare_al2	0.0619934	0.0619934	0.0619934	1	0	1
FLNA_ultrarare_al1	-0.638846	-1.09269	-0.151307	15	15	0
FLNB_ultrarare_al2	-0.284844	-0.492772	-0.00868777	12	0	12
FLT3_ultrarare_al2	0.182436	0.182436	0.182436	1	0	1
FLT4_ultrarare_al1	0.110059	0.0145294	0.329614	20	1	19
FLT4_ultrarare_al2	0.456485	0.456485	0.456485	1	0	1
FLYWCH1_ultrarare_al1	-0.140778	-0.20903	-0.072527	2	0	2
FMN1_ultrarare_al1	-0.308732	-0.756903	-0.00493022	76	2	74
FMN1_ultrarare_al2	-0.0827122	-0.0827122	-0.0827122	1	0	1
FMNL2_ultrarare_al1	0.115312	0.083204	0.146727	4	0	4
FMR1NB_ultrarare_al1	0.19107	0.0530366	0.329103	2	2	0
FNBP4_ultrarare_al1	0.178383	0.118906	0.237859	2	0	2
FNDC1_ultrarare_al2	0.650081	0.0313278	3.15678	29	1	28
FNDC7_ultrarare_al1	0.0421326	0.0144685	0.0697966	2	0	2
FNIP1_ultrarare_al1	-0.118663	-0.338205	-0.0122177	8	3	5
FNIP2_ultrarare_al1	0.122858	0.00507658	0.589827	32	0	32
FOCAD_ultrarare_al1	0.0478773	0.0188275	0.132789	8	0	8
FOCAD_ultrarare_al2	0.382116	0.00927505	2.11528	19	0	19
FOLR3_ultrarare_al1	0.277324	0.277324	0.277324	1	0	1
FOLR3_ultrarare_al2	1.14454	0.0292851	2.70387	33	1	32
FOXB2_ultrarare_al2	-0.0239922	-0.357027	0.309042	2	0	2
FOXC1_ultrarare_al2	-0.223332	-0.526849	-0.0149783	7	0	7
FOXD1_ultrarare_al1	-0.0540005	-0.0735986	-0.0344023	2	0	2
FOXD1_ultrarare_al2	-0.591384	-1.17122	-0.143254	18	0	18
FOXD4L5_ultrarare_al2	-0.0477082	-1.59657	0.45575	5	0	5
FOXE1_ultrarare_al2	-0.13972	-0.41713	-0.00208383	10	0	10
FOXF1_ultrarare_al2	0.393737	0.0131467	0.810087	3	0	3
FOXF2_ultrarare_al2	0.362559	0.0846774	0.899189	3	0	3
FOXG1_ultrarare_al2	-0.154841	-0.154841	-0.154841	1	0	1
FOXI3_ultrarare_al2	0.154736	0.154736	0.154736	1	0	1
FOXK1_ultrarare_al1	0.0529711	0.0529711	0.0529711	1	0	1
FOXK1_ultrarare_al2	0.359884	0.0155351	1.42964	11	0	11
FOXK2_ultrarare_al1	0.189945	0.0699612	0.533099	5	2	3
FOXN4_ultrarare_al1	-0.138128	-0.245218	-0.0310373	2	0	2
FOXO4_ultrarare_al1	-0.343829	-0.647893	-0.00478009	6	6	0
FOXQ1_ultrarare_al2	0.141865	0.141865	0.141865	1	0	1
FOXR2_ultrarare_al1	-1.46653	-2.79671	-0.125931	11	11	0
FRAS1_ultrarare_al2	0.176663	0.00217934	0.497362	9	1	8
FREM1_ultrarare_al2	-0.24966	-0.587611	-0.0632948	9	0	9
FREM2_ultrarare_al2	-0.0415425	-0.0915358	-0.00637245	3	0	3
FREM3_ultrarare_al1	-0.133132	-0.133132	-0.133132	1	0	1
FREM3_ultrarare_al2	0.615492	0.0242181	2.27699	27	1	26
FRMD6_ultrarare_al1	-0.149154	-0.349905	-0.0479024	7	0	7
FRMD7_ultrarare_al1	0.730553	0.00123305	2.33902	17	17	0
FRMD8_ultrarare_al2	0.323877	0.251427	0.396327	2	0	2
FRMPD1_ultrarare_al2	-1.02934	-1.7882	-0.249978	3	0	3
FRMPD3_ultrarare_al1	-0.379708	-1.61492	0.0635332	6	6	0
FRMPD4_ultrarare_al1	0.383898	-0.0880537	1.59643	7	7	0
FRRS1L_ultrarare_al2	0.319258	0.089183	0.549333	2	0	2
FRS2_ultrarare_al2	0.551331	0.000502215	1.57164	5	0	5
FRY_ultrarare_al1	-0.0257895	-0.0257895	-0.0257895	1	0	1
FSCB_ultrarare_al1	0.0894633	0.006069	0.297245	19	2	17
FSD2_ultrarare_al1	-0.0220939	-0.0220939	-0.0220939	1	0	1
FSIP2_ultrarare_al2	-0.234484	-0.609479	-0.0253285	22	0	22
FSTL4_ultrarare_al1	-0.157314	-0.267157	-0.0858204	5	0	5
FTHL17_ultrarare_al1	-1.17864	-2.1244	-0.0485596	14	14	0
FTSJ1_ultrarare_al1	-0.666926	-1.83843	-0.0204088	11	11	0
FUBP3_ultrarare_al1	-0.171578	-0.171578	-0.171578	1	0	1
FUCA1_ultrarare_al2	0.527518	0.0723641	1.79161	19	1	18
FUNDC1_ultrarare_al1	1.37606	0.158996	3.21232	11	11	0
FUNDC2_ultrarare_al1	0.283859	0.129112	0.438606	2	2	0
FUT11_ultrarare_al1	-0.0266093	-0.0504024	-0.00281631	2	0	2
FYB2_ultrarare_al1	0.43128	0.43128	0.43128	1	0	1
FYCO1_ultrarare_al1	0.289391	0.289391	0.289391	1	0	1
FZD10_ultrarare_al2	-0.542456	-1.72305	-0.0367022	5	0	5
FZD1_ultrarare_al2	0.03492	0.03492	0.03492	1	0	1
FZD8_ultrarare_al2	0.266592	-0.283381	0.587017	4	0	4
G6PD_ultrarare_al1	-1.1549	-3.38978	-0.305393	15	15	0
GAA_ultrarare_al1	0.228614	0.00448688	0.889153	71	5	66
GAB3_ultrarare_al1	0.936822	0.210178	2.81199	14	14	0
GAB4_ultrarare_al1	0.119355	0.119355	0.119355	1	0	1
GABRE_ultrarare_al1	1.15804	0.176993	3.16283	19	19	0
GABRR3_ultrarare_al2	0.0730239	-0.211035	0.448789	19	0	19
GAK_ultrarare_al1	-0.109574	-0.109574	-0.109574	1	0	1
GALNS_ultrarare_al1	0.306523	0.306523	0.306523	1	0	1
GALNT15_ultrarare_al2	0.0130618	0.0130618	0.0130618	1	0	1
GALNT6_ultrarare_al1	0.0155522	0.0155522	0.0155522	1	0	1
GALR3_ultrarare_al2	-1.22499	-3.16289	-0.0849415	34	0	34
GANC_ultrarare_al2	1.22328	0.0346052	3.36989	23	1	22
GARNL3_ultrarare_al1	-0.208751	-0.208751	-0.208751	1	0	1
GART_ultrarare_al2	0.946047	0.00532491	3.01184	33	1	32
GASK1A_ultrarare_al1	0.164852	0.164852	0.164852	1	0	1
GATA1_ultrarare_al1	-0.27766	-0.27766	-0.27766	1	1	0
GATA5_ultrarare_al2	-0.511765	-0.511765	-0.511765	1	0	1
GATAD1_ultrarare_al2	0.184463	0.184463	0.184463	1	0	1
GBA3_ultrarare_al2	-2.12572	-3.86663	-0.486763	41	1	40
GBE1_ultrarare_al2	-0.277507	-0.462398	-0.16255	3	0	3
GBF1_ultrarare_al1	-0.110395	-0.184404	-0.0363873	2	0	2
GBF1_ultrarare_al2	-0.686731	-2.02665	-0.042633	15	0	15
GBGT1_ultrarare_al1	0.151927	0.0397127	0.241282	5	0	5
GBP6_ultrarare_al2	-0.301128	-0.853369	-0.122518	5	0	5
GCC1_ultrarare_al2	0.781178	0.0364084	2.37621	18	0	18
GCGR_ultrarare_al1	-0.132522	-0.362442	-0.00728938	9	0	9
GCGR_ultrarare_al2	-0.563021	-1.52064	-0.0755024	17	0	17
GCN1_ultrarare_al1	-0.0680377	-0.256482	-0.000832192	12	0	12
GCNA_ultrarare_al1	-0.171338	-0.412091	-0.0201649	5	5	0
GCNT2_ultrarare_al1	0.124732	0.0049405	0.360701	43	2	41
GCNT2_ultrarare_al2	1.3074	0.0812643	4.95553	32	0	32
GDF11_ultrarare_al2	0.926967	0.202478	1.99612	4	0	4
GDF1_ultrarare_al2	0.132784	0.132784	0.132784	1	0	1
GDF7_ultrarare_al2	0.983489	0.0975853	2.0555	4	0	4
GDI1_ultrarare_al1	-0.418986	-0.826998	-0.0952291	9	9	0
GDPD2_ultrarare_al1	-1.17319	-2.14227	-0.0394264	16	16	0
GEMIN4_ultrarare_al1	-0.082726	-0.219681	-0.000430532	5	0	5
GEMIN5_ultrarare_al1	-0.336444	-1.29382	-0.00917798	70	4	66
GEMIN8_ultrarare_al1	0.927956	0.150252	1.66692	9	9	0
GGA3_ultrarare_al2	-0.0441383	-0.0441383	-0.0441383	1	0	1
GGCX_ultrarare_al1	0.0159823	0.0159823	0.0159823	1	0	1
GGT5_ultrarare_al1	-0.192251	-0.432726	-0.00498597	36	1	35
GIGYF1_ultrarare_al1	-0.266276	-0.808163	-0.0352393	8	1	7
GIMAP2_ultrarare_al1	-0.109204	-0.251677	-0.0292975	3	0	3
GIPR_ultrarare_al1	-0.146602	-0.355066	-0.0400573	3	0	3
GJA3_ultrarare_al1	0.165841	0.0161427	0.495797	11	0	11
GJB1_ultrarare_al1	-0.454032	-0.826978	-0.0810862	2	2	0
GJB2_ultrarare_al2	-0.52934	-1.32818	-0.0694852	22	0	22
GJC2_ultrarare_al2	1.18367	1.18367	1.18367	1	0	1
GK_ultrarare_al1	-2.7052	-4.78027	-1.06737	6	6	0
GLA_ultrarare_al1	-0.372583	-0.975016	-0.0245249	4	4	0
GLI1_ultrarare_al1	0.146399	0.0374254	0.349639	8	0	8
GLI2_ultrarare_al2	0.325925	0.0449368	0.778903	3	0	3
GLOD5_ultrarare_al1	-0.669233	-1.43015	-0.0713208	7	7	0
GLRA2_ultrarare_al1	-0.504865	-0.504865	-0.504865	1	1	0
GLRA4;TMEM31_ultrarare_al2	0.501119	0.0180874	2.27133	9	0	9
GLRA4_ultrarare_al1	-0.813871	-1.5737	-0.330963	8	8	0
GLUD2_ultrarare_al1	0.190569	-0.0424351	0.744344	13	13	0
GLYCTK_ultrarare_al2	0.368191	0.0174002	0.898211	21	0	21
GMIP_ultrarare_al1	0.289445	0.210355	0.368535	2	0	2
GNE_ultrarare_al2	0.292083	0.0203174	1.50815	9	0	9
GNL3L_ultrarare_al1	-2.11298	-4.07377	-0.674551	17	17	0
GNPTAB_ultrarare_al2	1.33	0.154238	3.07053	30	0	30
GOLGA1_ultrarare_al1	-0.147043	-0.579677	-0.0182602	18	0	18
GOLGA6L10_ultrarare_al2	-0.216084	-0.882952	-5.62806e-08	6	0	6
GOLGA6L4_ultrarare_al2	-0.127299	-0.677637	0.213432	22	1	21
GOLGA6L6_ultrarare_al2	0.131572	0.103151	0.159992	2	0	2
GOLIM4_ultrarare_al1	0.162263	0.123476	0.201051	2	0	2
GPAA1_ultrarare_al1	-0.0649634	-0.0649634	-0.0649634	1	0	1
GPATCH2L_ultrarare_al2	0.35397	0.0644427	0.762364	4	0	4
GPC1_ultrarare_al2	-0.0792629	-0.0792629	-0.0792629	1	0	1
GPC3_ultrarare_al1	0.970968	0.362729	1.47443	17	17	0
GPC4_ultrarare_al1	-0.652574	-1.36395	-0.290894	5	5	0
GPKOW_ultrarare_al1	0.551201	0.213822	0.959235	5	5	0
GPM6B_ultrarare_al1	0.837606	0.111093	1.89902	11	11	0
GPR101_ultrarare_al1	-0.657133	-0.980274	-0.180771	5	5	0
GPR143_ultrarare_al1	1.94357	0.33199	3.89057	16	16	0
GPR150_ultrarare_al2	0.636233	0.0443776	1.2649	5	0	5
GPR151_ultrarare_al1	0.0529338	0.0529338	0.0529338	1	0	1
GPR152_ultrarare_al1	-0.121181	-0.219051	-0.023312	2	0	2
GPR153_ultrarare_al1	-0.105951	-0.228606	-0.028108	9	0	9
GPR153_ultrarare_al2	-0.163025	-0.173917	-0.152132	2	0	2
GPR156_ultrarare_al2	0.0555005	0.0555005	0.0555005	1	0	1
GPR174_ultrarare_al1	-0.229388	-0.267503	-0.191273	2	2	0
GPR34_ultrarare_al1	-0.418987	-0.826998	-0.0952068	9	9	0
GPR50_ultrarare_al1	-0.246	-0.246	-0.246	1	1	0
GPR83_ultrarare_al2	-0.0507907	-0.139526	-0.00236379	3	0	3
GPRASP1_ultrarare_al1	0.398619	0.0327746	0.82141	10	10	0
GPRC5C_ultrarare_al1	-0.195972	-0.421386	-0.0203548	4	0	4
GPRC6A_ultrarare_al2	-0.00215913	-0.00215913	-0.00215913	1	0	1
GPRIN1_ultrarare_al1	0.135349	0.135349	0.135349	1	0	1
GPRIN3_ultrarare_al2	0.523966	0.0194661	1.64985	13	0	13
GRASP_ultrarare_al2	0.5576	0.163098	0.952102	2	0	2
GREB1_ultrarare_al2	-0.169743	-0.169743	-0.169743	1	0	1
GRHL3_ultrarare_al1	-0.116314	-0.261114	-0.0248015	3	0	3
GRIA3_ultrarare_al1	-0.461395	-0.826998	-0.209913	6	6	0
GRID1_ultrarare_al1	-0.0726074	-0.0726074	-0.0726074	1	0	1
GRID2IP_ultrarare_al2	0.266885	0.111116	0.532581	3	0	3
GRIFIN_ultrarare_al2	0.6856	0.128991	1.98172	20	0	20
GRIK5_ultrarare_al2	0.69729	0.00380674	2.19421	12	0	12
GRIN2D_ultrarare_al1	0.100799	0.00785484	0.442603	15	0	15
GRIN2D_ultrarare_al2	0.886068	0.0901969	2.62755	36	1	35
GRM6_ultrarare_al1	-0.20946	-0.390322	-0.00633577	20	0	20
GRM6_ultrarare_al2	-0.376085	-1.13476	-0.00724007	15	0	15
GRPR_ultrarare_al1	-0.31903	-0.666796	-0.130261	9	9	0
GRSF1_ultrarare_al2	-0.0134919	-0.0134919	-0.0134919	1	0	1
GRXCR1_ultrarare_al1	0.136661	0.136661	0.136661	1	0	1
GSE1_ultrarare_al2	-0.0950229	-0.147359	-0.0417804	6	1	5
GTF2F1_ultrarare_al1	-0.225767	-0.399847	-0.0331166	7	0	7
GTF2F1_ultrarare_al2	-0.226593	-0.780152	-0.050837	13	1	12
GTF3C1_ultrarare_al1	0.0034274	0.0034274	0.0034274	1	0	1
GTPBP1_ultrarare_al1	-0.381854	-1.09773	-0.0289798	10	0	10
GTPBP3_ultrarare_al1	0.142202	0.0480439	0.350078	7	0	7
GTPBP3_ultrarare_al2	0.0480303	0.0480303	0.0480303	1	0	1
GTPBP6_ultrarare_al2	0.56611	0.196484	1.091	9	0	9
GTSE1_ultrarare_al2	1.39888	0.255766	3.57506	16	0	16
GUCY2F_ultrarare_al1	0.600518	0.0928218	1.20442	17	17	0
GYG1_ultrarare_al1	-0.151774	-0.315598	-0.0131284	4	0	4
GYG2_ultrarare_al1	0.54974	0.0911498	1.15099	16	16	0
GYS2_ultrarare_al2	-0.61024	-1.62071	-0.0108273	12	0	12
H6PD_ultrarare_al1	0.0312945	0.0312945	0.0312945	1	0	1
H6PD_ultrarare_al2	0.291464	0.225403	0.357526	2	0	2
HABP2_ultrarare_al1	-0.104889	-0.225508	-0.0312193	9	0	9
HAL_ultrarare_al1	0.0515192	0.0515192	0.0515192	1	0	1
HAO2_ultrarare_al2	0.335737	0.119034	0.722117	8	0	8
HAPLN3_ultrarare_al2	0.488055	0.0336448	1.33659	10	0	10
HASPIN_ultrarare_al2	0.0692466	0.0358122	0.102681	2	0	2
HAUS3_ultrarare_al1	0.0620457	0.0620457	0.0620457	1	0	1
HAUS6_ultrarare_al2	0.289947	0.0886469	0.480732	6	0	6
HAUS7_ultrarare_al1	-0.466648	-1.35988	-0.0121746	4	4	0
HAVCR2_ultrarare_al1	0.0241702	0.0241702	0.0241702	1	0	1
HBB_ultrarare_al1	0.044746	0.044746	0.044746	1	1	0
HCCS_ultrarare_al1	0.511384	0.0188722	0.885842	10	10	0
HCFC1_ultrarare_al1	-0.50477	-1.26801	-0.0202125	22	22	0
HCN2_ultrarare_al1	0.0608853	0.0363216	0.0854489	2	0	2
HCN2_ultrarare_al2	0.780244	0.189752	2.65412	5	0	5
HCN4_ultrarare_al1	0.0273676	0.0130324	0.0417028	2	0	2
HCN4_ultrarare_al2	-0.258164	-0.258164	-0.258164	1	0	1
HDAC4_ultrarare_al2	-0.527302	-0.527302	-0.527302	1	0	1
HDAC6_ultrarare_al1	-0.99489	-2.79124	-0.199422	13	13	0
HDX_ultrarare_al1	0.606148	0.051257	2.2365	11	11	0
HEATR1_ultrarare_al2	-1.02146	-2.98403	-0.255479	23	0	23
HECTD3_ultrarare_al1	-0.217489	-0.217489	-0.217489	1	0	1
HECTD4_ultrarare_al1	0.114754	0.0139908	0.286991	5	0	5
HEG1_ultrarare_al2	0.346061	-0.0750629	0.767185	2	0	2
HELB_ultrarare_al1	0.121598	0.0145246	0.284239	7	0	7
HELQ_ultrarare_al2	-0.822595	-1.99535	-0.0989791	32	0	32
HELZ2_ultrarare_al2	0.138501	-0.0544531	0.374771	5	0	5
HELZ_ultrarare_al1	-0.145978	-0.384252	-0.025966	18	0	18
HEPHL1_ultrarare_al2	0.445726	0.000972068	1.8902	11	1	10
HEPH_ultrarare_al1	1.2288	0.259634	2.66338	16	16	0
HERC1_ultrarare_al1	-0.195335	-0.944349	-0.00806682	48	2	46
HGC6.3_ultrarare_al2	0.296609	0.0189963	0.530188	8	0	8
HGFAC_ultrarare_al1	-0.0496367	-0.0584388	-0.0408346	2	0	2
HGH1_ultrarare_al2	-0.188267	-0.446583	0.00187983	21	1	20
HHAT_ultrarare_al1	-0.156185	-0.350502	-0.00290631	5	0	5
HHLA1_ultrarare_al1	0.0793952	0.00149509	0.134921	3	0	3
HIC1_ultrarare_al2	-0.00333995	-0.00333995	-0.00333995	1	0	1
HIP1R_ultrarare_al1	0.0675199	0.0258085	0.137147	3	0	3
HIP1_ultrarare_al1	0.0634762	0.0634762	0.0634762	1	0	1
HIPK3_ultrarare_al2	-0.303463	-0.303463	-0.303463	1	0	1
HIVEP1_ultrarare_al1	0.216601	0.00259003	0.935698	54	2	52
HIVEP1_ultrarare_al2	0.125439	0.125439	0.125439	1	0	1
HIVEP2_ultrarare_al1	0.0198926	0.00838389	0.0278989	3	0	3
HK3_ultrarare_al2	-0.0903152	-0.0903152	-0.0903152	1	0	1
HMCN1_ultrarare_al2	0.716687	0.0593077	2.04297	42	1	41
HMCN2_ultrarare_al2	-0.290664	-0.761398	-0.00329992	19	0	19
HMGA2_ultrarare_al2	0.160906	0.0435674	0.278245	2	0	2
HMGB4_ultrarare_al1	0.136011	0.136011	0.136011	1	0	1
HMX1_ultrarare_al2	1.59078	0.161359	4.93966	35	1	34
HOXA13_ultrarare_al1	0.0354772	0.0354772	0.0354772	1	0	1
HOXA13_ultrarare_al2	0.292913	0.000150858	0.951747	16	1	15
HOXB3_ultrarare_al2	-0.149192	-0.149192	-0.149192	1	0	1
HOXC12_ultrarare_al2	-0.497168	-1.72857	-0.00745788	20	0	20
HOXD11_ultrarare_al2	-0.0926655	-0.294418	-0.0051271	4	0	4
HOXD13_ultrarare_al2	-0.50284	-1.97834	-0.0899577	20	0	20
HPR_ultrarare_al2	0.223623	0.000134484	1.51826	14	0	14
HPS5_ultrarare_al1	-0.0215797	-0.0215797	-0.0215797	1	0	1
HRCT1_ultrarare_al2	-0.575702	-1.24002	-0.148603	6	0	6
HRG_ultrarare_al2	0.892701	0.710925	0.999222	3	0	3
HRH1_ultrarare_al1	-0.259696	-0.325225	-0.194167	2	0	2
HRH1_ultrarare_al2	-0.312771	-0.471664	-0.177017	3	0	3
HRNR_ultrarare_al2	-0.179751	-0.317992	-0.00201729	3	0	3
HR_ultrarare_al2	0.326317	0.00838417	0.872062	10	0	10
HS3ST4_ultrarare_al2	-0.53159	-1.43379	-0.151633	17	0	17
HS6ST2_ultrarare_al1	0.289761	0.289761	0.289761	1	1	0
HSD11B1L_ultrarare_al2	0.831634	0.831634	0.831634	1	0	1
HSD17B10_ultrarare_al1	-0.192186	-0.192186	-0.192186	1	1	0
HSD17B11_ultrarare_al1	0.215794	0.0357845	0.395804	2	0	2
HSD17B2_ultrarare_al1	-0.0936756	-0.0936756	-0.0936756	1	0	1
HSD3B1_ultrarare_al1	-0.0158934	-0.0158934	-0.0158934	1	0	1
HSP90B1_ultrarare_al1	0.151688	0.0765823	0.226794	2	0	2
HSPB7_ultrarare_al2	-0.0501938	-0.141761	-0.00337032	3	0	3
HSPG2_ultrarare_al2	0.128656	-0.0854708	0.426139	14	0	14
HTATIP2_ultrarare_al1	-0.228557	-0.855468	-0.00998621	13	0	13
HTR6_ultrarare_al2	0.271162	0.0112664	1.2129	5	0	5
HTRA1_ultrarare_al2	-0.936554	-3.10285	-0.139445	35	0	35
HTT_ultrarare_al2	-0.177709	-0.680203	0.231226	6	0	6
HYDIN_ultrarare_al1	0.293469	0.00685886	0.58008	2	0	2
IARS_ultrarare_al2	0.295905	0.0613923	0.693982	9	1	8
IBTK_ultrarare_al1	-0.132256	-0.565284	-0.00594911	18	1	17
ICE1_ultrarare_al2	0.901713	0.0694771	3.67666	39	0	39
IDO2_ultrarare_al1	0.138086	0.0274517	0.308012	10	0	10
IDS_ultrarare_al1	0.725235	0.0314657	3.28088	10	10	0
IFIH1_ultrarare_al1	0.142788	0.00488546	1.14676	63	3	60
IFNGR1_ultrarare_al1	-0.363883	-0.761448	-0.0706964	3	0	3
IFT122_ultrarare_al1	-0.043883	-0.1071	-0.000137774	9	0	9
IFT140_ultrarare_al1	0.0432858	0.0432858	0.0432858	1	0	1
IFT57_ultrarare_al1	-0.118204	-0.212887	-0.0235216	2	0	2
IFT74_ultrarare_al1	-0.145648	-0.187227	-0.104069	2	0	2
IGFALS_ultrarare_al2	0.613182	0.0140967	1.60914	20	0	20
IGFBP2_ultrarare_al2	0.665758	0.0232045	2.5353	29	1	28
IGFBPL1_ultrarare_al1	-0.11622	-0.117452	-0.114988	2	0	2
IGFL2_ultrarare_al2	-0.572021	-0.853686	-0.119109	5	0	5
IGFN1_ultrarare_al2	-0.66642	-2.25675	-0.00743852	25	0	25
IGLL1_ultrarare_al2	-0.79836	-1.86209	-0.221863	15	0	15
IGSF10_ultrarare_al1	-0.109769	-0.230211	-0.0395068	8	0	8
IGSF1_ultrarare_al1	-1.96633	-3.08127	-1.19648	17	17	0
IGSF3_ultrarare_al1	0.033826	0.033826	0.033826	1	0	1
IKBKB_ultrarare_al1	0.0507332	0.0507332	0.0507332	1	0	1
IL12RB1_ultrarare_al1	0.113151	0.00524149	0.333607	5	0	5
IL13RA1_ultrarare_al1	0.594291	-0.0675782	1.97077	10	10	0
IL13RA2_ultrarare_al1	-0.376778	-0.804112	-0.023908	6	6	0
IL17RC_ultrarare_al1	-0.139362	-0.139362	-0.139362	1	0	1
IL17RD_ultrarare_al1	0.0416654	0.00116349	0.111823	3	0	3
IL1RAPL1_ultrarare_al1	-2.01142	-3.04568	-0.742231	17	17	0
IL2RB_ultrarare_al1	-0.166781	-0.391995	-0.068329	4	0	4
IL32_ultrarare_al2	0.0598692	0.0102579	0.155419	3	0	3
IL3RA_ultrarare_al2	-0.218185	-0.68784	0.0312891	15	0	15
IL9R_ultrarare_al2	0.249313	0.0093214	0.574674	13	0	13
ILDR1_ultrarare_al2	-0.399286	-1.43954	-0.0254838	11	0	11
IMPG2_ultrarare_al1	-0.202571	-0.75024	-0.024987	24	2	22
INCENP_ultrarare_al1	0.315537	0.315537	0.315537	1	0	1
INCENP_ultrarare_al2	-0.432988	-0.86113	-0.0619854	5	0	5
INMT_ultrarare_al2	1.31011	1.01084	1.60938	2	0	2
INPP5J_ultrarare_al2	0.838776	0.0840757	3.16266	15	0	15
INPPL1_ultrarare_al1	0.160079	0.160079	0.160079	1	0	1
INPPL1_ultrarare_al2	-0.488905	-1.264	-0.00955451	26	1	25
INSC_ultrarare_al1	0.0962723	0.00608996	0.142206	3	2	1
INSIG1_ultrarare_al2	-0.437101	-0.914417	-0.0841679	5	0	5
INSL3_ultrarare_al2	0.419671	0.0697731	0.769569	2	0	2
INSR_ultrarare_al2	-0.0717782	-0.0717782	-0.0717782	1	0	1
INTS11_ultrarare_al1	0.087188	0.087188	0.087188	1	0	1
INTS6L_ultrarare_al1	-0.418485	-1.0984	-0.0268941	7	7	0
IQCA1_ultrarare_al2	-0.211395	-0.551412	-0.0397573	4	0	4
IQCN_ultrarare_al2	-0.0550833	-0.0902359	-0.00502453	5	0	5
IQGAP2_ultrarare_al1	-0.102968	-0.19938	-0.0136196	7	0	7
IQSEC1_ultrarare_al1	0.263432	0.0526264	0.398777	3	0	3
IQSEC1_ultrarare_al2	0.128784	0.0476033	0.213251	3	0	3
IQSEC2_ultrarare_al1	-1.84271	-3.47896	-0.78454	17	17	0
IQUB_ultrarare_al1	0.0570116	0.0570116	0.0570116	1	0	1
IRAK1_ultrarare_al1	1.32393	0.170038	4.06261	17	17	0
IRS2_ultrarare_al1	0.0321214	0.00311929	0.0760678	5	0	5
IRS2_ultrarare_al2	-0.693299	-1.14958	-0.0477961	3	0	3
IRS4_ultrarare_al1	0.603274	0.0199121	1.75647	11	11	0
ISM2_ultrarare_al1	-0.3996	-0.3996	-0.3996	1	0	1
ITCH_ultrarare_al1	0.00141843	0.00141843	0.00141843	1	0	1
ITGA10_ultrarare_al2	-0.18099	-0.622597	-0.00147803	25	1	24
ITGA11_ultrarare_al1	-0.0933472	-0.152526	-0.0348003	5	0	5
ITGA4_ultrarare_al2	0.117978	2.28784e-13	0.235956	2	0	2
ITGA7_ultrarare_al1	-0.116552	-0.135723	-0.0945677	3	0	3
ITGA9_ultrarare_al1	0.0965292	0.0965292	0.0965292	1	0	1
ITGAD_ultrarare_al1	-0.244196	-0.782173	-0.00129201	27	0	27
ITGAX_ultrarare_al2	-0.594038	-2.41271	-0.0210329	12	0	12
ITGB1BP2_ultrarare_al1	-0.347167	-0.67457	-0.160557	4	4	0
ITGB4_ultrarare_al2	0.304569	0.0964944	0.512645	2	0	2
ITGB5_ultrarare_al1	-0.055973	-0.056227	-0.055719	2	0	2
ITGB5_ultrarare_al2	0.389466	0.106272	0.797349	4	0	4
ITIH1_ultrarare_al1	0.124556	0.0138494	0.391097	11	0	11
ITIH2_ultrarare_al1	0.00301046	0.00301046	0.00301046	1	0	1
ITIH5_ultrarare_al1	-0.0629759	-0.0787097	-0.0472421	2	0	2
ITIH5_ultrarare_al2	-0.0901467	-0.0901467	-0.0901467	1	0	1
ITIH6_ultrarare_al1	-0.753955	-1.61142	-0.0915426	18	18	0
ITM2A_ultrarare_al1	2.38529	0.162915	3.98353	18	18	0
ITPR2_ultrarare_al1	-0.133271	-0.389078	-0.000520647	14	0	14
ITPR2_ultrarare_al2	0.364288	0.0299868	0.783991	15	0	15
ITPR3_ultrarare_al2	-0.0931638	-0.170088	-0.00154832	4	1	3
ITPRID1_ultrarare_al1	-0.141061	-0.383709	-0.0150537	9	0	9
ITPRID1_ultrarare_al2	0.0627563	0.00355467	0.121958	2	0	2
ITPRIP_ultrarare_al2	-0.67422	-1.99514	-0.00391218	13	0	13
ITSN2_ultrarare_al1	-0.0946676	-0.161022	-0.0571278	4	0	4
JAG2_ultrarare_al1	-0.151456	-0.597611	-0.012233	11	0	11
JAG2_ultrarare_al2	-0.866965	-1.59646	-0.111915	16	0	16
JCAD_ultrarare_al1	0.0370659	0.0315019	0.0426299	2	0	2
JHY_ultrarare_al1	0.204404	0.00689739	0.5331	3	0	3
JHY_ultrarare_al2	-0.626659	-0.626659	-0.626659	1	0	1
JMJD7-PLA2G4B;PLA2G4B_ultrarare_al1	-0.113956	-0.233625	-0.0128263	10	0	10
JMJD8_ultrarare_al1	0.2768	0.0980245	0.455575	2	0	2
JPH2_ultrarare_al1	-0.0148611	-0.0148611	-0.0148611	1	0	1
JPH3_ultrarare_al1	0.179677	0.0474526	0.416708	4	0	4
JSRP1_ultrarare_al1	0.152532	0.0414737	0.263591	2	0	2
JUND_ultrarare_al2	0.0607864	0.0607864	0.0607864	1	0	1
KALRN_ultrarare_al1	0.0314077	0.00158296	0.0612324	2	0	2
KANK1_ultrarare_al2	-0.360608	-1.04826	-0.0108304	7	0	7
KANK4_ultrarare_al1	0.173439	0.0718583	0.275019	2	2	0
KAT6A_ultrarare_al2	0.377253	0.377253	0.377253	1	0	1
KATNAL2_ultrarare_al2	0.310255	0.234006	0.453538	3	0	3
KATNB1_ultrarare_al2	0.0501372	0.0501372	0.0501372	1	1	0
KAZN_ultrarare_al1	-0.101647	-0.256918	-0.0109574	3	0	3
KAZN_ultrarare_al2	0.0832354	0.024238	0.217364	10	1	9
KCNA10_ultrarare_al2	0.423284	0.423284	0.423284	1	0	1
KCNA5_ultrarare_al1	-0.223374	-0.223374	-0.223374	1	0	1
KCNC3_ultrarare_al2	-0.815451	-3.39429	-0.0203841	6	0	6
KCNG2_ultrarare_al2	0.46036	0.0266535	1.51105	14	0	14
KCNN3_ultrarare_al2	0.737095	0.114533	1.80595	9	0	9
KCNQ4_ultrarare_al2	1.59346	0.297977	3.81588	25	0	25
KCNS1_ultrarare_al1	-0.274053	-1.0696	-0.0119827	37	0	37
KCP_ultrarare_al2	0.715648	0.715648	0.715648	1	0	1
KCTD1_ultrarare_al2	0.620812	0.620812	0.620812	1	0	1
KDM3A_ultrarare_al1	-0.0609281	-0.0609281	-0.0609281	1	0	1
KDM3B_ultrarare_al2	-0.0915798	-0.0915798	-0.0915798	1	0	1
KDM4E_ultrarare_al1	-0.426658	-0.66657	-0.186746	2	0	2
KDM5C_ultrarare_al1	-0.227769	-0.358577	-0.147713	8	8	0
KDM5D_ultrarare_al2	0.37544	0.149025	0.909575	8	2	6
KDM6A_ultrarare_al1	0.574801	0.041235	1.62294	15	15	0
KDM6B_ultrarare_al1	-0.111549	-0.290338	-0.0182158	17	0	17
KDM6B_ultrarare_al2	0.444335	0.0631293	1.1845	5	0	5
KHSRP_ultrarare_al2	-0.486038	-1.21548	-0.061948	5	0	5
KIAA0040_ultrarare_al2	0.988414	0.032228	3.12376	25	0	25
KIAA0100_ultrarare_al1	-0.0704492	-0.0704492	-0.0704492	1	0	1
KIAA0355_ultrarare_al1	0.0358746	0.0017864	0.0651896	4	0	4
KIAA0556_ultrarare_al1	0.114243	0.106718	0.121769	2	0	2
KIAA0556_ultrarare_al2	-0.411898	-0.735284	-0.0885113	2	0	2
KIAA0586_ultrarare_al1	-0.030896	-0.030896	-0.030896	1	1	0
KIAA0586_ultrarare_al2	0.421781	0.0351621	0.698551	5	0	5
KIAA0753_ultrarare_al2	-0.320695	-0.545464	-0.0959256	2	0	2
KIAA0754_ultrarare_al2	-0.398539	-1.24804	-0.0420002	19	0	19
KIAA1210_ultrarare_al1	0.52185	0.150787	1.72666	11	11	0
KIAA1211_ultrarare_al2	-0.67464	-1.75775	-0.0954868	7	0	7
KIAA1217_ultrarare_al1	-0.0394246	-0.0691738	-0.0135042	4	1	3
KIAA1217_ultrarare_al2	-0.385676	-0.961733	-0.0245969	11	0	11
KIAA1257_ultrarare_al1	-0.0844926	-0.42127	-0.00324681	6	0	6
KIAA1522_ultrarare_al1	-0.178969	-0.535937	-0.0382781	5	0	5
KIAA1522_ultrarare_al2	-0.240917	-0.663302	-0.0221361	11	0	11
KIAA1549L_ultrarare_al1	-0.0632679	-0.130819	-0.0017923	3	0	3
KIAA1549L_ultrarare_al2	-0.893848	-3.12934	-0.013846	11	0	11
KIAA1549_ultrarare_al1	-0.090396	-0.090396	-0.090396	1	0	1
KIAA1549_ultrarare_al2	-0.180448	-0.340847	-0.0834348	4	0	4
KIAA1586_ultrarare_al1	-0.0244978	-0.0244978	-0.0244978	1	0	1
KIAA1614_ultrarare_al2	-0.391554	-0.901009	-0.112815	11	0	11
KIAA1841_ultrarare_al1	0.0775496	0.0014497	0.153649	2	0	2
KIAA2012_ultrarare_al1	0.103688	0.000694265	0.348442	29	0	29
KIF13B_ultrarare_al1	0.238077	0.0225456	0.744757	90	69	21
KIF14_ultrarare_al1	-0.066162	-0.103542	-0.0287822	2	0	2
KIF15_ultrarare_al2	0.0717201	0.0510865	0.0923536	2	0	2
KIF16B_ultrarare_al1	0.192036	0.00284831	0.735216	46	1	45
KIF17_ultrarare_al1	-0.186358	-0.186358	-0.186358	1	0	1
KIF18B_ultrarare_al2	-8.72323e-05	-8.72323e-05	-8.72323e-05	1	0	1
KIF1C_ultrarare_al2	0.325494	0.0122452	0.984286	14	0	14
KIF20B_ultrarare_al1	0.0891687	0.0891687	0.0891687	1	1	0
KIF25_ultrarare_al2	0.528051	0.0440425	0.953197	3	0	3
KIF26A_ultrarare_al2	0.550681	0.0209019	1.18725	6	0	6
KIF2B_ultrarare_al2	1.11555	0.36528	1.86582	2	0	2
KIF4A_ultrarare_al1	-1.56896	-2.7601	-0.138109	17	17	0
KIF9_ultrarare_al1	-0.232033	-1.28823	-0.000917759	16	0	16
KIFC2_ultrarare_al1	-0.1503	-0.450127	-0.0369021	9	0	9
KIRREL2_ultrarare_al2	0.174263	0.0317435	0.316783	2	0	2
KIZ_ultrarare_al1	0.197351	0.0944341	0.486323	5	0	5
KLB_ultrarare_al1	0.0497175	0.0497175	0.0497175	1	0	1
KLC4_ultrarare_al1	-0.0997367	-0.266495	-0.00662387	5	0	5
KLF16_ultrarare_al2	0.378186	0.260837	0.495535	2	0	2
KLF8_ultrarare_al1	1.30286	0.290664	2.4261	17	17	0
KLHDC4_ultrarare_al1	0.18268	0.18268	0.18268	1	0	1
KLHDC4_ultrarare_al2	-0.844901	-1.91176	-0.0669882	22	0	22
KLHDC7A_ultrarare_al2	-0.323617	-0.519445	-0.127789	2	0	2
KLHDC7B_ultrarare_al2	-0.311118	-0.417038	-0.2394	3	0	3
KLHL10_ultrarare_al2	-0.463793	-1.45581	-0.0362233	16	0	16
KLHL13_ultrarare_al1	-0.780054	-2.49264	-0.0282647	15	15	0
KLHL15_ultrarare_al1	0.935253	0.0359718	1.71535	11	11	0
KLHL25_ultrarare_al1	-0.0210507	-0.0210507	-0.0210507	1	0	1
KLHL29_ultrarare_al1	-0.313819	-0.381428	-0.24621	2	2	0
KLHL30_ultrarare_al1	-0.197519	-0.885732	-0.00180777	46	3	43
KLHL34_ultrarare_al1	0.408158	0.408158	0.408158	1	1	0
KLHL35_ultrarare_al2	-0.628712	-1.6522	-0.00223043	30	0	30
KMT2A_ultrarare_al1	-0.0908716	-0.230058	-0.010366	24	3	21
KMT2A_ultrarare_al2	-0.550811	-0.97259	-0.135609	11	1	10
KMT2B_ultrarare_al1	0.104803	0.0274352	0.286769	6	0	6
KMT2B_ultrarare_al2	-0.417409	-1.31419	-0.0218028	16	1	15
KMT2C_ultrarare_al2	-0.149814	-0.266744	-0.032884	2	1	1
KMT2D_ultrarare_al2	0.204463	0.0156103	0.398329	4	0	4
KMT2E_ultrarare_al2	0.529199	0.529199	0.529199	1	0	1
KMT5A_ultrarare_al2	0.633386	0.0757571	1.87193	19	0	19
KNDC1_ultrarare_al1	0.037895	0.0141713	0.0616186	2	0	2
KNDC1_ultrarare_al2	0.546305	0.0746115	1.34667	18	0	18
KNL1_ultrarare_al2	0.720216	0.00866923	2.745	38	1	37
KNTC1_ultrarare_al1	0.0954334	0.02007	0.20963	4	2	2
KRBA1_ultrarare_al1	0.406829	0.406829	0.406829	1	0	1
KRBOX4_ultrarare_al1	0.613833	0.0404057	0.92351	5	5	0
KRT10_ultrarare_al2	-0.336133	-0.57772	-0.00516577	8	0	8
KRT24_ultrarare_al2	0.408432	0.408432	0.408432	1	0	1
KRT36_ultrarare_al2	-0.568104	-0.800033	-0.400243	3	1	2
KRT38_ultrarare_al1	0.104016	0.00143328	0.272581	6	0	6
KRT3_ultrarare_al1	0.070707	0.070707	0.070707	1	0	1
KRT5_ultrarare_al1	0.149922	0.00483722	0.345535	8	0	8
KRT74_ultrarare_al2	0.575661	0.0252556	2.26048	17	0	17
KRT77_ultrarare_al2	0.615756	0.0743461	2.06586	21	0	21
KRTAP10-10_ultrarare_al2	0.903111	0.0245053	2.99228	30	1	29
KRTAP10-6_ultrarare_al2	-0.189924	-0.288938	-0.0114805	9	1	8
KRTAP2-2_ultrarare_al2	0.103881	0.0983882	0.109373	2	0	2
KRTAP4-4_ultrarare_al2	-0.814356	-2.62659	-0.00700811	32	0	32
KRTAP4-8_ultrarare_al2	0.0137092	-0.249067	0.274613	3	0	3
KTN1_ultrarare_al1	0.245602	0.0191069	0.525371	13	0	13
KTN1_ultrarare_al2	1.26374	0.452728	2.51784	34	0	34
L1CAM_ultrarare_al1	0.354572	-0.0369991	0.746143	2	2	0
L1TD1_ultrarare_al1	0.176961	0.0126224	0.70454	30	2	28
L3HYPDH_ultrarare_al1	0.093243	0.0447234	0.141763	2	0	2
LACTB_ultrarare_al2	-0.389219	-1.34404	-0.0138214	8	0	8
LAMA1_ultrarare_al2	-0.228708	-0.293764	-0.145494	3	0	3
LAMA2_ultrarare_al2	-0.420685	-0.420685	-0.420685	1	0	1
LAMA3_ultrarare_al2	1.07437	0.154765	2.79795	39	1	38
LAMA4_ultrarare_al1	-0.164895	-0.366742	-0.0242801	4	3	1
LAMA5_ultrarare_al2	-0.00676257	-0.129254	0.0769329	11	0	11
LAMB3_ultrarare_al1	0.06978	0.06978	0.06978	1	0	1
LAMC1_ultrarare_al1	-0.137825	-0.444842	-0.00177271	42	1	41
LAMC2_ultrarare_al1	0.146514	0.00550484	0.303071	6	0	6
LAMC3_ultrarare_al1	0.0856738	0.0856738	0.0856738	1	0	1
LAMP1_ultrarare_al1	-0.128897	-0.165407	-0.108046	3	0	3
LAMP2_ultrarare_al1	-0.755169	-0.810977	-0.69936	2	2	0
LANCL3_ultrarare_al1	1.21612	0.0856225	2.02853	15	15	0
LARS2_ultrarare_al1	-0.0702679	-0.0702679	-0.0702679	1	0	1
LAS1L_ultrarare_al1	-0.262744	-0.742635	-0.0320197	7	7	0
LAYN_ultrarare_al1	0.224749	0.0414482	0.503949	14	1	13
LCMT2_ultrarare_al1	0.059179	0.059179	0.059179	1	0	1
LCOR_ultrarare_al2	-0.286496	-1.04476	-0.00324143	26	1	25
LCP1_ultrarare_al1	-0.391782	-1.27894	-0.0416908	7	0	7
LCTL_ultrarare_al1	0.0351316	0.00106954	0.0691937	2	0	2
LDLRAD3_ultrarare_al2	-0.24756	-0.526289	-0.0173057	8	1	7
LEFTY1_ultrarare_al1	-0.239836	-0.239836	-0.239836	1	0	1
LEPR_ultrarare_al1	-0.152834	-0.345031	-0.0352987	39	0	39
LETM2_ultrarare_al2	0.0398212	0.0398212	0.0398212	1	0	1
LFNG_ultrarare_al2	-0.386338	-0.945743	-0.0170012	14	0	14
LGALS2_ultrarare_al2	-0.294863	-1.33761	-0.003257	10	0	10
LGR5_ultrarare_al1	0.180644	0.144282	0.217005	2	0	2
LGSN_ultrarare_al2	0.730049	0.018259	1.65443	20	1	19
LHCGR_ultrarare_al1	0.109698	0.109698	0.109698	1	0	1
LHFPL1_ultrarare_al1	-0.409077	-0.826978	-0.0952291	7	7	0
LHFPL3_ultrarare_al1	-0.0868154	-0.0868154	-0.0868154	1	0	1
LIG1_ultrarare_al1	-0.16771	-0.724385	-0.00536191	52	1	51
LILRA2_ultrarare_al2	0.159276	0.0253847	0.547833	7	0	7
LIMCH1_ultrarare_al1	-0.196835	-0.300215	-0.0934553	2	0	2
LINGO2_ultrarare_al1	-0.156228	-0.352279	-0.0264655	5	0	5
LIPC_ultrarare_al1	0.0452051	0.0452051	0.0452051	1	1	0
LIPE_ultrarare_al1	0.169839	0.0126938	0.594928	59	0	59
LIPE_ultrarare_al2	0.56868	0.212588	1.34419	4	0	4
LIPH_ultrarare_al1	-0.192409	-0.192409	-0.192409	1	0	1
LIPT2_ultrarare_al1	0.135951	0.0350405	0.236862	2	0	2
LIX1L-AS1_ultrarare_al2	1.03455	1.03455	1.03455	1	0	1
LLGL2_ultrarare_al1	0.200784	0.00029578	0.753295	68	2	66
LMBRD1_ultrarare_al1	-0.166979	-0.166979	-0.166979	1	0	1
LMF2_ultrarare_al1	0.251791	0.0478232	0.551234	10	0	10
LMF2_ultrarare_al2	0.796076	0.796076	0.796076	1	0	1
LMLN2_ultrarare_al1	0.248299	0.118184	0.35682	4	0	4
LMTK2_ultrarare_al2	-0.0460879	-0.0460879	-0.0460879	1	0	1
LMTK3_ultrarare_al1	0.104262	0.00480635	0.227905	18	0	18
LMTK3_ultrarare_al2	1.12392	0.11332	2.58101	40	1	39
LNPK_ultrarare_al2	0.361209	0.000974101	1.35896	7	0	7
LNX1_ultrarare_al1	-0.14784	-0.327032	-0.00437994	5	0	5
LOC114841037_ultrarare_al1	0.193817	0.193817	0.193817	1	0	1
LOC645188_ultrarare_al1	-0.401177	-0.822641	-0.0952291	9	9	0
LONP1_ultrarare_al1	0.128683	0.0114698	0.218385	3	0	3
LONRF2_ultrarare_al2	0.734697	0.13574	3.97221	12	0	12
LONRF3_ultrarare_al1	0.805256	0.245653	1.58123	16	16	0
LOXHD1_ultrarare_al2	-0.714224	-2.34071	-0.0402741	23	0	23
LOXL4_ultrarare_al2	-0.715339	-2.81216	-0.0217747	33	0	33
LPAR2_ultrarare_al2	0.0432674	0.0432674	0.0432674	1	0	1
LPA_ultrarare_al1	-0.0649065	-0.0652391	-0.0645739	2	0	2
LPA_ultrarare_al2	0.625969	0.0297283	1.37116	3	0	3
LRBA_ultrarare_al1	-0.000268012	-0.000268012	-0.000268012	1	0	1
LRCH1_ultrarare_al2	0.140721	0.140721	0.140721	1	0	1
LRCH2_ultrarare_al1	-1.51535	-2.3473	-0.51144	10	10	0
LRFN2_ultrarare_al1	-0.314798	-0.512543	-0.00918341	3	0	3
LRG1_ultrarare_al2	-0.832958	-2.5613	-0.0109544	16	0	16
LRGUK_ultrarare_al1	0.0498088	0.0498088	0.0498088	1	0	1
LRIG1_ultrarare_al1	0.123325	0.00607676	0.552054	21	0	21
LRP11_ultrarare_al2	-0.658487	-1.03	-0.0166052	4	0	4
LRP2_ultrarare_al2	-0.0681986	-0.53337	0.297395	4	0	4
LRP4_ultrarare_al2	0.346117	0.190826	0.501407	2	0	2
LRP5L_ultrarare_al1	-0.0196387	-0.0196387	-0.0196387	1	0	1
LRP5_ultrarare_al2	0.33192	0.010557	1.03609	10	0	10
LRPPRC_ultrarare_al1	0.0976335	0.0976335	0.0976335	1	0	1
LRRC27_ultrarare_al1	0.270969	0.164562	0.404799	4	0	4
LRRC45_ultrarare_al1	0.0862855	0.0351016	0.137469	2	0	2
LRRC46_ultrarare_al1	-0.351543	-0.883405	-0.0512271	3	0	3
LRRC66_ultrarare_al2	-0.324595	-1.37569	-0.0183485	11	0	11
LRRC74A_ultrarare_al2	-0.286545	-0.286545	-0.286545	1	0	1
LRRC75A_ultrarare_al2	-0.262407	-0.49762	-0.0695016	5	0	5
LRRC9_ultrarare_al1	0.295807	0.0405009	0.690407	30	0	30
LRRIQ1_ultrarare_al1	-0.0969611	-0.186419	-0.038688	3	0	3
LRRK1_ultrarare_al2	-0.35225	-0.35225	-0.35225	1	0	1
LRRN1_ultrarare_al2	1.24601	0.11516	2.37687	2	0	2
LRRN4_ultrarare_al1	0.0902098	0.0145019	0.146959	4	0	4
LRRN4_ultrarare_al2	1.04925	0.187849	1.91066	2	0	2
LSG1_ultrarare_al1	-0.265496	-0.580765	-0.00859157	5	0	5
LSP1_ultrarare_al1	-0.00734334	-0.00818231	-0.00650436	2	0	2
LTB4R2_ultrarare_al2	0.572824	0.572824	0.572824	1	0	1
LTBP1_ultrarare_al1	-0.0540249	-0.0540249	-0.0540249	1	0	1
LTBP2_ultrarare_al2	-0.958615	-1.28361	-0.383534	3	0	3
LTBP3_ultrarare_al1	-0.0304393	-0.0453576	-0.015521	2	0	2
LTBP3_ultrarare_al2	-0.0662934	-0.103266	-0.0293209	2	0	2
LTBP4_ultrarare_al1	0.103247	0.000659613	0.149115	10	0	10
LTBP4_ultrarare_al2	0.444276	0.207836	1.10262	5	0	5
LTF_ultrarare_al1	-0.118175	-0.118175	-0.118175	1	0	1
LTN1_ultrarare_al1	-0.136798	-0.435219	-0.00194448	27	0	27
LUZP4_ultrarare_al1	0.726124	0.0412298	1.59879	12	12	0
LY75;LY75-CD302_ultrarare_al1	0.0872156	0.00729611	0.167135	2	0	2
LYPLAL1_ultrarare_al2	0.503426	0.0646121	1.59603	12	0	12
LYST_ultrarare_al2	-0.23289	-0.268755	-0.197025	2	0	2
LZTS1_ultrarare_al1	-0.383936	-0.383936	-0.383936	1	0	1
MAATS1_ultrarare_al1	0.0816447	0.0816447	0.0816447	1	0	1
MACC1_ultrarare_al1	-0.128324	-0.283502	-0.00798513	8	0	8
MACF1_ultrarare_al2	0.400634	0.00331281	2.04444	14	0	14
MACROD2_ultrarare_al1	0.261457	0.14023	0.717033	6	0	6
MAD1L1_ultrarare_al1	-0.130629	-0.337261	-0.00233154	7	0	7
MADD_ultrarare_al1	-0.0180465	-0.0180465	-0.0180465	1	0	1
MAF_ultrarare_al2	-0.336028	-1.48601	-0.00671275	18	0	18
MAGEA10_ultrarare_al1	0.823497	0.0731812	1.60914	15	15	0
MAGEA12_ultrarare_al1	0.407238	0.081167	0.975664	7	7	0
MAGEA3_ultrarare_al1	0.400893	0.0101879	1.05268	15	15	0
MAGEA4_ultrarare_al1	0.253013	0.204495	0.294899	3	3	0
MAGEA6_ultrarare_al1	0.337937	0.101195	0.710952	8	8	0
MAGEA8_ultrarare_al1	2.31689	0.514928	5.22794	16	16	0
MAGEB17_ultrarare_al1	-0.34184	-0.709814	-0.0952291	8	8	0
MAGEB18_ultrarare_al1	-0.406311	-0.795591	-0.0307564	4	4	0
MAGEB1_ultrarare_al1	-0.549805	-1.11169	0.0120782	2	2	0
MAGEB2_ultrarare_al1	0.471631	0.0059708	0.900135	11	11	0
MAGEB6_ultrarare_al1	0.91802	0.286387	1.6638	8	8	0
MAGEC1_ultrarare_al1	0.234065	-0.180034	0.698807	13	13	0
MAGEC2_ultrarare_al1	0.0224977	0.0224977	0.0224977	1	1	0
MAGEC3_ultrarare_al1	-0.248584	-0.465344	0.115599	6	6	0
MAGED1_ultrarare_al1	0.281988	0.0751596	0.465162	3	3	0
MAGED2_ultrarare_al1	0.501631	0.0213486	0.904912	9	9	0
MAGEE1_ultrarare_al1	-1.98059	-3.87052	-0.312305	17	17	0
MAGEE2_ultrarare_al1	0.827617	0.164702	1.81681	12	12	0
MAGEH1_ultrarare_al1	0.291425	0.0411758	0.877759	4	4	0
MAGEL2_ultrarare_al1	0.0563248	0.00145353	0.167131	17	0	17
MAGI3_ultrarare_al1	0.0161204	0.0161204	0.0161204	1	0	1
MAGIX_ultrarare_al1	0.00121634	-0.611592	0.299001	6	6	0
MAGT1_ultrarare_al1	-0.518509	-0.709809	-0.283927	5	5	0
MALRD1_ultrarare_al2	0.268301	0.135996	0.466302	3	0	3
MAMDC4_ultrarare_al1	0.0346635	0.00854077	0.0607863	2	0	2
MAMDC4_ultrarare_al2	-1.14819	-2.66376	-0.131198	29	0	29
MAML1_ultrarare_al1	-0.266281	-0.469843	-0.028732	3	0	3
MAML2_ultrarare_al2	-0.895666	-2.671	-0.0324775	11	0	11
MAML3_ultrarare_al1	-0.255988	-1.00792	-0.00718886	77	8	69
MAMLD1_ultrarare_al1	0.284722	-0.094447	0.985713	13	13	0
MAN2B2_ultrarare_al1	-0.11344	-0.35064	-0.00278283	4	0	4
MAOB_ultrarare_al1	2.05335	0.400098	5.45447	15	15	0
MAP10_ultrarare_al2	-0.365288	-1.48921	-0.00145655	22	1	21
MAP1A_ultrarare_al1	-0.0842438	-0.24848	-0.022254	5	0	5
MAP1S_ultrarare_al2	0.690142	0.0744174	1.36742	12	0	12
MAP2K4_ultrarare_al2	-0.0389844	-0.0389844	-0.0389844	1	0	1
MAP3K10_ultrarare_al1	-0.180582	-0.522387	-0.0267578	6	0	6
MAP3K10_ultrarare_al2	-0.561797	-1.53494	-0.0588736	18	0	18
MAP3K11_ultrarare_al1	0.018954	0.018954	0.018954	1	0	1
MAP3K15_ultrarare_al1	0.926452	0.401398	2.63466	16	16	0
MAP3K1_ultrarare_al1	-0.137145	-0.273192	-0.00109849	2	0	2
MAP3K9_ultrarare_al1	0.0669049	0.00426912	0.242516	9	0	9
MAP4K4_ultrarare_al1	-0.237777	-0.426889	-0.0486644	2	0	2
MAP4_ultrarare_al2	-0.13461	-0.13461	-0.13461	1	0	1
MAP7D2_ultrarare_al1	1.45383	0.514793	2.53609	17	17	0
MAP7D3_ultrarare_al1	0.367663	0.00373707	0.643843	9	9	0
MAPK1_ultrarare_al2	0.436105	0.173726	0.776788	3	0	3
MAPK7_ultrarare_al1	0.0645302	0.0258915	0.103169	2	0	2
MAPK8IP2_ultrarare_al1	0.242826	0.128279	0.439366	5	0	5
MAPK8IP3_ultrarare_al1	-0.200096	-0.45469	-0.0749233	5	0	5
MAPKAPK3_ultrarare_al2	0.587664	0.0100438	1.44415	3	0	3
MARCKS_ultrarare_al1	-0.149038	-0.149038	-0.149038	1	0	1
MASP1_ultrarare_al1	-0.111941	-0.111941	-0.111941	1	0	1
MAST2_ultrarare_al2	-0.327621	-0.515776	-0.219534	5	0	5
MAST4_ultrarare_al1	-0.0438403	-0.063002	-0.0246786	2	0	2
MAST4_ultrarare_al2	1.34572	0.195494	3.50841	39	0	39
MATN1_ultrarare_al1	0.49841	0.49841	0.49841	1	0	1
MATN3_ultrarare_al1	-0.212195	-0.212195	-0.212195	1	0	1
MATN3_ultrarare_al2	-0.775919	-2.07225	-0.211048	20	0	20
MAZ_ultrarare_al2	0.0678092	0.0406181	0.0881665	3	0	3
MBD2_ultrarare_al2	-0.0909734	-0.097108	-0.0848387	2	0	2
MBD6_ultrarare_al1	-0.0971401	-0.345844	-0.00254022	4	1	3
MBTPS2_ultrarare_al1	-1.11308	-2.3065	-0.0725708	13	13	0
MC1R_ultrarare_al1	-0.102146	-0.166329	-0.0602897	3	0	3
MC1R_ultrarare_al2	-0.615948	-2.04444	-0.111746	15	0	15
MCC_ultrarare_al1	0.0867877	0.00307165	0.1335	5	0	5
MCF2L_ultrarare_al2	-0.288501	-0.288501	-0.288501	1	0	1
MCM2_ultrarare_al1	0.11466	0.0327969	0.244259	5	0	5
MCM5_ultrarare_al1	-0.319883	-0.758204	-0.0195202	3	0	3
MCM6_ultrarare_al1	0.161558	0.130557	0.192558	2	0	2
MCM8_ultrarare_al1	0.0207201	0.0207201	0.0207201	1	0	1
MCPH1_ultrarare_al1	-0.0545951	-0.0545951	-0.0545951	1	0	1
MCPH1_ultrarare_al2	0.770101	0.770101	0.770101	1	0	1
MCTS1_ultrarare_al1	-0.884208	-1.45726	-0.301472	9	9	0
MDH1B_ultrarare_al1	-0.0314624	-0.0314624	-0.0314624	1	0	1
MDN1_ultrarare_al2	0.406657	0.00642468	1.75884	29	0	29
MECP2_ultrarare_al1	-0.13994	-0.266386	-0.019782	8	8	0
MED12_ultrarare_al1	0.99189	0.0861322	1.75791	15	15	0
MED13L_ultrarare_al1	-0.171207	-0.300358	-0.0420563	2	0	2
MED13_ultrarare_al2	-0.93665	-2.13492	-0.0180305	11	0	11
MED14OS_ultrarare_al1	0.806618	0.137096	1.77809	13	13	0
MED14_ultrarare_al1	-0.977301	-2.03556	-0.0283224	10	10	0
MEGF10_ultrarare_al2	0.0475294	0.0475294	0.0475294	1	0	1
MEGF6_ultrarare_al2	0.762791	0.479527	1.21231	3	0	3
MELTF_ultrarare_al2	0.817173	0.817173	0.817173	1	0	1
MEP1B_ultrarare_al1	0.0982052	0.0157582	0.255768	7	1	6
MESP1_ultrarare_al1	-0.136975	-0.382635	-0.00630235	5	0	5
MESP1_ultrarare_al2	0.578283	0.209438	0.947127	2	0	2
MESP2_ultrarare_al2	0.335664	0.029008	0.776055	6	0	6
METTL24_ultrarare_al1	0.326355	0.326355	0.326355	1	0	1
METTL24_ultrarare_al2	0.620169	0.0361655	2.23557	20	0	20
METTL25_ultrarare_al1	-0.185256	-0.185256	-0.185256	1	0	1
MEX3C_ultrarare_al2	0.393078	0.000247348	1.06408	16	0	16
MFGE8_ultrarare_al1	-0.152436	-0.152436	-0.152436	1	0	1
MFSD6L_ultrarare_al2	0.0348962	0.0348962	0.0348962	1	0	1
MIA3_ultrarare_al1	-0.0722018	-0.0722018	-0.0722018	1	0	1
MICAL1_ultrarare_al1	0.0378155	0.00576822	0.0976196	8	0	8
MICAL1_ultrarare_al2	0.634478	0.0149823	2.06044	17	0	17
MICAL3_ultrarare_al1	-0.0380253	-0.0658705	-0.0106172	5	5	0
MICAL3_ultrarare_al2	0.305153	0.22474	0.407498	3	0	3
MICALCL_ultrarare_al1	-0.125046	-0.346149	-0.010418	5	0	5
MICALL2_ultrarare_al1	-0.142748	-0.544228	-0.00973514	5	0	5
MICU2_ultrarare_al1	-0.204135	-0.204135	-0.204135	1	0	1
MID1_ultrarare_al1	-1.87175	-2.84693	-0.13413	16	16	0
MID2_ultrarare_al1	1.29118	0.300727	4.5087	13	13	0
MIDN_ultrarare_al2	-0.666011	-1.61384	-0.132295	6	0	6
MIER1_ultrarare_al2	0.616187	0.0314919	1.668	4	0	4
MIPEP_ultrarare_al1	-0.451905	-0.451905	-0.451905	1	0	1
MITF_ultrarare_al1	0.163948	0.0558486	0.272047	2	0	2
MKI67_ultrarare_al2	-0.531492	-1.34173	-0.0146411	18	0	18
MLLT3_ultrarare_al2	-0.0487822	-0.0487822	-0.0487822	1	0	1
MLXIPL_ultrarare_al1	0.233746	0.00673314	0.999346	42	0	42
MMACHC_ultrarare_al1	0.135319	0.0518988	0.505629	14	0	14
MMGT1_ultrarare_al1	1.33472	0.497941	2.46644	15	15	0
MMP10_ultrarare_al2	1.43961	1.43961	1.43961	1	0	1
MMP13_ultrarare_al1	0.0833717	0.0831744	0.083569	2	0	2
MMP17_ultrarare_al1	-0.00201627	-0.00201627	-0.00201627	1	0	1
MMP17_ultrarare_al2	0.170442	-0.0580888	0.384858	25	1	24
MMP1_ultrarare_al1	0.194773	0.0202143	0.946915	10	0	10
MMP24_ultrarare_al1	-0.0600225	-0.0600225	-0.0600225	1	0	1
MMP24_ultrarare_al2	-0.463729	-1.28803	-0.0171442	32	0	32
MMP3_ultrarare_al1	0.0677472	0.0473729	0.0881215	2	0	2
MMS19_ultrarare_al1	0.113153	0.039345	0.250131	6	0	6
MMUT_ultrarare_al1	0.171041	0.00677722	0.371511	15	1	14
MNX1_ultrarare_al2	-0.683472	-2.01997	-0.00839693	9	0	9
MOCOS_ultrarare_al1	0.136228	0.0509747	0.221481	2	0	2
MORC4_ultrarare_al1	-1.88441	-3.48461	-0.229963	17	17	0
MOSPD2_ultrarare_al1	-0.368456	-0.647204	-0.0584225	7	7	0
MPC1L_ultrarare_al1	0.795955	0.0354967	2.20151	11	11	0
MPHOSPH9_ultrarare_al1	-0.272458	-0.348829	-0.147315	3	2	1
MPP1_ultrarare_al1	0.332973	0.0671607	0.967397	6	6	0
MPP2_ultrarare_al2	-0.229037	-0.653498	-0.0028826	24	0	24
MPPE1_ultrarare_al2	-0.30358	-0.69773	-0.0308762	3	0	3
MPRIP_ultrarare_al1	0.0533363	0.0533363	0.0533363	1	0	1
MPZL3_ultrarare_al1	0.140674	0.0386531	0.320043	3	0	3
MRGPRE_ultrarare_al1	0.0646133	0.0430045	0.0862221	2	0	2
MRGPRX1_ultrarare_al2	-0.477937	-1.32238	-0.0368336	11	0	11
MROH1_ultrarare_al2	-0.461356	-1.14858	-0.00785901	44	3	41
MROH2A_ultrarare_al2	0.689979	0.00374812	2.62277	17	0	17
MROH5_ultrarare_al2	0.65898	0.0145178	1.51711	18	0	18
MROH7_ultrarare_al1	0.055041	0.055041	0.055041	1	0	1
MROH8_ultrarare_al1	-0.150267	-0.469722	-0.0121761	10	0	10
MROH9_ultrarare_al1	-0.056978	-0.056978	-0.056978	1	0	1
MRPL2_ultrarare_al1	0.137318	0.137318	0.137318	1	0	1
MS4A13_ultrarare_al1	0.0555566	0.0555566	0.0555566	1	0	1
MSH2_ultrarare_al1	-0.0457424	-0.0457424	-0.0457424	1	0	1
MSH3_ultrarare_al2	-0.900756	-2.60791	-0.129773	28	1	27
MSLN_ultrarare_al1	-0.361961	-0.361961	-0.361961	1	0	1
MSN_ultrarare_al1	0.351226	0.00475911	1.13092	7	7	0
MTBP_ultrarare_al1	-0.207197	-0.460704	-0.103322	4	0	4
MTCL1_ultrarare_al1	-0.137846	-0.378468	-0.00720208	12	0	12
MTCL1_ultrarare_al2	0.991329	0.278699	2.19248	3	0	3
MTM1_ultrarare_al1	0.968947	0.0907055	1.93061	14	14	0
MTMR1_ultrarare_al1	-0.161711	-0.493962	0.300715	5	5	0
MTMR8_ultrarare_al1	0.387393	-0.444192	1.26718	4	4	0
MTMR9_ultrarare_al1	0.205784	0.205784	0.205784	1	0	1
MTSS2_ultrarare_al2	0.555367	0.0726777	1.34302	14	0	14
MUC16_ultrarare_al2	0.372977	6.81306e-05	0.908266	25	0	25
MUC17_ultrarare_al2	1.24009	0.0440709	2.74001	41	1	40
MUC19_ultrarare_al2	0.0774392	0.0230729	0.131806	2	0	2
MUC5B_ultrarare_al2	0.716706	0.159771	1.48734	24	0	24
MUS81_ultrarare_al1	0.266081	0.0239756	0.508185	2	0	2
MUTYH_ultrarare_al1	0.106653	0.0153487	0.289167	3	1	2
MXI1_ultrarare_al2	1.28846	1.28846	1.28846	1	0	1
MXRA5_ultrarare_al1	-0.0099702	-0.0923647	0.112037	4	4	0
MYBBP1A_ultrarare_al2	-0.438513	-1.97831	-0.00847608	24	0	24
MYBL2_ultrarare_al2	-0.308552	-1.2694	-0.0230256	10	0	10
MYBPC3_ultrarare_al2	-0.431318	-1.13902	-0.0133185	8	0	8
MYCBPAP_ultrarare_al1	0.147895	0.147895	0.147895	1	0	1
MYCN_ultrarare_al2	0.347705	0.0235534	0.977615	15	0	15
MYEOV_ultrarare_al2	-0.222669	-0.293027	-0.164679	3	0	3
MYH14_ultrarare_al2	0.340489	0.0104337	1.03773	10	0	10
MYH15_ultrarare_al2	-0.435598	-0.848155	-0.0438882	6	0	6
MYH2_ultrarare_al1	-0.0437822	-0.0437822	-0.0437822	1	0	1
MYH3_ultrarare_al2	0.98641	0.0515403	3.07378	34	1	33
MYH4_ultrarare_al1	0.130098	0.0631761	0.173016	5	0	5
MYH4_ultrarare_al2	-0.697079	-1.75399	-0.0672687	7	0	7
MYH6_ultrarare_al2	-0.660354	-2.05189	-0.0986161	4	0	4
MYH7B_ultrarare_al2	0.110478	0.0128305	0.214515	4	0	4
MYLK2_ultrarare_al2	-0.443339	-0.539533	-0.342813	8	0	8
MYLK_ultrarare_al1	0.0896561	0.0383006	0.186964	3	0	3
MYO15A_ultrarare_al2	0.159816	-0.00803513	0.465173	3	0	3
MYO15B_ultrarare_al2	-0.718606	-2.1966	-0.0716373	38	1	37
MYO18A_ultrarare_al1	0.0316188	0.0156201	0.0476175	2	0	2
MYO1C_ultrarare_al1	0.00569427	0.00569427	0.00569427	1	0	1
MYO1D_ultrarare_al1	0.0551941	0.0551941	0.0551941	1	0	1
MYO1F_ultrarare_al1	0.0704189	0.0704189	0.0704189	1	0	1
MYO1H_ultrarare_al1	0.0421193	0.00723694	0.0912133	3	0	3
MYO3B_ultrarare_al1	0.0714975	0.0714975	0.0714975	1	0	1
MYO3B_ultrarare_al2	0.528455	0.0399619	1.76687	13	0	13
MYO5B_ultrarare_al1	0.127368	0.00112328	0.567332	13	0	13
MYO7A_ultrarare_al2	0.795628	0.0642716	1.871	37	0	37
MYO7B_ultrarare_al1	-0.0221651	-0.0472252	-0.00376512	5	3	2
MYO9A_ultrarare_al1	-0.126741	-0.126741	-0.126741	1	0	1
MYO9B_ultrarare_al1	0.0862906	0.00127134	0.256926	35	2	33
MYOCD_ultrarare_al1	-0.0499615	-0.0767421	-0.0231809	2	0	2
MYOF_ultrarare_al1	0.16346	0.00781442	0.61722	24	0	24
MYOF_ultrarare_al2	0.73965	0.00979004	2.08659	18	0	18
MYOM1_ultrarare_al1	0.0901434	0.0021708	0.259509	25	1	24
MYOM3_ultrarare_al1	0.0927693	0.0255017	0.160037	2	0	2
MYORG_ultrarare_al2	-0.279528	-0.751144	-0.0184976	49	0	49
MYOT_ultrarare_al1	0.0296012	0.0296012	0.0296012	1	0	1
MYPN_ultrarare_al2	0.294878	0.204471	0.47142	3	0	3
MYRFL_ultrarare_al1	0.154354	0.0210852	0.662173	12	0	12
MYRF_ultrarare_al1	0.110834	0.000224968	0.277351	3	0	3
MYRIP_ultrarare_al1	-0.118087	-0.348	-0.0268546	5	0	5
N4BP2L2_ultrarare_al2	0.231459	0.231459	0.231459	1	0	1
NAA10_ultrarare_al1	0.766076	0.102669	2.0528	14	14	0
NAAA_ultrarare_al2	-0.060001	-0.0926987	-0.0273033	2	0	2
NAALAD2_ultrarare_al2	-0.430562	-0.706143	-0.154981	2	0	2
NACA_ultrarare_al2	0.344884	-0.297702	1.20219	9	0	9
NACC2_ultrarare_al2	-0.711434	-2.07178	-0.00328175	33	0	33
NADK_ultrarare_al2	-0.418796	-0.463808	-0.373783	2	0	2
NAF1_ultrarare_al1	0.140957	0.0070395	0.428741	7	0	7
NAGPA_ultrarare_al1	-0.0694555	-0.0862405	-0.0396286	3	0	3
NANOS1_ultrarare_al2	0.609274	0.0732333	1.89283	39	0	39
NANS_ultrarare_al2	0.0433058	0.0433058	0.0433058	1	0	1
NAP1L2_ultrarare_al1	2.57158	0.119438	5.37578	18	18	0
NAP1L3_ultrarare_al1	1.10571	0.23239	1.72831	17	17	0
NAV3_ultrarare_al1	0.157722	0.00117678	0.437558	17	6	11
NAV3_ultrarare_al2	-0.609972	-1.18835	-0.0861391	17	0	17
NBAS_ultrarare_al2	-0.434498	-1.12597	-0.0279098	12	0	12
NBEAL1_ultrarare_al1	0.0705913	0.0151894	0.138369	6	0	6
NBEAL2_ultrarare_al2	-0.300976	-0.753668	-0.0408015	15	0	15
NBEA_ultrarare_al1	-0.185914	-0.185914	-0.185914	1	0	1
NBPF19_ultrarare_al2	0.14056	0.0175854	0.345048	7	0	7
NBPF3_ultrarare_al2	-1.45091	-2.72496	-0.176865	2	0	2
NBR1_ultrarare_al2	-0.027694	-0.027694	-0.027694	1	0	1
NCAPD2_ultrarare_al1	-0.140704	-0.27488	-0.0197004	9	0	9
NCAPD3_ultrarare_al2	-0.798765	-2.43489	-0.0106692	25	0	25
NCAPG_ultrarare_al1	0.145717	0.0773712	0.214063	2	0	2
NCAPG_ultrarare_al2	0.159908	0.0733257	0.235486	3	0	3
NCKAP5_ultrarare_al1	0.132476	0.0850565	0.179895	2	0	2
NCKAP5_ultrarare_al2	0.503828	0.000167066	1.12002	3	0	3
NCL_ultrarare_al2	-0.529583	-1.74415	-0.0707638	21	0	21
NCOA2_ultrarare_al1	-0.145188	-0.145188	-0.145188	1	0	1
NCOA3_ultrarare_al1	-0.242892	-0.720386	-0.00779439	4	0	4
NCOA3_ultrarare_al2	-1.07326	-2.14839	-0.149239	28	0	28
NCOA6_ultrarare_al2	0.782767	0.0619786	2.564	33	0	33
NCOR2_ultrarare_al2	-0.269474	-0.690279	-0.00791363	14	0	14
NCR3LG1_ultrarare_al1	0.186206	0.0519151	0.320497	2	0	2
NDC1_ultrarare_al1	-0.116989	-0.116989	-0.116989	1	0	1
NDOR1_ultrarare_al1	-0.085837	-0.085837	-0.085837	1	0	1
NDP_ultrarare_al1	0.934353	0.363839	1.42416	7	7	0
NDUFB11_ultrarare_al1	-0.180549	-0.180549	-0.180549	1	1	0
NEB_ultrarare_al2	-0.310655	-0.605552	-0.00422769	9	0	9
NEDD1_ultrarare_al1	-0.0539233	-0.0539233	-0.0539233	1	0	1
NEDD4_ultrarare_al1	0.263081	0.019757	0.866661	6	0	6
NEFH_ultrarare_al2	0.0578396	0.0111351	0.108563	3	0	3
NEIL2_ultrarare_al2	-0.520435	-0.65386	-0.387009	2	0	2
NEK10_ultrarare_al2	-0.347925	-0.439167	-0.215535	3	0	3
NEK2_ultrarare_al2	-0.589899	-1.83927	-0.00477906	8	0	8
NEK5_ultrarare_al1	0.231084	0.125468	0.3367	2	0	2
NEK9_ultrarare_al1	0.0451463	0.0186412	0.0792428	4	0	4
NELL1_ultrarare_al1	0.14896	0.00890371	0.503015	26	0	26
NENF_ultrarare_al2	-1.02651	-1.02651	-1.02651	1	0	1
NEO1_ultrarare_al1	-0.117563	-0.23249	-0.00263512	2	0	2
NEO1_ultrarare_al2	-0.624642	-0.720501	-0.528783	2	0	2
NES_ultrarare_al2	-0.291148	-0.291148	-0.291148	1	0	1
NETO2_ultrarare_al1	-0.562836	-0.562836	-0.562836	1	0	1
NEURL1B_ultrarare_al2	-0.0293401	-0.086392	0.0277118	2	0	2
NEURL4_ultrarare_al1	0.188158	0.00520063	0.296406	4	3	1
NEXMIF_ultrarare_al1	0.479559	0.0153964	1.14881	11	11	0
NFASC_ultrarare_al1	0.0784868	0.00274469	0.21614	20	2	18
NFASC_ultrarare_al2	0.890502	0.0799431	3.03228	22	0	22
NFATC2_ultrarare_al1	-0.0469721	-0.0469721	-0.0469721	1	0	1
NFATC4_ultrarare_al1	-0.221264	-0.3664	-0.0881155	3	1	2
NGLY1_ultrarare_al1	-0.22767	-0.303621	-0.102783	4	0	4
NHSL1_ultrarare_al2	1.08378	0.527287	1.46553	3	0	3
NHSL2_ultrarare_al1	0.422583	0.056385	1.07883	12	12	0
NHS_ultrarare_al1	-0.409531	-1.13038	-0.112715	8	8	0
NIBAN1_ultrarare_al1	0.0312007	0.0312007	0.0312007	1	0	1
NID1_ultrarare_al2	0.347711	0.143242	0.552181	2	0	2
NID2_ultrarare_al1	0.0981032	0.0981032	0.0981032	1	0	1
NIFK_ultrarare_al1	0.0392229	0.0295392	0.0489067	2	0	2
NIN_ultrarare_al1	-0.0991821	-0.155056	-0.043308	2	0	2
NIN_ultrarare_al2	-0.398959	-1.36421	-0.00705846	24	1	23
NIPSNAP3B_ultrarare_al1	-0.0676146	-0.0676146	-0.0676146	1	0	1
NIT1_ultrarare_al1	-0.278266	-0.278266	-0.278266	1	0	1
NKAP_ultrarare_al1	0.74235	0.0760579	1.59181	8	8	0
NKRF_ultrarare_al1	1.14535	0.263196	2.34913	10	10	0
NKTR_ultrarare_al2	0.175648	0.000259707	0.479518	14	0	14
NKX1-2_ultrarare_al1	0.263506	0.116822	0.455048	3	0	3
NKX2-3_ultrarare_al2	-0.386536	-0.887092	-0.0188904	4	0	4
NKX3-2_ultrarare_al2	0.1142	0.001673	0.23497	5	0	5
NLGN1_ultrarare_al1	-0.165364	-0.528754	-0.00124023	13	0	13
NLGN3_ultrarare_al1	-0.370968	-0.707542	-0.0145806	6	6	0
NLRC3_ultrarare_al1	-0.000291702	-0.000291702	-0.000291702	1	0	1
NLRC3_ultrarare_al2	-0.745657	-1.96124	-0.00362032	23	0	23
NLRP14_ultrarare_al1	-0.0547766	-0.0547766	-0.0547766	1	0	1
NLRP1_ultrarare_al1	0.0745428	0.0111248	0.142808	9	1	8
NLRP5_ultrarare_al1	0.096581	0.0100092	0.340162	22	5	17
NLRX1_ultrarare_al1	-0.170984	-0.526395	-0.0118172	28	0	28
NMRK2_ultrarare_al1	0.172563	0.172563	0.172563	1	0	1
NOC3L_ultrarare_al1	0.026483	0.00692415	0.0460418	2	0	2
NOC4L_ultrarare_al2	0.98597	0.532327	1.43961	2	0	2
NOD2_ultrarare_al2	0.199823	0.109081	0.290564	2	0	2
NOL6_ultrarare_al2	0.661017	0.00371482	1.56415	17	0	17
NOL8_ultrarare_al1	-0.0155748	-0.0155748	-0.0155748	1	0	1
NOM1_ultrarare_al1	0.234678	0.00187359	1.32362	39	0	39
NOM1_ultrarare_al2	0.293791	0.000971874	1.05498	5	0	5
NOP14_ultrarare_al1	-0.192526	-0.653269	-0.00934886	16	0	16
NOP14_ultrarare_al2	0.160203	0.160203	0.160203	1	0	1
NOP53_ultrarare_al2	0.664953	0.107504	2.00131	28	1	27
NOP56_ultrarare_al2	0.348911	0.0242561	0.576978	6	0	6
NOP9_ultrarare_al2	-0.492922	-1.75599	-0.0859554	13	0	13
NOS1_ultrarare_al1	-0.233688	-0.388761	-0.0786153	2	0	2
NOTCH1_ultrarare_al2	0.417852	0.0487917	0.955179	14	0	14
NOTCH2_ultrarare_al1	0.127692	0.0216655	0.568438	15	3	12
NOX1_ultrarare_al1	0.021618	-0.269079	0.505845	4	4	0
NOXO1_ultrarare_al1	-0.0814552	-0.142973	-0.0199372	2	0	2
NPAP1_ultrarare_al1	0.0448108	0.0448108	0.0448108	1	1	0
NPAT_ultrarare_al2	-0.402209	-0.53728	-0.267138	2	0	2
NPC1L1_ultrarare_al2	-0.518536	-2.11998	-0.00683045	25	0	25
NPDC1_ultrarare_al2	0.268187	0.0687567	0.522947	5	0	5
NPFFR1_ultrarare_al1	0.456423	0.0769641	0.835883	2	0	2
NPHP3_ultrarare_al1	0.0564396	0.0564396	0.0564396	1	0	1
NPHP4_ultrarare_al2	-0.252934	-0.987342	-0.0201965	34	1	33
NPHS1_ultrarare_al2	0.479726	0.479726	0.479726	1	0	1
NPIPB2_ultrarare_al2	0.119522	0.000135691	0.234198	3	0	3
NPIPB5_ultrarare_al2	-0.403746	-0.70687	-0.123704	4	0	4
NPSR1_ultrarare_al2	0.979143	0.979143	0.979143	1	0	1
NPTXR_ultrarare_al2	-0.75069	-1.37086	-0.217074	9	0	9
NPVF_ultrarare_al2	-0.545791	-1.97137	-0.0551132	20	0	20
NR0B1_ultrarare_al1	-0.150533	-0.27457	-0.0828535	3	3	0
NR2C1_ultrarare_al1	0.0326788	0.0326788	0.0326788	1	0	1
NRAP_ultrarare_al1	-0.0377305	-0.0377305	-0.0377305	1	1	0
NRCAM_ultrarare_al2	1.13124	1.13124	1.13124	1	0	1
NRG1_ultrarare_al1	0.0837794	0.0837794	0.0837794	1	0	1
NRG1_ultrarare_al2	0.321812	0.0153038	1.7004	9	0	9
NRG2_ultrarare_al2	0.511886	0.457729	0.566043	2	0	2
NRIP1_ultrarare_al2	-0.408643	-0.762368	-0.0189924	6	0	6
NRK_ultrarare_al1	0.598279	0.126309	1.32203	10	10	0
NRROS_ultrarare_al2	-0.418174	-1.33643	-0.0637354	15	0	15
NRXN2_ultrarare_al1	0.158257	0.00123788	0.40594	11	0	11
[truncated: 1,448 more rows]
