# Supplementary material for: Common, low-frequency, rare, and ultra-rare coding variants contribute to COVID-19 severity
Source: Hum Genet. 2021 Dec 10;141(1):147–73. doi: 10.1007/s00439-021-02397-7 (PMC8661833; doi:10.1007/s00439-021-02397-7)
Supplement: Supplementary file 8 — Supplementary file8 (XLSX 303 kb) [file 439_2021_2397_MOESM8_ESM.xlsx]

## Sheet: Foglio1
Supplementary Table 3b. Ultra-rare features extracted in females
gene	mean	min	max	count	count_from_female_sex	count_from_both_sex
A1BG_ultrarare_al2	-0.490811	-0.490811	-0.490811	1	0	1
A2ML1_ultrarare_al1	0.117294	0.0761002	0.158487	2	1	1
A3GALT2_ultrarare_al1	-0.102846	-0.217133	-0.0444123	5	5	0
AAK1_ultrarare_al1	-0.114436	-0.114436	-0.114436	1	0	1
AANAT_ultrarare_al2	0.809514	0.133295	2.2848	24	0	24
AARS2_ultrarare_al2	0.424394	0.226165	0.622624	2	0	2
AARS_ultrarare_al1	0.165711	0.165711	0.165711	1	0	1
AARS_ultrarare_al2	0.262974	0.262974	0.262974	1	0	1
AASS_ultrarare_al1	-0.301612	-1.22852	-0.00359905	39	2	37
AASS_ultrarare_al2	-0.200545	-0.595349	-0.0469987	5	0	5
AATK_ultrarare_al2	1.74352	0.00734801	4.71639	34	0	34
ABCA10_ultrarare_al2	-0.770896	-2.36929	-0.0103006	19	1	18
ABCA13_ultrarare_al2	-0.264549	-0.94528	-0.00774458	22	0	22
ABCA1_ultrarare_al1	-0.157514	-0.968554	-0.00439154	24	0	24
ABCA2_ultrarare_al1	0.218049	0.0787696	0.465622	4	2	2
ABCA3_ultrarare_al1	0.122648	0.0021367	0.435102	30	13	17
ABCA3_ultrarare_al2	0.762842	0.263266	1.47454	7	0	7
ABCA4_ultrarare_al1	0.190922	0.0799726	0.302648	4	4	0
ABCA4_ultrarare_al2	0.365926	0.00586642	0.794143	11	1	10
ABCA6_ultrarare_al1	0.109563	0.0158501	0.342176	16	0	16
ABCA7_ultrarare_al2	-0.106352	-0.44385	0.221563	5	0	5
ABCA8_ultrarare_al1	0.0540493	0.0361017	0.0694547	5	0	5
ABCA9_ultrarare_al1	-0.19237	-0.19237	-0.19237	1	1	0
ABCB1_ultrarare_al1	0.0572942	0.0572942	0.0572942	1	0	1
ABCB5_ultrarare_al1	-0.134649	-0.336459	-0.0206115	10	0	10
ABCB7_ultrarare_al1	-1.28854	-2.28347	-0.293602	2	2	0
ABCC10_ultrarare_al1	-0.155211	-0.155211	-0.155211	1	1	0
ABCC11_ultrarare_al1	0.0221025	0.0221025	0.0221025	1	0	1
ABCC12_ultrarare_al2	-0.253203	-0.253203	-0.253203	1	0	1
ABCC2_ultrarare_al2	-0.102874	-0.102874	-0.102874	1	0	1
ABCC3_ultrarare_al1	-0.0393973	-0.0393973	-0.0393973	1	0	1
ABCC8_ultrarare_al2	-0.184554	-0.461215	-0.0360024	3	0	3
ABCD1_ultrarare_al1	-0.329335	-0.833551	-0.00435017	3	3	0
ABHD17C_ultrarare_al2	-0.25797	-0.43846	-0.0774806	2	0	2
ABHD8_ultrarare_al2	-0.283571	-0.532704	-0.0524637	4	0	4
ABI3BP_ultrarare_al1	0.148192	0.0305481	0.280875	5	5	0
ABI3BP_ultrarare_al2	-0.175462	-0.267396	-0.0835285	2	0	2
ABTB2_ultrarare_al1	0.157631	0.00891594	0.661133	11	1	10
ABTB2_ultrarare_al2	0.01296	0.01296	0.01296	1	0	1
ACADL_ultrarare_al1	-0.180979	-0.246278	-0.119477	4	0	4
ACADL_ultrarare_al2	-0.521777	-1.05644	-0.000601829	7	1	6
ACAN_ultrarare_al2	0.687583	0.265124	1.38063	4	0	4
ACAP1_ultrarare_al2	0.367664	0.367664	0.367664	1	1	0
ACE2_ultrarare_al1	-0.49631	-1.54046	-0.0138145	22	22	0
ACE_ultrarare_al2	0.0122151	-0.144977	0.169407	2	0	2
ACKR1_ultrarare_al2	0.352153	0.0494348	0.650656	4	0	4
ACKR2_ultrarare_al2	-0.324115	-0.324115	-0.324115	1	0	1
ACKR3_ultrarare_al1	0.158921	0.158921	0.158921	1	0	1
ACMSD_ultrarare_al1	0.1592	0.0436622	0.303739	6	2	4
ACOT11_ultrarare_al1	0.147334	0.128353	0.166315	2	0	2
ACOT11_ultrarare_al2	-0.0212836	-0.0212836	-0.0212836	1	0	1
ACOT13_ultrarare_al2	-0.430597	-0.438205	-0.422989	2	0	2
ACOT4_ultrarare_al1	-0.118338	-0.19516	-0.0415154	2	0	2
ACOT9_ultrarare_al1	0.757865	0.0633328	4.13625	90	90	0
ACOX2_ultrarare_al1	-0.115226	-0.115226	-0.115226	1	0	1
ACOX3_ultrarare_al1	0.0637736	0.0153524	0.0897572	3	3	0
ACOXL_ultrarare_al1	-0.204103	-0.204103	-0.204103	1	0	1
ACP4_ultrarare_al1	0.117989	0.109955	0.126024	2	0	2
ACSF2_ultrarare_al1	0.0717271	0.0386542	0.114638	6	0	6
ACSF3_ultrarare_al1	-0.0981634	-0.160556	-0.0357706	2	1	1
ACSL4_ultrarare_al1	-0.410721	-2.02725	-0.0123467	10	10	0
ACTR5_ultrarare_al1	-0.0305476	-0.0465397	-0.0112832	3	0	3
ACTRT1_ultrarare_al1	-0.756441	-3.27481	-0.0176833	12	12	0
ADAM15_ultrarare_al1	0.131939	0.00642704	0.829341	19	5	14
ADAM17_ultrarare_al1	0.0776175	0.0776175	0.0776175	1	1	0
ADAM17_ultrarare_al2	0.712417	0.0639385	1.95456	24	0	24
ADAM19_ultrarare_al1	-0.289115	-0.52963	-0.0485995	2	0	2
ADAM30_ultrarare_al1	0.342449	0.0210893	0.891482	8	0	8
ADAM33_ultrarare_al2	0.764843	0.0183461	2.54163	8	0	8
ADAM8_ultrarare_al1	0.0851517	0.0113406	0.22716	11	1	10
ADAM9_ultrarare_al1	0.313411	0.192874	0.408897	3	0	3
ADAMTS10_ultrarare_al2	-0.144794	-0.346054	0.108413	72	59	13
ADAMTS13_ultrarare_al1	0.226205	-0.0425012	0.861179	14	13	1
ADAMTS14_ultrarare_al1	-0.0364728	-0.0364728	-0.0364728	1	1	0
ADAMTS20_ultrarare_al2	1.44696	0.0233304	3.11487	41	5	36
ADAMTS2_ultrarare_al1	-0.145876	-0.349382	-0.038755	9	8	1
ADAMTS2_ultrarare_al2	-1.76307	-1.76307	-1.76307	1	1	0
ADAMTS3_ultrarare_al1	0.134925	0.00395801	0.600116	44	8	36
ADAMTS4_ultrarare_al1	-0.275392	-0.734144	-0.0169992	8	0	8
ADAMTS7_ultrarare_al1	0.0994736	0.0717953	0.127152	2	0	2
ADAMTS7_ultrarare_al2	0.4986	0.0243282	0.868407	10	0	10
ADAMTS8_ultrarare_al1	-0.10942	-0.180791	-0.015431	8	0	8
ADAMTSL2_ultrarare_al2	0.116126	-0.168345	0.491762	31	4	27
ADAMTSL3_ultrarare_al1	-0.0340538	-0.0675195	-0.000587972	2	0	2
ADAMTSL4_ultrarare_al2	-0.568995	-1.04178	-0.310655	3	0	3
ADCK1_ultrarare_al1	-0.210643	-0.354858	-0.0382036	3	0	3
ADCY1_ultrarare_al1	-0.242941	-0.510886	-0.0873406	5	5	0
ADCY2_ultrarare_al2	0.0488168	0.0430865	0.0530849	3	0	3
ADCY4_ultrarare_al2	-0.485169	-2.31646	-0.032566	14	0	14
ADCY9_ultrarare_al1	-0.197545	-0.472456	-0.0533663	3	3	0
ADGB_ultrarare_al2	1.01528	0.154856	2.79464	37	0	37
ADGRA2_ultrarare_al1	0.0536317	0.0141875	0.11711	3	2	1
ADGRA2_ultrarare_al2	0.193512	0.0430739	0.419304	3	1	2
ADGRB1_ultrarare_al1	-0.0899566	-0.162401	-0.00712611	4	0	4
ADGRB3_ultrarare_al1	-0.172897	-0.750679	-0.000666724	14	1	13
ADGRE1_ultrarare_al1	-0.107516	-0.107516	-0.107516	1	0	1
ADGRE2_ultrarare_al1	-0.0278633	-0.0339963	-0.0217303	2	1	1
ADGRE3_ultrarare_al1	-0.153368	-0.447023	-0.00792667	8	1	7
ADGRF1_ultrarare_al1	-0.05859	-0.05859	-0.05859	1	0	1
ADGRF3_ultrarare_al2	0.165371	0.00992635	0.454615	8	0	8
ADGRF5_ultrarare_al1	0.193427	0.167094	0.219761	2	0	2
ADGRG3_ultrarare_al2	0.630336	0.00283102	1.40444	4	0	4
ADGRG4_ultrarare_al1	-0.305651	-1.16491	-0.00236564	25	25	0
ADGRG5_ultrarare_al1	-0.0711409	-0.0711409	-0.0711409	1	0	1
ADGRG6_ultrarare_al2	0.0584457	0.0584457	0.0584457	1	0	1
ADGRL2_ultrarare_al1	-0.136914	-0.159066	-0.114763	2	0	2
ADGRL4_ultrarare_al1	0.0184092	0.0184092	0.0184092	1	1	0
ADGRV1_ultrarare_al2	0.40562	0.0140617	1.10845	30	0	30
ADNP2_ultrarare_al1	0.20759	0.20759	0.20759	1	0	1
ADRA1B_ultrarare_al2	0.366296	0.366296	0.366296	1	1	0
ADRA1D_ultrarare_al1	-0.156822	-0.156822	-0.156822	1	0	1
ADRA2C_ultrarare_al2	0.753834	0.0612869	2.41969	27	0	27
ADRB1_ultrarare_al2	0.18526	0.18526	0.18526	1	0	1
ADSS1_ultrarare_al1	0.286937	0.00622191	1.29067	13	0	13
AEBP1_ultrarare_al2	1.0928	0.00606289	3.09569	27	0	27
AFAP1L1_ultrarare_al1	0.162241	0.0111627	0.497749	6	0	6
AFDN_ultrarare_al2	-0.415442	-0.872165	-0.118332	5	0	5
AFF1_ultrarare_al1	0.147661	0.0207706	0.521307	18	3	15
AFF2_ultrarare_al1	0.538908	0.069676	1.22937	23	23	0
AFF3_ultrarare_al1	0.213175	0.000830954	0.531912	12	0	12
AFG1L_ultrarare_al1	-0.230718	-0.615955	-0.0380744	10	5	5
AGAP1_ultrarare_al1	-0.0893999	-0.210097	-0.00456152	20	0	20
AGAP2_ultrarare_al2	-0.541522	-1.3795	-0.0122344	9	0	9
AGAP3_ultrarare_al2	0.472962	0.030602	1.36037	24	0	24
AGA_ultrarare_al1	0.130609	0.0164395	0.462599	19	4	15
AGBL1_ultrarare_al1	0.033391	-0.393309	0.639163	14	5	9
AGBL1_ultrarare_al2	0.759888	0.759888	0.759888	1	0	1
AGBL3_ultrarare_al1	0.146863	0.0344164	0.520719	7	0	7
AGGF1_ultrarare_al1	-0.349746	-0.349746	-0.349746	1	0	1
AGMAT_ultrarare_al2	0.028157	0.028157	0.028157	1	0	1
AGRN_ultrarare_al1	0.093348	0.093348	0.093348	1	1	0
AGTPBP1_ultrarare_al2	1.33262	0.120805	3.38852	36	0	36
AGTR2_ultrarare_al1	-0.606981	-1.94659	-0.0323902	14	14	0
AGXT_ultrarare_al2	-0.179689	-0.179689	-0.179689	1	0	1
AHCTF1_ultrarare_al2	0.391486	0.191473	0.591499	2	1	1
AHDC1_ultrarare_al2	0.0132649	0.0132649	0.0132649	1	0	1
AHI1_ultrarare_al1	0.13091	0.0694625	0.216728	3	0	3
AHNAK2_ultrarare_al2	-0.129878	-0.485225	0.0780179	42	33	9
AHNAK_ultrarare_al2	1.40497	0.0885925	3.12452	44	3	41
AIMP2_ultrarare_al1	0.143536	0.0736592	0.195515	6	6	0
AIPL1_ultrarare_al2	-0.508443	-1.00133	-0.106935	4	0	4
AIRE_ultrarare_al2	-0.0599526	-0.0642984	-0.0556069	2	0	2
AJM1_ultrarare_al1	-0.0472828	-0.0472828	-0.0472828	1	0	1
AJM1_ultrarare_al2	-0.610107	-1.43959	-0.00166053	25	0	25
AK9_ultrarare_al2	-0.397944	-1.04258	-0.0269795	18	0	18
AKAP11_ultrarare_al1	0.154721	0.00151613	0.524451	40	0	40
AKAP11_ultrarare_al2	-0.126108	-0.126108	-0.126108	1	1	0
AKAP12_ultrarare_al1	-0.183378	-0.183378	-0.183378	1	0	1
AKAP13_ultrarare_al2	-0.0988351	-0.248716	-0.00302169	8	0	8
AKAP14_ultrarare_al1	-0.444594	-1.51379	-0.0480876	7	7	0
AKAP17A_ultrarare_al2	0.0743179	0.000666983	0.266718	8	0	8
AKAP3_ultrarare_al1	0.392376	0.392376	0.392376	1	0	1
AKAP4_ultrarare_al1	-0.482245	-0.482245	-0.482245	1	1	0
AKAP6_ultrarare_al1	0.0788456	0.00881173	0.200538	19	0	19
AKAP6_ultrarare_al2	0.83703	0.11353	2.54741	6	0	6
AKAP9_ultrarare_al2	0.720238	0.0166693	2.27134	22	2	20
AKNAD1_ultrarare_al1	0.0166631	0.0166631	0.0166631	1	0	1
AKNA_ultrarare_al1	0.149911	0.00409551	0.619407	55	13	42
AKNA_ultrarare_al2	0.507939	-0.229046	2.07235	4	1	3
AKR1E2_ultrarare_al2	-0.624321	-1.70249	-0.172119	4	0	4
ALAS1_ultrarare_al2	0.204195	0.204195	0.204195	1	0	1
ALAS2_ultrarare_al1	0.230134	0.174059	0.286209	2	2	0
ALDH16A1_ultrarare_al1	-0.151042	-0.51956	-0.0208864	18	7	11
ALDH16A1_ultrarare_al2	-0.976395	-2.42742	-0.170838	18	2	16
ALDH1L1_ultrarare_al2	0.635603	0.17773	1.33969	4	0	4
ALDH1L2_ultrarare_al1	-0.0409789	-0.206238	0.12428	2	1	1
ALG13_ultrarare_al1	0.105948	0.105948	0.105948	1	1	0
ALKBH4_ultrarare_al1	-0.135734	-0.318159	-0.0151864	4	4	0
ALKBH8_ultrarare_al2	-0.172453	-0.172453	-0.172453	1	0	1
ALK_ultrarare_al1	-0.174567	-0.681419	-0.0172094	16	4	12
ALMS1_ultrarare_al2	-0.351054	-0.796066	-0.0931385	34	0	34
ALOX12_ultrarare_al2	0.549039	0.0284606	1.82565	30	1	29
ALOX15_ultrarare_al1	0.0779262	0.00069709	0.125069	3	0	3
ALOX15_ultrarare_al2	0.0622942	0.0622942	0.0622942	1	0	1
ALPK2_ultrarare_al1	-0.212125	-0.647529	-0.0187559	6	6	0
ALPK3_ultrarare_al2	0.653409	0.0125875	2.10453	17	0	17
ALS2CL_ultrarare_al2	0.508927	0.508927	0.508927	1	0	1
ALS2_ultrarare_al1	-0.0131343	-0.0131343	-0.0131343	1	1	0
AMER1_ultrarare_al1	0.158916	0.00519487	0.481	30	30	0
AMER3_ultrarare_al2	0.781993	0.0460539	1.85232	34	0	34
AMH_ultrarare_al1	0.0559561	0.00239901	0.135303	3	0	3
AMIGO3_ultrarare_al2	0.653686	0.425602	0.881771	2	0	2
AMMECR1_ultrarare_al1	-1.26654	-3.70498	-0.061188	4	4	0
AMOTL2_ultrarare_al1	0.169569	0.0621797	0.317322	3	0	3
AMOT_ultrarare_al1	0.637011	0.129483	1.37537	4	4	0
AMPH_ultrarare_al1	0.175163	0.175163	0.175163	1	0	1
AMZ1_ultrarare_al1	0.0616474	0.000333367	0.15267	10	0	10
AMZ1_ultrarare_al2	0.216774	0.216774	0.216774	1	0	1
ANK1_ultrarare_al1	-0.0997696	-0.21346	-0.0406521	3	0	3
ANK1_ultrarare_al2	0.593232	0.0464687	1.98995	26	0	26
ANK2_ultrarare_al2	-0.549717	-1.11914	-0.0126648	6	2	4
ANK3_ultrarare_al2	0.584572	0.0264071	1.30576	11	2	9
ANKAR_ultrarare_al2	0.250383	0.0528639	0.447902	2	0	2
ANKDD1B_ultrarare_al2	-1.18077	-4.10866	-0.0406929	35	0	35
ANKFN1_ultrarare_al1	0.359203	0.0507567	0.96347	7	7	0
ANKFN1_ultrarare_al2	0.816071	0.0632875	1.86887	22	0	22
ANKFY1_ultrarare_al1	0.259926	0.00439407	1.12757	16	13	3
ANKK1_ultrarare_al2	-0.193471	-0.469589	0.000791233	9	1	8
ANKLE1_ultrarare_al1	-0.0821657	-0.229959	-0.0166931	6	0	6
ANKMY1_ultrarare_al2	0.0704182	0.0704182	0.0704182	1	0	1
ANKRD11_ultrarare_al2	-0.546506	-0.861072	-0.23194	2	0	2
ANKRD12_ultrarare_al1	-0.11688	-0.245313	-0.0179016	4	2	2
ANKRD13D_ultrarare_al1	0.0229011	0.0229011	0.0229011	1	1	0
ANKRD24_ultrarare_al2	-1.01036	-1.65294	-0.367774	2	0	2
ANKRD26_ultrarare_al1	-0.0632967	-0.108539	-0.0180544	2	2	0
ANKRD31_ultrarare_al2	0.213482	0.0127335	0.377032	3	0	3
ANKRD33B_ultrarare_al2	-0.0173273	-0.032995	-0.00165946	2	0	2
ANKRD36B_ultrarare_al2	-0.352043	-0.804933	-0.122946	5	0	5
ANKRD50_ultrarare_al2	0.139911	0.0452033	0.234619	2	0	2
ANKS6_ultrarare_al2	-0.452145	-1.39509	-0.0287013	5	0	5
ANLN_ultrarare_al1	-0.319903	-0.418701	-0.183214	3	3	0
ANO6_ultrarare_al2	-0.366815	-0.366815	-0.366815	1	1	0
ANO8_ultrarare_al1	0.318582	0.0204474	1.11432	59	57	2
ANO8_ultrarare_al2	0.529472	0.130923	0.967274	9	1	8
ANOS1_ultrarare_al1	-0.827744	-0.827744	-0.827744	1	1	0
ANTXRL_ultrarare_al1	0.0200173	0.0200173	0.0200173	1	0	1
ANTXRL_ultrarare_al2	0.644838	0.0360098	2.50267	35	0	35
AOC1_ultrarare_al1	-0.130396	-0.284728	-0.0182195	20	0	20
AOC1_ultrarare_al2	-0.225198	-0.369519	-0.0808771	2	0	2
AP1G2_ultrarare_al2	-0.519205	-1.1911	-0.0949243	7	0	7
AP5Z1_ultrarare_al2	0.319873	0.319873	0.319873	1	0	1
APBA3_ultrarare_al1	0.204851	0.00448927	0.910855	85	62	23
APBA3_ultrarare_al2	0.712492	0.0014618	1.9364	36	0	36
APBB1IP_ultrarare_al2	-0.42595	-0.99186	-0.0123888	20	0	20
APC2_ultrarare_al2	0.403507	0.0161337	1.39975	27	1	26
APC_ultrarare_al1	-0.108651	-0.193307	-0.0189086	7	0	7
APEX2_ultrarare_al1	-0.669898	-3.08792	-0.00554687	7	7	0
APLF_ultrarare_al2	-2.19342	-2.19342	-2.19342	1	0	1
APOB_ultrarare_al2	-0.891811	-2.2035	-0.0606867	37	0	37
APOL1_ultrarare_al1	-0.239225	-0.468026	-0.0104238	2	0	2
APOL2_ultrarare_al2	-0.742873	-2.25173	-0.00215295	25	1	24
APPL2_ultrarare_al1	0.191249	0.0989967	0.387422	5	1	4
APP_ultrarare_al1	0.14597	0.0353482	0.418032	8	8	0
AQP12B_ultrarare_al1	-0.177571	-0.177571	-0.177571	1	0	1
AQP12B_ultrarare_al2	-0.701623	-2.82032	-0.133203	25	1	24
AQP2_ultrarare_al1	-0.408253	-0.408253	-0.408253	1	0	1
ARAP1_ultrarare_al2	-0.830036	-2.02462	-0.00492024	24	0	24
ARAP2_ultrarare_al1	0.131155	0.131155	0.131155	1	1	0
ARAP2_ultrarare_al2	-0.297076	-0.851132	-0.000118994	3	0	3
ARAP3_ultrarare_al1	-0.194142	-0.704658	-0.00692543	7	0	7
AREG_ultrarare_al1	-0.085291	-0.15888	-0.0117024	2	1	1
AREG_ultrarare_al2	-0.218238	-0.28298	-0.153496	2	0	2
ARFGEF3_ultrarare_al1	0.118589	0.00682035	0.47519	28	0	28
ARFGEF3_ultrarare_al2	0.0445625	0.0445625	0.0445625	1	0	1
ARHGAP22_ultrarare_al1	-0.259693	-1.02832	-0.0547598	9	7	2
ARHGAP25_ultrarare_al1	-0.249633	-0.256471	-0.242794	2	0	2
ARHGAP28_ultrarare_al1	0.0300845	0.0300845	0.0300845	1	0	1
ARHGAP29_ultrarare_al1	0.136269	0.0122311	0.322038	6	1	5
ARHGAP30_ultrarare_al1	-0.225153	-0.885499	-0.0108136	49	25	24
ARHGAP32_ultrarare_al1	-0.0834558	-0.0890893	-0.0778223	2	2	0
ARHGAP45_ultrarare_al2	-0.388448	-0.661962	-0.16069	5	0	5
ARHGAP4_ultrarare_al1	-0.0593781	-0.130663	-0.00688367	3	3	0
ARHGAP5_ultrarare_al1	0.0604452	0.00604392	0.160886	6	2	4
ARHGAP6_ultrarare_al1	-0.221472	-0.425672	-0.00250742	7	7	0
ARHGDIA_ultrarare_al2	0.00950706	0.00950706	0.00950706	1	0	1
ARHGEF11_ultrarare_al1	0.149866	0.0856387	0.216696	4	0	4
ARHGEF12_ultrarare_al1	-0.12295	-0.260633	-0.00790308	9	9	0
ARHGEF15_ultrarare_al1	-0.25786	-0.488084	-0.100228	3	0	3
ARHGEF17_ultrarare_al1	-0.0523556	-0.0726334	-0.0348166	4	0	4
ARHGEF17_ultrarare_al2	1.01629	0.0343766	3.64649	27	1	26
ARHGEF28_ultrarare_al1	0.0675964	0.0483496	0.0939442	3	0	3
ARHGEF37_ultrarare_al1	0.196185	0.0254057	0.42794	8	0	8
ARHGEF40_ultrarare_al1	-0.163933	-0.282885	-0.0234334	10	10	0
ARHGEF4_ultrarare_al2	1.28695	0.433381	2.56642	4	0	4
ARHGEF6_ultrarare_al1	-0.443221	-1.06311	-0.0583342	3	3	0
ARHGEF9_ultrarare_al1	-0.272311	-0.272311	-0.272311	1	1	0
ARID1A_ultrarare_al1	0.0803489	0.00336202	0.146072	10	0	10
ARID1A_ultrarare_al2	0.150693	0.00325908	0.316933	6	0	6
ARID1B_ultrarare_al2	-0.315923	-1.12393	-0.00552661	28	4	24
ARID3C_ultrarare_al1	0.0191186	0.0191186	0.0191186	1	0	1
ARID4A_ultrarare_al2	0.872277	0.872277	0.872277	1	1	0
ARMC4_ultrarare_al1	-0.171698	-0.885993	-0.00137259	28	0	28
ARMCX2_ultrarare_al1	-0.768757	-3.1383	-0.013369	70	70	0
ARMCX3_ultrarare_al1	-1.12034	-1.12034	-1.12034	1	1	0
ARMCX4_ultrarare_al1	0.447757	0.0462365	1.53149	17	17	0
ARMCX5-GPRASP2;BHLHB9_ultrarare_al1	0.26518	0.150784	0.36849	4	4	0
ARMCX5_ultrarare_al1	0.0126311	0.0126311	0.0126311	1	1	0
ARPC4-TTLL3;TTLL3_ultrarare_al1	-0.134791	-0.186811	-0.0758399	4	0	4
ARPC4-TTLL3;TTLL3_ultrarare_al2	-0.66557	-1.59801	-0.01113	24	0	24
ARR3_ultrarare_al1	-0.59812	-2.9278	-0.078387	9	9	0
ARRB2_ultrarare_al1	0.241578	0.11799	0.365166	2	1	1
ARRDC2_ultrarare_al2	-0.551957	-1.01084	-0.128039	4	0	4
ARSD_ultrarare_al1	0.458675	0.0425384	1.6862	22	22	0
ARSE_ultrarare_al1	0.271499	0.0960767	0.446921	2	2	0
ARSF_ultrarare_al1	0.302687	0.0369215	0.857837	12	12	0
ARSH_ultrarare_al1	-0.0995067	-0.17722	-0.0264502	5	5	0
ART5_ultrarare_al2	-0.290099	-0.866686	-0.00125429	14	0	14
ARVCF_ultrarare_al1	0.0933752	0.0350789	0.153019	4	0	4
ARX_ultrarare_al1	-0.594853	-2.28061	-0.0222257	14	14	0
AR_ultrarare_al1	0.173465	0.00813656	0.587089	14	14	0
ASB10_ultrarare_al1	-0.0230918	-0.0230918	-0.0230918	1	0	1
ASB11_ultrarare_al1	-1.14488	-2.0063	-0.283463	2	2	0
ASB12_ultrarare_al1	-0.447892	-0.995397	-0.00340885	8	8	0
ASB14_ultrarare_al1	0.0515803	0.0460741	0.0570865	2	0	2
ASB17_ultrarare_al2	0.5236	0.108196	1.28493	4	0	4
ASB18_ultrarare_al2	1.15557	0.308291	2.6939	37	0	37
ASH1L_ultrarare_al1	-0.107895	-0.220504	-0.0674187	4	4	0
ASL_ultrarare_al1	-0.157309	-0.413444	-0.0104675	23	0	23
ASMTL_ultrarare_al2	-0.0669541	-0.372177	0.127984	8	0	8
ASMT_ultrarare_al2	-0.285767	-0.638305	-0.0259589	9	0	9
ASPM_ultrarare_al2	0.322969	0.00342106	0.925551	33	0	33
ASTN1_ultrarare_al1	0.0248966	0.0248966	0.0248966	1	0	1
ASTN2_ultrarare_al1	-0.281578	-0.758249	-0.101516	7	7	0
ASTN2_ultrarare_al2	-0.672582	-2.1273	0.0956295	3	1	2
ASXL1_ultrarare_al1	0.0677742	0.00117918	0.244056	6	0	6
ASXL1_ultrarare_al2	0.674759	0.0411072	1.50028	21	0	21
ASXL3_ultrarare_al1	-0.0666176	-0.0746091	-0.0586262	2	1	1
ATAD2B_ultrarare_al2	-0.531611	-0.995864	-0.0605776	5	0	5
ATAD3A_ultrarare_al2	0.888428	0.266167	1.51069	2	0	2
ATAD3B_ultrarare_al2	0.408985	0.0227602	0.858288	7	0	7
ATAD5_ultrarare_al1	-0.0574622	-0.0574622	-0.0574622	1	0	1
ATG13_ultrarare_al1	0.202622	0.0398177	0.381633	7	0	7
ATG2A_ultrarare_al2	0.330291	0.0580847	0.602498	2	0	2
ATG2B_ultrarare_al2	-0.198239	-0.432628	-0.0101415	4	0	4
ATG4A_ultrarare_al1	0.530564	0.270358	0.783987	6	6	0
ATG7_ultrarare_al1	-0.360325	-0.616311	-0.169454	3	3	0
ATM_ultrarare_al2	-0.562502	-1.30479	-0.00211652	34	0	34
ATP10A_ultrarare_al1	-0.288569	-0.884128	-0.0213053	79	17	62
ATP10B_ultrarare_al1	0.0614572	0.0614572	0.0614572	1	0	1
ATP10B_ultrarare_al2	0.504829	0.00575917	1.93455	25	0	25
ATP10D_ultrarare_al1	0.183571	0.0718138	0.404481	6	2	4
ATP11A_ultrarare_al1	-0.071687	-0.071687	-0.071687	1	1	0
ATP1A2_ultrarare_al1	-0.0296324	-0.0653375	-0.00225127	4	0	4
ATP1A2_ultrarare_al2	-0.404324	-0.404324	-0.404324	1	0	1
ATP2B3_ultrarare_al1	0.372535	0.004521	1.1775	20	20	0
ATP2B4_ultrarare_al1	-0.442925	-0.442925	-0.442925	1	1	0
ATP2C2_ultrarare_al1	-0.167	-0.836011	-0.0075878	57	26	31
ATP2C2_ultrarare_al2	0.303877	0.0349164	0.601616	4	0	4
ATP5MF-PTCD1;PTCD1_ultrarare_al1	0.169045	0.0151737	0.324701	17	0	17
ATP6V0A4_ultrarare_al1	-0.37087	-1.97689	-0.000492891	65	56	9
ATP7B_ultrarare_al1	-0.217429	-0.70028	-0.00812584	9	0	9
ATP8B1_ultrarare_al1	0.228988	0.107201	0.350774	2	2	0
ATP8B3_ultrarare_al1	0.17662	0.136815	0.216426	2	2	0
ATP9B_ultrarare_al1	-0.103316	-0.499319	-0.000743604	15	0	15
ATR_ultrarare_al2	0.200592	0.0913277	0.403518	4	0	4
ATXN2_ultrarare_al1	-0.0100874	-0.0100874	-0.0100874	1	0	1
ATXN2_ultrarare_al2	-1.17587	-2.66118	-0.196213	39	3	36
ATXN3L_ultrarare_al1	-0.820822	-1.92816	-0.244467	9	9	0
ATXN3_ultrarare_al2	-1.11428	-2.7553	-0.0648443	38	3	35
ATXN7L2_ultrarare_al1	0.235771	0.0162592	1.39354	35	11	24
ATXN7_ultrarare_al1	0.0644322	0.0491862	0.0796783	2	0	2
ATXN7_ultrarare_al2	0.437718	0.00515356	1.21131	14	0	14
AUNIP_ultrarare_al2	0.650827	0.619736	0.681918	2	0	2
AUTS2_ultrarare_al1	-0.14803	-0.485956	-0.00694024	11	0	11
AVPR2_ultrarare_al1	0.386871	0.0891204	0.684621	2	2	0
AXDND1_ultrarare_al1	-0.0605409	-0.0605409	-0.0605409	1	1	0
AXDND1_ultrarare_al2	-0.342831	-0.494953	-0.231275	4	0	4
AXIN1_ultrarare_al1	0.124489	0.00404093	0.334917	6	4	2
AXL_ultrarare_al2	0.0704608	0.0704608	0.0704608	1	0	1
B3GALT6_ultrarare_al2	-0.0104672	-0.0104672	-0.0104672	1	0	1
B3GAT1_ultrarare_al2	1.41003	0.31683	3.48735	18	0	18
B3GLCT_ultrarare_al1	-0.0274228	-0.0274228	-0.0274228	1	0	1
B3GNT5_ultrarare_al1	0.0233128	0.0233128	0.0233128	1	1	0
B3GNT8_ultrarare_al1	-0.116004	-0.22361	-0.0268938	3	0	3
B4GALNT3_ultrarare_al1	0.266982	0.00833974	0.976008	13	5	8
BAHCC1_ultrarare_al2	0.471692	0.0343892	1.21691	4	1	3
BAHD1_ultrarare_al1	0.255886	0.0166764	0.847499	11	0	11
BAIAP2L2_ultrarare_al2	-0.557464	-1.1265	-0.04401	6	1	5
BAIAP3_ultrarare_al1	0.111127	0.0369027	0.185352	2	2	0
BAZ2B_ultrarare_al1	-0.205944	-0.97084	-0.0116332	42	0	42
BBS12_ultrarare_al2	0.554304	0.0210047	2.45044	24	0	24
BCAM_ultrarare_al1	-0.215995	-0.396793	-0.0436527	3	3	0
BCAP31_ultrarare_al1	0.483078	0.00239297	0.999969	17	17	0
BCAR1_ultrarare_al1	-0.110048	-0.354901	-0.00680886	16	0	16
BCAR1_ultrarare_al2	0.575419	0.575419	0.575419	1	0	1
BCAR3_ultrarare_al1	0.555825	0.555825	0.555825	1	1	0
BCL9L_ultrarare_al1	0.220313	0.220313	0.220313	1	1	0
BCL9_ultrarare_al1	-0.183765	-0.282678	-0.0344426	4	0	4
BCORL1_ultrarare_al1	-0.140094	-0.368831	-0.0051279	33	33	0
BCOR_ultrarare_al1	-0.391618	-2.6822	-0.00628507	59	59	0
BCR_ultrarare_al2	-0.477625	-0.477625	-0.477625	1	0	1
BEND2_ultrarare_al1	0.528636	0.0300701	1.73886	28	28	0
BEND4_ultrarare_al1	0.0397013	0.0397013	0.0397013	1	1	0
BEND4_ultrarare_al2	-1.22315	-2.2788	-0.186896	7	0	7
BEX1_ultrarare_al1	-0.58172	-2.52727	-0.00706427	14	14	0
BEX2_ultrarare_al1	-0.329671	-0.859763	-0.00771446	4	4	0
BHLHA9_ultrarare_al2	0.616378	0.164957	1.03175	4	1	3
BHLHE41_ultrarare_al2	-0.543694	-1.89101	-0.0369011	14	0	14
BHMT2_ultrarare_al1	0.0440139	0.0440139	0.0440139	1	0	1
BHMT_ultrarare_al1	-0.0233649	-0.0433023	-0.0034275	2	0	2
BICDL1_ultrarare_al2	0.691538	0.224778	1.61999	5	0	5
BIRC6_ultrarare_al2	0.306184	-0.960603	1.9352	21	1	20
BIVM-ERCC5;ERCC5_ultrarare_al1	-0.328885	-1.041	-0.00918643	86	61	25
BLK_ultrarare_al1	0.105105	0.0101817	0.322072	5	2	3
BMF_ultrarare_al2	-0.210037	-0.240283	-0.179791	2	0	2
BMP2K_ultrarare_al1	0.0229918	0.0229918	0.0229918	1	0	1
BMP6_ultrarare_al2	0.48405	0.48405	0.48405	1	0	1
BMP8A_ultrarare_al2	1.33539	0.188306	3.02402	32	0	32
BMP8B_ultrarare_al2	0.662078	0.00789201	2.29894	16	0	16
BMPR1B_ultrarare_al1	0.00266539	0.00266539	0.00266539	1	0	1
BMX_ultrarare_al1	0.319085	0.109984	0.666902	8	8	0
BNIP3_ultrarare_al2	-0.607244	-2.75313	-0.0517474	36	0	36
BOC_ultrarare_al1	-0.396581	-1.08	-0.0518149	75	73	2
BOP1_ultrarare_al1	-0.167372	-0.961207	-0.00906356	59	0	59
BPIFB1_ultrarare_al2	-0.817603	-3.00084	-0.0562087	15	0	15
BPTF_ultrarare_al2	-0.642965	-1.92689	-0.0427964	24	0	24
BRCA1_ultrarare_al2	0.285164	0.0375829	0.688333	3	0	3
BRCA2_ultrarare_al1	-0.0720318	-0.119634	-0.0304982	3	3	0
BRCA2_ultrarare_al2	0.835013	0.126707	2.68614	29	0	29
BRCC3_ultrarare_al1	1.39611	1.39611	1.39611	1	1	0
BRINP1_ultrarare_al1	0.0892112	0.00766394	0.21721	6	0	6
BRWD3_ultrarare_al1	-0.439058	-2.39088	-0.0237344	11	11	0
BSND_ultrarare_al1	-0.0648202	-0.0648202	-0.0648202	1	0	1
BSN_ultrarare_al2	0.343081	0.0197597	1.50095	23	0	23
BSPH1_ultrarare_al2	0.136514	0.136514	0.136514	1	1	0
BTAF1_ultrarare_al2	-0.0323891	-0.0323891	-0.0323891	1	1	0
BTBD11_ultrarare_al1	0.124228	0.124228	0.124228	1	1	0
BTBD2_ultrarare_al2	0.543722	0.0605269	2.20423	25	0	25
BTN2A1_ultrarare_al1	-0.0534459	-0.102896	-0.0161243	5	5	0
BTN2A2_ultrarare_al2	-0.0063843	-0.368149	0.20517	3	0	3
BTNL9_ultrarare_al1	-0.0162868	-0.0162868	-0.0162868	1	1	0
C10orf71_ultrarare_al1	0.125379	0.00258799	0.332262	58	3	55
C10orf71_ultrarare_al2	0.73204	0.260834	1.75309	19	1	18
C11orf49_ultrarare_al1	-0.0497832	-0.0873859	-0.00101565	3	0	3
C11orf65_ultrarare_al1	-0.00855028	-0.00855028	-0.00855028	1	0	1
C11orf68_ultrarare_al2	0.135173	0.0820052	0.188341	2	0	2
C11orf95_ultrarare_al2	-0.442491	-0.590816	-0.294165	2	0	2
C12orf40_ultrarare_al1	0.0871433	0.0871433	0.0871433	1	1	0
C12orf57_ultrarare_al2	0.99783	0.99783	0.99783	1	0	1
C16orf47_ultrarare_al2	-0.00892657	-0.00892657	-0.00892657	1	0	1
C16orf58_ultrarare_al1	-0.155349	-0.725214	-0.00138094	43	28	15
C16orf58_ultrarare_al2	-0.0352906	-0.0352906	-0.0352906	1	1	0
C16orf96_ultrarare_al1	-0.159977	-0.666926	-0.00216625	34	3	31
C16orf96_ultrarare_al2	-0.230662	-0.230662	-0.230662	1	0	1
C17orf80_ultrarare_al1	-0.143907	-0.561677	-0.00758128	7	0	7
C18orf65_ultrarare_al2	-0.0787656	-0.355214	0.117294	16	6	10
C19orf71_ultrarare_al1	-0.102882	-0.102882	-0.102882	1	0	1
C1GALT1C1_ultrarare_al1	0.0913898	0.022499	0.160281	2	2	0
C1QTNF12_ultrarare_al1	-0.197002	-0.34154	-0.0415241	10	0	10
C1QTNF2_ultrarare_al1	0.207655	0.207655	0.207655	1	0	1
C1QTNF2_ultrarare_al2	0.420554	0.0374824	1.14837	7	0	7
C1QTNF8_ultrarare_al2	1.30073	0.19519	3.90704	36	0	36
C1RL_ultrarare_al1	0.0321018	0.0321018	0.0321018	1	0	1
C1orf116_ultrarare_al1	0.132802	0.0150217	0.362132	7	0	7
C1orf116_ultrarare_al2	0.464427	0.464427	0.464427	1	0	1
C1orf127_ultrarare_al1	-0.0382856	-0.0382856	-0.0382856	1	0	1
C1orf127_ultrarare_al2	0.177753	0.090381	0.265124	2	0	2
C1orf141_ultrarare_al1	0.251519	0.251519	0.251519	1	0	1
C1orf158_ultrarare_al2	0.420935	0.0358903	1.19837	40	1	39
C20orf203_ultrarare_al1	-0.0519491	-0.0628759	-0.0410222	2	0	2
C20orf85_ultrarare_al2	0.251411	0.0410644	0.544174	3	0	3
C21orf58_ultrarare_al1	0.0803098	0.0307289	0.157507	3	0	3
C2CD2L_ultrarare_al1	-0.177289	-0.177289	-0.177289	1	0	1
C2CD3_ultrarare_al2	-0.582402	-1.67257	-0.0536417	18	0	18
C2CD4A_ultrarare_al2	0.349056	0.171497	0.526615	2	0	2
C2CD4B_ultrarare_al2	-0.461666	-0.905033	-0.09862	8	0	8
C2CD6_ultrarare_al1	-0.0628428	-0.102357	-0.0233281	2	0	2
C2orf16_ultrarare_al1	0.130775	0.00129239	0.448908	29	0	29
C2orf16_ultrarare_al2	0.400041	0.00993295	0.637258	3	0	3
C2orf69_ultrarare_al1	-0.122951	-0.122951	-0.122951	1	0	1
C2orf72_ultrarare_al2	-1.24036	-1.24036	-1.24036	1	1	0
C3orf52_ultrarare_al2	-0.468008	-0.468008	-0.468008	1	1	0
C4orf48_ultrarare_al2	0.172252	0.0126632	0.269112	6	0	6
C4orf50_ultrarare_al1	0.182861	0.00650094	1.13453	15	0	15
C4orf54_ultrarare_al1	0.0543421	0.00151631	0.138042	12	0	12
C6orf118_ultrarare_al2	0.0851233	0.00665283	0.163594	2	0	2
C7_ultrarare_al2	0.466739	0.466739	0.466739	1	0	1
C8B_ultrarare_al1	-0.137343	-0.137343	-0.137343	1	0	1
C8orf49_ultrarare_al1	0.390384	0.0468113	1.06471	4	0	4
C8orf49_ultrarare_al2	0.924817	0.00614707	2.74915	28	0	28
C9orf131_ultrarare_al1	-0.147982	-0.234494	-0.0769988	4	3	1
CA10_ultrarare_al1	-0.38462	-0.921414	-0.0880178	3	3	0
CABIN1_ultrarare_al1	0.0273896	0.0273896	0.0273896	1	0	1
CABLES1_ultrarare_al2	0.0019375	0.0019375	0.0019375	1	0	1
CABP1_ultrarare_al2	0.397526	0.01189	1.55878	13	0	13
CACNA1A_ultrarare_al1	0.109171	0.00569717	0.197318	3	1	2
CACNA1A_ultrarare_al2	-1.11709	-1.20642	-1.02777	2	0	2
CACNA1B_ultrarare_al1	0.0739547	0.0601862	0.0877232	2	1	1
CACNA1B_ultrarare_al2	0.555851	0.024583	1.14918	8	0	8
CACNA1C_ultrarare_al2	0.616442	0.616442	0.616442	1	0	1
CACNA1F_ultrarare_al1	-0.238042	-0.426915	-0.0198353	5	5	0
CACNA1G_ultrarare_al1	0.0160132	0.0160132	0.0160132	1	0	1
CACNA1H_ultrarare_al2	-0.374028	-0.799953	-0.156653	7	0	7
CACNA1I_ultrarare_al1	0.3841	0.3841	0.3841	1	0	1
CACNA1S_ultrarare_al1	-0.0183977	-0.0183977	-0.0183977	1	1	0
CACNA2D2_ultrarare_al2	0.67291	0.00842148	1.45968	3	0	3
CACNA2D3_ultrarare_al1	0.0554175	0.044745	0.0660901	2	0	2
CACNA2D4_ultrarare_al2	0.318446	0.0319976	0.57714	4	0	4
CACNB2_ultrarare_al1	-0.264265	-1.14624	-0.00753894	16	2	14
CACNG5_ultrarare_al1	-0.11666	-0.274255	-0.00520744	14	2	12
CACNG6_ultrarare_al2	0.939334	0.17109	1.70758	2	0	2
CACNG8_ultrarare_al2	-0.215411	-0.740501	0.350814	4	0	4
CALCA_ultrarare_al2	-0.50394	-1.35266	-0.0380388	14	1	13
CAMSAP3_ultrarare_al2	0.42602	0.42602	0.42602	1	0	1
CAMTA1_ultrarare_al1	0.0883872	0.0883872	0.0883872	1	0	1
CAMTA2_ultrarare_al1	-0.245279	-0.245279	-0.245279	1	1	0
CAND2_ultrarare_al1	0.0741478	0.0705719	0.0777236	2	0	2
CANT1_ultrarare_al1	0.271125	0.271125	0.271125	1	0	1
CAPN1_ultrarare_al1	-0.161466	-0.411656	-0.0412675	7	0	7
CAPN6_ultrarare_al1	-0.292859	-0.729032	-0.0282046	18	18	0
CAPN9_ultrarare_al2	-0.656348	-2.35432	-0.00939042	21	0	21
CARD10_ultrarare_al1	0.177536	0.00644234	0.684058	18	0	18
CARD8_ultrarare_al2	0.0443334	0.0396036	0.0490631	2	0	2
CARD9_ultrarare_al1	0.137143	0.00839952	0.350182	14	2	12
CARF_ultrarare_al2	-0.462358	-0.462358	-0.462358	1	0	1
CARS2_ultrarare_al1	-0.0357093	-0.0357093	-0.0357093	1	0	1
CASKIN1_ultrarare_al2	-0.409821	-1.13484	-0.0274847	29	0	29
CASKIN2_ultrarare_al2	-0.476985	-1.35456	-0.0227073	16	0	16
CASP4_ultrarare_al2	-0.505054	-2.67079	-0.0404998	39	5	34
CASP5_ultrarare_al1	0.236774	0.203979	0.269568	2	1	1
CASP5_ultrarare_al2	0.969814	0.0344471	2.82091	37	2	35
CASP7_ultrarare_al1	-0.227816	-0.348632	-0.0261338	3	3	0
CASR_ultrarare_al2	-0.491651	-1.07585	-0.0352151	11	0	11
CASS4_ultrarare_al1	0.141155	0.000775106	0.389162	12	3	9
CAST_ultrarare_al1	0.0787758	0.0787758	0.0787758	1	0	1
CASZ1_ultrarare_al2	-0.41078	-1.75823	-0.034658	18	0	18
CATSPER1_ultrarare_al1	0.0614259	0.0043635	0.103007	3	0	3
CATSPER2_ultrarare_al2	-0.0383011	-0.0383011	-0.0383011	1	0	1
CATSPER4_ultrarare_al1	-0.122042	-0.122042	-0.122042	1	1	0
CATSPER4_ultrarare_al2	-0.888303	-2.50428	-0.0734653	23	1	22
CATSPERD_ultrarare_al1	0.0546139	0.0220611	0.0871668	2	0	2
CATSPERG_ultrarare_al1	0.124013	0.00978924	0.483909	21	3	18
CAT_ultrarare_al1	-0.202162	-0.911579	-0.00486486	14	0	14
CBLL2_ultrarare_al1	-0.755793	-1.69989	-0.26005	6	6	0
CBX2_ultrarare_al2	-0.382495	-0.718415	-0.0195968	5	0	5
CC2D2A_ultrarare_al1	0.056939	0.056939	0.056939	1	0	1
CCAR2_ultrarare_al1	-0.296796	-0.625087	-0.0428243	8	0	8
CCDC102B_ultrarare_al2	-0.566051	-0.566051	-0.566051	1	0	1
CCDC116_ultrarare_al2	0.514383	0.514383	0.514383	1	0	1
CCDC120_ultrarare_al1	0.248014	0.208824	0.33943	5	5	0
CCDC141_ultrarare_al1	0.0597055	0.0597055	0.0597055	1	0	1
CCDC142_ultrarare_al1	-0.00235279	-0.00235279	-0.00235279	1	0	1
CCDC150_ultrarare_al2	0.821596	0.111585	2.62466	19	0	19
CCDC154_ultrarare_al1	-0.0611777	-0.0611777	-0.0611777	1	0	1
CCDC157_ultrarare_al1	0.112385	0.0109559	0.269927	11	0	11
CCDC160_ultrarare_al1	-0.285248	-0.285248	-0.285248	1	1	0
CCDC168_ultrarare_al2	0.00228033	-0.371769	0.378754	8	0	8
CCDC171_ultrarare_al1	-0.0735937	-0.238022	-0.0151433	8	0	8
CCDC171_ultrarare_al2	0.3371	0.0489883	0.929815	5	0	5
CCDC17_ultrarare_al1	0.11997	0.00690639	0.336866	5	0	5
CCDC198_ultrarare_al1	0.277539	0.0278698	1.82892	22	22	0
CCDC198_ultrarare_al2	0.396486	0.00961128	0.967891	26	0	26
CCDC22_ultrarare_al1	0.406367	0.000554536	1.84646	47	47	0
CCDC24_ultrarare_al1	0.299821	0.0126286	1.54906	46	44	2
CCDC27_ultrarare_al1	0.152017	0.0194706	0.449993	6	0	6
CCDC34_ultrarare_al1	-0.00123525	-0.00123525	-0.00123525	1	0	1
CCDC39_ultrarare_al1	0.153159	0.000417564	0.670184	43	12	31
CCDC3_ultrarare_al2	0.330048	0.00789194	0.778887	14	0	14
CCDC40_ultrarare_al2	-0.205862	-0.603385	-0.0134463	66	42	24
CCDC63_ultrarare_al1	0.131201	0.131201	0.131201	1	1	0
CCDC66_ultrarare_al1	-0.0768873	-0.137788	-0.015986	2	2	0
CCDC66_ultrarare_al2	-0.673322	-2.86218	-0.0056978	26	0	26
CCDC74A_ultrarare_al2	0.321548	0.168526	0.456887	3	1	2
CCDC7_ultrarare_al2	-0.432159	-0.912179	-0.00666777	7	0	7
CCDC80_ultrarare_al1	0.136815	0.0395162	0.235999	3	3	0
CCDC87_ultrarare_al1	-0.107159	-0.397564	-0.00321728	8	4	4
CCDC87_ultrarare_al2	-0.153952	-0.153952	-0.153952	1	1	0
CCDC88B_ultrarare_al1	0.196902	0.00156753	0.813989	65	2	63
CCDC88C_ultrarare_al2	0.845209	0.0676447	1.59756	37	0	37
CCDC9B_ultrarare_al1	-0.214546	-0.621832	-0.0141579	8	0	8
CCL13_ultrarare_al2	0.352654	0.0245099	0.855906	4	0	4
CCN4_ultrarare_al1	0.204828	0.204828	0.204828	1	0	1
CCN6_ultrarare_al1	-0.04066	-0.04066	-0.04066	1	0	1
CCNB1_ultrarare_al1	-0.341542	-0.564297	-0.118787	2	2	0
CCNB3_ultrarare_al1	-0.839183	-2.90495	-0.0905477	21	21	0
CCNJL_ultrarare_al2	0.89965	0.0258872	2.58813	28	0	28
CCNL2_ultrarare_al1	-0.0299637	-0.0299637	-0.0299637	1	0	1
CCNL2_ultrarare_al2	-0.545817	-0.807614	-0.256908	5	1	4
CCNO_ultrarare_al2	-0.0210349	-0.076613	-3.26065e-07	6	0	6
CCR5_ultrarare_al1	0.102771	0.0248041	0.217674	6	0	6
CCSER2_ultrarare_al1	-0.0452387	-0.0484401	-0.0420373	2	0	2
CD101_ultrarare_al2	1.09436	0.453481	3.0515	7	0	7
CD109_ultrarare_al1	-0.0528916	-0.0528916	-0.0528916	1	0	1
CD160_ultrarare_al2	-0.285252	-0.573182	-0.0815548	5	0	5
CD163L1_ultrarare_al1	-0.0756909	-0.245596	-0.00365244	8	2	6
CD207_ultrarare_al1	-0.0843137	-0.207923	-0.00768829	7	0	7
CD33_ultrarare_al2	-0.720166	-3.32482	-0.0321613	19	0	19
CD36_ultrarare_al2	0.133332	0.0263859	0.235251	3	0	3
CD8B_ultrarare_al2	0.0517319	0.0178152	0.0856485	2	0	2
CD93_ultrarare_al1	0.163149	0.0113191	0.380286	6	0	6
CDAN1_ultrarare_al2	0.417228	0.00937391	0.825082	2	0	2
CDC20B_ultrarare_al2	-0.333965	-0.333965	-0.333965	1	0	1
CDC42BPA_ultrarare_al1	0.173077	0.0144903	0.477457	3	3	0
CDC42BPG_ultrarare_al1	-0.0627873	-0.0972685	-0.0322267	4	0	4
CDCA2_ultrarare_al1	-0.353952	-0.353952	-0.353952	1	0	1
CDH15_ultrarare_al2	0.343943	0.0771941	0.615466	4	0	4
CDH18_ultrarare_al1	0.118178	0.118178	0.118178	1	0	1
CDH23_ultrarare_al2	0.236394	0.0275701	0.758916	19	0	19
CDH26_ultrarare_al1	-0.223371	-0.890588	-0.0220877	29	0	29
CDH4_ultrarare_al2	0.0389678	0.0389678	0.0389678	1	0	1
CDHR2_ultrarare_al1	0.0553136	0.0205797	0.124924	4	0	4
CDHR4_ultrarare_al1	-0.0847735	-0.221654	-0.00745919	11	0	11
CDK13_ultrarare_al1	0.210354	0.0120986	0.601426	7	0	7
CDK13_ultrarare_al2	-0.40964	-1.27542	-0.0152125	15	0	15
CDK15_ultrarare_al1	0.147926	0.147926	0.147926	1	0	1
CDK16_ultrarare_al1	1.1132	0.0329922	2.36485	18	18	0
CDK5RAP2_ultrarare_al1	-0.107157	-0.653481	-0.00352633	30	0	30
CDK5RAP3_ultrarare_al1	-0.21621	-0.21621	-0.21621	1	0	1
CDKAL1_ultrarare_al1	0.216123	0.0167325	0.458295	4	0	4
CDKL5_ultrarare_al1	0.821155	0.0233925	7.0322	38	38	0
CDON_ultrarare_al1	0.846194	0.846194	0.846194	1	1	0
CDR1_ultrarare_al1	0.739632	0.0352849	3.44209	17	17	0
CDT1_ultrarare_al2	0.192736	0.0650723	0.57194	7	0	7
CDX4_ultrarare_al1	1.23591	1.23591	1.23591	1	1	0
CEACAM5_ultrarare_al2	-0.513475	-1.44832	-0.00810904	65	5	60
CEBPE_ultrarare_al2	0.194176	0.00285758	0.511133	10	0	10
CELA3A_ultrarare_al2	-0.0570465	-0.0570465	-0.0570465	1	0	1
CELSR1_ultrarare_al2	-0.145007	-0.487512	0.113194	3	0	3
CEMIP_ultrarare_al2	-0.0160116	-0.0160116	-0.0160116	1	1	0
CENPC_ultrarare_al1	0.0701411	0.0701411	0.0701411	1	0	1
CENPC_ultrarare_al2	0.0199096	0.0199096	0.0199096	1	0	1
CENPE_ultrarare_al2	-0.227575	-0.227575	-0.227575	1	0	1
CENPF_ultrarare_al2	-0.320643	-0.320643	-0.320643	1	0	1
CENPI_ultrarare_al1	0.444904	0.0361181	1.894	12	12	0
CENPQ_ultrarare_al1	-0.219807	-0.451125	-0.023341	7	0	7
CENPU_ultrarare_al1	0.105347	0.105347	0.105347	1	1	0
CENPV_ultrarare_al2	0.490654	0.027919	1.40102	35	1	34
CEP104_ultrarare_al1	-0.0167062	-0.0167062	-0.0167062	1	0	1
CEP126_ultrarare_al1	0.116185	0.116185	0.116185	1	0	1
CEP128_ultrarare_al1	-0.137867	-0.192936	-0.0827976	2	0	2
CEP131_ultrarare_al1	0.130658	0.0706094	0.218568	3	0	3
CEP135_ultrarare_al1	0.345414	0.345414	0.345414	1	1	0
CEP162_ultrarare_al1	0.0234504	0.0234504	0.0234504	1	1	0
CEP162_ultrarare_al2	0.481148	0.481148	0.481148	1	0	1
CEP164_ultrarare_al1	-0.274704	-0.274704	-0.274704	1	0	1
CEP170B_ultrarare_al1	0.28432	0.202901	0.365739	2	0	2
CEP170B_ultrarare_al2	0.377656	0.246033	0.567229	3	0	3
CEP250_ultrarare_al1	0.21739	0.00719583	0.59256	13	10	3
CEP250_ultrarare_al2	0.58199	0.0161295	1.31948	25	1	24
CEP290_ultrarare_al1	-0.0664348	-0.0820568	-0.0508128	2	0	2
CEP290_ultrarare_al2	1.66431	0.210573	3.91943	27	1	26
CEP295NL_ultrarare_al1	-0.202777	-1.07524	-0.0036916	33	7	26
CEP68_ultrarare_al1	-0.0790026	-0.0790026	-0.0790026	1	0	1
CEP68_ultrarare_al2	-0.321989	-1.19216	-0.00725538	5	0	5
CEP95_ultrarare_al1	-0.388197	-0.556125	-0.298611	3	0	3
CERCAM_ultrarare_al2	-0.211971	-0.738191	0.584203	3	1	2
CERS4_ultrarare_al1	0.186139	0.186139	0.186139	1	0	1
CFAP100_ultrarare_al1	0.0693672	0.0693672	0.0693672	1	0	1
CFAP410_ultrarare_al1	0.0818527	0.0272509	0.154065	7	0	7
CFAP410_ultrarare_al2	-1.02068	-1.6117	-0.0672968	12	0	12
CFAP44_ultrarare_al2	0.327729	0.00430294	1.3356	43	9	34
CFAP46_ultrarare_al2	1.44466	0.198718	3.39174	41	2	39
CFAP47_ultrarare_al1	0.190541	0.00674747	0.832817	15	15	0
CFAP52_ultrarare_al1	0.254817	0.00696037	0.517585	3	0	3
CFAP53_ultrarare_al1	0.0914942	0.02973	0.153258	2	1	1
CFAP57_ultrarare_al1	0.118251	0.0149211	0.180328	3	2	1
CFAP65_ultrarare_al2	-0.430144	-1.11076	-0.0528745	20	0	20
CFAP74_ultrarare_al1	0.0977751	0.0977751	0.0977751	1	1	0
CFAP74_ultrarare_al2	0.533794	0.0257741	1.37959	33	0	33
CFAP99_ultrarare_al2	0.317654	0.0547729	0.617635	39	0	39
CFHR3_ultrarare_al2	-0.536032	-0.653282	-0.418782	2	0	2
CFH_ultrarare_al1	0.149363	0.114525	0.184201	2	0	2
CFP_ultrarare_al1	0.161436	0.0251218	0.467532	7	7	0
CFTR_ultrarare_al2	0.897401	0.0711213	2.76476	31	0	31
CGAS_ultrarare_al2	-0.506126	-1.7539	-0.00729382	20	0	20
CGN_ultrarare_al1	0.0330982	0.0330982	0.0330982	1	0	1
CHAF1A_ultrarare_al1	-0.0819657	-0.174344	-0.0117468	18	0	18
CHAF1A_ultrarare_al2	-0.970193	-1.80955	-0.130835	2	1	1
CHD1L_ultrarare_al2	-0.89402	-2.29903	-0.0737515	31	2	29
CHD3_ultrarare_al2	-0.916055	-2.31966	-0.0905836	36	0	36
CHD6_ultrarare_al1	0.0652883	0.0196577	0.197878	6	0	6
CHD7_ultrarare_al1	0.0638507	0.00274521	0.22212	15	1	14
CHD7_ultrarare_al2	0.379496	0.00392148	1.13872	10	0	10
CHD8_ultrarare_al2	-0.379435	-0.379435	-0.379435	1	1	0
CHIC1_ultrarare_al1	0.608727	0.0378796	2.09483	8	8	0
CHIT1_ultrarare_al2	0.671898	0.0834315	2.04778	14	0	14
CHM_ultrarare_al1	-0.183336	-0.55105	-0.0410225	5	5	0
CHP2_ultrarare_al1	0.275218	0.275218	0.275218	1	1	0
CHRD_ultrarare_al1	-0.101716	-0.195884	-0.00754859	2	0	2
CHRNE_ultrarare_al1	-0.0313015	-0.0313015	-0.0313015	1	0	1
CHRNG_ultrarare_al2	-1.37656	-1.37656	-1.37656	1	1	0
CHST12_ultrarare_al2	-0.0147212	-0.0147212	-0.0147212	1	0	1
CHSY1_ultrarare_al1	0.0354051	0.0138515	0.0569586	2	0	2
CHTF18_ultrarare_al2	-0.386249	-0.512973	-0.259525	2	0	2
CIAO3_ultrarare_al1	-0.0971724	-0.230226	-0.0174719	4	4	0
CILP2_ultrarare_al1	0.127469	0.0447521	0.217662	4	0	4
CILP2_ultrarare_al2	0.0654405	0.0265105	0.0986054	3	0	3
CILP_ultrarare_al1	-0.121005	-0.617401	-0.00349413	43	2	41
CIP2A_ultrarare_al1	0.538459	0.538459	0.538459	1	1	0
CIP2A_ultrarare_al2	0.413486	0.413486	0.413486	1	0	1
CIRBP_ultrarare_al1	0.0386245	0.0386245	0.0386245	1	1	0
CITED1_ultrarare_al1	-0.715484	-2.58386	-0.0509638	5	5	0
CIT_ultrarare_al2	-0.0901912	-0.0901912	-0.0901912	1	0	1
CKAP2_ultrarare_al1	0.0688116	0.0411231	0.099464	3	0	3
CKAP2_ultrarare_al2	0.382635	0.382635	0.382635	1	0	1
CKAP4_ultrarare_al2	-0.435885	-0.877979	-0.0743398	28	0	28
CLCA4_ultrarare_al2	0.764373	0.764373	0.764373	1	0	1
CLCN2_ultrarare_al1	-0.092298	-0.109119	-0.0754768	2	0	2
CLEC2L_ultrarare_al2	0.879242	0.10535	2.43029	20	1	19
CLHC1_ultrarare_al2	-0.024054	-0.024054	-0.024054	1	0	1
CLNK_ultrarare_al2	-0.250229	-0.250229	-0.250229	1	0	1
CLSTN2_ultrarare_al1	0.203465	0.000978036	0.731029	5	0	5
CLSTN3_ultrarare_al1	0.148828	0.0275877	0.306931	6	5	1
CLTCL1_ultrarare_al1	0.00842353	0.00842353	0.00842353	1	0	1
CMTM7_ultrarare_al2	0.0684043	0.0684043	0.0684043	1	0	1
CMYA5_ultrarare_al1	-0.0536546	-0.0863073	-0.021002	2	2	0
CMYA5_ultrarare_al2	-0.610196	-1.96337	-0.0167277	38	0	38
CNDP2_ultrarare_al1	-0.175173	-0.411043	-0.0116158	7	3	4
CNGA2_ultrarare_al1	0.419765	0.38256	0.45697	2	2	0
CNGB3_ultrarare_al1	-0.0585915	-0.0826045	-0.0454003	3	1	2
CNKSR1_ultrarare_al2	0.721426	0.0712335	2.52405	10	0	10
CNKSR2_ultrarare_al1	-0.883979	-3.81682	-0.0408118	33	33	0
CNMD_ultrarare_al2	-0.658097	-1.27038	-0.0458167	2	1	1
CNNM3_ultrarare_al1	0.470361	0.367951	0.572771	2	2	0
CNNM3_ultrarare_al2	0.925377	0.00691411	2.70754	29	1	28
CNOT2_ultrarare_al2	0.32865	0.0120517	2.09009	29	1	28
CNTF_ultrarare_al2	-0.353716	-0.353716	-0.353716	1	1	0
CNTLN_ultrarare_al1	-0.180344	-0.180344	-0.180344	1	0	1
CNTLN_ultrarare_al2	-0.77472	-1.65603	-0.0497706	28	0	28
CNTNAP2_ultrarare_al1	0.0175462	0.0175462	0.0175462	1	0	1
CNTRL_ultrarare_al1	-0.00414608	-0.00414608	-0.00414608	1	0	1
CNTRL_ultrarare_al2	-0.783773	-1.82492	-0.0949833	37	1	36
CNTROB_ultrarare_al1	-0.118273	-0.118273	-0.118273	1	0	1
CNTROB_ultrarare_al2	-0.537613	-1.85119	-0.0729773	19	0	19
COBLL1_ultrarare_al1	-0.0401604	-0.0401604	-0.0401604	1	0	1
COBL_ultrarare_al1	-0.146976	-0.461339	-0.0138022	14	0	14
COBL_ultrarare_al2	-0.286449	-0.722356	-0.069478	9	0	9
COG1_ultrarare_al1	-0.0781152	-0.0781152	-0.0781152	1	0	1
COG1_ultrarare_al2	-0.865934	-0.865934	-0.865934	1	0	1
COG4_ultrarare_al2	0.195011	0.195011	0.195011	1	0	1
COL11A1_ultrarare_al1	0.245623	0.00356556	0.645077	80	10	70
COL12A1_ultrarare_al2	-0.0549781	-0.305952	0.0826405	3	0	3
COL15A1_ultrarare_al1	-0.0793765	-0.529156	-0.0118165	16	5	11
COL15A1_ultrarare_al2	-0.301782	-0.630788	-0.0199926	10	0	10
COL16A1_ultrarare_al1	-0.16961	-0.16961	-0.16961	1	0	1
COL16A1_ultrarare_al2	-0.490431	-1.32252	-0.0143592	19	0	19
COL17A1_ultrarare_al1	-0.0725224	-0.0929724	-0.0520723	2	0	2
COL17A1_ultrarare_al2	-0.296197	-0.296197	-0.296197	1	1	0
COL18A1_ultrarare_al2	2.01978	0.344009	3.56045	39	0	39
COL19A1_ultrarare_al1	-0.195745	-0.383687	-0.0270804	4	0	4
COL1A2_ultrarare_al1	-0.0740354	-0.220349	-0.00946639	4	0	4
COL20A1_ultrarare_al1	-0.100965	-0.111478	-0.0801779	3	3	0
COL20A1_ultrarare_al2	0.0834774	0.0167403	0.150214	2	0	2
COL22A1_ultrarare_al2	0.882671	0.00353874	2.40242	10	1	9
COL23A1_ultrarare_al2	-0.697322	-1.8006	-0.129162	14	0	14
COL24A1_ultrarare_al2	-0.391778	-0.842166	-0.02167	15	0	15
COL27A1_ultrarare_al2	1.05964	0.0342768	2.23584	40	0	40
COL28A1_ultrarare_al1	-0.0737426	-0.167083	-0.00958707	7	2	5
COL28A1_ultrarare_al2	0.974587	0.0182442	2.76767	23	0	23
COL3A1_ultrarare_al2	-0.434374	-1.56852	-0.0614877	13	0	13
COL4A1_ultrarare_al1	0.117604	0.0152608	0.222226	4	0	4
COL4A2-AS2_ultrarare_al2	0.0967584	0.0967584	0.0967584	1	0	1
COL4A2_ultrarare_al2	0.395225	0.298109	0.559398	3	0	3
COL4A3_ultrarare_al1	0.121678	0.00612618	0.418017	8	0	8
COL4A4_ultrarare_al2	-0.405681	-0.773714	-0.0208176	16	0	16
COL4A5_ultrarare_al1	-0.219599	-0.866474	-0.0545348	6	6	0
COL4A6_ultrarare_al1	-0.334018	-0.853107	-0.0279147	11	11	0
COL5A1_ultrarare_al1	-0.0500343	-0.0769809	-0.0230878	2	1	1
COL5A3_ultrarare_al1	0.0121909	0.0121909	0.0121909	1	0	1
COL6A1_ultrarare_al1	0.137028	0.00366453	0.397352	25	2	23
COL6A2_ultrarare_al2	-0.90674	-0.90674	-0.90674	1	0	1
COL6A3_ultrarare_al2	-0.580839	-2.11775	-0.0389295	32	1	31
COL6A5_ultrarare_al2	-0.299399	-0.452972	-0.145826	2	0	2
COL6A6_ultrarare_al2	0.151125	0.00305887	0.295977	5	0	5
COL8A2_ultrarare_al1	-0.0216528	-0.0216528	-0.0216528	1	0	1
COL9A2_ultrarare_al1	0.268432	0.0969196	0.447941	6	0	6
COLGALT2_ultrarare_al2	0.250906	0.250906	0.250906	1	0	1
COPA_ultrarare_al1	-0.0260031	-0.0260031	-0.0260031	1	0	1
COQ4_ultrarare_al2	0.0225663	0.0225663	0.0225663	1	0	1
COQ6_ultrarare_al1	-0.131093	-0.375215	-0.00187065	3	0	3
COQ8A_ultrarare_al1	0.209853	0.0119674	0.423301	5	4	1
CORO1B_ultrarare_al1	-0.324836	-0.720094	-0.0670903	5	0	5
COX10_ultrarare_al1	-0.143607	-0.230948	-0.0159663	5	0	5
CPA3_ultrarare_al1	0.16177	0.0239324	0.466564	5	0	5
CPAMD8_ultrarare_al1	0.105555	0.0427802	0.185013	3	1	2
CPEB2_ultrarare_al2	-0.636928	-1.99594	-0.0727845	8	2	6
CPE_ultrarare_al1	-0.208561	-0.208561	-0.208561	1	0	1
CPLANE1_ultrarare_al1	0.299342	0.146885	0.432636	5	1	4
CPOX_ultrarare_al1	-0.356788	-0.947264	-0.00119226	8	8	0
CPZ_ultrarare_al1	-0.0715837	-0.114664	-0.0373073	3	0	3
CPZ_ultrarare_al2	-0.701619	-1.63563	-0.0368488	30	0	30
CP_ultrarare_al1	-0.1044	-0.301469	-0.010801	5	0	5
CR1L_ultrarare_al2	-0.266013	-0.307301	-0.224724	2	2	0
CR2_ultrarare_al1	0.144297	0.144297	0.144297	1	1	0
CRACR2A_ultrarare_al2	-0.850276	-2.83999	-0.00631953	24	1	23
CRACR2B_ultrarare_al2	-0.0928241	-0.0928241	-0.0928241	1	0	1
CRAT_ultrarare_al1	0.221529	0.0567763	0.386282	2	0	2
CRAT_ultrarare_al2	0.0765104	-0.317211	0.627954	3	1	2
CRB1_ultrarare_al1	0.153332	0.0632911	0.243374	2	1	1
CRB2_ultrarare_al2	0.498281	0.498281	0.498281	1	0	1
CREG1_ultrarare_al2	0.438563	0.140012	0.737114	2	0	2
CRELD1_ultrarare_al1	0.131087	0.0059328	0.454189	4	0	4
CRLF2_ultrarare_al2	-0.089649	-0.31917	0.114474	27	0	27
CRMP1_ultrarare_al2	0.79213	0.0477355	3.57072	15	0	15
CRNKL1_ultrarare_al1	0.0181822	0.0181822	0.0181822	1	1	0
CROCC2_ultrarare_al2	-0.478479	-1.08328	-0.0264721	7	0	7
CROCC_ultrarare_al2	-0.716704	-2.02273	-0.0569805	33	0	33
CRTAP_ultrarare_al1	0.222189	0.0787694	0.563426	4	0	4
CRYBG1_ultrarare_al1	0.106694	0.00703707	0.361083	25	16	9
CRYBG1_ultrarare_al2	0.798725	0.0494813	2.52833	24	0	24
CRYBG2_ultrarare_al2	-0.00684796	-0.30697	0.182314	3	0	3
CRYBG3_ultrarare_al2	-0.055809	-0.055809	-0.055809	1	0	1
CRYGB_ultrarare_al2	0.388406	0.06148	0.715331	2	0	2
CRYZL2P-SEC16B;SEC16B_ultrarare_al2	1.52333	0.0336942	3.67234	39	0	39
CSE1L_ultrarare_al1	0.329347	0.329347	0.329347	1	1	0
CSF1R_ultrarare_al1	0.0663051	0.0174219	0.125721	4	0	4
CSF2RA_ultrarare_al2	-0.379743	-0.953751	-0.018614	23	0	23
CSF2RB_ultrarare_al1	0.118002	0.0445067	0.208753	5	0	5
CSF3R_ultrarare_al1	0.161221	0.005348	0.404435	21	0	21
CSF3R_ultrarare_al2	0.364997	0.112097	0.617897	2	0	2
CSHL1_ultrarare_al2	0.406416	0.0267326	0.96954	11	0	11
CSMD2_ultrarare_al2	-0.381982	-1.26365	-0.0287892	12	0	12
CSMD3_ultrarare_al1	0.136554	0.0169175	0.475056	30	0	30
CSPG4_ultrarare_al1	0.095267	0.027075	0.246564	8	0	8
CSPG4_ultrarare_al2	1.04783	0.119555	4.33541	33	0	33
CST4_ultrarare_al2	0.532573	0.0443167	0.972274	10	0	10
CT45A10_ultrarare_al1	0.992324	0.0622011	4.92989	20	20	0
CT47B1_ultrarare_al1	0.128234	-0.208187	0.464654	2	2	0
CTBP2_ultrarare_al1	0.133553	0.0175309	0.408205	50	0	50
CTCFL_ultrarare_al2	-0.892583	-0.892583	-0.892583	1	0	1
CTIF_ultrarare_al2	0.288143	0.0152246	1.00816	5	0	5
CTNNA3_ultrarare_al1	0.144822	0.00556175	0.608525	28	26	2
CTNND2_ultrarare_al2	0.689637	0.194851	1.72919	5	0	5
CTRL_ultrarare_al2	0.64869	0.00693937	2.10175	13	0	13
CTSB_ultrarare_al2	1.27709	0.849375	1.7048	2	0	2
CTSE_ultrarare_al1	-0.143098	-0.650442	-0.00382238	60	0	60
CTSE_ultrarare_al2	-0.232397	-0.232397	-0.232397	1	0	1
CTSF_ultrarare_al2	-0.311737	-0.667746	-0.0563835	5	0	5
CTTNBP2_ultrarare_al1	-0.0331324	-0.0476922	-0.00561252	3	0	3
CTU2_ultrarare_al2	-0.433582	-0.434539	-0.432626	2	0	2
CUBN_ultrarare_al1	0.0783183	0.0533886	0.103248	2	2	0
CUBN_ultrarare_al2	0.715894	0.0632325	2.48367	41	0	41
CUL7_ultrarare_al1	-0.105182	-0.126614	-0.0837505	2	0	2
CUX2_ultrarare_al1	-0.13264	-0.13264	-0.13264	1	0	1
CWC27_ultrarare_al1	0.416798	0.416798	0.416798	1	0	1
CWF19L2_ultrarare_al1	0.738897	0.738897	0.738897	1	0	1
CWF19L2_ultrarare_al2	0.210943	0.210943	0.210943	1	0	1
CXCR3_ultrarare_al1	-0.0416336	-0.0416336	-0.0416336	1	1	0
CXorf21_ultrarare_al1	0.551319	0.166823	1.36034	10	10	0
CXorf38_ultrarare_al1	0.490688	0.055968	1.35343	10	10	0
CXorf65_ultrarare_al1	-0.407868	-0.726773	-0.152836	4	4	0
CXorf66_ultrarare_al1	0.854445	0.708471	1.00042	2	2	0
CYB5R2_ultrarare_al2	0.307918	0.125082	0.490754	2	0	2
CYB5R3_ultrarare_al1	0.19758	0.0232561	0.663161	14	0	14
CYB5R3_ultrarare_al2	0.932661	0.234484	2.76358	22	0	22
CYHR1_ultrarare_al2	0.246283	0.0203214	1.0129	9	0	9
CYP1A2_ultrarare_al1	0.452659	0.452659	0.452659	1	1	0
CYP20A1_ultrarare_al2	-0.43476	-1.01999	-0.0779588	4	1	3
CYP24A1_ultrarare_al1	0.153485	0.000282931	0.452208	25	14	11
CYP26C1_ultrarare_al1	-0.280802	-0.280802	-0.280802	1	1	0
CYP2A6_ultrarare_al1	0.0458976	0.00617683	0.0875463	5	0	5
CYP2A6_ultrarare_al2	0.801588	0.0143189	2.90306	17	0	17
CYP2F1_ultrarare_al1	0.22555	0.22555	0.22555	1	1	0
CYP2S1_ultrarare_al1	-0.00977382	-0.00977382	-0.00977382	1	0	1
CYP3A7;CYP3A7-CYP3A51P_ultrarare_al2	0.231171	0.0422326	0.546873	14	0	14
CYP4F3_ultrarare_al1	0.124695	0.00149497	0.532589	10	0	10
CYP4V2_ultrarare_al2	0.0875581	0.0875581	0.0875581	1	0	1
CYS1_ultrarare_al2	0.731875	0.137154	2.30665	25	0	25
CYSLTR1_ultrarare_al1	0.377723	0.0883949	0.796423	3	3	0
DAAM1_ultrarare_al1	0.11488	0.0317979	0.197962	2	1	1
DAAM2_ultrarare_al1	0.130942	0.0116267	0.548115	12	0	12
DACH1_ultrarare_al2	-0.647102	-1.68973	-0.0103877	32	0	32
DACH2_ultrarare_al1	-0.0961752	-0.0961752	-0.0961752	1	1	0
DAG1_ultrarare_al1	0.175307	0.0296554	0.56177	7	7	0
DAGLB_ultrarare_al2	-0.519761	-1.57245	-0.0366383	6	0	6
DAO_ultrarare_al2	-0.0296576	-0.0803477	-0.00333871	3	0	3
DAPK1_ultrarare_al2	0.202506	0.202506	0.202506	1	0	1
DCAF4_ultrarare_al2	1.20403	0.105061	3.6341	36	0	36
DCAF5_ultrarare_al1	0.0811953	0.00941152	0.292037	5	0	5
DCAF6_ultrarare_al1	-0.0356899	-0.0356899	-0.0356899	1	0	1
DCAF8L1_ultrarare_al1	-0.420365	-1.48583	-0.0279723	9	9	0
DCAF8L2_ultrarare_al1	-0.00853234	-0.0514269	0.0343622	2	2	0
DCDC1_ultrarare_al1	-0.00591751	-0.00591751	-0.00591751	1	0	1
DCDC1_ultrarare_al2	-0.669628	-2.16983	-0.0825203	12	0	12
DCHS2_ultrarare_al2	0.0463059	-0.0973968	0.157889	9	1	8
DCPS_ultrarare_al1	-0.287765	-0.883797	-0.0147152	23	0	23
DCST2_ultrarare_al1	0.179169	0.00868112	0.456429	30	0	30
DCST2_ultrarare_al2	-1.89466	-1.89466	-1.89466	1	1	0
DCT_ultrarare_al1	-0.144735	-0.144735	-0.144735	1	0	1
DCX_ultrarare_al1	-0.0228818	-0.0228818	-0.0228818	1	1	0
DDN_ultrarare_al2	0.456631	0.0535467	1.43223	5	0	5
DDX10_ultrarare_al2	0.114095	0.114095	0.114095	1	0	1
DDX3X_ultrarare_al1	-0.900219	-2.99683	-0.446631	10	10	0
DDX47_ultrarare_al1	0.230223	0.00455536	1.01062	35	17	18
DDX51_ultrarare_al1	0.226731	0.0164298	0.873237	40	39	1
DDX51_ultrarare_al2	0.426352	0.0441484	1.93615	22	0	22
DDX53_ultrarare_al1	-0.187733	-0.476661	-0.00430015	11	11	0
DDX54_ultrarare_al1	0.109355	0.00808154	0.405326	20	0	20
DDX54_ultrarare_al2	0.169102	0.135975	0.202229	2	0	2
DDX60L_ultrarare_al1	0.349627	0.000501642	1.25008	20	20	0
DEDD_ultrarare_al2	0.308197	0.308197	0.308197	1	0	1
DEFB119_ultrarare_al2	0.300908	0.00692986	1.2151	13	0	13
DENND1A_ultrarare_al1	-0.181653	-0.433626	-0.00690823	8	0	8
DENND4B_ultrarare_al1	-0.177262	-0.177262	-0.177262	1	0	1
DENND5B_ultrarare_al1	0.142202	0.00723571	0.407351	7	0	7
DGKI_ultrarare_al2	0.752725	0.103281	1.59949	10	0	10
DGKK_ultrarare_al1	0.654289	0.00243007	2.43368	82	82	0
DGKQ_ultrarare_al2	-0.0207407	-0.0258835	-0.0155978	2	0	2
DGKZ_ultrarare_al1	-0.270857	-0.270857	-0.270857	1	0	1
DGLUCY_ultrarare_al1	0.184031	0.0288791	0.489022	26	23	3
DGLUCY_ultrarare_al2	0.259662	0.209766	0.309558	2	0	2
DHRSX_ultrarare_al2	-0.236952	-0.569475	-0.034374	12	0	12
DHX29_ultrarare_al2	-1.2428	-1.2428	-1.2428	1	0	1
DHX33_ultrarare_al1	-0.31487	-0.31487	-0.31487	1	1	0
DHX37_ultrarare_al1	0.0648427	0.0135691	0.1898	6	5	1
DHX38_ultrarare_al1	-0.0677207	-0.148248	-0.0137959	10	0	10
DHX57_ultrarare_al1	0.0927954	0.0859256	0.0996651	2	0	2
DHX58_ultrarare_al1	0.0528599	0.0127102	0.167861	5	0	5
DIAPH2_ultrarare_al1	0.183471	0.0895558	0.271465	4	4	0
DIP2A_ultrarare_al2	0.155883	0.155883	0.155883	1	0	1
DIPK1C_ultrarare_al2	-0.550256	-1.05975	-0.0583402	5	1	4
DIPK2B_ultrarare_al1	0.388839	0.0147935	0.899501	15	15	0
DIS3L2_ultrarare_al1	-0.122564	-0.378539	-0.0146593	5	0	5
DIS3L_ultrarare_al1	0.014007	0.014007	0.014007	1	0	1
DISP2_ultrarare_al1	-0.0219236	-0.0219236	-0.0219236	1	0	1
DISP2_ultrarare_al2	-0.730588	-1.81442	-0.0233795	19	0	19
DIXDC1_ultrarare_al1	-0.0688045	-0.0856419	-0.0519672	2	0	2
DKK2_ultrarare_al2	-0.0145424	-0.0145424	-0.0145424	1	0	1
DLGAP3_ultrarare_al1	0.2667	0.2667	0.2667	1	0	1
DLX6_ultrarare_al1	-0.18499	-0.287492	-0.109312	3	0	3
DLX6_ultrarare_al2	0.0886621	0.0886621	0.0886621	1	0	1
DMBT1_ultrarare_al1	-0.16375	-0.30392	-0.0235808	2	0	2
DMBT1_ultrarare_al2	-0.163414	-0.230927	-0.0959018	2	0	2
DMGDH_ultrarare_al1	-0.0144958	-0.0144958	-0.0144958	1	0	1
DMKN_ultrarare_al2	-0.694906	-2.02521	-0.0154363	28	4	24
DMRTA1_ultrarare_al2	-0.460093	-0.698418	-0.322817	4	0	4
DMRTA2_ultrarare_al2	-1.38057	-3.42617	-0.20199	26	0	26
DNAAF5_ultrarare_al2	-0.396474	-1.54212	-0.0472987	11	1	10
DNAH10_ultrarare_al2	-0.842238	-3.05086	-0.0500011	14	0	14
DNAH11_ultrarare_al2	0.389566	-0.158322	0.965559	6	0	6
DNAH12_ultrarare_al1	0.137902	0.0920405	0.19864	3	3	0
DNAH12_ultrarare_al2	-0.189978	-0.47805	-0.0558912	7	0	7
DNAH14_ultrarare_al2	0.445677	0.0398248	1.95318	28	0	28
DNAH17_ultrarare_al2	-0.284346	-1.73383	-0.00700338	46	31	15
DNAH1_ultrarare_al2	0.354643	0.000487371	1.24167	20	0	20
DNAH2_ultrarare_al2	-0.173497	-0.460323	-0.00620896	10	0	10
DNAH3_ultrarare_al2	-0.382882	-1.46414	-0.0147041	23	0	23
DNAH5_ultrarare_al2	-0.332322	-0.812511	0.706052	30	2	28
DNAH6_ultrarare_al2	-0.341563	-0.341563	-0.341563	1	0	1
DNAH7_ultrarare_al2	-0.202033	-0.518789	-0.0191532	12	0	12
DNAH8_ultrarare_al2	0.534738	0.00580261	2.17032	46	12	34
DNAH9_ultrarare_al2	-0.875563	-3.15565	-0.0268288	33	1	32
DNAJC1_ultrarare_al2	0.916381	0.237848	1.59491	2	0	2
DNHD1_ultrarare_al2	0.429317	0.0429405	1.97626	26	0	26
DNM1_ultrarare_al2	0.188353	0.00057982	0.356591	5	0	5
DNMBP_ultrarare_al1	0.0950573	0.0950573	0.0950573	1	0	1
DNMT1_ultrarare_al2	0.0823596	0.0257031	0.139016	2	0	2
DNMT3B_ultrarare_al1	0.189542	0.189542	0.189542	1	0	1
DNTTIP2_ultrarare_al2	-1.37877	-4.33404	-0.0339846	31	0	31
DOC2A_ultrarare_al1	-0.292576	-0.547439	-0.0377135	2	2	0
DOCK10_ultrarare_al1	-0.185876	-0.964795	-0.0144856	30	6	24
DOCK10_ultrarare_al2	0.099022	0.0671725	0.130871	2	0	2
DOCK11_ultrarare_al1	-0.104617	-0.824128	0.33669	3	3	0
DOCK1_ultrarare_al1	0.0898728	0.00822532	0.17152	2	0	2
DOCK2_ultrarare_al2	0.670817	0.0851752	1.27189	14	0	14
DOCK5_ultrarare_al1	0.0804665	0.0023836	0.253924	10	1	9
DOCK5_ultrarare_al2	-0.338716	-0.338716	-0.338716	1	1	0
DOCK6_ultrarare_al1	0.0353991	0.00874036	0.0620578	2	0	2
DOCK6_ultrarare_al2	-0.352962	-0.933291	-0.0157068	20	0	20
DOCK7_ultrarare_al1	-0.257836	-0.576192	-0.0691213	5	5	0
DOCK8_ultrarare_al2	0.0831005	-1.96439	0.796587	8	1	7
DOCK9_ultrarare_al1	-0.108406	-0.174497	-0.0646757	6	0	6
DOK7_ultrarare_al1	0.189577	0.0581301	0.321024	2	2	0
DOP1B_ultrarare_al1	-0.47673	-0.8077	-0.14576	2	2	0
DOT1L_ultrarare_al1	-0.127014	-0.127014	-0.127014	1	0	1
DPP7_ultrarare_al1	-0.43287	-0.907135	-0.0320413	4	3	1
DPP8_ultrarare_al1	0.321059	0.00638424	0.635733	2	0	2
DPP8_ultrarare_al2	0.34091	0.110658	0.571162	2	0	2
DPY19L4_ultrarare_al1	-0.115577	-0.115577	-0.115577	1	0	1
DPYD_ultrarare_al2	-0.244885	-1.72259	-0.00267969	20	5	15
DRC1_ultrarare_al2	0.226017	0.226017	0.226017	1	1	0
DSC2_ultrarare_al1	-0.246443	-0.677367	-0.00783035	18	15	3
DSG2_ultrarare_al1	-0.0892549	-0.199489	-0.00557345	8	1	7
DSG3_ultrarare_al1	0.165782	0.0381011	0.262109	3	3	0
DSPP_ultrarare_al2	0.429918	0.0151339	2.05934	7	2	5
DSP_ultrarare_al1	0.402315	0.402315	0.402315	1	1	0
DSP_ultrarare_al2	0.147772	0.0641515	0.302213	5	0	5
DSTYK_ultrarare_al1	0.215862	0.0372969	0.496481	4	4	0
DST_ultrarare_al2	-1.28263	-2.20581	-0.359454	2	2	0
DTHD1_ultrarare_al2	-0.344519	-0.846879	-0.00859698	8	0	8
DTX4_ultrarare_al1	0.291445	0.291445	0.291445	1	0	1
DUOX1_ultrarare_al1	0.107275	0.000398822	0.352854	42	2	40
DUS3L_ultrarare_al1	0.0508605	0.0508605	0.0508605	1	0	1
DUSP27_ultrarare_al1	-0.159122	-0.271967	-0.0364635	4	3	1
DUSP5_ultrarare_al2	-0.332219	-0.419728	-0.24471	2	0	2
DVL1_ultrarare_al1	-0.12678	-0.377186	-0.00573705	32	0	32
DYNC1H1_ultrarare_al1	0.188849	0.188849	0.188849	1	0	1
DYNC2H1_ultrarare_al2	0.346167	0.13966	0.776754	5	0	5
DYNLT3_ultrarare_al1	-0.544085	-0.544085	-0.544085	1	1	0
DYRK3_ultrarare_al1	-0.0150212	-0.0150212	-0.0150212	1	0	1
DYSF_ultrarare_al1	-0.442781	-0.771014	-0.114549	2	2	0
DZIP1_ultrarare_al1	0.495201	0.223357	0.867229	4	4	0
DZIP1_ultrarare_al2	0.311952	0.0469584	0.576946	2	0	2
E2F3_ultrarare_al1	0.376835	0.376835	0.376835	1	1	0
E2F5_ultrarare_al2	0.00361309	0.00361309	0.00361309	1	0	1
E2F7_ultrarare_al1	-0.333866	-0.333866	-0.333866	1	0	1
E2F8_ultrarare_al1	-0.328754	-0.406629	-0.250619	4	4	0
E4F1_ultrarare_al1	0.194606	0.13578	0.309304	7	0	7
E4F1_ultrarare_al2	-0.796442	-2.17943	-0.146729	21	0	21
ECE2;EEF1AKMT4-ECE2_ultrarare_al2	0.496054	0.0387388	1.83145	10	0	10
ECPAS_ultrarare_al1	0.0629319	0.0487264	0.0771375	2	0	2
ECPAS_ultrarare_al2	1.21595	0.0799466	3.62325	22	0	22
EDA2R_ultrarare_al1	-0.592562	-2.32188	-0.0808326	6	6	0
EEF2K_ultrarare_al1	-0.231709	-0.340582	-0.104383	4	4	0
EFCAB5_ultrarare_al2	-1.02193	-2.25874	-0.149832	38	0	38
EFCAB6_ultrarare_al1	0.0980014	0.00961158	0.30397	24	0	24
EFCAB6_ultrarare_al2	0.300275	0.0349179	0.722197	14	0	14
EFCC1_ultrarare_al2	0.250288	0.250288	0.250288	1	0	1
EFHB_ultrarare_al2	0.189529	0.138546	0.276255	3	0	3
EFHC1_ultrarare_al1	-0.039521	-0.039521	-0.039521	1	0	1
EFHC2_ultrarare_al1	-0.284411	-1.03278	-0.00414802	33	33	0
EFNB1_ultrarare_al1	-1.05429	-2.53779	-0.368155	4	4	0
EGFL6_ultrarare_al1	0.496986	0.496986	0.496986	1	1	0
EGFLAM_ultrarare_al1	0.135138	0.000795982	0.6223	17	0	17
EGFR_ultrarare_al1	-0.19466	-0.293264	-0.0834404	4	0	4
EGF_ultrarare_al2	0.311425	-0.686949	1.75578	3	1	2
EHBP1L1_ultrarare_al1	0.257113	0.118025	0.602936	4	2	2
EHD2_ultrarare_al1	-0.332693	-0.82426	-0.081994	3	0	3
EHHADH_ultrarare_al1	0.00260266	0.00260266	0.00260266	1	0	1
EHMT1_ultrarare_al1	0.250733	0.250733	0.250733	1	1	0
EIF4G3_ultrarare_al1	0.0408582	0.0408582	0.0408582	1	0	1
EIF5B_ultrarare_al1	-0.0985105	-0.283766	-0.00799233	9	7	2
ELF1_ultrarare_al1	0.488704	0.488704	0.488704	1	0	1
ELF4_ultrarare_al1	-0.492707	-2.15244	-0.008237	12	12	0
ELMO3_ultrarare_al2	-0.763326	-1.90688	-0.241896	14	0	14
ELMSAN1_ultrarare_al2	-0.827495	-2.16171	-0.0950131	19	2	17
ELN_ultrarare_al1	0.13139	0.13139	0.13139	1	1	0
ELOA2_ultrarare_al1	-0.179248	-0.834745	-0.0111583	37	4	33
ELP1_ultrarare_al1	0.123818	0.000786861	0.475688	6	0	6
ELP2_ultrarare_al2	0.117562	0.117562	0.117562	1	0	1
EMC1_ultrarare_al2	-0.585014	-0.94785	-0.222177	2	0	2
EMILIN1_ultrarare_al2	-0.11484	-0.339092	-0.00191018	3	0	3
EMILIN2_ultrarare_al2	0.416884	0.000948088	1.50598	16	1	15
EMILIN3_ultrarare_al2	0.783937	0.00732643	2.81907	20	0	20
EML5_ultrarare_al2	0.48606	0.147994	1.12396	5	0	5
EN1_ultrarare_al2	1.29617	0.297961	3.15379	38	0	38
ENGASE_ultrarare_al1	0.0102348	0.0102348	0.0102348	1	0	1
ENPP1_ultrarare_al1	-0.604253	-0.604253	-0.604253	1	1	0
ENTPD4_ultrarare_al1	-0.105784	-0.105784	-0.105784	1	1	0
EP300_ultrarare_al1	0.00982241	0.00262211	0.0170227	2	0	2
EP300_ultrarare_al2	0.560742	0.0323524	1.51101	12	1	11
EP400_ultrarare_al2	-0.234157	-0.8909	-0.000716575	19	0	19
EPB41L4A_ultrarare_al1	0.11738	0.0159127	0.204783	8	0	8
EPB41L4B_ultrarare_al2	-0.450981	-0.770693	-0.234257	5	0	5
EPG5_ultrarare_al1	-0.101948	-0.257662	-0.00232419	6	6	0
EPHA10_ultrarare_al1	0.0362475	0.0362475	0.0362475	1	0	1
EPHA10_ultrarare_al2	-0.128092	-0.128092	-0.128092	1	0	1
EPHA1_ultrarare_al2	0.294183	0.0313587	0.774475	4	1	3
EPHA2_ultrarare_al1	0.198594	0.0182217	0.627813	13	0	13
EPHA5_ultrarare_al1	0.0596563	0.0177359	0.123791	4	3	1
EPHA8_ultrarare_al1	0.115878	0.0171045	0.257848	16	3	13
EPHB1_ultrarare_al1	-0.268499	-0.268499	-0.268499	1	1	0
EPHB3_ultrarare_al1	-0.292546	-0.292546	-0.292546	1	0	1
EPHB3_ultrarare_al2	-0.988791	-2.40138	-0.0509334	28	1	27
EPHB4_ultrarare_al1	-0.302954	-0.302954	-0.302954	1	1	0
EPN3_ultrarare_al1	0.11063	0.11063	0.11063	1	1	0
ERAL1_ultrarare_al1	0.0161895	0.0161895	0.0161895	1	0	1
ERAP1_ultrarare_al1	-0.159474	-0.159474	-0.159474	1	1	0
ERBIN_ultrarare_al1	-0.0631279	-0.0749281	-0.0538076	5	0	5
ERBIN_ultrarare_al2	0.543554	0.0556288	1.82988	4	0	4
ERC1_ultrarare_al1	-0.178534	-0.178534	-0.178534	1	0	1
ERCC2_ultrarare_al1	0.244966	0.167382	0.366678	3	2	1
ERCC2_ultrarare_al2	-0.197671	-0.425459	-0.0134211	10	0	10
ERCC4_ultrarare_al2	0.755895	0.129722	2.65136	22	0	22
ERCC6L2_ultrarare_al2	-0.465627	-1.45577	-0.0888713	22	1	21
ERCC6L_ultrarare_al1	0.296781	0.296781	0.296781	1	1	0
ERFE_ultrarare_al2	-0.693889	-1.73511	-0.126745	9	1	8
ERICH1_ultrarare_al2	-0.00640984	-0.00640984	-0.00640984	1	0	1
ERICH3_ultrarare_al1	-0.172879	-0.558498	-0.000452964	9	7	2
ERICH3_ultrarare_al2	0.516988	0.0473812	0.929516	6	0	6
ERICH6_ultrarare_al1	-0.093404	-0.093404	-0.093404	1	0	1
ERMP1_ultrarare_al1	0.279703	0.0288693	0.788307	6	0	6
ERV3-1-ZNF117;ZNF117_ultrarare_al1	0.303911	0.0715838	0.539262	6	0	6
ERVMER34-1_ultrarare_al1	0.0507269	0.0187795	0.106029	5	0	5
ESCO2_ultrarare_al1	-0.417714	-0.417714	-0.417714	1	0	1
ESPNL_ultrarare_al1	0.0544102	0.000191536	0.160525	9	0	9
ESX1_ultrarare_al1	0.377001	0.0192919	0.892207	22	22	0
ESYT2_ultrarare_al2	0.368558	0.038957	1.06417	18	0	18
ETAA1_ultrarare_al2	-0.439217	-0.979125	-0.0839773	7	1	6
ETV4_ultrarare_al1	-0.060476	-0.107837	-0.013115	2	0	2
ETV5_ultrarare_al2	-0.796624	-1.83014	-0.0564434	5	0	5
EVC2_ultrarare_al2	0.634645	0.00842122	1.66259	28	0	28
EVC_ultrarare_al2	-0.227954	-0.295492	-0.160416	2	0	2
EVPL_ultrarare_al2	0.867173	0.122223	2.13056	35	0	35
EVX1_ultrarare_al1	0.280798	0.252791	0.308805	2	0	2
EVX2_ultrarare_al2	-0.765604	-1.58433	-0.11938	10	2	8
EXD3_ultrarare_al1	-0.167759	-0.167759	-0.167759	1	0	1
EXOC3_ultrarare_al1	-0.550936	-0.552812	-0.549061	2	2	0
EXOSC10_ultrarare_al1	-0.000166729	-0.000166729	-0.000166729	1	1	0
EXOSC3_ultrarare_al2	-0.222818	-0.525577	-0.0296248	8	0	8
EXPH5_ultrarare_al1	0.12718	0.0179861	0.299758	10	1	9
EXTL1_ultrarare_al1	0.13393	0.024297	0.279696	4	0	4
EYS_ultrarare_al2	-0.27198	-0.834868	-0.00557147	7	0	7
EZHIP_ultrarare_al1	0.332341	0.00202703	1.21855	49	49	0
F11_ultrarare_al1	-0.0509324	-0.0643643	-0.0375005	2	2	0
F8_ultrarare_al1	0.219919	0.0090936	0.690316	51	51	0
FA2H_ultrarare_al1	0.0444127	0.00525382	0.0835716	2	0	2
FAAH2_ultrarare_al1	-0.120771	-0.290396	-0.0654407	5	5	0
FAAP20_ultrarare_al1	-0.0942252	-0.156983	-0.0314673	2	0	2
FADS6_ultrarare_al2	-1.30485	-1.7947	-0.815007	2	1	1
FAM104A_ultrarare_al2	0.0246907	0.0246907	0.0246907	1	0	1
FAM104B_ultrarare_al1	-1.12163	-2.08671	-0.156545	2	2	0
FAM110A_ultrarare_al1	0.281988	0.0131034	0.730648	8	0	8
FAM110C_ultrarare_al1	-0.0336673	-0.0472368	-0.0200979	2	0	2
FAM117B_ultrarare_al2	-0.445841	-0.770131	-0.127329	3	0	3
FAM135A_ultrarare_al2	-0.052219	-0.052219	-0.052219	1	0	1
FAM13A_ultrarare_al1	-0.133918	-0.133918	-0.133918	1	1	0
FAM149A_ultrarare_al2	-0.448905	-1.05408	-0.10319	3	1	2
FAM149B1_ultrarare_al2	0.626623	0.157948	1.12752	5	0	5
FAM155B_ultrarare_al1	-0.943929	-4.75631	-0.0502232	15	15	0
FAM160A2_ultrarare_al1	0.130364	0.00342034	0.354908	6	4	2
FAM166A_ultrarare_al1	0.234732	0.225925	0.24354	2	0	2
FAM170A_ultrarare_al2	-0.113907	-0.113907	-0.113907	1	1	0
FAM171A2_ultrarare_al2	-0.514472	-2.30843	-0.0466917	23	3	20
FAM184B_ultrarare_al1	-0.177519	-0.356301	-0.00319163	5	0	5
FAM186A_ultrarare_al2	0.147878	-0.87142	1.10455	13	1	12
FAM186B_ultrarare_al1	-0.157472	-0.157472	-0.157472	1	1	0
FAM187A_ultrarare_al1	-0.108086	-0.272612	-0.013763	8	4	4
FAM193A_ultrarare_al1	-0.216901	-0.216901	-0.216901	1	1	0
FAM193A_ultrarare_al2	0.672305	0.143685	1.90318	23	0	23
FAM214B_ultrarare_al1	-0.117751	-0.220566	-0.0149362	2	0	2
FAM217A_ultrarare_al1	-0.173492	-0.231635	-0.115349	2	0	2
FAM221A_ultrarare_al2	-0.305272	-0.850176	-0.0102134	13	0	13
FAM227A_ultrarare_al1	-0.143072	-0.143072	-0.143072	1	1	0
FAM241A_ultrarare_al2	1.08692	0.0408093	3.43709	26	0	26
FAM47A_ultrarare_al1	0.494699	0.208017	0.825442	11	11	0
FAM47B_ultrarare_al1	-0.266779	-0.591168	-0.0133034	7	7	0
FAM47C_ultrarare_al1	0.399349	0.399349	0.399349	1	1	0
FAM53A_ultrarare_al1	-0.0975176	-0.0975176	-0.0975176	1	0	1
FAM71E2_ultrarare_al2	0.453158	0.0254599	1.62656	11	0	11
FAM83C_ultrarare_al1	0.0883168	0.0754691	0.101164	2	0	2
FAM83E_ultrarare_al1	0.0969769	0.00901773	0.284178	4	0	4
FAM92B_ultrarare_al2	0.310849	0.103409	0.51829	2	0	2
FAM9A_ultrarare_al1	0.295726	0.126858	0.510837	3	3	0
FANCB_ultrarare_al1	-1.11785	-4.62668	-0.0372851	96	96	0
FANCI_ultrarare_al2	-0.898043	-1.42946	-0.0367534	4	0	4
FANCM_ultrarare_al1	-0.0799657	-0.284486	-0.00472032	9	0	9
FANCM_ultrarare_al2	-1.15944	-1.9288	-0.390084	2	0	2
FANK1_ultrarare_al2	0.245838	0.245838	0.245838	1	0	1
FARP2_ultrarare_al1	0.169627	0.169627	0.169627	1	1	0
FASN_ultrarare_al1	-0.184617	-0.830279	-0.00834934	41	23	18
FAT1_ultrarare_al2	0.592943	0.00877711	2.11793	38	1	37
FAT2_ultrarare_al2	-0.243762	-0.410823	-0.160126	4	0	4
FAT3_ultrarare_al2	0.176674	4.32382e-05	0.5943	15	0	15
FAT4_ultrarare_al2	-0.573882	-0.966968	-0.0182232	3	0	3
FBF1_ultrarare_al2	-0.297349	-0.51323	-0.0620504	6	0	6
FBH1_ultrarare_al2	5.09408e-05	5.09408e-05	5.09408e-05	1	0	1
FBLL1_ultrarare_al2	-0.207698	-0.538232	-0.0262612	5	0	5
FBN1_ultrarare_al2	-0.278437	-0.875241	-0.0137123	7	0	7
FBN3_ultrarare_al2	0.297753	0.0699513	0.661626	13	0	13
FBRSL1_ultrarare_al2	0.183756	-0.0971476	0.46466	2	0	2
FBRS_ultrarare_al2	-0.431231	-1.16163	-0.102394	4	0	4
FBXL8_ultrarare_al2	-0.0217459	-0.0217459	-0.0217459	1	0	1
FBXO10_ultrarare_al1	-0.124451	-0.265213	-0.0291275	6	0	6
FBXO11_ultrarare_al2	-0.234502	-0.234502	-0.234502	1	0	1
FBXW5_ultrarare_al1	0.0992028	0.044668	0.202413	4	0	4
FBXW5_ultrarare_al2	0.272391	0.0103803	0.941642	9	0	9
FCAMR_ultrarare_al1	0.216458	0.00361648	0.753283	10	7	3
FCER1A_ultrarare_al1	-0.0040563	-0.0040563	-0.0040563	1	0	1
FCHO1_ultrarare_al1	-0.0406948	-0.0623266	-0.019063	2	0	2
FCN3_ultrarare_al1	0.0386599	0.00423315	0.0730867	2	2	0
FCN3_ultrarare_al2	0.588753	0.298955	0.89427	10	0	10
FCRL5_ultrarare_al1	-0.277723	-0.86429	-0.0392198	16	14	2
FCRL5_ultrarare_al2	-0.207546	-0.230832	-0.184261	2	0	2
FCRL6_ultrarare_al2	-0.318358	-0.552442	-0.0541801	11	0	11
FCSK_ultrarare_al1	-0.155615	-0.591845	-0.00967178	36	3	33
FER1L5_ultrarare_al1	0.128634	0.00621332	0.475612	29	0	29
FER1L5_ultrarare_al2	-0.253583	-0.253583	-0.253583	1	0	1
FER1L6_ultrarare_al1	0.155163	0.000393396	0.424983	17	17	0
FER1L6_ultrarare_al2	1.10344	0.22531	3.39022	25	0	25
FEZF2_ultrarare_al2	-0.0888457	-0.0888457	-0.0888457	1	0	1
FGD1_ultrarare_al1	0.502173	0.502173	0.502173	1	1	0
FGD3_ultrarare_al2	-0.486835	-2.08531	-0.0130632	19	2	17
FGD4_ultrarare_al1	-0.31136	-0.31136	-0.31136	1	0	1
FGF22_ultrarare_al1	0.0528631	0.0528631	0.0528631	1	0	1
FGFR4_ultrarare_al2	-0.471882	-0.665893	-0.340231	3	0	3
FGFRL1_ultrarare_al1	-0.103056	-0.103056	-0.103056	1	1	0
FGFRL1_ultrarare_al2	0.383408	0.0314496	0.896729	3	0	3
FGG_ultrarare_al1	-0.26937	-0.361866	-0.176874	2	0	2
FHAD1_ultrarare_al1	-0.156298	-0.484735	-0.00113179	22	0	22
FHDC1_ultrarare_al1	0.126265	0.00638029	0.406914	42	3	39
FHOD3_ultrarare_al2	0.193266	0.193266	0.193266	1	0	1
FITM1_ultrarare_al1	0.164787	0.00356667	0.757582	8	0	8
FJX1_ultrarare_al2	0.761383	0.319447	1.77485	4	0	4
FKBP15_ultrarare_al2	-0.434764	-0.434764	-0.434764	1	1	0
FKBP1B_ultrarare_al2	0.488792	0.00361034	1.63702	49	9	40
FLG_ultrarare_al2	0.423916	0.0107054	1.60193	48	1	47
FLII_ultrarare_al1	0.123891	0.00311527	0.407557	8	7	1
FLII_ultrarare_al2	0.0619934	0.0619934	0.0619934	1	0	1
FLNA_ultrarare_al1	0.523091	0.0955388	1.70027	97	97	0
FLNB_ultrarare_al2	-0.284844	-0.492772	-0.00868777	12	0	12
FLT3_ultrarare_al2	0.182436	0.182436	0.182436	1	0	1
FLT4_ultrarare_al1	0.114597	0.0145294	0.329614	19	0	19
FLT4_ultrarare_al2	0.456485	0.456485	0.456485	1	0	1
FLYWCH1_ultrarare_al1	-0.140778	-0.20903	-0.072527	2	0	2
FMN1_ultrarare_al1	-0.303838	-0.756903	-0.00493022	78	4	74
FMN1_ultrarare_al2	-0.0827122	-0.0827122	-0.0827122	1	0	1
FMNL2_ultrarare_al1	0.275549	0.0116381	0.878926	19	15	4
FMNL3_ultrarare_al1	-0.0906999	-0.174176	-0.0459169	3	3	0
FMR1NB_ultrarare_al1	0.569783	0.0517116	2.08846	16	16	0
FMR1_ultrarare_al1	1.24244	1.24244	1.24244	1	1	0
FN1_ultrarare_al1	0.0824194	0.0182989	0.16349	3	3	0
FNBP4_ultrarare_al1	0.137216	0.045991	0.237859	4	2	2
FNDC1_ultrarare_al2	0.563945	-1.26751	3.15678	29	1	28
FNDC7_ultrarare_al1	0.0421326	0.0144685	0.0697966	2	0	2
FNIP1_ultrarare_al1	-0.0521744	-0.140211	-0.0122177	5	0	5
FNIP2_ultrarare_al1	0.122858	0.00507658	0.589827	32	0	32
FOCAD_ultrarare_al1	0.0478773	0.0188275	0.132789	8	0	8
FOCAD_ultrarare_al2	0.382116	0.00927505	2.11528	19	0	19
FOLR3_ultrarare_al1	0.277324	0.277324	0.277324	1	0	1
FOLR3_ultrarare_al2	1.14984	0.0292851	2.70387	32	0	32
FOXB2_ultrarare_al2	-0.0239922	-0.357027	0.309042	2	0	2
FOXC1_ultrarare_al2	-0.223332	-0.526849	-0.0149783	7	0	7
FOXD1_ultrarare_al1	-0.0540005	-0.0735986	-0.0344023	2	0	2
FOXD1_ultrarare_al2	-0.59035	-1.17122	-0.143254	19	1	18
FOXD4L5_ultrarare_al2	-0.0477082	-1.59657	0.45575	5	0	5
FOXE1_ultrarare_al2	-0.13972	-0.41713	-0.00208383	10	0	10
FOXF1_ultrarare_al2	0.598204	0.0131467	1.21161	4	1	3
FOXF2_ultrarare_al2	0.362559	0.0846774	0.899189	3	0	3
FOXG1_ultrarare_al2	-0.154841	-0.154841	-0.154841	1	0	1
FOXI3_ultrarare_al2	0.154736	0.154736	0.154736	1	0	1
FOXK1_ultrarare_al1	0.0529711	0.0529711	0.0529711	1	0	1
FOXK1_ultrarare_al2	0.359884	0.0155351	1.42964	11	0	11
FOXK2_ultrarare_al1	0.230234	0.0699612	0.533099	3	0	3
FOXN1_ultrarare_al1	-0.160765	-0.160765	-0.160765	1	1	0
FOXN4_ultrarare_al1	-0.138128	-0.245218	-0.0310373	2	0	2
FOXO4_ultrarare_al1	-1.40948	-2.64878	-0.170177	2	2	0
FOXQ1_ultrarare_al2	0.141865	0.141865	0.141865	1	0	1
FRAS1_ultrarare_al2	0.0995898	-0.196298	0.472516	9	1	8
FREM1_ultrarare_al1	-0.244562	-0.634988	-0.0459058	6	6	0
FREM1_ultrarare_al2	-0.370563	-1.45868	-0.0632948	10	1	9
FREM2_ultrarare_al2	-0.0415425	-0.0915358	-0.00637245	3	0	3
FREM3_ultrarare_al1	-0.232325	-0.65267	-0.0514485	8	7	1
FREM3_ultrarare_al2	0.632696	0.0242181	2.27699	26	0	26
FRMD6_ultrarare_al1	-0.149154	-0.349905	-0.0479024	7	0	7
FRMD7_ultrarare_al1	0.377491	0.197119	0.502464	5	5	0
FRMD8_ultrarare_al2	0.323877	0.251427	0.396327	2	0	2
FRMPD1_ultrarare_al2	-1.02934	-1.7882	-0.249978	3	0	3
FRMPD3_ultrarare_al1	-0.157697	-0.774265	-0.00287544	28	28	0
FRMPD4_ultrarare_al1	-0.0966805	-0.162708	-0.00129811	4	4	0
FRRS1L_ultrarare_al2	0.319258	0.089183	0.549333	2	0	2
FRS2_ultrarare_al2	0.551331	0.000502215	1.57164	5	0	5
FRYL_ultrarare_al1	0.217879	0.00820652	1.13136	8	8	0
FRY_ultrarare_al1	-0.0674801	-0.156695	-0.0199556	3	2	1
FSCB_ultrarare_al1	0.0806037	0.006069	0.297245	17	0	17
FSCN2_ultrarare_al2	0.567253	0.567253	0.567253	1	1	0
FSD2_ultrarare_al1	-0.0220939	-0.0220939	-0.0220939	1	0	1
FSIP2_ultrarare_al2	-0.284549	-1.38599	-0.0253285	23	1	22
FSTL4_ultrarare_al1	-0.160354	-0.267157	-0.0858204	6	1	5
FTSJ1_ultrarare_al1	-0.556515	-0.556515	-0.556515	1	1	0
FUBP3_ultrarare_al1	-0.171578	-0.171578	-0.171578	1	0	1
FUCA1_ultrarare_al2	0.52668	0.0723641	1.79161	18	0	18
FUNDC2_ultrarare_al1	-0.491184	-1.18001	-0.0611293	12	12	0
FUT11_ultrarare_al1	-0.0266093	-0.0504024	-0.00281631	2	0	2
FUT11_ultrarare_al2	-0.109452	-0.109452	-0.109452	1	1	0
FUT7_ultrarare_al1	0.0032445	0.0032445	0.0032445	1	1	0
FYB2_ultrarare_al1	0.43128	0.43128	0.43128	1	0	1
FYCO1_ultrarare_al1	0.289391	0.289391	0.289391	1	0	1
FZD10_ultrarare_al2	-0.542456	-1.72305	-0.0367022	5	0	5
FZD1_ultrarare_al2	0.03492	0.03492	0.03492	1	0	1
FZD8_ultrarare_al2	0.266592	-0.283381	0.587017	4	0	4
G6PD_ultrarare_al1	0.59042	0.0358749	2.02106	18	18	0
GAA_ultrarare_al1	0.237713	0.00448688	0.889153	66	0	66
GAB3_ultrarare_al1	-0.194716	-0.194716	-0.194716	1	1	0
GAB4_ultrarare_al1	0.119355	0.119355	0.119355	1	0	1
GABRA3_ultrarare_al1	0.381511	0.0254961	0.687209	3	3	0
GABRE_ultrarare_al1	0.100639	0.100639	0.100639	1	1	0
GABRR3_ultrarare_al2	0.0756533	-0.211035	0.448789	31	12	19
GAGE10_ultrarare_al1	0.615372	0.00703015	2.32897	10	10	0
GAK_ultrarare_al1	-0.109574	-0.109574	-0.109574	1	0	1
GALNS_ultrarare_al1	0.306523	0.306523	0.306523	1	0	1
GALNT15_ultrarare_al2	0.0130618	0.0130618	0.0130618	1	0	1
GALNT6_ultrarare_al1	0.0155522	0.0155522	0.0155522	1	0	1
GALR3_ultrarare_al1	-0.212086	-0.432252	-0.0488779	3	3	0
GALR3_ultrarare_al2	-1.20823	-3.16289	-0.0849415	35	1	34
GANC_ultrarare_al2	1.27732	0.378561	3.36989	22	0	22
GARNL3_ultrarare_al1	-0.208751	-0.208751	-0.208751	1	0	1
GART_ultrarare_al2	0.945032	0.00532491	3.01184	32	0	32
GAS7_ultrarare_al1	-0.166089	-0.166089	-0.166089	1	1	0
GASK1A_ultrarare_al1	0.164852	0.164852	0.164852	1	0	1
GATA1_ultrarare_al1	-0.199141	-0.289945	-0.108338	2	2	0
GATA5_ultrarare_al2	-0.511765	-0.511765	-0.511765	1	0	1
GATAD1_ultrarare_al2	0.184463	0.184463	0.184463	1	0	1
GATAD2A_ultrarare_al1	0.225433	0.225433	0.225433	1	1	0
GBA3_ultrarare_al2	-2.09191	-3.86663	-0.113939	41	1	40
GBE1_ultrarare_al2	-0.277507	-0.462398	-0.16255	3	0	3
GBF1_ultrarare_al1	-0.110395	-0.184404	-0.0363873	2	0	2
GBF1_ultrarare_al2	-0.686731	-2.02665	-0.042633	15	0	15
GBGT1_ultrarare_al1	0.151927	0.0397127	0.241282	5	0	5
GBP3_ultrarare_al1	0.109185	0.109185	0.109185	1	1	0
GBP6_ultrarare_al2	-0.301128	-0.853369	-0.122518	5	0	5
GCC1_ultrarare_al2	0.787664	0.0364084	2.37621	19	1	18
GCGR_ultrarare_al1	-0.124064	-0.362442	-0.00728938	10	1	9
GCGR_ultrarare_al2	-0.577337	-1.52064	-0.0755024	18	1	17
GCN1_ultrarare_al1	-0.0680377	-0.256482	-0.000832192	12	0	12
GCNA_ultrarare_al1	-0.452028	-1.33507	-0.0159835	29	29	0
GCNT2_ultrarare_al1	0.123985	0.0049405	0.360701	45	4	41
GCNT2_ultrarare_al2	1.326	0.0812643	4.95553	33	1	32
GDF11_ultrarare_al2	0.724125	0.037108	1.99612	6	2	4
GDF1_ultrarare_al2	0.132784	0.132784	0.132784	1	0	1
GDF7_ultrarare_al2	0.795303	0.042557	2.0555	5	1	4
GDF9_ultrarare_al1	0.0834821	0.0834821	0.0834821	1	1	0
GDPD2_ultrarare_al1	-0.180485	-0.331443	-0.0295264	2	2	0
GEMIN4_ultrarare_al1	-0.0689398	-0.219681	-8.79932e-06	6	1	5
GEMIN5_ultrarare_al1	-0.308835	-1.29382	-0.000193898	78	12	66
GGA3_ultrarare_al2	-0.0441383	-0.0441383	-0.0441383	1	0	1
GGCX_ultrarare_al1	0.130802	0.0159823	0.245622	2	1	1
GGN_ultrarare_al1	0.188298	0.188298	0.188298	1	1	0
GGT5_ultrarare_al1	-0.188807	-0.432726	-0.00498597	35	0	35
GGT7_ultrarare_al1	0.156473	0.138849	0.174096	2	2	0
GIGYF1_ultrarare_al1	-0.287377	-0.808163	-0.0352393	7	0	7
GIMAP2_ultrarare_al1	-0.109204	-0.251677	-0.0292975	3	0	3
GIPR_ultrarare_al1	-0.146602	-0.355066	-0.0400573	3	0	3
GJA3_ultrarare_al1	0.165841	0.0161427	0.495797	11	0	11
GJB1_ultrarare_al1	-0.243121	-0.243121	-0.243121	1	1	0
GJB2_ultrarare_al2	-0.52934	-1.32818	-0.0694852	22	0	22
GJC2_ultrarare_al2	1.18367	1.18367	1.18367	1	0	1
GLA_ultrarare_al1	-0.697292	-3.14483	-0.073245	7	7	0
GLB1L3_ultrarare_al1	-0.0770927	-0.0770927	-0.0770927	1	1	0
GLI1_ultrarare_al1	0.146399	0.0374254	0.349639	8	0	8
GLI2_ultrarare_al2	0.376464	0.0449368	0.778903	4	1	3
GLI3_ultrarare_al1	0.459707	0.114371	0.947736	3	3	0
GLIS1_ultrarare_al1	0.188216	0.188216	0.188216	1	1	0
GLRA2_ultrarare_al1	-1.52763	-3.87758	-0.157431	13	13	0
GLRA4;TMEM31_ultrarare_al2	0.501119	0.0180874	2.27133	9	0	9
GLRA4_ultrarare_al1	0.2942	0.0341747	0.834232	6	6	0
GLYCTK_ultrarare_al2	0.368191	0.0174002	0.898211	21	0	21
GMIP_ultrarare_al1	0.289445	0.210355	0.368535	2	0	2
GNE_ultrarare_al2	0.271851	0.0203174	1.50815	10	1	9
GNL3L_ultrarare_al1	-0.331245	-0.658146	-0.0770826	3	3	0
GNPTAB_ultrarare_al2	1.33627	0.154238	3.07053	32	2	30
GOLGA1_ultrarare_al1	-0.169255	-0.579677	-0.0182602	24	6	18
GOLGA6L10_ultrarare_al2	-0.216084	-0.882952	-5.62806e-08	6	0	6
GOLGA6L4_ultrarare_al2	-0.101154	-0.677637	0.22472	22	1	21
GOLGA6L6_ultrarare_al2	0.131572	0.103151	0.159992	2	0	2
GOLIM4_ultrarare_al1	0.121929	0.0412602	0.201051	3	1	2
GPAA1_ultrarare_al1	-0.0649634	-0.0649634	-0.0649634	1	0	1
GPATCH2L_ultrarare_al2	0.35397	0.0644427	0.762364	4	0	4
GPATCH4_ultrarare_al2	-0.181446	-0.181446	-0.181446	1	1	0
GPATCH8_ultrarare_al1	-0.100582	-0.100582	-0.100582	1	1	0
GPC1_ultrarare_al2	-0.0792629	-0.0792629	-0.0792629	1	0	1
GPKOW_ultrarare_al1	0.88259	0.0241932	4.13065	8	8	0
GPR101_ultrarare_al1	1.04597	0.028919	3.8949	27	27	0
GPR119_ultrarare_al1	0.203338	0.203338	0.203338	1	1	0
GPR143_ultrarare_al1	0.197551	0.0573127	0.337789	2	2	0
GPR150_ultrarare_al2	0.636233	0.0443776	1.2649	5	0	5
GPR151_ultrarare_al1	0.0529338	0.0529338	0.0529338	1	0	1
GPR152_ultrarare_al1	-0.121181	-0.219051	-0.023312	2	0	2
GPR153_ultrarare_al1	-0.105951	-0.228606	-0.028108	9	0	9
GPR153_ultrarare_al2	-0.163025	-0.173917	-0.152132	2	0	2
GPR156_ultrarare_al2	0.0555005	0.0555005	0.0555005	1	0	1
GPR50_ultrarare_al1	0.00396277	-0.0871323	0.0862993	4	4	0
GPR83_ultrarare_al2	-0.0507907	-0.139526	-0.00236379	3	0	3
GPR84_ultrarare_al1	0.00653275	0.00653275	0.00653275	1	1	0
GPRASP1_ultrarare_al1	-0.297568	-0.611928	-0.0282637	11	11	0
GPRC5C_ultrarare_al1	-0.195972	-0.421386	-0.0203548	4	0	4
GPRC6A_ultrarare_al2	-0.00215913	-0.00215913	-0.00215913	1	0	1
GPRIN1_ultrarare_al1	0.135349	0.135349	0.135349	1	0	1
GPRIN3_ultrarare_al2	0.523966	0.0194661	1.64985	13	0	13
GRASP_ultrarare_al2	0.5576	0.163098	0.952102	2	0	2
GRB7_ultrarare_al1	-0.202382	-0.276145	-0.128619	2	2	0
GREB1_ultrarare_al2	-0.169743	-0.169743	-0.169743	1	0	1
GRHL3_ultrarare_al1	-0.116314	-0.261114	-0.0248015	3	0	3
GRID1_ultrarare_al1	-0.0726074	-0.0726074	-0.0726074	1	0	1
GRID2IP_ultrarare_al2	0.266885	0.111116	0.532581	3	0	3
GRIFIN_ultrarare_al2	0.6856	0.128991	1.98172	20	0	20
GRIK5_ultrarare_al1	0.226353	0.101449	0.315806	3	3	0
GRIK5_ultrarare_al2	0.648844	0.00380674	2.19421	13	1	12
GRIN2D_ultrarare_al1	0.112035	0.00785484	0.442603	17	2	15
GRIN2D_ultrarare_al2	0.895563	0.0901969	2.62755	35	0	35
GRIN3A_ultrarare_al1	-0.00404843	-0.00404843	-0.00404843	1	1	0
GRM6_ultrarare_al1	-0.279417	-1.51104	-0.00633577	91	71	20
GRM6_ultrarare_al2	-0.376085	-1.13476	-0.00724007	15	0	15
GRPR_ultrarare_al1	0.650653	0.0101644	1.39423	3	3	0
GRSF1_ultrarare_al2	-0.0134919	-0.0134919	-0.0134919	1	0	1
GRXCR1_ultrarare_al1	0.136661	0.136661	0.136661	1	0	1
GSE1_ultrarare_al1	-0.360844	-1.1434	-0.0121917	44	44	0
GSE1_ultrarare_al2	-0.0978946	-0.147359	-0.0417804	5	0	5
GTF2F1_ultrarare_al1	-0.225767	-0.399847	-0.0331166	7	0	7
GTF2F1_ultrarare_al2	-0.237686	-0.780152	-0.050837	12	0	12
GTF3C1_ultrarare_al1	0.0110889	0.0034274	0.0187504	2	1	1
GTPBP1_ultrarare_al1	-0.381854	-1.09773	-0.0289798	10	0	10
GTPBP3_ultrarare_al1	0.205524	0.0480439	0.648771	8	1	7
GTPBP3_ultrarare_al2	0.0480303	0.0480303	0.0480303	1	0	1
GTPBP6_ultrarare_al2	0.56611	0.196484	1.091	9	0	9
GTSE1_ultrarare_al2	1.40396	0.255766	3.57506	17	1	16
GUCY2D_ultrarare_al1	0.0446165	0.0446165	0.0446165	1	1	0
GUCY2F_ultrarare_al1	-1.21843	-1.21843	-1.21843	1	1	0
GUK1_ultrarare_al2	-0.563607	-0.563607	-0.563607	1	1	0
GYG1_ultrarare_al1	-0.151774	-0.315598	-0.0131284	4	0	4
GYG2_ultrarare_al1	-0.383266	-1.12039	-0.0305906	10	10	0
GYS2_ultrarare_al2	-0.611612	-1.62071	-0.0108273	13	1	12
H2BFM_ultrarare_al1	0.668418	0.550239	0.786597	2	2	0
H6PD_ultrarare_al1	0.0312945	0.0312945	0.0312945	1	0	1
H6PD_ultrarare_al2	0.291464	0.225403	0.357526	2	0	2
HABP2_ultrarare_al1	-0.104889	-0.225508	-0.0312193	9	0	9
HAL_ultrarare_al1	0.0515192	0.0515192	0.0515192	1	0	1
HAO2_ultrarare_al2	0.451614	0.0108494	1.63316	11	3	8
HAPLN3_ultrarare_al2	0.488055	0.0336448	1.33659	10	0	10
HASPIN_ultrarare_al2	0.0692466	0.0358122	0.102681	2	0	2
HAUS3_ultrarare_al1	0.0620457	0.0620457	0.0620457	1	0	1
HAUS6_ultrarare_al2	0.289947	0.0886469	0.480732	6	0	6
HAVCR2_ultrarare_al1	0.0241702	0.0241702	0.0241702	1	0	1
HAX1_ultrarare_al1	-0.1881	-0.323353	-0.0673043	4	4	0
HCFC1_ultrarare_al1	0.917341	0.177365	2.25871	98	98	0
HCN2_ultrarare_al1	0.0608853	0.0363216	0.0854489	2	0	2
HCN2_ultrarare_al2	0.780244	0.189752	2.65412	5	0	5
HCN4_ultrarare_al1	0.0273676	0.0130324	0.0417028	2	0	2
HCN4_ultrarare_al2	-0.258164	-0.258164	-0.258164	1	0	1
HDAC4_ultrarare_al2	-0.527302	-0.527302	-0.527302	1	0	1
HDAC6_ultrarare_al1	0.458411	0.0754154	2.28174	20	20	0
HDX_ultrarare_al1	-0.206796	-0.506284	-0.0377423	4	4	0
HEATR1_ultrarare_al2	-1.02146	-2.98403	-0.255479	23	0	23
HECTD3_ultrarare_al1	-0.217489	-0.217489	-0.217489	1	0	1
HECTD4_ultrarare_al1	0.155485	0.0139908	0.359145	6	1	5
HEG1_ultrarare_al2	0.346061	-0.0750629	0.767185	2	0	2
HELB_ultrarare_al1	0.121598	0.0145246	0.284239	7	0	7
HELQ_ultrarare_al2	-0.822595	-1.99535	-0.0989791	32	0	32
HELZ2_ultrarare_al2	0.138501	-0.0544531	0.374771	5	0	5
HELZ_ultrarare_al1	-0.121289	-0.384252	-0.00938325	27	9	18
HEPHL1_ultrarare_al2	0.490202	0.0263562	1.8902	10	0	10
HEPH_ultrarare_al1	-0.345692	-0.406036	-0.285348	2	2	0
HERC1_ultrarare_al1	-0.189151	-0.944349	-0.00806682	46	0	46
HEXIM2_ultrarare_al1	0.166258	0.166258	0.166258	1	1	0
HGC6.3_ultrarare_al2	-0.0142518	-0.977857	0.530188	23	15	8
HGFAC_ultrarare_al1	-0.113548	-0.243269	-0.0408346	6	4	2
HGH1_ultrarare_al2	-0.129261	-0.446583	0.195788	25	5	20
HHATL_ultrarare_al1	0.0847609	0.0847609	0.0847609	1	1	0
HHAT_ultrarare_al1	-0.156185	-0.350502	-0.00290631	5	0	5
HHLA1_ultrarare_al1	0.0793952	0.00149509	0.134921	3	0	3
HIC1_ultrarare_al2	-0.00333995	-0.00333995	-0.00333995	1	0	1
HIP1R_ultrarare_al1	0.0675199	0.0258085	0.137147	3	0	3
HIP1_ultrarare_al1	0.0634762	0.0634762	0.0634762	1	0	1
HIPK3_ultrarare_al2	-0.303463	-0.303463	-0.303463	1	0	1
HIVEP1_ultrarare_al1	0.214638	0.00259003	0.935698	53	1	52
HIVEP1_ultrarare_al2	0.125439	0.125439	0.125439	1	0	1
HIVEP2_ultrarare_al1	0.0198926	0.00838389	0.0278989	3	0	3
HIVEP3_ultrarare_al1	-0.161142	-0.491711	-0.0209197	7	7	0
HK3_ultrarare_al2	-0.0903152	-0.0903152	-0.0903152	1	0	1
HMCN1_ultrarare_al2	0.720962	0.0593077	2.04297	41	0	41
HMCN2_ultrarare_al2	-0.28832	-0.761398	-0.00329992	20	1	19
HMGA2_ultrarare_al2	0.160906	0.0435674	0.278245	2	0	2
HMGB4_ultrarare_al1	0.136011	0.136011	0.136011	1	0	1
HMGN5_ultrarare_al1	1.1476	0.0293246	3.40495	5	5	0
HMX1_ultrarare_al2	1.60594	0.161359	4.93966	34	0	34
HOXA13_ultrarare_al1	0.0354772	0.0354772	0.0354772	1	0	1
HOXA13_ultrarare_al2	0.31243	0.0073076	0.951747	15	0	15
HOXB3_ultrarare_al2	-0.149192	-0.149192	-0.149192	1	0	1
HOXC12_ultrarare_al2	-0.484196	-1.72857	-0.00745788	21	1	20
HOXD11_ultrarare_al2	-0.0926655	-0.294418	-0.0051271	4	0	4
HOXD13_ultrarare_al2	-0.557427	-1.97834	-0.0899577	21	1	20
HPR_ultrarare_al2	0.223623	0.000134484	1.51826	14	0	14
HPS5_ultrarare_al1	-0.0215797	-0.0215797	-0.0215797	1	0	1
HRCT1_ultrarare_al2	-0.575702	-1.24002	-0.148603	6	0	6
HRG_ultrarare_al2	0.425101	-0.977699	0.999222	4	1	3
HRH1_ultrarare_al1	-0.259696	-0.325225	-0.194167	2	0	2
HRH1_ultrarare_al2	-0.312771	-0.471664	-0.177017	3	0	3
HRNR_ultrarare_al2	-0.179751	-0.317992	-0.00201729	3	0	3
HR_ultrarare_al2	0.326317	0.00838417	0.872062	10	0	10
HS3ST4_ultrarare_al2	-0.53159	-1.43379	-0.151633	17	0	17
HS6ST2_ultrarare_al1	-0.152669	-0.524665	0.219327	2	2	0
HSD11B1L_ultrarare_al2	0.831634	0.831634	0.831634	1	0	1
HSD17B11_ultrarare_al1	0.171283	0.018003	0.395804	7	5	2
HSD17B2_ultrarare_al1	-0.0936756	-0.0936756	-0.0936756	1	0	1
HSD3B1_ultrarare_al1	-0.197003	-0.357199	-0.0158934	4	3	1
HSP90B1_ultrarare_al1	0.151688	0.0765823	0.226794	2	0	2
HSPB7_ultrarare_al2	-0.0501938	-0.141761	-0.00337032	3	0	3
HSPG2_ultrarare_al2	0.168403	-0.0854708	0.821534	16	2	14
HTATIP2_ultrarare_al1	-0.228557	-0.855468	-0.00998621	13	0	13
HTATSF1_ultrarare_al1	0.938688	0.148148	1.44721	3	3	0
HTR6_ultrarare_al2	0.271162	0.0112664	1.2129	5	0	5
HTRA1_ultrarare_al2	-0.936554	-3.10285	-0.139445	35	0	35
HTT_ultrarare_al2	-0.177709	-0.680203	0.231226	6	0	6
HUWE1_ultrarare_al1	-0.501381	-3.08011	-0.00702257	13	13	0
HYDIN_ultrarare_al1	0.293469	0.00685886	0.58008	2	0	2
IARS_ultrarare_al2	0.317279	0.0613923	0.693982	8	0	8
IBTK_ultrarare_al1	-0.106784	-0.334969	-0.00594911	17	0	17
ICE1_ultrarare_al2	0.901713	0.0694771	3.67666	39	0	39
IDO2_ultrarare_al1	0.138086	0.0274517	0.308012	10	0	10
IDS_ultrarare_al1	0.553487	0.0104558	2.11978	85	85	0
IFIH1_ultrarare_al1	0.14797	0.00488546	1.14676	60	0	60
IFNGR1_ultrarare_al1	-0.363883	-0.761448	-0.0706964	3	0	3
IFT122_ultrarare_al1	-0.043883	-0.1071	-0.000137774	9	0	9
IFT140_ultrarare_al1	0.0835099	0.0432858	0.123734	2	1	1
IFT57_ultrarare_al1	-0.118204	-0.212887	-0.0235216	2	0	2
IFT74_ultrarare_al1	-0.145648	-0.187227	-0.104069	2	0	2
IFT88_ultrarare_al1	-0.0682958	-0.0682958	-0.0682958	1	1	0
IGFALS_ultrarare_al2	0.613182	0.0140967	1.60914	20	0	20
IGFBP2_ultrarare_al2	0.66681	0.0232045	2.5353	28	0	28
IGFBPL1_ultrarare_al1	-0.11622	-0.117452	-0.114988	2	0	2
IGFL2_ultrarare_al2	-0.572021	-0.853686	-0.119109	5	0	5
IGFN1_ultrarare_al2	-0.637169	-2.25675	-0.00743852	29	4	25
IGLL1_ultrarare_al2	-0.79836	-1.86209	-0.221863	15	0	15
IGSF10_ultrarare_al1	-0.182551	-0.439666	-0.0395068	12	4	8
IGSF1_ultrarare_al1	-0.384608	-1.39628	-0.0170118	32	32	0
IGSF3_ultrarare_al1	0.033826	0.033826	0.033826	1	0	1
IKBKB_ultrarare_al1	0.0507332	0.0507332	0.0507332	1	0	1
IKZF4_ultrarare_al1	0.222404	0.00979381	0.552521	14	14	0
IL12RB1_ultrarare_al1	0.113151	0.00524149	0.333607	5	0	5
IL17RC_ultrarare_al1	-0.194506	-0.312841	-0.131651	4	3	1
IL17RD_ultrarare_al1	0.245961	0.00116349	0.790366	15	12	3
IL1RAPL2_ultrarare_al1	0.340448	0.200192	0.480704	2	2	0
IL22RA1_ultrarare_al1	0.501912	0.501912	0.501912	1	1	0
IL2RB_ultrarare_al1	-0.166781	-0.391995	-0.068329	4	0	4
IL32_ultrarare_al2	0.0598692	0.0102579	0.155419	3	0	3
IL3RA_ultrarare_al2	-0.218185	-0.68784	0.0312891	15	0	15
IL9R_ultrarare_al2	0.249313	0.0093214	0.574674	13	0	13
ILDR1_ultrarare_al2	-0.399286	-1.43954	-0.0254838	11	0	11
IMPG2_ultrarare_al1	-0.202426	-0.75024	-0.024987	22	0	22
INCENP_ultrarare_al1	0.315537	0.315537	0.315537	1	0	1
INCENP_ultrarare_al2	-0.432988	-0.86113	-0.0619854	5	0	5
INMT_ultrarare_al2	1.31011	1.01084	1.60938	2	0	2
INPP5J_ultrarare_al2	0.794945	0.0840757	3.16266	16	1	15
INPPL1_ultrarare_al1	0.160079	0.160079	0.160079	1	0	1
INPPL1_ultrarare_al2	-0.502171	-1.264	-0.00955451	25	0	25
INSC_ultrarare_al1	0.00608996	0.00608996	0.00608996	1	0	1
INSIG1_ultrarare_al2	-0.437101	-0.914417	-0.0841679	5	0	5
INSL3_ultrarare_al2	0.419671	0.0697731	0.769569	2	0	2
INSR_ultrarare_al2	-0.0717782	-0.0717782	-0.0717782	1	0	1
INTS11_ultrarare_al1	0.087188	0.087188	0.087188	1	0	1
INTS6L_ultrarare_al1	-0.147225	-0.147225	-0.147225	1	1	0
IQCA1_ultrarare_al2	-0.211395	-0.551412	-0.0397573	4	0	4
IQCN_ultrarare_al1	0.125066	0.125066	0.125066	1	1	0
IQCN_ultrarare_al2	-0.0550833	-0.0902359	-0.00502453	5	0	5
IQGAP2_ultrarare_al1	-0.102968	-0.19938	-0.0136196	7	0	7
IQSEC1_ultrarare_al1	0.263432	0.0526264	0.398777	3	0	3
IQSEC1_ultrarare_al2	0.128784	0.0476033	0.213251	3	0	3
IQSEC2_ultrarare_al1	-0.732027	-3.77703	-0.00674774	44	44	0
IQUB_ultrarare_al1	0.0570116	0.0570116	0.0570116	1	0	1
IRAK1_ultrarare_al1	-0.209163	-0.209163	-0.209163	1	1	0
IRS2_ultrarare_al1	0.0607539	0.00311929	0.203916	6	1	5
IRS2_ultrarare_al2	-0.693299	-1.14958	-0.0477961	3	0	3
IRS4_ultrarare_al1	0.170618	0.0174793	0.248764	3	3	0
IRX2_ultrarare_al1	0.185133	0.0259896	0.646132	8	8	0
ISM2_ultrarare_al1	-0.3996	-0.3996	-0.3996	1	0	1
ITCH_ultrarare_al1	0.00141843	0.00141843	0.00141843	1	0	1
ITGA10_ultrarare_al2	-0.117734	-0.622597	0.586946	27	3	24
ITGA11_ultrarare_al1	-0.073135	-0.152526	-0.00783597	7	2	5
ITGA4_ultrarare_al2	0.117978	2.28784e-13	0.235956	2	0	2
ITGA7_ultrarare_al1	-0.116552	-0.135723	-0.0945677	3	0	3
ITGA9_ultrarare_al1	0.0965292	0.0965292	0.0965292	1	0	1
ITGAD_ultrarare_al1	-0.198409	-0.841392	-0.00129201	59	32	27
ITGAX_ultrarare_al2	-0.594038	-2.41271	-0.0210329	12	0	12
ITGB4_ultrarare_al2	0.304569	0.0964944	0.512645	2	0	2
ITGB5_ultrarare_al1	-0.055973	-0.056227	-0.055719	2	0	2
ITGB5_ultrarare_al2	0.389466	0.106272	0.797349	4	0	4
ITIH1_ultrarare_al1	0.124556	0.0138494	0.391097	11	0	11
ITIH2_ultrarare_al1	0.00301046	0.00301046	0.00301046	1	0	1
ITIH4_ultrarare_al1	0.0118248	0.0118248	0.0118248	1	1	0
ITIH5_ultrarare_al1	-0.0629759	-0.0787097	-0.0472421	2	0	2
ITIH5_ultrarare_al2	-0.0901467	-0.0901467	-0.0901467	1	0	1
ITIH6_ultrarare_al1	0.188451	0.156618	0.231834	3	3	0
ITPR2_ultrarare_al1	-0.133271	-0.389078	-0.000520647	14	0	14
ITPR2_ultrarare_al2	0.364288	0.0299868	0.783991	15	0	15
ITPR3_ultrarare_al2	-0.123702	-0.170088	-0.0955186	3	0	3
ITPRID1_ultrarare_al1	-0.141061	-0.383709	-0.0150537	9	0	9
ITPRID1_ultrarare_al2	0.0627563	0.00355467	0.121958	2	0	2
ITPRID2_ultrarare_al1	-0.277949	-0.471976	-0.0858365	3	3	0
ITPRIP_ultrarare_al2	-0.67422	-1.99514	-0.00391218	13	0	13
ITSN2_ultrarare_al1	-0.0946676	-0.161022	-0.0571278	4	0	4
JADE3_ultrarare_al1	-1.15693	-1.15693	-1.15693	1	1	0
JAG2_ultrarare_al1	-0.165126	-0.597611	-0.012233	12	1	11
JAG2_ultrarare_al2	-0.862283	-1.59646	-0.111915	17	1	16
JCAD_ultrarare_al1	0.0890492	0.0315019	0.193016	3	1	2
JHY_ultrarare_al1	0.204404	0.00689739	0.5331	3	0	3
JHY_ultrarare_al2	-0.626659	-0.626659	-0.626659	1	0	1
JMJD7-PLA2G4B;PLA2G4B_ultrarare_al1	-0.113956	-0.233625	-0.0128263	10	0	10
JMJD8_ultrarare_al1	0.2768	0.0980245	0.455575	2	0	2
JPH2_ultrarare_al1	-0.0249083	-0.0349556	-0.0148611	2	1	1
JPH3_ultrarare_al1	0.179677	0.0474526	0.416708	4	0	4
JSRP1_ultrarare_al1	0.152532	0.0414737	0.263591	2	0	2
JUND_ultrarare_al2	0.0607864	0.0607864	0.0607864	1	0	1
KALRN_ultrarare_al1	0.0314077	0.00158296	0.0612324	2	0	2
KANK1_ultrarare_al2	-0.360608	-1.04826	-0.0108304	7	0	7
KANK4_ultrarare_al1	-0.240909	-0.885837	-0.00619905	22	22	0
KAT6A_ultrarare_al1	0.1927	0.00693802	0.584836	11	11	0
KAT6A_ultrarare_al2	0.377253	0.377253	0.377253	1	0	1
KATNAL2_ultrarare_al1	-0.00454051	-0.00454051	-0.00454051	1	1	0
KATNAL2_ultrarare_al2	0.310255	0.234006	0.453538	3	0	3
KAZN_ultrarare_al1	-0.178662	-0.409708	-0.0109574	4	1	3
KAZN_ultrarare_al2	0.0739087	0.024238	0.217364	9	0	9
KCNA10_ultrarare_al2	0.423284	0.423284	0.423284	1	0	1
KCNA5_ultrarare_al1	-0.223374	-0.223374	-0.223374	1	0	1
KCNA7_ultrarare_al2	-0.470387	-0.470387	-0.470387	1	1	0
KCNC3_ultrarare_al2	-0.815451	-3.39429	-0.0203841	6	0	6
KCND1_ultrarare_al1	-1.68598	-1.68598	-1.68598	1	1	0
KCNE5_ultrarare_al1	-0.620541	-2.20706	-0.0887261	22	22	0
KCNG2_ultrarare_al2	0.46036	0.0266535	1.51105	14	0	14
KCNH4_ultrarare_al1	0.118087	0.118087	0.118087	1	1	0
KCNN3_ultrarare_al2	0.737095	0.114533	1.80595	9	0	9
KCNQ4_ultrarare_al2	1.59346	0.297977	3.81588	25	0	25
KCNS1_ultrarare_al1	-0.274053	-1.0696	-0.0119827	37	0	37
KCP_ultrarare_al1	0.00941987	0.00941987	0.00941987	1	1	0
KCP_ultrarare_al2	0.715648	0.715648	0.715648	1	0	1
KCTD1_ultrarare_al2	0.620812	0.620812	0.620812	1	0	1
KDM3A_ultrarare_al1	-0.0609281	-0.0609281	-0.0609281	1	0	1
KDM3B_ultrarare_al2	-0.0915798	-0.0915798	-0.0915798	1	0	1
KDM4E_ultrarare_al1	-0.426658	-0.66657	-0.186746	2	0	2
KDM5D_ultrarare_al2	0.447984	0.149025	0.909575	6	0	6
KDM6A_ultrarare_al1	0.692257	0.0481848	2.92503	22	22	0
KDM6B_ultrarare_al1	-0.111549	-0.290338	-0.0182158	17	0	17
KDM6B_ultrarare_al2	0.477315	0.0631293	1.1845	6	1	5
KHSRP_ultrarare_al2	-0.486038	-1.21548	-0.061948	5	0	5
KIAA0040_ultrarare_al2	1.01645	0.032228	3.12376	26	1	25
KIAA0100_ultrarare_al1	-0.0704492	-0.0704492	-0.0704492	1	0	1
KIAA0355_ultrarare_al1	0.0358746	0.0017864	0.0651896	4	0	4
KIAA0556_ultrarare_al1	0.114243	0.106718	0.121769	2	0	2
KIAA0556_ultrarare_al2	-0.411898	-0.735284	-0.0885113	2	0	2
KIAA0586_ultrarare_al1	0.163822	0.0160053	0.332908	9	9	0
KIAA0586_ultrarare_al2	0.421781	0.0351621	0.698551	5	0	5
KIAA0753_ultrarare_al2	-0.320695	-0.545464	-0.0959256	2	0	2
KIAA0754_ultrarare_al1	0.143199	0.00593807	0.322786	4	4	0
KIAA0754_ultrarare_al2	-0.398539	-1.24804	-0.0420002	19	0	19
KIAA1109_ultrarare_al1	-0.0419031	-0.0419031	-0.0419031	1	1	0
KIAA1210_ultrarare_al1	0.329522	0.00160568	2.00622	36	36	0
KIAA1211_ultrarare_al2	-0.67464	-1.75775	-0.0954868	7	0	7
KIAA1217_ultrarare_al1	-0.0295082	-0.0606068	-0.0135042	3	0	3
KIAA1217_ultrarare_al2	-0.385676	-0.961733	-0.0245969	11	0	11
KIAA1257_ultrarare_al1	-0.18619	-0.723385	-0.00324681	19	13	6
KIAA1522_ultrarare_al1	-0.178969	-0.535937	-0.0382781	5	0	5
KIAA1522_ultrarare_al2	-0.240917	-0.663302	-0.0221361	11	0	11
KIAA1549L_ultrarare_al1	-0.0632679	-0.130819	-0.0017923	3	0	3
KIAA1549L_ultrarare_al2	-0.893848	-3.12934	-0.013846	11	0	11
KIAA1549_ultrarare_al1	-0.090396	-0.090396	-0.090396	1	0	1
KIAA1549_ultrarare_al2	-0.180448	-0.340847	-0.0834348	4	0	4
KIAA1586_ultrarare_al1	-0.0244978	-0.0244978	-0.0244978	1	0	1
KIAA1614_ultrarare_al1	-0.0811181	-0.0811181	-0.0811181	1	1	0
KIAA1614_ultrarare_al2	-0.391554	-0.901009	-0.112815	11	0	11
KIAA1841_ultrarare_al1	0.0775496	0.0014497	0.153649	2	0	2
KIAA2012_ultrarare_al1	0.103688	0.000694265	0.348442	29	0	29
KIF13B_ultrarare_al1	0.171593	0.023038	0.50584	21	0	21
KIF14_ultrarare_al1	-0.0460904	-0.103542	-0.00594703	3	1	2
KIF15_ultrarare_al2	0.0717201	0.0510865	0.0923536	2	0	2
KIF16B_ultrarare_al1	0.194209	0.00284831	0.735216	45	0	45
KIF17_ultrarare_al1	-0.182217	-0.247254	-0.113039	3	2	1
KIF18B_ultrarare_al2	-8.72323e-05	-8.72323e-05	-8.72323e-05	1	0	1
KIF19_ultrarare_al1	0.393104	0.0625407	0.675765	4	4	0
KIF1C_ultrarare_al2	0.325494	0.0122452	0.984286	14	0	14
KIF25_ultrarare_al2	0.528051	0.0440425	0.953197	3	0	3
KIF26A_ultrarare_al2	0.550681	0.0209019	1.18725	6	0	6
KIF2B_ultrarare_al2	1.11555	0.36528	1.86582	2	0	2
KIF4A_ultrarare_al1	0.111207	0.0127903	0.2225	7	7	0
KIF7_ultrarare_al1	0.0623621	0.0623621	0.0623621	1	1	0
KIF9_ultrarare_al1	-0.232033	-1.28823	-0.000917759	16	0	16
KIFC2_ultrarare_al1	-0.1503	-0.450127	-0.0369021	9	0	9
KIRREL2_ultrarare_al2	0.174263	0.0317435	0.316783	2	0	2
KIZ_ultrarare_al1	0.197351	0.0944341	0.486323	5	0	5
KLB_ultrarare_al1	0.0497175	0.0497175	0.0497175	1	0	1
KLC4_ultrarare_al1	-0.0997367	-0.266495	-0.00662387	5	0	5
KLF16_ultrarare_al2	0.378186	0.260837	0.495535	2	0	2
KLF8_ultrarare_al1	0.0786245	0.0786245	0.0786245	1	1	0
KLHDC4_ultrarare_al1	0.18268	0.18268	0.18268	1	0	1
KLHDC4_ultrarare_al2	-0.844901	-1.91176	-0.0669882	22	0	22
KLHDC7A_ultrarare_al2	-0.323617	-0.519445	-0.127789	2	0	2
KLHDC7B_ultrarare_al2	-0.311118	-0.417038	-0.2394	3	0	3
KLHL10_ultrarare_al2	-0.463793	-1.45581	-0.0362233	16	0	16
KLHL13_ultrarare_al1	-1.66658	-4.2664	-0.320753	3	3	0
KLHL25_ultrarare_al1	-0.0210507	-0.0210507	-0.0210507	1	0	1
KLHL29_ultrarare_al1	0.259825	0.0308149	0.668949	3	3	0
KLHL30_ultrarare_al1	-0.200289	-0.885732	-0.00180777	43	0	43
KLHL34_ultrarare_al1	0.489594	0.00253043	1.24196	16	16	0
KLHL35_ultrarare_al2	-0.628712	-1.6522	-0.00223043	30	0	30
KMT2A_ultrarare_al1	-0.0878351	-0.230058	-0.010366	22	1	21
KMT2A_ultrarare_al2	-0.592331	-0.97259	-0.227281	10	0	10
KMT2B_ultrarare_al1	0.104803	0.0274352	0.286769	6	0	6
KMT2B_ultrarare_al2	-0.433646	-1.31419	-0.0218028	15	0	15
KMT2C_ultrarare_al2	-0.266744	-0.266744	-0.266744	1	0	1
KMT2D_ultrarare_al2	0.386674	0.0156103	1.11552	5	1	4
KMT2E_ultrarare_al2	0.529199	0.529199	0.529199	1	0	1
KMT5A_ultrarare_al2	0.633386	0.0757571	1.87193	19	0	19
KNDC1_ultrarare_al1	0.154498	0.0141713	0.625099	21	19	2
KNDC1_ultrarare_al2	0.546305	0.0746115	1.34667	18	0	18
KNL1_ultrarare_al1	0.0407977	0.0227655	0.0588299	2	2	0
KNL1_ultrarare_al2	0.736226	0.00866923	2.745	37	0	37
KNTC1_ultrarare_al1	0.0760169	0.0717042	0.0803296	2	0	2
KPNA7_ultrarare_al1	0.83527	0.83527	0.83527	1	1	0
KPRP_ultrarare_al1	0.293269	0.293269	0.293269	1	1	0
KRBA1_ultrarare_al1	0.406829	0.406829	0.406829	1	0	1
KRT10_ultrarare_al2	-0.578979	-1.95037	-0.00516577	88	80	8
KRT24_ultrarare_al2	0.408432	0.408432	0.408432	1	0	1
KRT36_ultrarare_al2	-0.45214	-0.504037	-0.400243	2	0	2
KRT38_ultrarare_al1	0.104016	0.00143328	0.272581	6	0	6
KRT3_ultrarare_al1	0.070707	0.070707	0.070707	1	0	1
KRT5_ultrarare_al1	0.145379	0.00483722	0.345535	9	1	8
KRT74_ultrarare_al1	0.233181	0.233181	0.233181	1	1	0
KRT74_ultrarare_al2	0.575661	0.0252556	2.26048	17	0	17
KRT77_ultrarare_al2	0.615756	0.0743461	2.06586	21	0	21
KRTAP10-10_ultrarare_al2	0.907153	0.0245053	2.99228	29	0	29
KRTAP10-6_ultrarare_al2	-0.212229	-0.288938	-0.137885	8	0	8
KRTAP10-7_ultrarare_al2	0.241519	0.241519	0.241519	1	1	0
KRTAP2-2_ultrarare_al2	0.103881	0.0983882	0.109373	2	0	2
KRTAP4-4_ultrarare_al2	-0.814356	-2.62659	-0.00700811	32	0	32
KRTAP4-8_ultrarare_al2	0.684859	-0.249067	2.69831	4	1	3
KTN1_ultrarare_al1	0.323964	0.00191831	1.02971	88	75	13
KTN1_ultrarare_al2	1.19646	0.00350837	2.51784	39	5	34
L1CAM_ultrarare_al1	-0.343482	-0.835452	-0.041652	6	6	0
L1TD1_ultrarare_al1	0.152959	0.0126224	0.557421	28	0	28
L3HYPDH_ultrarare_al1	0.093243	0.0447234	0.141763	2	0	2
L3MBTL3_ultrarare_al1	0.187399	0.0216231	0.353176	2	2	0
LACTB_ultrarare_al2	-0.389219	-1.34404	-0.0138214	8	0	8
LAMA1_ultrarare_al2	-0.228708	-0.293764	-0.145494	3	0	3
LAMA2_ultrarare_al2	-0.420685	-0.420685	-0.420685	1	0	1
LAMA3_ultrarare_al2	1.06556	0.154765	2.79795	39	1	38
LAMA4_ultrarare_al1	-0.0242801	-0.0242801	-0.0242801	1	0	1
LAMA5_ultrarare_al2	-0.00676257	-0.129254	0.0769329	11	0	11
LAMB3_ultrarare_al1	0.06978	0.06978	0.06978	1	0	1
LAMC1_ultrarare_al1	-0.136537	-0.444842	-0.00177271	42	1	41
LAMC2_ultrarare_al1	0.160532	0.00227512	0.526058	18	12	6
LAMC3_ultrarare_al1	0.101146	0.0856738	0.116618	2	1	1
LAMP1_ultrarare_al1	-0.128897	-0.165407	-0.108046	3	0	3
LAMP2_ultrarare_al1	0.15507	0.15507	0.15507	1	1	0
LANCL3_ultrarare_al1	0.619366	0.619366	0.619366	1	1	0
LARGE2_ultrarare_al1	0.241091	0.241091	0.241091	1	1	0
LARS2_ultrarare_al1	-0.0702679	-0.0702679	-0.0702679	1	0	1
LAS1L_ultrarare_al1	0.627566	0.06076	2.23608	10	10	0
LAYN_ultrarare_al1	0.225265	0.0414482	0.503949	13	0	13
LCMT2_ultrarare_al1	0.226636	0.059179	0.502053	4	3	1
LCOR_ultrarare_al2	-0.291944	-1.04476	-0.00324143	25	0	25
LCP1_ultrarare_al1	-0.391782	-1.27894	-0.0416908	7	0	7
LCTL_ultrarare_al1	0.0351316	0.00106954	0.0691937	2	0	2
LDLRAD3_ultrarare_al2	-0.142165	-0.499049	0.316868	8	1	7
LEFTY1_ultrarare_al1	-0.239836	-0.239836	-0.239836	1	0	1
LEPR_ultrarare_al1	-0.186488	-0.612547	-0.0117353	52	13	39
LETM2_ultrarare_al2	0.0398212	0.0398212	0.0398212	1	0	1
LFNG_ultrarare_al2	-0.386338	-0.945743	-0.0170012	14	0	14
LGALS2_ultrarare_al2	-0.294863	-1.33761	-0.003257	10	0	10
LGR5_ultrarare_al1	0.180644	0.144282	0.217005	2	0	2
LGSN_ultrarare_al2	0.761838	0.018259	1.65443	19	0	19
LHCGR_ultrarare_al1	0.0681894	0.0266804	0.109698	2	1	1
LHFPL3_ultrarare_al1	-0.0868154	-0.0868154	-0.0868154	1	0	1
LIG1_ultrarare_al1	-0.166274	-0.724385	-0.00536191	52	1	51
LILRA2_ultrarare_al2	0.159276	0.0253847	0.547833	7	0	7
LIMCH1_ultrarare_al1	-0.196835	-0.300215	-0.0934553	2	0	2
LIN37_ultrarare_al2	-1.16986	-1.16986	-1.16986	1	1	0
LINGO2_ultrarare_al1	-0.156228	-0.352279	-0.0264655	5	0	5
LIPE_ultrarare_al1	0.169839	0.0126938	0.594928	59	0	59
LIPE_ultrarare_al2	0.56868	0.212588	1.34419	4	0	4
LIPH_ultrarare_al1	-0.192409	-0.192409	-0.192409	1	0	1
LIPT2_ultrarare_al1	0.135951	0.0350405	0.236862	2	0	2
LIX1L-AS1_ultrarare_al2	1.03455	1.03455	1.03455	1	0	1
LLGL2_ultrarare_al1	0.193104	0.00029578	0.753295	71	5	66
LMBRD1_ultrarare_al1	-0.166979	-0.166979	-0.166979	1	0	1
LMF2_ultrarare_al1	0.251791	0.0478232	0.551234	10	0	10
LMF2_ultrarare_al2	0.796076	0.796076	0.796076	1	0	1
LMLN2_ultrarare_al1	0.299794	0.118184	0.548595	6	2	4
LMTK2_ultrarare_al2	-0.0460879	-0.0460879	-0.0460879	1	0	1
LMTK3_ultrarare_al1	0.113857	0.00480635	0.286558	19	1	18
LMTK3_ultrarare_al2	1.12653	0.11332	2.58101	39	0	39
LNPK_ultrarare_al2	0.330902	0.000974101	1.35896	8	1	7
LNX1_ultrarare_al1	-0.14784	-0.327032	-0.00437994	5	0	5
LOC114841037_ultrarare_al1	0.193817	0.193817	0.193817	1	0	1
LOC645188_ultrarare_al1	0.600704	0.600704	0.600704	1	1	0
LONP1_ultrarare_al1	0.128683	0.0114698	0.218385	3	0	3
LONRF2_ultrarare_al2	0.734697	0.13574	3.97221	12	0	12
LONRF3_ultrarare_al1	0.607839	0.00354563	1.84982	5	5	0
LOXHD1_ultrarare_al2	-0.714224	-2.34071	-0.0402741	23	0	23
LOXL1_ultrarare_al2	-0.03655	-0.03655	-0.03655	1	1	0
LOXL4_ultrarare_al2	-0.712247	-2.81216	-0.0217747	34	1	33
LPAR2_ultrarare_al2	0.0432674	0.0432674	0.0432674	1	0	1
LPA_ultrarare_al1	-0.0743261	-0.134673	-0.0423423	8	6	2
LPA_ultrarare_al2	0.625969	0.0297283	1.37116	3	0	3
LPO_ultrarare_al1	-0.279029	-1.00631	-0.00924156	19	19	0
LRBA_ultrarare_al1	0.177182	-0.000268012	0.354632	2	1	1
LRCH1_ultrarare_al2	0.140721	0.140721	0.140721	1	0	1
LRCH2_ultrarare_al1	0.754704	0.00452655	2.96595	43	43	0
LRFN2_ultrarare_al1	-0.314798	-0.512543	-0.00918341	3	0	3
LRG1_ultrarare_al2	-0.832958	-2.5613	-0.0109544	16	0	16
LRGUK_ultrarare_al1	0.0498088	0.0498088	0.0498088	1	0	1
LRIG1_ultrarare_al1	0.122516	0.00607676	0.552054	33	12	21
LRP11_ultrarare_al2	-0.658487	-1.03	-0.0166052	4	0	4
LRP2_ultrarare_al2	-0.0681986	-0.53337	0.297395	4	0	4
LRP4_ultrarare_al2	0.346117	0.190826	0.501407	2	0	2
LRP5L_ultrarare_al1	-0.0196387	-0.0196387	-0.0196387	1	0	1
LRP5_ultrarare_al1	0.0925638	0.0925638	0.0925638	1	1	0
LRP5_ultrarare_al2	0.333181	0.010557	1.03609	11	1	10
LRPPRC_ultrarare_al1	0.0976335	0.0976335	0.0976335	1	0	1
LRRC27_ultrarare_al1	0.270969	0.164562	0.404799	4	0	4
LRRC37A3_ultrarare_al2	4.07618e-05	4.07618e-05	4.07618e-05	1	1	0
LRRC45_ultrarare_al1	0.0862855	0.0351016	0.137469	2	0	2
LRRC46_ultrarare_al1	-0.351543	-0.883405	-0.0512271	3	0	3
LRRC66_ultrarare_al2	-0.324595	-1.37569	-0.0183485	11	0	11
LRRC74A_ultrarare_al2	-0.167397	-0.286545	-0.0482492	2	1	1
LRRC75A_ultrarare_al2	-0.262407	-0.49762	-0.0695016	5	0	5
LRRC9_ultrarare_al1	0.291015	0.00567134	0.716477	91	61	30
LRRIQ1_ultrarare_al1	-0.0969611	-0.186419	-0.038688	3	0	3
LRRK1_ultrarare_al2	-0.35225	-0.35225	-0.35225	1	0	1
LRRN1_ultrarare_al2	1.24601	0.11516	2.37687	2	0	2
LRRN4_ultrarare_al1	0.108215	0.0145019	0.261903	6	2	4
LRRN4_ultrarare_al2	1.04925	0.187849	1.91066	2	0	2
LSG1_ultrarare_al1	-0.265496	-0.580765	-0.00859157	5	0	5
LSP1_ultrarare_al1	-0.00734334	-0.00818231	-0.00650436	2	0	2
LTB4R2_ultrarare_al1	0.0358275	0.0358275	0.0358275	1	1	0
LTB4R2_ultrarare_al2	0.572824	0.572824	0.572824	1	0	1
LTBP1_ultrarare_al1	-0.0540249	-0.0540249	-0.0540249	1	0	1
LTBP2_ultrarare_al2	-0.958615	-1.28361	-0.383534	3	0	3
LTBP3_ultrarare_al1	-0.0304393	-0.0453576	-0.015521	2	0	2
LTBP3_ultrarare_al2	-0.0662934	-0.103266	-0.0293209	2	0	2
LTBP4_ultrarare_al1	0.254404	0.000659613	0.688293	79	69	10
LTBP4_ultrarare_al2	0.38603	0.0948003	1.10262	6	1	5
LTF_ultrarare_al1	-0.118175	-0.118175	-0.118175	1	0	1
LTN1_ultrarare_al1	-0.141435	-0.435219	-0.00194448	29	2	27
LURAP1L_ultrarare_al1	-0.05729	-0.05729	-0.05729	1	1	0
LUZP4_ultrarare_al1	0.382794	0.0551903	0.881947	7	7	0
LY75;LY75-CD302_ultrarare_al1	0.158853	0.00404613	0.496329	9	7	2
LYPLAL1_ultrarare_al2	0.503426	0.0646121	1.59603	12	0	12
LYST_ultrarare_al2	-0.23289	-0.268755	-0.197025	2	0	2
LZTS1_ultrarare_al1	-0.383936	-0.383936	-0.383936	1	0	1
MAATS1_ultrarare_al1	0.0816447	0.0816447	0.0816447	1	0	1
MAB21L1_ultrarare_al1	0.303212	0.303212	0.303212	1	1	0
MACC1_ultrarare_al1	-0.127658	-0.283502	-0.00798513	9	1	8
MACF1_ultrarare_al2	0.400634	0.00331281	2.04444	14	0	14
MACROD2_ultrarare_al1	0.261457	0.14023	0.717033	6	0	6
MAD1L1_ultrarare_al1	-0.130629	-0.337261	-0.00233154	7	0	7
MADD_ultrarare_al1	-0.0358595	-0.0536725	-0.0180465	2	1	1
MAF_ultrarare_al2	-0.336028	-1.48601	-0.00671275	18	0	18
MAGEA12_ultrarare_al1	0.438973	0.071509	1.01089	19	19	0
MAGEA3_ultrarare_al1	-0.244482	-0.343461	-0.113102	5	5	0
MAGEA6_ultrarare_al1	0.473319	3.82423e-05	2.30843	20	20	0
MAGEB16_ultrarare_al1	-0.102324	-0.294665	-0.0126566	7	7	0
MAGEB1_ultrarare_al1	0.686441	0.233724	1.26042	14	14	0
MAGEB2_ultrarare_al1	-1.47108	-3.38861	-0.134374	3	3	0
MAGEB4_ultrarare_al1	1.0371	0.12378	4.62223	16	16	0
MAGEB6_ultrarare_al1	0.319353	0.0399768	0.598728	2	2	0
MAGEC1_ultrarare_al1	-0.0213175	-0.294707	0.476087	9	9	0
MAGEC2_ultrarare_al1	-0.563023	-1.48015	-0.10408	8	8	0
MAGEC3_ultrarare_al1	0.399528	0.288526	0.490802	3	3	0
MAGED1_ultrarare_al1	-1.01035	-1.01035	-1.01035	1	1	0
MAGED2_ultrarare_al1	0.199877	0.199877	0.199877	1	1	0
MAGEE1_ultrarare_al1	0.0126465	0.0126465	0.0126465	1	1	0
MAGEE2_ultrarare_al1	0.371899	0.00962087	0.761624	19	19	0
MAGEH1_ultrarare_al1	1.03411	0.230846	2.30149	4	4	0
MAGEL2_ultrarare_al1	0.0563248	0.00145353	0.167131	17	0	17
MAGEL2_ultrarare_al2	-0.0527812	-0.0527812	-0.0527812	1	1	0
MAGI3_ultrarare_al1	0.0161204	0.0161204	0.0161204	1	0	1
MAGIX_ultrarare_al1	0.878282	0.878282	0.878282	1	1	0
MAGT1_ultrarare_al1	-0.663808	-1.35894	-0.166128	4	4	0
MALRD1_ultrarare_al2	0.268301	0.135996	0.466302	3	0	3
MAMDC4_ultrarare_al1	0.0346635	0.00854077	0.0607863	2	0	2
MAMDC4_ultrarare_al2	-1.14819	-2.66376	-0.131198	29	0	29
MAML1_ultrarare_al1	-0.266281	-0.469843	-0.028732	3	0	3
MAML2_ultrarare_al2	-0.895666	-2.671	-0.0324775	11	0	11
MAML3_ultrarare_al1	-0.265038	-1.00792	-0.0170107	70	1	69
MAMLD1_ultrarare_al1	-0.26809	-1.10334	-0.000649803	17	17	0
MAN2B2_ultrarare_al1	-0.11344	-0.35064	-0.00278283	4	0	4
MAOB_ultrarare_al1	0.713859	0.713859	0.713859	1	1	0
MAP10_ultrarare_al2	-0.370011	-1.48921	-0.00145655	21	0	21
MAP1A_ultrarare_al1	-0.0842438	-0.24848	-0.022254	5	0	5
MAP1S_ultrarare_al2	0.690142	0.0744174	1.36742	12	0	12
MAP2K4_ultrarare_al2	-0.0389844	-0.0389844	-0.0389844	1	0	1
MAP3K10_ultrarare_al1	-0.180582	-0.522387	-0.0267578	6	0	6
MAP3K10_ultrarare_al2	-0.561797	-1.53494	-0.0588736	18	0	18
MAP3K11_ultrarare_al1	0.018954	0.018954	0.018954	1	0	1
MAP3K15_ultrarare_al1	0.0616066	0.0616066	0.0616066	1	1	0
MAP3K19_ultrarare_al1	0.0559558	0.0559558	0.0559558	1	1	0
MAP3K1_ultrarare_al1	-0.137145	-0.273192	-0.00109849	2	0	2
MAP3K4_ultrarare_al1	-0.0868319	-0.0868319	-0.0868319	1	1	0
MAP3K9_ultrarare_al1	0.0669049	0.00426912	0.242516	9	0	9
MAP4K4_ultrarare_al1	-0.237777	-0.426889	-0.0486644	2	0	2
MAP4_ultrarare_al2	-0.13461	-0.13461	-0.13461	1	0	1
MAP7D2_ultrarare_al1	0.109528	0.0723802	0.146676	2	2	0
MAP7D3_ultrarare_al1	-0.217365	-0.813996	-0.0212838	7	7	0
MAP7_ultrarare_al1	0.158651	0.0229693	0.364003	4	4	0
MAPK1_ultrarare_al2	0.436105	0.173726	0.776788	3	0	3
MAPK7_ultrarare_al1	0.0645302	0.0258915	0.103169	2	0	2
MAPK8IP2_ultrarare_al1	0.242826	0.128279	0.439366	5	0	5
MAPK8IP3_ultrarare_al1	-0.200096	-0.45469	-0.0749233	5	0	5
MAPKAPK3_ultrarare_al2	0.587664	0.0100438	1.44415	3	0	3
MARCKS_ultrarare_al1	-0.149038	-0.149038	-0.149038	1	0	1
MASP1_ultrarare_al1	-0.111941	-0.111941	-0.111941	1	0	1
MAST2_ultrarare_al2	-0.29319	-0.515776	-0.121039	6	1	5
MAST4_ultrarare_al1	-0.0438403	-0.063002	-0.0246786	2	0	2
MAST4_ultrarare_al2	1.34572	0.195494	3.50841	39	0	39
MATK_ultrarare_al1	-0.267384	-0.451165	-0.00598119	7	7	0
MATN1_ultrarare_al1	0.49841	0.49841	0.49841	1	0	1
MATN3_ultrarare_al1	-0.212195	-0.212195	-0.212195	1	0	1
MATN3_ultrarare_al2	-0.775919	-2.07225	-0.211048	20	0	20
MAZ_ultrarare_al2	0.0678092	0.0406181	0.0881665	3	0	3
MBD2_ultrarare_al2	-0.0909734	-0.097108	-0.0848387	2	0	2
MBD6_ultrarare_al1	-0.120615	-0.345844	-0.00254022	3	0	3
MC1R_ultrarare_al1	-0.102146	-0.166329	-0.0602897	3	0	3
MC1R_ultrarare_al2	-0.615948	-2.04444	-0.111746	15	0	15
MCC_ultrarare_al1	0.0867877	0.00307165	0.1335	5	0	5
MCF2L_ultrarare_al2	-0.288501	-0.288501	-0.288501	1	0	1
MCF2_ultrarare_al1	0.063032	0.063032	0.063032	1	1	0
MCM2_ultrarare_al1	0.11466	0.0327969	0.244259	5	0	5
MCM5_ultrarare_al1	-0.319883	-0.758204	-0.0195202	3	0	3
MCM6_ultrarare_al1	0.112835	0.00744755	0.192558	4	2	2
MCM8_ultrarare_al1	0.0207201	0.0207201	0.0207201	1	0	1
MCPH1_ultrarare_al1	0.0475987	-0.0545951	0.151617	3	2	1
MCPH1_ultrarare_al2	0.770101	0.770101	0.770101	1	0	1
MDH1B_ultrarare_al1	-0.0314624	-0.0314624	-0.0314624	1	0	1
MDN1_ultrarare_al2	0.406657	0.00642468	1.75884	29	0	29
MECP2_ultrarare_al1	-0.331792	-1.3435	-0.00642239	72	72	0
MED12_ultrarare_al1	-0.224227	-0.594272	-0.0110946	22	22	0
MED13L_ultrarare_al1	-0.195423	-0.315133	-0.0166389	5	3	2
MED13_ultrarare_al2	-0.93665	-2.13492	-0.0180305	11	0	11
MED14_ultrarare_al1	-0.801002	-1.93478	-0.355026	6	6	0
MED15_ultrarare_al1	0.183474	0.0202793	0.361387	10	10	0
MEGF10_ultrarare_al2	0.0475294	0.0475294	0.0475294	1	0	1
MEGF6_ultrarare_al2	0.762791	0.479527	1.21231	3	0	3
MEGF8_ultrarare_al1	-0.00722563	-0.00722563	-0.00722563	1	1	0
MEGF9_ultrarare_al1	0.188911	0.188911	0.188911	1	1	0
MEIS3_ultrarare_al1	-0.228043	-0.291945	-0.19601	3	3	0
MELTF_ultrarare_al2	0.817173	0.817173	0.817173	1	0	1
MEP1B_ultrarare_al1	0.0815985	0.0157582	0.255768	6	0	6
MESP1_ultrarare_al1	-0.136975	-0.382635	-0.00630235	5	0	5
MESP1_ultrarare_al2	0.578283	0.209438	0.947127	2	0	2
MESP2_ultrarare_al2	0.335664	0.029008	0.776055	6	0	6
METTL24_ultrarare_al1	0.326355	0.326355	0.326355	1	0	1
METTL24_ultrarare_al2	0.620169	0.0361655	2.23557	20	0	20
METTL25_ultrarare_al1	-0.185256	-0.185256	-0.185256	1	0	1
MEX3C_ultrarare_al2	0.383819	0.000247348	1.06408	17	1	16
MFGE8_ultrarare_al1	-0.152436	-0.152436	-0.152436	1	0	1
MFSD6L_ultrarare_al2	-0.930479	-1.89585	0.0348962	2	1	1
MIA3_ultrarare_al1	-0.0722018	-0.0722018	-0.0722018	1	0	1
MICAL1_ultrarare_al1	0.0378155	0.00576822	0.0976196	8	0	8
MICAL1_ultrarare_al2	0.625025	0.0149823	2.06044	18	1	17
MICAL3_ultrarare_al2	0.305153	0.22474	0.407498	3	0	3
MICALCL_ultrarare_al1	-0.153966	-0.60536	-0.010418	30	25	5
MICALL2_ultrarare_al1	-0.106067	-0.544228	-0.00973514	8	3	5
MICU2_ultrarare_al1	-0.204135	-0.204135	-0.204135	1	0	1
MID1_ultrarare_al1	-0.047149	-0.047149	-0.047149	1	1	0
MID2_ultrarare_al1	0.224083	0.161021	0.287144	2	2	0
MIDN_ultrarare_al2	-0.666011	-1.61384	-0.132295	6	0	6
MIER1_ultrarare_al2	0.616187	0.0314919	1.668	4	0	4
MINK1_ultrarare_al1	-0.252167	-0.580195	-0.0324989	5	5	0
MIPEP_ultrarare_al1	-0.451905	-0.451905	-0.451905	1	0	1
MIS18BP1_ultrarare_al1	-0.268984	-0.55507	-0.0158775	4	4	0
MITF_ultrarare_al1	0.163948	0.0558486	0.272047	2	0	2
MKI67_ultrarare_al2	-0.531492	-1.34173	-0.0146411	18	0	18
MLLT3_ultrarare_al2	-0.0487822	-0.0487822	-0.0487822	1	0	1
MLXIPL_ultrarare_al1	0.219124	0.00673314	0.999346	65	23	42
MMACHC_ultrarare_al1	0.135319	0.0518988	0.505629	14	0	14
MMP10_ultrarare_al2	1.43961	1.43961	1.43961	1	0	1
MMP13_ultrarare_al1	0.0833717	0.0831744	0.083569	2	0	2
MMP17_ultrarare_al1	-0.0929089	-0.170183	-0.00201627	3	2	1
MMP17_ultrarare_al2	0.0652278	-0.735203	0.384858	30	6	24
MMP1_ultrarare_al1	0.194773	0.0202143	0.946915	10	0	10
MMP24_ultrarare_al1	-0.113135	-0.166248	-0.0600225	2	1	1
MMP24_ultrarare_al2	-0.444792	-1.90792	-0.00675151	43	11	32
MMP3_ultrarare_al1	0.398376	0.0473729	1.05963	3	1	2
MMS19_ultrarare_al1	0.113153	0.039345	0.250131	6	0	6
MMUT_ultrarare_al1	0.170095	0.00677722	0.371511	14	0	14
MNX1_ultrarare_al2	-0.683472	-2.01997	-0.00839693	9	0	9
MOCOS_ultrarare_al1	0.136228	0.0509747	0.221481	2	0	2
MON2_ultrarare_al1	0.117526	0.0762789	0.188091	3	3	0
MORC4_ultrarare_al1	-0.195198	-0.789341	-0.0112284	8	8	0
MOSPD2_ultrarare_al1	-0.508095	-1.34204	-0.0224066	3	3	0
MPDZ_ultrarare_al1	0.00855027	0.00855027	0.00855027	1	1	0
MPHOSPH9_ultrarare_al1	0.0525916	-0.147315	0.196339	4	3	1
MPP1_ultrarare_al1	1.26441	0.041657	3.73246	9	9	0
MPP2_ultrarare_al2	-0.229037	-0.653498	-0.0028826	24	0	24
MPPE1_ultrarare_al2	-0.30358	-0.69773	-0.0308762	3	0	3
MPRIP_ultrarare_al1	-0.143844	-0.341025	0.0533363	2	1	1
MPZL3_ultrarare_al1	0.188881	0.00300822	0.519376	5	2	3
MRGPRE_ultrarare_al1	0.0646133	0.0430045	0.0862221	2	0	2
MRGPRX1_ultrarare_al2	-0.477937	-1.32238	-0.0368336	11	0	11
MROH1_ultrarare_al2	-0.472065	-1.14858	-0.00785901	42	1	41
MROH2A_ultrarare_al2	0.738111	0.00374812	2.62277	18	1	17
MROH5_ultrarare_al2	0.630174	0.0145178	1.51711	19	1	18
MROH7_ultrarare_al1	0.165028	0.0170854	0.363281	13	12	1
MROH8_ultrarare_al1	-0.159455	-0.518581	-0.0121761	16	6	10
MROH9_ultrarare_al1	-0.056978	-0.056978	-0.056978	1	0	1
MRPL2_ultrarare_al1	0.137318	0.137318	0.137318	1	0	1
MRPL55_ultrarare_al2	-0.455111	-0.455111	-0.455111	1	1	0
MRTFA_ultrarare_al1	0.189398	0.0249327	0.35595	9	9	0
MS4A13_ultrarare_al1	0.0555566	0.0555566	0.0555566	1	0	1
MSH2_ultrarare_al1	-0.0457424	-0.0457424	-0.0457424	1	0	1
MSH3_ultrarare_al2	-0.904263	-2.60791	-0.129773	27	0	27
MSLN_ultrarare_al1	-0.361961	-0.361961	-0.361961	1	0	1
MTBP_ultrarare_al1	-0.207197	-0.460704	-0.103322	4	0	4
MTCL1_ultrarare_al1	-0.173119	-0.49409	-0.00720208	15	3	12
MTCL1_ultrarare_al2	0.991329	0.278699	2.19248	3	0	3
MTMR8_ultrarare_al1	0.466973	0.0117701	1.75628	76	76	0
MTMR9_ultrarare_al1	0.205784	0.205784	0.205784	1	0	1
MTNR1B_ultrarare_al1	-0.19967	-0.274031	-0.10455	3	3	0
MTR_ultrarare_al1	0.312021	0.0630738	0.560967	2	2	0
MTSS2_ultrarare_al2	0.532232	0.0726777	1.34302	15	1	14
MUC16_ultrarare_al2	0.346845	-0.306468	0.908266	26	1	25
MUC17_ultrarare_al2	1.25103	0.0440709	2.74001	40	0	40
MUC19_ultrarare_al2	0.0774392	0.0230729	0.131806	2	0	2
MUC5B_ultrarare_al2	0.716706	0.159771	1.48734	24	0	24
MUS81_ultrarare_al1	0.266081	0.0239756	0.508185	2	0	2
MUTYH_ultrarare_al1	0.152258	0.0153487	0.289167	2	0	2
MXI1_ultrarare_al2	1.28846	1.28846	1.28846	1	0	1
MXRA5_ultrarare_al1	0.0394684	-0.128384	0.451879	5	5	0
MYBBP1A_ultrarare_al2	-0.438513	-1.97831	-0.00847608	24	0	24
MYBL2_ultrarare_al2	-0.308552	-1.2694	-0.0230256	10	0	10
MYBPC3_ultrarare_al1	0.0510641	0.0510641	0.0510641	1	1	0
MYBPC3_ultrarare_al2	-0.431318	-1.13902	-0.0133185	8	0	8
MYCBP2_ultrarare_al1	0.180887	0.00934831	0.622364	5	5	0
MYCBPAP_ultrarare_al1	0.147895	0.147895	0.147895	1	0	1
MYCN_ultrarare_al2	0.347705	0.0235534	0.977615	15	0	15
MYEOV_ultrarare_al2	-0.500936	-1.33574	-0.164679	4	1	3
MYH13_ultrarare_al1	-0.0258222	-0.0497459	-0.00189854	2	2	0
MYH14_ultrarare_al2	0.340489	0.0104337	1.03773	10	0	10
MYH15_ultrarare_al1	0.129231	0.00830799	0.456969	11	11	0
MYH15_ultrarare_al2	-0.435598	-0.848155	-0.0438882	6	0	6
MYH2_ultrarare_al1	-0.167692	-0.725504	-0.00578935	27	26	1
MYH3_ultrarare_al2	0.991551	0.0515403	3.07378	33	0	33
MYH4_ultrarare_al1	0.146431	0.0036278	0.408756	26	21	5
MYH4_ultrarare_al2	-0.697079	-1.75399	-0.0672687	7	0	7
MYH6_ultrarare_al2	-0.660354	-2.05189	-0.0986161	4	0	4
MYH7B_ultrarare_al2	0.110478	0.0128305	0.214515	4	0	4
MYH8_ultrarare_al1	0.0513442	0.0513442	0.0513442	1	1	0
MYLK2_ultrarare_al2	-0.443339	-0.539533	-0.342813	8	0	8
MYLK3_ultrarare_al1	-0.377807	-0.377807	-0.377807	1	1	0
MYLK_ultrarare_al1	0.0896561	0.0383006	0.186964	3	0	3
MYO15A_ultrarare_al2	0.159816	-0.00803513	0.465173	3	0	3
MYO15B_ultrarare_al2	-0.732638	-2.1966	-0.0716373	37	0	37
MYO18A_ultrarare_al1	0.0936696	0.0156201	0.217771	3	1	2
MYO1A_ultrarare_al1	-0.133808	-0.356422	-0.0501125	5	5	0
MYO1B_ultrarare_al1	0.301846	0.159509	0.503857	3	3	0
MYO1C_ultrarare_al1	0.00569427	0.00569427	0.00569427	1	0	1
MYO1D_ultrarare_al1	0.0551941	0.0551941	0.0551941	1	0	1
MYO1F_ultrarare_al1	0.0704189	0.0704189	0.0704189	1	0	1
MYO1H_ultrarare_al1	0.0421193	0.00723694	0.0912133	3	0	3
MYO3B_ultrarare_al1	0.0714975	0.0714975	0.0714975	1	0	1
[truncated: 1,712 more rows]
