# Supplementary material for: Common, low-frequency, rare, and ultra-rare coding variants contribute to COVID-19 severity
Source: Hum Genet. 2021 Dec 10;141(1):147–73. doi: 10.1007/s00439-021-02397-7 (PMC8661833; doi:10.1007/s00439-021-02397-7)
Supplement: Supplementary file 9 — Supplementary file9 (XLSX 201 kb) [file 439_2021_2397_MOESM9_ESM.xlsx]

## Sheet: Foglio1
Supplementary Table 4a. Rare features extracted in males
gene	mean	min	max	count	count_from_male_sex	count_from_both_sex
A3GALT2_rare_al2	-0.302494	-0.355745	-0.249242	2	1	1
AADACL3_rare_al1	-0.136153	-0.360458	-0.0281114	8	6	2
AADACL4_rare_al1	-0.289341	-0.689216	-0.0107755	16	0	16
AARS2_rare_al2	-0.16667	-0.16667	-0.16667	1	0	1
AARS_rare_al1	0.0834512	0.00834769	0.369048	10	6	4
AATK_rare_al1	0.141785	0.0295084	0.238501	8	0	8
ABCA12_rare_al1	0.310226	0.310226	0.310226	1	1	0
ABCA13_rare_al2	-0.309184	-0.465929	-0.0291689	3	2	1
ABCA1_rare_al1	0.290764	0.0214412	1.40494	18	18	0
ABCA3_rare_al1	0.16587	0.00793089	0.46003	7	2	5
ABCA4_rare_al2	-0.840701	-0.840701	-0.840701	1	0	1
ABCA7_rare_al1	0.322289	0.0720203	0.572557	2	2	0
ABCA8_rare_al2	-0.193124	-0.258142	-0.128107	2	1	1
ABCA9_rare_al2	-0.186241	-0.434822	0.0623406	2	1	1
ABCB1_rare_al1	0.423475	0.423475	0.423475	1	0	1
ABCB6_rare_al1	0.076158	0.0336435	0.121165	5	1	4
ABCC10_rare_al1	0.0405988	0.0405988	0.0405988	1	1	0
ABCC11_rare_al1	0.0886077	0.0219365	0.174755	4	4	0
ABCC12_rare_al1	-0.136983	-0.199812	-0.0329247	3	1	2
ABCC2_rare_al1	-0.192138	-0.305943	-0.00357893	3	0	3
ABCC3_rare_al1	-0.0495519	-0.0779761	-0.0211277	2	0	2
ABCC4_rare_al1	0.0524434	0.0290521	0.0758346	2	0	2
ABCG2_rare_al1	-0.132669	-0.213349	-0.0166776	4	0	4
ABI3BP_rare_al1	-0.186684	-0.3982	-0.0298561	6	1	5
ABI3BP_rare_al2	-0.120698	-0.225585	-0.0158108	2	0	2
ABL1_rare_al1	-0.0136919	-0.0136919	-0.0136919	1	1	0
ABLIM3_rare_al1	0.178583	0.0126565	0.75193	26	0	26
ABO_rare_al1	0.192789	0.00127536	0.715487	12	12	0
ABO_rare_al2	0.266825	0.0538006	0.456349	4	0	4
ACAN_rare_al1	0.0499929	0.0301051	0.0687528	4	0	4
ACER1_rare_al1	-0.214785	-0.436612	-0.00227648	5	0	5
ACE_rare_al1	0.00798231	0.00798231	0.00798231	1	0	1
ACOX3_rare_al1	0.249924	0.0343405	0.534908	12	6	6
ACOX3_rare_al2	0.171197	0.0014652	0.815201	34	15	19
ACOXL_rare_al1	0.237974	0.141041	0.334908	2	0	2
ACP2_rare_al1	-0.331548	-0.331548	-0.331548	1	1	0
ACP5_rare_al1	-0.194464	-0.194464	-0.194464	1	1	0
ACSM2A_rare_al1	0.122207	0.00439849	0.302357	3	0	3
ACSM3_rare_al1	-0.333067	-0.945438	-0.00464436	58	29	29
ACSM5_rare_al1	0.211016	0.211016	0.211016	1	1	0
ACTN3_rare_al1	0.270733	0.0233315	1.12543	17	10	7
ADA2_rare_al1	0.222524	0.0350132	0.472396	6	6	0
ADAM11_rare_al1	0.476937	0.00609857	1.11333	17	5	12
ADAM15_rare_al1	-0.0379206	-0.0379206	-0.0379206	1	0	1
ADAM17_rare_al1	0.314173	0.00383207	0.81612	19	8	11
ADAM19_rare_al1	-0.198898	-0.41647	-0.0546452	6	6	0
ADAM23_rare_al1	-0.120559	-0.120559	-0.120559	1	1	0
ADAM33_rare_al1	-0.190196	-0.190196	-0.190196	1	0	1
ADAM9_rare_al1	0.069708	0.00253647	0.123034	4	4	0
ADAMTS15_rare_al1	0.173179	0.00936314	0.451953	11	7	4
ADAMTS16_rare_al1	-0.124008	-0.358966	-0.0138963	12	2	10
ADAMTS1_rare_al1	0.0778944	0.066516	0.0892728	2	0	2
ADAMTS2_rare_al2	-0.135516	-0.864954	0.231415	4	2	2
ADAMTS3_rare_al1	-0.347931	-0.347931	-0.347931	1	0	1
ADAMTS4_rare_al1	0.0437933	0.00832884	0.0929888	7	1	6
ADAMTS7_rare_al2	0.305059	0.00798265	0.733669	7	1	6
ADAMTS8_rare_al1	-0.155871	-0.312815	-0.0626818	4	1	3
ADAMTSL4_rare_al1	0.0283208	0.0283208	0.0283208	1	1	0
ADAMTSL5_rare_al1	0.128113	0.0141327	0.386265	10	0	10
ADAR_rare_al1	0.0991336	0.0356329	0.166176	3	0	3
ADCY4_rare_al1	0.0305441	0.0188296	0.0422587	2	1	1
ADCY9_rare_al1	0.00492052	0.00492052	0.00492052	1	1	0
ADGRA2_rare_al1	-0.181641	-0.669914	-0.004837	26	3	23
ADGRF1_rare_al2	0.0802597	0.000393353	0.336369	11	1	10
ADGRG4_rare_al1	0.00320215	0.00320215	0.00320215	1	1	0
ADGRG6_rare_al1	0.176947	0.176947	0.176947	1	0	1
ADGRL2_rare_al1	-0.0939249	-0.395964	-0.00923986	6	4	2
ADGRL2_rare_al2	-0.107557	-0.107557	-0.107557	1	1	0
ADH1B_rare_al1	-0.266072	-0.977573	-0.00387338	49	17	32
ADHFE1_rare_al1	-0.0781996	-0.100923	-0.0554765	2	0	2
ADPRHL1_rare_al1	0.0828402	0.0828402	0.0828402	1	1	0
ADRA1A_rare_al1	0.148051	0.000623642	0.529266	15	1	14
ADRA2A_rare_al2	0.490858	0.490858	0.490858	1	0	1
ADRB1_rare_al2	0.297586	0.297586	0.297586	1	0	1
AEBP1_rare_al1	0.095624	0.00261262	0.3404	10	0	10
AEN_rare_al1	-0.0348567	-0.0655468	-0.00416658	2	1	1
AFAP1L2_rare_al1	-0.267734	-0.973929	-0.0032469	27	1	26
AFMID_rare_al1	0.552284	0.552284	0.552284	1	0	1
AFTPH_rare_al1	0.0610787	0.0186235	0.0883735	3	0	3
AGAP3_rare_al1	0.345208	0.0244626	0.552334	7	0	7
AGAP3_rare_al2	0.317649	0.00501663	0.809391	15	2	13
AGL_rare_al1	0.232077	0.0765184	0.387635	2	2	0
AGPAT2_rare_al1	0.0665922	0.0212228	0.0996184	3	1	2
AGRN_rare_al2	0.170658	0.0202941	0.505851	9	4	5
AGTPBP1_rare_al1	-0.2467	-0.706717	-0.00702358	9	1	8
AGTR1_rare_al1	0.185686	0.0674449	0.388815	4	0	4
AHDC1_rare_al1	-0.12428	-0.322645	-0.00143846	9	7	2
AHI1_rare_al1	-0.0810664	-0.261346	-0.0181324	10	1	9
AHNAK2_rare_al2	-0.533084	-0.79401	-0.10385	12	3	9
AHNAK_rare_al1	0.106829	0.00428712	0.221777	12	0	12
AHNAK_rare_al2	-0.431129	-0.431129	-0.431129	1	0	1
AHR_rare_al2	-0.635211	-1.37174	-0.0377264	5	5	0
AIFM2_rare_al1	0.284374	0.284374	0.284374	1	1	0
AIM2_rare_al1	-0.343821	-0.799577	-0.0217859	4	4	0
AIPL1_rare_al1	0.165535	0.00273505	0.442006	20	4	16
AK9_rare_al1	-0.140656	-0.142635	-0.138677	2	2	0
AK9_rare_al2	0.111851	0.00396362	0.372884	10	0	10
AKAP11_rare_al2	-0.412387	-0.744554	-0.0340969	6	2	4
AKAP12_rare_al1	0.00422792	0.00422792	0.00422792	1	0	1
AKAP13_rare_al1	0.0303468	0.004287	0.0564066	2	2	0
AKAP17A_rare_al1	0.220724	0.072614	0.77338	7	0	7
AKAP17A_rare_al2	-0.0113814	-0.0162251	-0.00653763	2	0	2
AKAP3_rare_al1	0.0649648	0.0649648	0.0649648	1	0	1
AKAP8_rare_al1	0.102058	0.00569426	0.187538	11	0	11
AKNAD1_rare_al2	0.101464	0.00840403	0.264814	3	2	1
AKR1A1_rare_al1	0.348232	0.0677424	0.820214	4	0	4
ALDH3A1_rare_al1	-0.215804	-0.810992	-0.0118706	11	0	11
ALG10B_rare_al1	-0.212352	-0.284858	-0.153074	3	3	0
ALG13_rare_al1	-0.281463	-1.00811	-0.00203179	27	27	0
ALG1L2_rare_al1	0.267776	0.00922755	0.67242	3	0	3
ALKBH2_rare_al1	-0.036622	-0.0666977	-0.00654622	2	1	1
ALMS1_rare_al1	0.201839	0.17007	0.233608	2	2	0
ALOX15B_rare_al1	0.140342	0.00456647	0.610699	13	12	1
ALOX15_rare_al1	0.0825277	0.0214723	0.189793	6	1	5
ALOX15_rare_al2	-0.49307	-0.49307	-0.49307	1	0	1
ALOXE3_rare_al1	0.0824239	0.00665405	0.158194	2	0	2
AMN_rare_al1	-0.0150725	-0.0150725	-0.0150725	1	0	1
ANGPT1_rare_al1	-0.690734	-0.690734	-0.690734	1	0	1
ANGPTL5_rare_al1	0.330206	0.00735948	1.05839	77	51	26
ANK2_rare_al1	-0.00851979	-0.0145655	-0.00247408	2	2	0
ANKAR_rare_al1	0.139316	0.139316	0.139316	1	0	1
ANKDD1B_rare_al1	0.0907334	0.0907334	0.0907334	1	0	1
ANKLE1_rare_al1	-0.152727	-0.44189	-0.0228727	5	0	5
ANKMY2_rare_al1	-0.0159887	-0.0159887	-0.0159887	1	0	1
ANKRD11_rare_al2	0.325494	0.0363986	1.12826	56	14	42
ANKRD18A_rare_al1	0.345623	0.00893883	1.40733	39	10	29
ANKRD18A_rare_al2	0.458655	0.000619322	1.38805	65	16	49
ANKRD26_rare_al1	0.118306	0.0551075	0.215514	8	2	6
ANKRD29_rare_al1	-0.61041	-0.61041	-0.61041	1	1	0
ANKRD2_rare_al1	0.00287942	0.00287942	0.00287942	1	1	0
ANKRD30A_rare_al1	0.159958	0.0279256	0.37644	9	1	8
ANKRD33_rare_al1	-0.125142	-0.676265	-0.010721	13	10	3
ANKRD34B_rare_al1	-0.190822	-0.587746	-0.0118109	5	5	0
ANKRD34C_rare_al1	0.315478	0.00655565	0.887259	46	17	29
ANKRD42_rare_al1	0.122026	0.0519056	0.279152	4	0	4
ANKRD55_rare_al1	0.298918	0.00393474	1.1784	12	9	3
ANKRD62_rare_al1	-0.168855	-0.204479	-0.133231	2	0	2
ANKS1A_rare_al1	0.177797	0.0780444	0.228838	3	2	1
ANKS1A_rare_al2	0.0882459	0.0882459	0.0882459	1	1	0
ANKZF1_rare_al2	0.208528	0.00604823	0.798569	14	11	3
ANPEP_rare_al2	-0.766067	-1.14198	-0.45227	4	2	2
ANTXRL_rare_al1	-0.303594	-0.303594	-0.303594	1	1	0
ANTXRL_rare_al2	0.128922	0.0467086	0.301315	4	3	1
ANXA11_rare_al1	0.0602397	8.55818e-05	0.158394	3	0	3
ANXA9_rare_al1	-0.297622	-0.297622	-0.297622	1	1	0
AOC2_rare_al1	-0.690752	-0.690752	-0.690752	1	0	1
APAF1_rare_al1	-0.183824	-0.807342	-0.0101903	29	8	21
APBB1IP_rare_al1	-0.24566	-0.678999	-0.0154857	11	0	11
APBB1IP_rare_al2	-0.54506	-1.16974	-0.100636	14	0	14
APC2_rare_al1	0.173453	0.0299774	0.440258	14	11	3
APC_rare_al1	0.118324	0.0353186	0.294694	4	3	1
APLF_rare_al1	-0.0245924	-0.0245924	-0.0245924	1	1	0
APOB_rare_al2	0.205268	0.0260126	0.465169	35	13	22
APOL1_rare_al1	-0.0539474	-0.0539474	-0.0539474	1	0	1
APOL3_rare_al1	0.0797466	0.0194633	0.158222	9	1	8
AQP11_rare_al1	-0.791686	-1.42258	-0.160787	2	2	0
AQP11_rare_al2	-0.564054	-1.38879	-0.00643783	10	9	1
ARAP2_rare_al1	-0.151755	-0.161097	-0.142413	2	1	1
ARAP3_rare_al1	0.18017	0.0278603	0.682945	7	3	4
ARHGAP17_rare_al1	0.0496806	0.0295588	0.0698023	2	2	0
ARHGAP39_rare_al2	0.211353	0.0622607	0.444567	8	0	8
ARHGDIB_rare_al1	-0.101828	-0.101828	-0.101828	1	1	0
ARHGEF12_rare_al1	0.274118	0.274118	0.274118	1	0	1
ARHGEF16_rare_al1	0.0501683	0.0501683	0.0501683	1	0	1
ARHGEF18_rare_al1	-0.505907	-1.74044	-0.0167171	21	19	2
ARHGEF28_rare_al1	-0.22395	-0.22395	-0.22395	1	0	1
ARHGEF33_rare_al1	0.0658624	0.000875186	0.13085	2	0	2
ARHGEF40_rare_al1	-0.0679518	-0.171279	-0.0154123	7	0	7
ARHGEF4_rare_al1	0.142108	0.0962223	0.187994	2	0	2
ARID1B_rare_al1	-0.206193	-0.712854	-0.00463196	23	20	3
ARID4A_rare_al1	0.122724	0.122724	0.122724	1	0	1
ARID4B_rare_al1	-0.341809	-2.07406	-0.00667351	52	25	27
ARL14EPL_rare_al1	0.0011733	0.0011733	0.0011733	1	0	1
ARL6IP4_rare_al1	-0.191381	-0.545846	-0.0141122	3	0	3
ARMC12_rare_al1	0.0422749	0.0422749	0.0422749	1	0	1
ARMC4_rare_al1	-0.372177	-0.515702	-0.228652	2	0	2
ARMC8_rare_al1	-0.0477282	-0.0477282	-0.0477282	1	0	1
ARMH4_rare_al1	0.0602885	0.00290331	0.119486	11	5	6
ARRDC4_rare_al1	0.126535	0.00961548	0.234148	6	0	6
ARRDC5_rare_al1	0.334741	0.00457941	0.902242	6	0	6
ART5_rare_al1	-0.135321	-0.402063	-0.00031518	11	2	9
ASAP3_rare_al1	0.296513	0.296513	0.296513	1	0	1
ASB16_rare_al1	0.2478	0.038797	0.580571	11	0	11
ASCC2_rare_al1	0.0683016	0.0683016	0.0683016	1	0	1
ASCL1_rare_al1	-0.170883	-0.210641	-0.131125	2	0	2
ASMTL_rare_al2	0.020941	-0.0394073	0.102351	3	0	3
ASMT_rare_al2	-0.136853	-0.255747	-0.0782671	7	3	4
ASPM_rare_al1	-0.143267	-0.510379	-0.00687122	9	6	3
ASTN1_rare_al1	-0.181164	-0.494699	-0.0303751	5	0	5
ASTN2_rare_al2	1.55913	0.825791	2.33912	4	2	2
ASXL2_rare_al1	0.186717	0.186717	0.186717	1	0	1
ATAD2_rare_al1	-0.516846	-1.74265	-0.0524887	12	11	1
ATAD3C_rare_al1	0.1532	0.00195234	0.4749	15	0	15
ATAD5_rare_al1	0.141005	0.0312751	0.352801	3	0	3
ATF4_rare_al1	-0.0850503	-0.123846	-0.0601901	3	0	3
ATF7IP2_rare_al1	-0.0841805	-0.195216	-0.00303256	7	0	7
ATF7IP_rare_al1	-0.0908486	-0.158419	-0.0232782	2	0	2
ATG2B_rare_al1	0.106566	0.0355338	0.177612	4	0	4
ATM_rare_al1	-0.0531002	-0.0531002	-0.0531002	1	0	1
ATN1_rare_al1	0.16627	0.0536921	0.374645	3	0	3
ATOH1_rare_al1	0.189247	0.0011606	0.46096	19	18	1
ATP10B_rare_al1	0.115956	0.0151069	0.361288	7	0	7
ATP12A_rare_al2	-0.0963025	-0.0963025	-0.0963025	1	0	1
ATP13A5_rare_al1	0.0078339	0.0078339	0.0078339	1	0	1
ATP1A4_rare_al1	0.152862	0.0227218	0.483812	23	0	23
ATP2A3_rare_al1	-0.291733	-0.291733	-0.291733	1	1	0
ATP2B4_rare_al1	-0.237688	-0.237688	-0.237688	1	0	1
ATP2C2_rare_al1	0.0779391	0.0332392	0.122639	2	0	2
ATP5MF_rare_al1	-0.545896	-1.03204	-0.0597558	2	2	0
ATP6AP1L_rare_al1	0.0689703	0.000341217	0.201453	4	0	4
ATP6V0A4_rare_al1	-0.129568	-0.531162	-0.00942616	31	3	28
ATP8B3_rare_al1	0.0760066	0.0298838	0.109714	3	3	0
ATP8B4_rare_al1	-0.156	-0.307469	-0.0195774	16	0	16
ATP8B4_rare_al2	0.9113	0.0230856	2.04957	5	4	1
ATPAF2_rare_al1	0.223409	0.00327404	0.844358	34	12	22
ATPSCKMT_rare_al1	-0.0870606	-0.251717	-0.00821611	6	5	1
ATRN_rare_al1	0.161545	0.00143162	0.682289	10	0	10
ATXN1L_rare_al1	0.0916911	0.0146332	0.245607	3	2	1
ATXN1_rare_al1	-0.0673345	-0.198647	-0.000383486	5	2	3
ATXN2_rare_al1	-0.0429477	-0.0473542	-0.0385412	2	0	2
ATXN7L1_rare_al1	-0.257994	-0.428335	-0.119949	4	2	2
ATXN7_rare_al1	0.192734	0.0119355	0.941843	19	17	2
ATXN7_rare_al2	0.00954479	0.00954479	0.00954479	1	0	1
AWAT2_rare_al1	0.291745	0.0212239	0.680893	6	6	0
AXIN1_rare_al1	-0.0595897	-0.0595897	-0.0595897	1	0	1
B3GNT3_rare_al1	0.0700713	0.0523152	0.0878275	2	0	2
B3GNT4_rare_al1	-0.144806	-0.168941	-0.105261	3	0	3
B3GNT8_rare_al1	-0.051135	-0.141681	-0.0143703	4	0	4
B4GALNT3_rare_al1	-0.127144	-0.51351	-0.0037285	9	2	7
B4GALNT3_rare_al2	-0.284393	-0.487267	-0.00842756	50	16	34
B4GALNT4_rare_al1	-0.0161665	-0.0161665	-0.0161665	1	0	1
BAIAP2L1_rare_al1	-0.00252628	-0.00252628	-0.00252628	1	1	0
BAIAP3_rare_al2	0.0856654	0.0856654	0.0856654	1	1	0
BARD1_rare_al1	0.0116622	0.00364812	0.022374	4	0	4
BARD1_rare_al2	-0.0386314	-0.0386314	-0.0386314	1	0	1
BBS12_rare_al1	-0.31567	-0.825882	-0.0438216	12	10	2
BBX_rare_al1	0.193047	0.193047	0.193047	1	0	1
BCAS1_rare_al1	-0.114013	-0.114013	-0.114013	1	0	1
BCL2L13_rare_al1	-0.222077	-0.746459	-0.00527444	24	13	11
BCL9L_rare_al2	-0.184276	-0.623179	-0.0322847	15	6	9
BCR_rare_al1	0.180567	0.0217339	0.563828	9	0	9
BDH2_rare_al1	-0.188758	-0.297607	-0.0799097	2	0	2
BFSP1_rare_al1	-0.223784	-1.00216	-0.00147466	59	16	43
BFSP1_rare_al2	-0.326644	-1.43876	-0.0209293	23	5	18
BHLHE22_rare_al1	-0.128909	-0.266036	-0.00694658	6	0	6
BICRAL_rare_al1	0.305131	0.174821	0.43544	2	2	0
BICRAL_rare_al2	0.412191	0.105946	0.967729	4	0	4
BIK_rare_al1	0.141478	0.0215525	0.409232	6	0	6
BIN2_rare_al1	0.101103	0.0398604	0.162345	2	0	2
BIRC6_rare_al1	0.0950402	0.0591174	0.142951	3	1	2
BIVM-ERCC5;ERCC5_rare_al1	0.0747157	0.0747157	0.0747157	1	0	1
BLVRB_rare_al1	0.0740286	0.0740286	0.0740286	1	0	1
BMP6_rare_al1	-0.25626	-0.383036	-0.102957	3	2	1
BMP7_rare_al1	0.0655689	0.0455965	0.0855413	2	0	2
BPIFA2_rare_al1	-0.107551	-0.297799	-0.00219855	18	9	9
BPIFA2_rare_al2	-0.786738	-3.32898	-0.0288193	75	17	58
BPIFB1_rare_al1	-0.519008	-2.15911	-0.00702444	69	23	46
BPIFB3_rare_al1	-0.270825	-0.632658	-0.00458637	3	0	3
BRCA1_rare_al1	0.0302129	0.0302129	0.0302129	1	0	1
BRCA2_rare_al1	-0.154679	-0.502247	-0.00568397	19	0	19
BRI3BP_rare_al2	-0.647368	-0.647368	-0.647368	1	0	1
BRSK1_rare_al1	-0.231647	-0.641342	-0.0102444	7	6	1
BSCL2_rare_al1	0.141529	0.0525864	0.349383	6	3	3
BSN_rare_al1	-0.0484336	-0.0484336	-0.0484336	1	0	1
BTN2A2_rare_al1	-0.3983	-1.45042	-0.00386703	61	22	39
BTN2A2_rare_al2	-0.239835	-0.516402	-0.00808291	11	5	6
BTN3A3_rare_al1	-0.137757	-0.179803	-0.0957117	2	0	2
BTNL10_rare_al2	-0.418689	-0.59959	-0.293908	3	3	0
C10orf71_rare_al1	0.419416	0.234765	0.604067	2	0	2
C11orf16_rare_al2	-0.475043	-1.56973	-0.0451294	24	4	20
C11orf24_rare_al1	-0.0831607	-0.109122	-0.0571991	2	0	2
C12orf50_rare_al1	0.186727	0.0477999	0.325655	2	0	2
C15orf39_rare_al1	0.0858168	0.0243399	0.150343	3	0	3
C15orf39_rare_al2	0.20791	0.148303	0.290838	4	3	1
C16orf82_rare_al2	0.115837	0.00187623	0.255278	10	1	9
C16orf96_rare_al1	0.139541	0.0148789	0.540018	10	1	9
C16orf96_rare_al2	-0.135198	-0.179388	-0.0910084	2	2	0
C17orf97_rare_al1	-0.05886	-0.05886	-0.05886	1	1	0
C19orf57_rare_al2	0.17623	0.17623	0.17623	1	1	0
C19orf71_rare_al1	-0.289369	-1.36236	-0.000406829	60	37	23
C1orf116_rare_al1	0.206934	0.120811	0.316177	5	5	0
C1orf116_rare_al2	0.635623	0.184686	1.63203	14	14	0
C1orf127_rare_al2	0.370931	0.0222679	0.732866	22	4	18
C1orf141_rare_al1	0.210162	0.0119789	0.682879	16	0	16
C1orf43_rare_al1	-0.299832	-0.299832	-0.299832	1	0	1
C1orf87_rare_al1	-0.445918	-1.22157	-0.0148876	21	0	21
C1orf87_rare_al2	-0.576327	-1.72879	-0.0148468	27	10	17
C20orf144_rare_al1	0.0580632	0.0580632	0.0580632	1	0	1
C2CD4A_rare_al1	0.0746572	0.0746572	0.0746572	1	0	1
C3orf33_rare_al1	-0.0273119	-0.0273119	-0.0273119	1	0	1
C3orf52_rare_al1	0.264903	0.0116224	0.94522	11	0	11
C4BPA_rare_al1	-0.232162	-0.524869	-0.00523229	8	4	4
C4orf36_rare_al1	0.291284	0.0717338	0.573938	4	0	4
C5_rare_al1	0.0388298	0.0065496	0.0711099	2	0	2
C5orf49_rare_al1	-0.115159	-0.402779	-0.0139736	6	6	0
C6_rare_al1	0.143543	0.00310767	0.390434	10	7	3
C6orf132_rare_al2	-0.173324	-0.173324	-0.173324	1	1	0
C7orf33_rare_al1	-0.0963353	-0.0963353	-0.0963353	1	0	1
C8A_rare_al1	0.0890506	0.00946083	0.280689	6	4	2
C8B_rare_al1	0.243245	0.0330597	1.15982	36	12	24
C8orf48_rare_al1	0.176343	0.0415204	0.366853	4	3	1
C8orf74_rare_al1	0.206219	0.00288995	0.952509	23	0	23
C8orf74_rare_al2	0.792685	0.0131958	2.65885	69	18	51
C9orf50_rare_al1	-0.0884001	-0.123886	-0.0301246	3	2	1
C9orf85_rare_al1	0.526821	0.189564	0.821137	5	0	5
CABIN1_rare_al1	0.166413	0.0221186	0.595243	6	2	4
CACNA1C_rare_al1	0.0585495	0.0585495	0.0585495	1	0	1
CACNA1H_rare_al1	-0.137406	-0.288845	-0.014833	6	6	0
CAD_rare_al1	0.593152	0.282331	0.903973	2	2	0
CALD1_rare_al1	-0.32758	-1.31279	-0.00178262	47	11	36
CALML4_rare_al2	-0.283509	-1.15083	-0.023858	19	9	10
CALY_rare_al2	0.443021	0.372257	0.513785	2	0	2
CAMP_rare_al1	-0.230239	-0.860019	-0.0141582	16	0	16
CAMSAP1_rare_al1	-0.0260123	-0.0260123	-0.0260123	1	0	1
CAMSAP3_rare_al1	0.100366	0.0408847	0.18291	3	0	3
CAMTA1_rare_al1	-0.109431	-0.210523	-0.00833978	2	0	2
CAPN15_rare_al1	-0.203861	-0.69472	-0.00282938	50	9	41
CAPN9_rare_al1	-0.171001	-0.880659	-0.00462881	29	15	14
CAPNS1_rare_al1	0.00130184	0.00130184	0.00130184	1	0	1
CAPNS1_rare_al2	0.194916	0.0165391	0.600817	11	3	8
CAPRIN2_rare_al1	0.24254	0.0497361	0.563312	5	3	2
CAPZA3_rare_al1	0.0101058	0.00131309	0.025232	3	0	3
CARD14_rare_al1	-0.190475	-0.317445	-0.0996983	4	0	4
CARD6_rare_al1	0.10138	0.00295576	0.328189	6	3	3
CARD9_rare_al1	-0.176959	-0.500427	-0.0114767	25	15	10
CARMIL1_rare_al2	0.469899	0.00412052	1.43083	12	2	10
CARMIL3_rare_al1	0.156427	0.156427	0.156427	1	0	1
CARNS1_rare_al1	0.250908	0.250908	0.250908	1	1	0
CASC1_rare_al1	-0.14074	-0.333286	-0.0271691	6	0	6
CASKIN1_rare_al1	-0.0110076	-0.0110076	-0.0110076	1	0	1
CASS4_rare_al1	0.0690411	0.0690411	0.0690411	1	0	1
CATSPER2_rare_al1	-0.702984	-1.65994	-0.0852999	8	7	1
CATSPERE_rare_al1	0.0323812	0.00454383	0.0602186	2	0	2
CAV3_rare_al1	-0.091987	-0.091987	-0.091987	1	0	1
CBFA2T3_rare_al2	0.315153	0.00990979	1.03153	10	2	8
CC2D1A_rare_al1	0.123847	0.123847	0.123847	1	0	1
CCDC136_rare_al1	-0.161721	-0.258212	-0.0864712	4	0	4
CCDC141_rare_al1	-0.0602188	-0.102724	-0.017714	2	0	2
CCDC146_rare_al2	-0.31615	-0.31615	-0.31615	1	1	0
CCDC151_rare_al1	0.0686199	0.0353012	0.101939	2	0	2
CCDC155_rare_al1	-0.406949	-1.27734	-0.00344251	23	0	23
CCDC157_rare_al1	0.00815986	0.00815986	0.00815986	1	0	1
CCDC159_rare_al2	0.262567	0.205798	0.319336	2	1	1
CCDC168_rare_al2	-0.161355	-0.317192	-0.00551739	2	0	2
CCDC171_rare_al2	0.216286	0.0138552	0.548426	23	1	22
CCDC180_rare_al2	0.0507421	0.0144583	0.087026	2	0	2
CCDC183_rare_al2	0.388644	0.00398693	1.13272	3	0	3
CCDC22_rare_al1	0.295049	0.295049	0.295049	1	1	0
CCDC27_rare_al1	0.16444	0.16444	0.16444	1	0	1
CCDC34_rare_al1	0.203385	0.0352968	0.605589	6	0	6
CCDC39_rare_al1	0.155077	0.0562406	0.48026	17	3	14
CCDC50_rare_al1	-0.0426663	-0.0426663	-0.0426663	1	0	1
CCDC54_rare_al1	0.316035	0.0278444	1.0651	27	26	1
CCDC60_rare_al2	0.0136321	-0.0622419	0.089506	2	1	1
CCDC66_rare_al1	0.260859	0.020379	1.10454	22	2	20
CCDC71L_rare_al2	-0.684242	-0.684242	-0.684242	1	0	1
CCDC73_rare_al1	0.0827497	0.0576911	0.107808	2	0	2
CCDC73_rare_al2	-0.377322	-1.106	-0.0041254	19	5	14
CCDC77_rare_al1	0.111455	0.0706877	0.177817	4	2	2
CCDC81_rare_al1	-0.140709	-0.140709	-0.140709	1	0	1
CCDC88B_rare_al1	-0.113926	-0.262858	-0.0212887	5	2	3
CCDC88B_rare_al2	-0.355681	-0.467857	-0.175427	3	2	1
CCDC88C_rare_al1	-0.146602	-0.445203	-0.00732163	10	7	3
CCDC8_rare_al1	0.0551204	0.0551204	0.0551204	1	0	1
CCDC90B_rare_al2	-0.115407	-0.237825	-0.00790596	3	1	2
CCDC9B_rare_al1	0.104496	0.104496	0.104496	1	1	0
CCDC9_rare_al2	0.842414	0.842414	0.842414	1	0	1
CCIN_rare_al1	0.206116	0.206116	0.206116	1	0	1
CCN6_rare_al2	-0.337626	-0.662868	-0.180668	8	0	8
CCSER1_rare_al2	-0.362702	-0.475236	-0.250169	2	2	0
CCSER2_rare_al1	-0.432004	-1.60464	-0.00645945	20	11	9
CD109_rare_al1	-0.07834	-0.1012	-0.0554802	2	2	0
CD163L1_rare_al1	-0.116132	-0.212719	-0.0195451	2	1	1
CD1A_rare_al1	0.0312199	0.0262943	0.0361455	2	0	2
CD1B_rare_al1	0.138116	0.138116	0.138116	1	1	0
CD300LF_rare_al1	-0.227474	-0.227474	-0.227474	1	0	1
CD4_rare_al1	-0.064727	-0.064727	-0.064727	1	0	1
CD5L_rare_al1	-0.189284	-0.248185	-0.130383	2	1	1
CD5_rare_al1	0.0458645	0.0458645	0.0458645	1	0	1
CD93_rare_al1	-0.0376677	-0.0376677	-0.0376677	1	1	0
CDAN1_rare_al1	0.234141	9.9513e-05	0.980514	29	8	21
CDAN1_rare_al2	0.293432	0.00499209	0.816863	45	11	34
CDC14A_rare_al1	0.0931959	0.0495997	0.14448	4	0	4
CDC20B_rare_al1	0.231524	0.0541031	0.609925	10	2	8
CDC25C_rare_al1	-0.290717	-0.307796	-0.273637	2	0	2
CDC42EP1_rare_al1	0.00913399	0.00913399	0.00913399	1	0	1
CDH13_rare_al1	-0.133163	-0.321381	-0.00148161	6	3	3
CDH23_rare_al2	-0.542592	-0.665483	-0.419702	2	0	2
CDH24_rare_al1	-0.18135	-0.351906	-7.32784e-05	9	0	9
CDH26_rare_al1	0.192308	0.0164011	0.589886	9	0	9
CDH9_rare_al1	0.0320265	0.00760555	0.0564474	2	1	1
CDHR2_rare_al1	-0.111616	-0.111616	-0.111616	1	0	1
CDHR3_rare_al1	-0.233052	-0.997528	-0.0271583	23	21	2
CDON_rare_al1	-0.100245	-0.25364	-0.0253326	4	0	4
CDT1_rare_al1	-0.363803	-1.33637	-0.006328	58	12	46
CEACAM1_rare_al2	0.0261438	0.0261438	0.0261438	1	0	1
CEACAM8_rare_al2	0.20411	0.0594058	0.401439	4	0	4
CEBPA_rare_al2	-0.0920993	-0.124024	-0.0613086	5	0	5
CECR2_rare_al1	0.19967	0.0240906	0.404458	7	0	7
CELSR1_rare_al1	-0.0479837	-0.0479837	-0.0479837	1	1	0
CELSR1_rare_al2	-0.235076	-0.427712	-0.0339368	8	0	8
CENPE_rare_al1	-0.0242826	-0.0461771	-0.00238807	2	2	0
CEP112_rare_al1	-0.101315	-0.262574	-0.0285922	11	0	11
CEP152_rare_al1	0.131137	0.0110284	0.388682	30	2	28
CEP192_rare_al1	-0.0872773	-0.341719	-0.00635421	7	0	7
CEP192_rare_al2	-0.272652	-0.272652	-0.272652	1	0	1
CEP250_rare_al1	0.354609	0.0205413	1.08675	57	20	37
CEP250_rare_al2	0.269741	0.00679073	0.689085	23	10	13
CEP290_rare_al1	-0.258484	-0.258484	-0.258484	1	0	1
CEP350_rare_al1	-0.131181	-0.603645	-0.011763	13	0	13
CEP350_rare_al2	0.257468	0.19566	0.319276	2	0	2
CEP85L_rare_al1	-0.24516	-0.62663	-0.0356347	5	0	5
CEP97_rare_al1	-0.075096	-0.195666	-0.00042656	6	2	4
CFAP100_rare_al1	0.149622	0.0129711	0.490566	30	6	24
CFAP44_rare_al2	0.286177	0.0565927	0.605238	7	2	5
CFAP54_rare_al1	-0.112979	-0.318384	-0.00142613	20	8	12
CFAP54_rare_al2	-0.198235	-0.900398	-0.00568167	34	6	28
CFAP57_rare_al1	0.256744	0.00120383	0.94437	16	14	2
CFAP57_rare_al2	0.123263	0.123263	0.123263	1	1	0
CFHR5_rare_al1	0.109945	0.019315	0.196891	4	0	4
CFH_rare_al2	0.0374728	0.0327917	0.042154	2	0	2
CFI_rare_al1	0.114145	0.062899	0.241972	4	0	4
CFTR_rare_al2	-0.196024	-0.555119	-0.0225311	10	7	3
CGNL1_rare_al2	0.0570609	0.0570609	0.0570609	1	0	1
CGN_rare_al1	-0.109789	-0.305985	-0.00275174	21	12	9
CHADL_rare_al1	-0.332912	-0.84514	-0.0396423	4	4	0
CHADL_rare_al2	-0.403021	-1.09872	-0.00446092	47	9	38
CHD1L_rare_al1	0.11947	0.00154979	0.392666	4	0	4
CHD6_rare_al1	0.23754	0.0122446	0.975638	10	8	2
CHD7_rare_al1	-0.122726	-0.340932	-0.00337729	10	9	1
CHIA_rare_al1	0.00271501	0.00271501	0.00271501	1	0	1
CHKB_rare_al1	-0.175771	-0.363112	-0.0402669	7	2	5
CHMP1A_rare_al2	0.477227	0.378824	0.57563	2	2	0
CHPF2_rare_al1	-0.214348	-0.347257	-0.125733	3	0	3
CHRDL2_rare_al1	-0.187473	-0.335646	-0.054111	3	0	3
CHRNB3_rare_al1	0.281124	0.0260953	0.606488	9	0	9
CHST15_rare_al1	-0.386162	-0.538144	-0.297447	3	0	3
CHST2_rare_al1	-0.0493443	-0.0493443	-0.0493443	1	0	1
CIAO3_rare_al1	-0.36409	-1.18944	-0.0229186	15	11	4
CIDEC_rare_al1	0.0745805	0.0745805	0.0745805	1	0	1
CILP2_rare_al2	-0.28478	-0.680453	-0.0680315	6	3	3
CITED4_rare_al1	0.188303	0.137728	0.238879	2	0	2
CKM_rare_al1	0.113213	0.00318775	0.258466	8	0	8
CLCA2_rare_al1	0.465961	0.0223003	1.33074	16	16	0
CLEC11A_rare_al1	0.01015	0.01015	0.01015	1	0	1
CLEC16A_rare_al1	-0.0546718	-0.0957102	-0.0136335	2	1	1
CLEC4G_rare_al1	-0.156393	-0.582515	-0.00207327	26	4	22
CLIP1_rare_al1	0.171762	0.171762	0.171762	1	1	0
CLIP2_rare_al1	0.408163	0.00848006	1.5522	49	7	42
CLIP4_rare_al1	0.254373	0.0105942	1.28537	47	26	21
CLK4_rare_al1	-0.725653	-0.725653	-0.725653	1	1	0
CLPX_rare_al1	0.78288	0.0598951	1.63297	9	0	9
CLSPN_rare_al1	0.351532	0.351532	0.351532	1	0	1
CLTCL1_rare_al2	0.165884	0.14453	0.187238	2	0	2
CLYBL_rare_al1	0.322722	0.209506	0.540528	5	2	3
CMKLR1_rare_al1	0.378108	0.00184014	1.83523	37	27	10
CMYA5_rare_al2	0.125023	0.0114776	0.366374	22	2	20
CNDP1_rare_al1	0.240782	0.131516	0.372128	5	4	1
CNOT2_rare_al2	0.177638	0.00757972	0.756053	31	15	16
CNST_rare_al1	0.0983958	0.0983958	0.0983958	1	0	1
CNTN2_rare_al1	-0.288345	-0.508395	-0.0240719	4	1	3
CNTNAP5_rare_al1	-0.123211	-0.30986	-0.0261165	7	0	7
CNTRL_rare_al1	-0.13862	-0.164954	-0.112287	2	0	2
COBLL1_rare_al1	-0.102812	-0.474185	-0.0117372	7	7	0
COL11A1_rare_al1	-0.101555	-0.361333	-0.00359041	4	0	4
COL13A1_rare_al1	0.252751	0.0270054	0.478496	2	0	2
COL16A1_rare_al1	-0.181578	-0.424709	-0.0508975	3	2	1
COL17A1_rare_al1	-0.510055	-0.980885	-0.0392246	2	2	0
COL18A1_rare_al1	-0.0511719	-0.0511719	-0.0511719	1	0	1
COL18A1_rare_al2	-0.118603	-0.208318	-0.0288893	2	0	2
COL21A1_rare_al1	0.180315	0.0168396	0.681996	10	9	1
COL26A1_rare_al1	0.0294859	0.0294859	0.0294859	1	0	1
COL26A1_rare_al2	0.578334	0.0737825	1.16135	3	2	1
COL28A1_rare_al1	-0.0923971	-0.170677	-0.0141175	2	1	1
COL3A1_rare_al1	0.0550337	0.0210904	0.0962909	3	0	3
COL6A1_rare_al1	-0.251524	-0.492232	-0.0108154	2	2	0
COL6A2_rare_al1	-0.142935	-0.654249	-0.00771329	39	4	35
COL6A3_rare_al1	0.114548	2.40619e-05	0.438145	26	1	25
COL6A3_rare_al2	0.143726	0.000557028	0.551909	43	11	32
COL6A5_rare_al2	0.40398	0.00215412	1.79953	38	14	24
COL6A6_rare_al1	-0.100593	-0.361527	-0.00557497	29	7	22
COL7A1_rare_al1	0.163342	0.163342	0.163342	1	1	0
COQ4_rare_al1	0.0261508	0.0261508	0.0261508	1	0	1
COQ9_rare_al1	-0.655616	-1.15195	-0.159284	2	0	2
CPA6_rare_al2	-0.251229	-0.251229	-0.251229	1	0	1
CPEB2_rare_al1	0.108827	0.107286	0.110369	2	0	2
CPEB2_rare_al2	0.323566	0.323566	0.323566	1	0	1
CPED1_rare_al1	-0.441114	-0.678599	-0.20363	2	0	2
CPLANE1_rare_al1	0.00220901	0.00220901	0.00220901	1	0	1
CPLANE1_rare_al2	-0.114826	-0.286032	0.0896941	4	3	1
CPNE3_rare_al1	0.105586	0.0353211	0.197351	4	0	4
CPPED1_rare_al1	-0.128682	-0.171392	-0.0859719	2	1	1
CPT1B_rare_al1	-0.302319	-0.807063	-0.0415509	7	2	5
CP_rare_al1	0.199227	0.00946147	0.884839	13	6	7
CRADD_rare_al1	-0.228666	-0.315535	-0.0554009	3	0	3
CRB2_rare_al2	0.144612	0.144612	0.144612	1	0	1
CREB3L1_rare_al1	0.178379	0.00578959	1.2031	28	13	15
CREB3L4_rare_al1	0.207762	0.00894977	0.704023	15	0	15
CRELD1_rare_al1	-0.125869	-0.249575	-0.00216238	2	0	2
CRELD2_rare_al2	0.0643488	0.000186668	0.192593	9	0	9
CRMP1_rare_al2	0.566743	0.0325849	1.58476	25	4	21
CRNN_rare_al1	0.0489756	0.0489756	0.0489756	1	0	1
CRNN_rare_al2	0.156439	0.000311031	0.516402	12	2	10
CRYBG2_rare_al1	0.124739	0.00233964	0.57449	32	0	32
CRYBG2_rare_al2	0.424417	0.0443402	0.637868	3	0	3
CRYBG3_rare_al1	-0.202392	-0.512774	-0.037255	17	15	2
CRYZL1_rare_al1	-0.0225445	-0.0225445	-0.0225445	1	0	1
CSAD_rare_al1	0.173355	0.173355	0.173355	1	1	0
CSE1L_rare_al1	0.192527	0.0816582	0.303395	2	0	2
CSF1R_rare_al1	-0.146218	-0.322605	-0.000449615	7	0	7
CSF2RA_rare_al2	-0.067765	-0.269391	-0.00598635	5	2	3
CSF3R_rare_al1	-0.0597753	-0.0770106	-0.0492858	3	3	0
CSF3R_rare_al2	0.44937	0.44937	0.44937	1	0	1
CSGALNACT1_rare_al1	-0.327504	-0.652781	-0.0022267	2	0	2
CSGALNACT1_rare_al2	0.350943	0.350943	0.350943	1	0	1
CSMD2_rare_al1	0.402989	0.0230145	1.67381	29	21	8
CSMD3_rare_al1	-0.0790525	-0.239069	-0.0057479	8	0	8
CSNK1G1_rare_al1	0.132144	0.0191601	0.212911	4	1	3
CSNK2A3_rare_al1	0.216318	8.1548e-05	1.0315	21	3	18
CSNK2A3_rare_al2	0.174158	0.174158	0.174158	1	0	1
CSPG4_rare_al2	-0.219246	-0.219246	-0.219246	1	1	0
CSRNP1_rare_al1	0.486307	0.486307	0.486307	1	1	0
CST5_rare_al1	-0.081725	-0.112611	-0.00965762	4	0	4
CTCFL_rare_al1	0.0939738	0.00608632	0.181861	2	0	2
CTDSP1_rare_al1	0.216155	0.0224803	0.40983	2	0	2
CTH_rare_al1	0.208278	0.145602	0.270955	2	2	0
CTSD_rare_al1	0.161232	0.161232	0.161232	1	0	1
CTU2_rare_al1	-0.180535	-0.565527	-0.0134123	12	0	12
CUBN_rare_al2	0.282634	0.0138548	0.771888	24	4	20
CUL9_rare_al1	0.284708	0.0243266	1.04154	21	6	15
CUL9_rare_al2	0.163729	0.163729	0.163729	1	1	0
CUX1_rare_al1	-0.0549676	-0.109094	-0.0156425	4	2	2
CWC27_rare_al2	0.0799413	0.0799413	0.0799413	1	0	1
CX3CL1_rare_al1	-0.21152	-0.746375	-0.00478084	32	15	17
CYB5R2_rare_al1	0.0363702	0.0363702	0.0363702	1	1	0
CYLC2_rare_al1	-0.206527	-0.451165	-0.0607235	12	3	9
CYP11A1_rare_al1	0.00301324	0.00301324	0.00301324	1	0	1
CYP11B2_rare_al1	0.221478	0.00503804	0.879413	34	22	12
CYP1A1_rare_al1	-0.116324	-0.264558	-0.0117122	14	0	14
CYP1B1_rare_al1	0.371272	0.00628507	0.969934	46	16	30
CYP24A1_rare_al1	-0.01751	-0.01751	-0.01751	1	1	0
CYP2B6_rare_al1	-0.0493785	-0.175869	-0.00185064	7	7	0
CYP2C19_rare_al1	-0.0787009	-0.0787009	-0.0787009	1	0	1
CYP39A1_rare_al1	-0.00983694	-0.0657664	0.0311117	4	2	2
CYS1_rare_al2	0.038011	-0.160814	0.349477	4	2	2
CYSLTR2_rare_al2	-0.289815	-1.2092	-0.0109015	7	2	5
DAAM2_rare_al1	-0.0409174	-0.0908497	-0.0189158	5	5	0
DACH1_rare_al1	-0.369431	-1.1405	-0.0153809	12	0	12
DACT2_rare_al1	-0.147531	-0.661591	-0.00704393	13	1	12
DACT2_rare_al2	-0.270446	-0.342608	-0.198284	2	0	2
DAP3_rare_al1	-0.291088	-1.62712	-0.000429792	47	35	12
DAP3_rare_al2	-0.68313	-0.999257	-0.367002	2	1	1
DAPL1_rare_al1	-0.102197	-0.177842	-0.0329847	4	0	4
DBNL_rare_al1	0.17933	0.00918253	0.673533	15	0	15
DCBLD2_rare_al2	0.270312	0.119609	0.421015	2	2	0
DCHS2_rare_al2	-0.0804261	-0.137536	-0.00552755	5	0	5
DCLK3_rare_al1	-0.287453	-1.02275	-0.00977811	22	12	10
DCP1A_rare_al2	0.335428	0.227408	0.443447	2	1	1
DCSTAMP_rare_al1	-0.564698	-0.694582	-0.36708	3	2	1
DDX18_rare_al1	0.110584	0.065244	0.155924	2	0	2
DDX42_rare_al1	0.100541	0.100541	0.100541	1	0	1
DDX49_rare_al1	-0.114483	-0.204556	-0.0308653	6	0	6
DDX4_rare_al1	-0.15137	-0.419303	-0.0116241	3	0	3
DDX51_rare_al1	0.062813	0.0179017	0.107724	2	0	2
DDX51_rare_al2	0.162771	0.000676407	0.403713	10	7	3
DDX59_rare_al2	0.0355131	0.0138446	0.0571816	2	0	2
DEFA4_rare_al2	0.198072	0.00467038	0.633785	15	4	11
DENND1A_rare_al1	0.107022	0.00378514	0.319731	9	4	5
DENND1A_rare_al2	0.324651	0.324651	0.324651	1	0	1
DENND2C_rare_al1	0.0690252	0.0600758	0.0779746	2	0	2
DFFA_rare_al1	-0.315552	-0.315552	-0.315552	1	1	0
DGAT2_rare_al1	-0.168765	-0.494882	-0.00708257	13	0	13
DGKA_rare_al1	-0.0133991	-0.0133991	-0.0133991	1	1	0
DGKI_rare_al1	0.147681	0.017739	0.480452	16	0	16
DHRS2_rare_al1	0.192852	0.192852	0.192852	1	0	1
DHRS4;DHRS4L2_rare_al2	0.0475297	0.00487662	0.147175	6	3	3
DHTKD1_rare_al1	-0.0405942	-0.0847955	-0.0031538	9	0	9
DHX35_rare_al1	0.0446069	0.0105206	0.0786932	2	1	1
DHX37_rare_al1	0.116943	0.116943	0.116943	1	0	1
DHX57_rare_al1	0.138841	0.00820994	0.278378	12	0	12
DIDO1_rare_al1	-0.0506249	-0.0810409	-0.0215222	3	2	1
DISP2_rare_al1	0.158021	0.0172217	0.471437	9	5	4
DKK1_rare_al1	-0.2872	-0.2872	-0.2872	1	1	0
DKK3_rare_al1	0.0322753	0.0322753	0.0322753	1	0	1
DLC1_rare_al1	-0.0986383	-0.206898	-0.00243896	10	0	10
DLGAP5_rare_al2	0.221335	0.0584939	0.557513	11	11	0
DMAC2_rare_al1	-0.115468	-0.334662	-0.00850342	5	1	4
DMBT1_rare_al1	-0.138478	-0.593593	-0.00426122	28	8	20
DMKN_rare_al1	0.037917	0.0369791	0.0388549	2	0	2
DMP1_rare_al1	-0.140817	-0.239279	-0.0764966	3	2	1
DMRT3_rare_al1	0.141294	0.00440279	0.428625	20	13	7
DMXL1_rare_al1	0.240168	0.0268248	0.676801	12	1	11
DMXL2_rare_al1	-0.16176	-0.496548	-0.010645	12	0	12
DMXL2_rare_al2	-0.142583	-0.388586	-0.000772452	9	3	6
DNAH10_rare_al1	0.212324	0.212324	0.212324	1	0	1
DNAH12_rare_al1	-0.141674	-0.206933	-0.0338332	7	3	4
DNAH14_rare_al2	-0.232805	-0.555608	-0.0130657	24	4	20
DNAH17_rare_al1	0.16427	0.057413	0.267321	5	0	5
DNAH1_rare_al2	-0.206607	-0.480424	-0.000435425	17	0	17
DNAH2_rare_al2	-0.172643	-0.624743	-0.0082958	24	9	15
DNAH5_rare_al1	-0.0909617	-0.256882	-0.00134679	20	10	10
DNAH6_rare_al1	0.272334	0.0205438	1.55667	31	18	13
DNAH6_rare_al2	0.134032	0.0219293	0.227995	5	1	4
DNAJC1_rare_al1	0.632029	0.0337297	1.98794	32	15	17
DNASE1_rare_al1	-0.103612	-0.150916	-0.0165298	3	1	2
DNASE1_rare_al2	0.570118	0.570118	0.570118	1	0	1
DNER_rare_al2	-0.126057	-0.126057	-0.126057	1	0	1
DNHD1_rare_al2	-0.302375	-0.738534	0.133785	2	1	1
DNLZ_rare_al2	-0.0890928	-0.0890928	-0.0890928	1	0	1
DNTT_rare_al1	0.309642	0.309642	0.309642	1	0	1
DOCK6_rare_al1	-0.0401845	-0.0617153	-0.0186537	2	2	0
DOP1A_rare_al1	0.158253	0.0364058	0.280099	2	0	2
DOP1B_rare_al1	0.151923	0.003839	0.802437	22	22	0
DOP1B_rare_al2	0.123091	0.123091	0.123091	1	1	0
DPAGT1_rare_al1	-0.0775144	-0.0775144	-0.0775144	1	0	1
DPEP2_rare_al1	0.216568	0.216568	0.216568	1	1	0
DPH1_rare_al1	0.129801	0.00311287	0.383223	16	0	16
DQX1_rare_al1	-0.0406737	-0.0507103	-0.0306372	2	1	1
DRAXIN_rare_al1	0.279802	0.0604498	0.749134	13	0	13
DRC7_rare_al1	-0.127738	-0.289049	-0.0536314	4	4	0
DRICH1_rare_al2	-0.078273	-0.376408	0.0523303	6	4	2
DSG2_rare_al1	-0.236429	-1.31408	-0.00442443	44	17	27
DSG4_rare_al1	0.0531815	0.00247622	0.165787	11	0	11
DSG4_rare_al2	-0.127009	-0.178779	-0.0933735	3	2	1
DSPP_rare_al2	-0.279441	-0.425699	-0.0140051	7	6	1
DSP_rare_al1	0.0223928	0.0223928	0.0223928	1	0	1
DTX1_rare_al2	0.337241	0.337241	0.337241	1	1	0
DTX2_rare_al1	-0.193694	-0.354317	-0.0288783	3	0	3
DUOX1_rare_al1	0.126729	0.00303059	0.250428	2	2	0
DUSP16_rare_al2	-0.241264	-0.612851	-0.0201295	14	1	13
DUSP27_rare_al1	0.106346	0.00834345	0.311913	11	8	3
DYM_rare_al1	-0.317818	-0.639145	-0.169272	6	6	0
DYNC2H1_rare_al1	-0.07237	-0.201886	-0.00323684	6	3	3
DYNC2H1_rare_al2	-0.509066	-0.57846	-0.439672	2	0	2
DYSF_rare_al2	0.467158	0.359909	0.574407	2	0	2
DZANK1_rare_al1	0.459995	0.459995	0.459995	1	1	0
EAF1_rare_al1	0.101816	0.0335249	0.170107	2	0	2
EBNA1BP2_rare_al1	0.158231	0.0452056	0.268419	3	2	1
ECI1_rare_al1	-0.0590905	-0.0590905	-0.0590905	1	1	0
ECT2L_rare_al1	0.12222	0.0113274	0.261555	12	2	10
EDA2R_rare_al1	-0.117236	-0.117236	-0.117236	1	1	0
EEF2K_rare_al1	-0.276702	-1.58272	-0.00513912	56	13	43
EEPD1_rare_al1	0.168621	0.0284141	0.530817	12	2	10
EFCAB10_rare_al1	0.055131	0.055131	0.055131	1	0	1
EFCAB12_rare_al2	0.279407	0.0376143	1.01409	7	0	7
EFCAB6_rare_al2	0.598676	0.246689	0.950663	2	1	1
EFHC1_rare_al1	-0.231597	-0.350636	-0.0327617	4	0	4
EFL1_rare_al2	0.212212	0.212212	0.212212	1	0	1
EFR3A_rare_al1	-0.0459722	-0.0459722	-0.0459722	1	0	1
EFS_rare_al1	0.111926	0.111926	0.111926	1	0	1
EHD2_rare_al1	-0.468224	-0.468224	-0.468224	1	0	1
EHHADH_rare_al1	0.167771	0.0633588	0.272184	2	0	2
EID2_rare_al1	0.396893	0.020147	1.0583	14	12	2
EIF3A_rare_al1	0.0413983	0.0413983	0.0413983	1	0	1
ELN_rare_al1	0.287526	0.163083	0.487788	4	0	4
ELP4_rare_al1	-0.105191	-0.105191	-0.105191	1	0	1
EMC7_rare_al1	-0.00279229	-0.00279229	-0.00279229	1	0	1
EMILIN3_rare_al1	-0.290419	-0.290419	-0.290419	1	1	0
EMP1_rare_al1	0.210963	0.0611678	0.861546	8	7	1
EN1_rare_al2	0.614658	0.614658	0.614658	1	1	0
ENAM_rare_al1	-0.232542	-0.232542	-0.232542	1	0	1
ENDOG_rare_al1	0.0979744	0.0979744	0.0979744	1	0	1
ENPP5_rare_al1	0.204301	0.0692979	0.347003	6	5	1
ENPP7_rare_al1	-0.167271	-0.41602	-0.0151795	15	2	13
ENTPD4_rare_al1	-0.0354191	-0.0354191	-0.0354191	1	0	1
ENTPD6_rare_al1	0.0381969	0.0334886	0.0429052	2	2	0
EOGT_rare_al1	0.184414	0.0213848	0.366345	7	0	7
EP300_rare_al1	0.0998918	0.000330219	0.258754	10	10	0
EP300_rare_al2	-0.156265	-0.156265	-0.156265	1	0	1
EP400_rare_al1	-0.191449	-0.470016	-0.00661961	4	2	2
EP400_rare_al2	-0.236178	-0.303892	-0.168465	2	1	1
EPB41L3_rare_al1	-0.206142	-0.432923	-0.100242	4	0	4
EPB41_rare_al1	-0.289213	-0.440096	-0.13833	2	1	1
EPB42_rare_al1	-0.301962	-0.553666	-0.0232699	3	1	2
EPHA8_rare_al2	0.335276	0.0416565	0.884304	5	3	2
EPHB3_rare_al2	-0.0265814	-0.0265814	-0.0265814	1	0	1
EPOR_rare_al1	0.12148	0.0309584	0.363462	7	7	0
EPS8L2_rare_al1	0.364482	0.364482	0.364482	1	0	1
EPS8L2_rare_al2	-0.0231506	-0.0231506	-0.0231506	1	0	1
ERBB2_rare_al1	-0.178906	-0.473208	-0.0165947	23	23	0
ERBB2_rare_al2	0.563171	0.0290783	1.54858	7	0	7
ERCC6L2_rare_al2	-0.0074574	-0.0146794	-0.000235381	2	2	0
ERCC6_rare_al2	0.402577	0.402577	0.402577	1	0	1
ERFE_rare_al2	0.0226082	0.0226082	0.0226082	1	0	1
ERICH3_rare_al1	-0.213107	-0.583262	-0.0100171	6	1	5
ERICH5_rare_al1	-0.15821	-0.301334	-0.0144855	7	6	1
ERICH6B_rare_al1	-0.200841	-0.318156	-0.107934	4	1	3
ERN2_rare_al1	-0.153519	-0.53354	-0.00346581	17	5	12
ERVMER34-1_rare_al1	-0.152972	-0.152972	-0.152972	1	0	1
ERVV-2_rare_al1	0.318814	0.0308994	1.10825	30	27	3
ESCO2_rare_al1	0.344501	0.344501	0.344501	1	0	1
ESF1_rare_al1	-0.0873529	-0.232754	-0.0199309	8	0	8
ESPL1_rare_al1	0.2956	0.0846635	0.643262	3	1	2
ESPNL_rare_al2	-0.222925	-0.222925	-0.222925	1	0	1
ETFBKMT_rare_al1	-0.356693	-0.488571	-0.224815	2	2	0
ETFBKMT_rare_al2	-0.156804	-0.156804	-0.156804	1	0	1
ETV3L_rare_al1	-0.10769	-0.10769	-0.10769	1	1	0
ETV7_rare_al1	-0.105778	-0.439491	-0.00386312	8	0	8
EVI5_rare_al1	-0.216144	-0.216144	-0.216144	1	1	0
EVPL_rare_al1	-0.131294	-0.131294	-0.131294	1	1	0
EVPL_rare_al2	-0.238448	-0.763142	-0.00284733	19	3	16
EVX1_rare_al1	0.145357	0.0947511	0.245731	3	0	3
EXD3_rare_al2	-0.00709812	-0.00709812	-0.00709812	1	1	0
EXO1_rare_al1	-0.345497	-1.2154	-0.0171501	16	16	0
EXOC1_rare_al1	-0.220555	-0.270265	-0.170845	2	0	2
EXOC3L1_rare_al2	0.558864	0.042171	1.07556	2	0	2
EXOSC4_rare_al1	0.457556	0.457556	0.457556	1	0	1
EXTL1_rare_al1	0.305325	0.110945	0.499705	2	0	2
EYS_rare_al2	0.352898	0.352898	0.352898	1	0	1
F5_rare_al1	0.0974455	0.00390616	0.382283	29	4	25
F5_rare_al2	0.174735	0.101898	0.247571	2	1	1
FA2H_rare_al1	-0.217025	-0.217025	-0.217025	1	1	0
FAAP100_rare_al1	-0.331476	-0.331476	-0.331476	1	1	0
FAAP24_rare_al1	0.159327	0.0201727	0.496779	20	1	19
FAM107B_rare_al1	-0.186875	-0.771392	-0.00544669	11	4	7
FAM107B_rare_al2	0.0709272	0.022916	0.148649	6	1	5
FAM117B_rare_al1	-0.239629	-1.11158	-0.00250536	26	3	23
FAM131C_rare_al1	0.2575	0.0426874	0.712202	15	15	0
FAM135A_rare_al1	-0.386097	-0.386097	-0.386097	1	0	1
FAM160A2_rare_al1	0.371693	0.158981	0.584404	2	2	0
FAM161A_rare_al1	0.0142608	0.0142608	0.0142608	1	0	1
FAM161A_rare_al2	0.653453	0.653453	0.653453	1	0	1
FAM161B_rare_al1	0.211349	0.00313243	0.731565	16	3	13
FAM166A_rare_al1	0.0979259	0.0317711	0.19057	8	8	0
FAM180B_rare_al1	0.652337	0.652337	0.652337	1	0	1
FAM181B_rare_al1	0.220398	0.0498318	0.521034	13	11	2
FAM184A_rare_al1	-0.350005	-0.821692	-0.0820092	12	0	12
FAM186A_rare_al2	-0.262162	-0.262162	-0.262162	1	0	1
FAM186B_rare_al2	-0.0925176	-0.134128	-0.0509074	2	0	2
FAM193A_rare_al1	-0.127212	-0.127212	-0.127212	1	1	0
FAM214A_rare_al1	-0.0590698	-0.0590698	-0.0590698	1	0	1
FAM227A_rare_al1	-0.321134	-0.761288	-0.0018977	15	1	14
FAM47C_rare_al1	-0.0391323	-0.0391323	-0.0391323	1	1	0
FAM71A_rare_al1	-0.224346	-0.325551	-0.0862367	3	0	3
FAM71B_rare_al1	0.344444	0.0109848	1.17981	9	9	0
FAM71D_rare_al1	-0.172352	-0.172352	-0.172352	1	1	0
FAM71E2_rare_al2	0.151846	0.000573642	0.462381	43	11	32
FAM71F2_rare_al1	-0.283521	-1.23096	-0.00500122	28	4	24
FAM81B_rare_al1	-0.362138	-1.60517	-0.000236125	56	56	0
FAM81B_rare_al2	-0.585176	-0.981498	-0.224195	4	4	0
FAM83B_rare_al1	0.136828	0.136828	0.136828	1	1	0
FAM83G_rare_al2	-0.171616	-0.27144	-0.0668256	3	0	3
FANCA_rare_al1	-0.178614	-0.401561	-0.057059	5	1	4
FANCM_rare_al1	-0.22171	-0.421633	-0.0307072	4	0	4
FANK1_rare_al1	0.0476695	0.0043272	0.0910118	2	2	0
FANK1_rare_al2	0.214228	0.0714193	0.357037	2	1	1
FARP1_rare_al1	-0.176192	-0.460558	-0.0398152	4	4	0
FASN_rare_al1	-0.0658679	-0.128638	-0.0284078	4	1	3
FASN_rare_al2	0.22313	0.0363755	0.459918	8	0	8
FAT1_rare_al2	0.128294	0.128294	0.128294	1	0	1
FAT2_rare_al2	0.292325	0.160159	0.424491	2	2	0
FAT3_rare_al2	0.0388986	0.0304714	0.0473258	2	0	2
FAT4_rare_al2	-0.0697619	-0.0854051	-0.0541187	2	0	2
FBLN2_rare_al2	0.167561	0.0109035	0.352765	14	2	12
FBN2_rare_al1	0.135772	0.0173605	0.254184	2	1	1
FBN3_rare_al2	-0.168381	-0.410541	-0.00667197	22	1	21
FBP2_rare_al1	-0.125717	-0.125717	-0.125717	1	0	1
FBRSL1_rare_al1	0.100276	0.100276	0.100276	1	0	1
FBXO11_rare_al1	-0.433487	-0.932687	-0.178771	4	3	1
FBXO11_rare_al2	-0.185344	-0.277866	-0.0928217	2	1	1
FBXO27_rare_al1	-0.146836	-0.146836	-0.146836	1	0	1
FBXO36_rare_al1	0.192668	0.0278822	0.750019	24	5	19
FBXO40_rare_al1	-0.158738	-0.561886	-0.00254119	9	9	0
FBXO44_rare_al1	-0.103749	-0.32347	-0.0054927	37	7	30
FBXO8_rare_al1	-0.272475	-0.583421	-0.0187952	8	1	7
FCF1_rare_al1	-0.276205	-0.750935	-0.00610912	13	2	11
FCRL3_rare_al1	-0.294047	-0.294047	-0.294047	1	1	0
FCRL6_rare_al1	-0.327737	-0.911145	-0.019312	9	0	9
FCSK_rare_al1	-0.0986834	-0.220361	-0.0240679	3	0	3
FER1L5_rare_al1	0.381716	0.18826	0.625151	3	3	0
FER1L6_rare_al1	0.167954	0.00625709	0.329651	2	0	2
FGD4_rare_al1	0.12764	0.00887583	0.285488	10	10	0
FGD5_rare_al1	-0.315066	-0.456948	-0.169092	3	1	2
FGFBP2_rare_al1	0.143172	0.00664273	0.361821	5	0	5
FGL1_rare_al1	-0.197661	-0.251608	-0.111595	3	1	2
FIBCD1_rare_al1	-0.228335	-1.01069	-0.0127126	9	6	3
FIZ1_rare_al1	0.100183	0.100183	0.100183	1	1	0
FKRP_rare_al1	0.404551	0.036596	1.28857	14	12	2
FLG2_rare_al1	0.265429	0.265429	0.265429	1	1	0
FLG2_rare_al2	0.31909	0.00228611	0.746725	26	2	24
FLG_rare_al2	0.0412499	0.000167834	0.103944	8	2	6
FLII_rare_al1	0.1162	0.0607882	0.232815	7	0	7
FLNB_rare_al1	0.175264	0.00637623	0.556992	23	7	16
FLNC_rare_al1	0.0759534	0.000475958	0.248479	7	1	6
FLT1_rare_al1	-0.168778	-0.320538	-0.0316544	17	0	17
FLYWCH1_rare_al1	-0.106607	-0.175642	-0.0375713	2	0	2
FMC1-LUC7L2;LUC7L2_rare_al1	-0.243972	-0.688353	-0.0572288	4	2	2
FMN1_rare_al1	-0.00912164	-0.00912164	-0.00912164	1	0	1
FMN1_rare_al2	0.35724	0.35724	0.35724	1	0	1
FMNL2_rare_al1	0.184114	0.0240651	0.399323	13	1	12
FMNL2_rare_al2	0.166983	0.0161447	0.542277	15	2	13
FMO4_rare_al1	0.018308	0.018308	0.018308	1	0	1
FN1_rare_al1	-0.132395	-0.301457	-0.00274178	3	0	3
FOXD2_rare_al1	0.221579	0.0124259	0.499077	13	11	2
FOXD2_rare_al2	0.215882	0.00324557	0.827555	53	13	40
FOXE1_rare_al2	0.233644	0.00627685	0.871601	7	3	4
FOXE3_rare_al1	-0.166033	-0.51193	-0.0368596	6	0	6
FOXE3_rare_al2	-0.538114	-0.538114	-0.538114	1	0	1
FOXH1_rare_al1	0.302681	0.302681	0.302681	1	0	1
FOXK1_rare_al1	0.204303	0.15903	0.249576	2	0	2
FOXK2_rare_al1	0.0228802	0.0225122	0.0232482	2	0	2
FOXO3_rare_al1	0.195827	0.0465488	0.443137	5	0	5
FOXP4_rare_al1	-0.20528	-0.325526	-0.140983	3	1	2
FPR1_rare_al1	-0.248592	-0.924906	-0.00629231	8	0	8
FRAS1_rare_al2	0.421787	0.0118306	0.831743	2	1	1
FREM1_rare_al1	-0.233012	-0.427749	-0.100426	3	3	0
FREM1_rare_al2	-0.157689	-0.29141	-0.0425349	4	1	3
FREM2_rare_al2	-0.10378	-0.395628	-0.0102433	16	2	14
FREM3_rare_al1	-0.0673406	-0.0673406	-0.0673406	1	0	1
FREM3_rare_al2	0.115206	0.0535454	0.247198	6	1	5
FRMD4A_rare_al1	0.17034	0.0135723	0.327108	2	1	1
FRMPD1_rare_al1	0.034987	0.034987	0.034987	1	0	1
FRMPD2_rare_al1	-0.172673	-0.283078	-0.0622683	2	0	2
FRZB_rare_al1	-0.238864	-0.884204	-0.00159904	27	1	26
FSCN2_rare_al1	0.263935	0.0407198	0.660821	13	2	11
FSIP2_rare_al2	0.216737	0.0321666	0.634751	16	12	4
FURIN_rare_al1	-0.334418	-0.732772	-0.0213398	7	0	7
FUT10_rare_al2	0.082915	0.0427033	0.125507	3	0	3
FUT4_rare_al1	0.0913221	0.0212531	0.190102	5	2	3
GABPB1_rare_al1	0.12757	0.0132525	0.375645	5	0	5
GABRA6_rare_al1	-0.127577	-0.127577	-0.127577	1	0	1
GABRR2_rare_al1	-0.114031	-0.225492	-0.0394316	9	8	1
GAD2_rare_al1	0.408061	0.0663651	0.875629	5	0	5
GAL3ST4_rare_al1	0.065296	0.065296	0.065296	1	1	0
GALNT14_rare_al1	-0.0785067	-0.101311	-0.0523818	3	0	3
GALNT14_rare_al2	-0.181432	-0.415774	-0.0302354	5	0	5
GALNT2_rare_al1	0.108185	0.108185	0.108185	1	0	1
GALNTL5_rare_al1	0.041553	0.041553	0.041553	1	0	1
GALR2_rare_al1	0.311276	0.311276	0.311276	1	0	1
GANAB_rare_al1	0.0932182	0.0932182	0.0932182	1	0	1
GAPVD1_rare_al1	0.0222524	0.0222524	0.0222524	1	0	1
GAS2L1_rare_al1	-0.0461595	-0.0860391	-0.00386958	6	0	6
GAS2L3_rare_al1	0.0398831	0.00528218	0.074484	2	2	0
GASK1A_rare_al2	-0.308557	-0.308557	-0.308557	1	1	0
GBA3_rare_al1	-0.135888	-0.596994	-0.00236675	30	2	28
GBE1_rare_al1	0.0137891	0.0100902	0.017488	2	0	2
GBGT1_rare_al1	0.320931	0.0134296	0.941753	14	3	11
GBP4_rare_al1	-0.0621543	-0.165162	-0.00182134	3	0	3
GBP6_rare_al1	0.33861	0.0757701	0.661507	3	1	2
GCFC2_rare_al1	-0.200113	-1.03825	-0.00178084	6	6	0
GCKR_rare_al1	-0.145424	-0.555194	-0.00234346	12	7	5
GCKR_rare_al2	0.305619	0.244783	0.366455	2	0	2
GCM2_rare_al1	-0.13405	-0.266912	-0.00118841	2	1	1
GCNT2_rare_al1	-0.0738393	-0.248098	-0.00379638	16	4	12
GCNT2_rare_al2	-0.32665	-0.32665	-0.32665	1	0	1
GCOM1;MYZAP_rare_al2	-0.136108	-0.330095	-0.0042174	7	0	7
GCSAML_rare_al1	-0.0388523	-0.0388523	-0.0388523	1	0	1
GDPGP1_rare_al1	0.332577	0.332577	0.332577	1	1	0
GEN1_rare_al2	0.0889255	0.0889255	0.0889255	1	0	1
GFY_rare_al2	-0.411818	-0.411818	-0.411818	1	0	1
GGA3_rare_al2	-0.289943	-0.289943	-0.289943	1	0	1
GGN_rare_al1	-0.0864804	-0.107274	-0.0656868	2	2	0
GGT6_rare_al1	-0.208415	-0.208415	-0.208415	1	0	1
GHR_rare_al1	0.12224	0.00109528	0.236932	8	6	2
GHR_rare_al2	0.160936	0.0403103	0.524898	5	0	5
GIGYF2_rare_al1	-0.259816	-0.476267	-0.0433641	2	2	0
GIMAP6_rare_al1	0.275069	0.0410519	0.851616	21	0	21
GJA10_rare_al1	-0.0998063	-0.210605	-0.0203182	3	0	3
GJA10_rare_al2	0.207432	0.0941979	0.320667	2	1	1
GLB1_rare_al1	-0.050449	-0.050449	-0.050449	1	1	0
GLCCI1_rare_al2	-0.222129	-0.222129	-0.222129	1	0	1
GLDC_rare_al1	-0.207902	-0.68246	-0.000139695	38	6	32
GLI1_rare_al1	0.343398	0.343398	0.343398	1	0	1
GLI3_rare_al2	-0.521171	-0.847708	-0.194635	2	1	1
GLIS3_rare_al1	0.16828	0.00120261	0.886313	12	9	3
GLP1R_rare_al1	0.0914676	0.00786619	0.175069	2	1	1
GLRA4_rare_al1	-0.0806269	-0.127106	-0.0541427	3	3	0
GLYAT_rare_al2	-0.296106	-0.683575	-0.0794271	3	0	3
GMIP_rare_al1	-0.128025	-0.301762	-0.00999976	11	0	11
GNAS_rare_al2	0.135462	0.0406634	0.23026	2	0	2
GNAT2_rare_al1	0.243298	0.0883909	0.454454	4	3	1
GNL3_rare_al1	0.0308967	0.0308967	0.0308967	1	0	1
GNRH1_rare_al1	0.173256	0.00869922	0.412592	3	0	3
GOLGA4_rare_al1	-0.207564	-1.20403	-0.00747434	16	13	3
GOLGA6L2_rare_al1	0.113329	0.075466	0.144893	3	0	3
GOLGA6L2_rare_al2	0.287848	0.0112586	1.24291	26	7	19
GOLM1_rare_al1	0.0471662	0.0236555	0.070677	2	0	2
GON4L_rare_al1	-0.572718	-0.923277	-0.15248	4	0	4
GORASP1_rare_al1	0.265886	0.265886	0.265886	1	0	1
GPALPP1_rare_al1	0.0668327	0.0668327	0.0668327	1	0	1
GPER1_rare_al1	-0.176064	-0.389762	-0.0156221	9	0	9
GPHN_rare_al1	-0.321736	-0.763436	-0.0629684	13	1	12
GPLD1_rare_al1	0.0844606	0.0681825	0.100739	2	1	1
GPNMB_rare_al1	0.319728	0.046474	1.18702	24	2	22
GPNMB_rare_al2	0.233367	0.0249912	0.678951	11	0	11
GPR119_rare_al1	0.107136	0.0618375	0.152434	2	2	0
GPR139_rare_al1	-0.0212592	-0.0363089	-0.00620951	2	0	2
GPR146_rare_al1	0.0161447	0.0161447	0.0161447	1	0	1
GPR180_rare_al1	0.661478	0.661478	0.661478	1	0	1
GPRC5A_rare_al1	0.132705	0.0218407	0.224984	4	0	4
GPRC5C_rare_al1	0.657258	0.0133091	1.99686	11	8	3
GPRC6A_rare_al1	0.0557589	0.0557589	0.0557589	1	0	1
GRHL3_rare_al1	-0.214855	-0.775917	-0.00920459	26	12	14
GRID2IP_rare_al1	-0.290858	-0.290858	-0.290858	1	1	0
GRIN2C_rare_al1	-0.211564	-0.840697	-0.0264261	41	11	30
GRIN2C_rare_al2	-0.144451	-0.144451	-0.144451	1	0	1
GRIN3B_rare_al1	-0.153328	-0.500187	-0.000580661	13	6	7
GRK7_rare_al1	-0.10789	-0.274684	-0.00306941	16	16	0
GRM6_rare_al1	-0.162891	-0.742064	-0.00670509	47	18	29
GSE1_rare_al1	0.250642	0.00755446	1.99459	60	26	34
GSE1_rare_al2	0.526399	0.0991681	1.42726	7	0	7
GSG1L_rare_al2	0.263261	0.245165	0.281357	2	1	1
GSTA5_rare_al1	0.224766	0.0368608	1.04355	12	4	8
GSTM5_rare_al1	-0.0484792	-0.126089	-0.00879225	6	1	5
GTF2E2_rare_al1	0.0603101	0.0238085	0.117736	4	0	4
GTPBP6_rare_al2	0.227248	0.227248	0.227248	1	1	0
GUCA1C_rare_al1	0.222032	0.0369022	0.640782	7	0	7
GUCY2D_rare_al1	-0.397455	-0.397455	-0.397455	1	1	0
GUF1_rare_al1	-0.0996812	-0.426729	-0.00274289	5	2	3
GZMM_rare_al1	0.134604	0.0416497	0.274795	4	0	4
HABP2_rare_al1	-0.191376	-1.37463	-0.00153399	38	21	17
HADH_rare_al1	0.0129047	0.0129047	0.0129047	1	0	1
HAS1_rare_al1	0.151208	0.0277811	0.301136	3	0	3
HAS3_rare_al1	1.33328	1.33328	1.33328	1	1	0
HAUS2_rare_al1	0.244315	0.00658669	0.482043	2	0	2
HAVCR1_rare_al1	0.0752923	0.0752923	0.0752923	1	0	1
HCN1_rare_al1	0.143625	0.006825	0.350225	4	2	2
HDAC7_rare_al1	0.0241312	0.00260585	0.0456566	2	0	2
HDDC3_rare_al1	0.152606	0.00751309	0.432289	5	3	2
HDGFL2_rare_al1	-0.250761	-1.30133	-0.0079075	35	19	16
HEATR1_rare_al2	-0.198746	-0.57381	-0.00188556	45	16	29
HEATR3_rare_al1	0.113358	0.031134	0.284314	9	0	9
HEATR5A_rare_al1	-0.101976	-0.101976	-0.101976	1	1	0
HEATR5A_rare_al2	-0.800765	-1.74572	-0.0263003	15	15	0
HECTD3_rare_al2	-0.434428	-0.854204	-0.0262806	4	1	3
HECTD4_rare_al1	0.131716	0.0289114	0.456084	11	0	11
HECW1_rare_al2	-0.310093	-0.982782	-0.0092966	4	3	1
HELQ_rare_al1	-0.15497	-0.28103	-0.0289109	2	0	2
HELZ2_rare_al1	-0.0783064	-0.124941	-0.0291315	3	0	3
HEPHL1_rare_al1	-0.0098187	-0.0098187	-0.0098187	1	0	1
HERC1_rare_al1	-0.0665972	-0.0665972	-0.0665972	1	1	0
HEXA_rare_al1	0.020369	0.020369	0.020369	1	0	1
HGC6.3_rare_al2	0.291251	0.0302058	0.733522	13	7	6
HHAT_rare_al1	-0.136762	-0.136762	-0.136762	1	0	1
HHIPL2_rare_al1	0.160477	0.0298669	0.291086	2	0	2
HIST1H1B_rare_al1	-0.153212	-0.559502	-0.000655232	11	0	11
HIST1H2AK_rare_al1	0.237169	0.0146446	0.459693	2	0	2
HIST1H2BE_rare_al1	-0.145921	-0.338906	-0.0258905	9	2	7
HIVEP1_rare_al1	-0.24871	-0.389806	-0.146408	3	3	0
HIVEP3_rare_al1	-0.182173	-0.457351	-0.0033841	17	15	2
HIVEP3_rare_al2	-0.456758	-0.48118	-0.432336	2	2	0
HKDC1_rare_al1	0.125494	0.0685682	0.177915	3	1	2
HLTF_rare_al1	0.269059	0.00600132	0.915575	69	21	48
HMCN1_rare_al2	0.396868	0.0252362	1.94679	32	13	19
HOXC12_rare_al1	0.0915402	0.0915402	0.0915402	1	1	0
HOXD9_rare_al2	0.572888	0.0301196	1.05908	4	2	2
HPGDS_rare_al1	-0.228151	-0.363182	-0.0384355	4	1	3
HPGDS_rare_al2	-0.265237	-1.13225	-0.012026	56	16	40
HPS1_rare_al1	-0.0841749	-0.245837	-0.0185545	5	1	4
HPS5_rare_al1	0.113737	0.0182384	0.342658	15	0	15
HPSE2_rare_al1	0.127093	0.127093	0.127093	1	0	1
HRCT1_rare_al1	0.190703	0.00297949	0.593751	43	4	39
HRC_rare_al1	-0.114773	-0.139502	-0.0922162	3	3	0
HRG_rare_al1	-0.185291	-0.476429	-0.00113995	23	4	19
HRH3_rare_al2	0.456601	0.456601	0.456601	1	0	1
HR_rare_al2	0.234264	0.00479554	0.601829	3	2	1
HSD17B3_rare_al1	0.0323321	0.0323321	0.0323321	1	0	1
HSD17B4_rare_al2	-0.226895	-0.56542	-0.0262043	7	0	7
HSPB2_rare_al1	-0.0877654	-0.177639	-0.00140247	6	4	2
HTR3C_rare_al1	-0.209136	-0.739847	-0.0178124	11	6	5
HTR7_rare_al1	0.724528	0.724528	0.724528	1	0	1
HTRA4_rare_al1	0.18245	0.013675	0.406542	3	0	3
HTT_rare_al2	0.128871	0.0011857	0.318082	13	3	10
HVCN1_rare_al1	-0.143308	-0.143308	-0.143308	1	0	1
HVCN1_rare_al2	-0.450412	-0.888414	-0.221873	7	2	5
IBA57_rare_al2	-0.0551428	-0.0551428	-0.0551428	1	0	1
ICA1L_rare_al1	-0.260966	-0.870029	-0.00340338	14	13	1
ICAM1_rare_al1	0.209319	0.0342298	0.696337	17	1	16
ICE2_rare_al1	-0.0793932	-0.175191	-0.00176719	11	6	5
IER5L_rare_al2	0.34996	0.243246	0.456674	2	2	0
IFI16_rare_al1	0.0997674	0.0118423	0.165411	5	0	5
IFI16_rare_al2	-0.139364	-0.139364	-0.139364	1	0	1
IFI35_rare_al1	0.0483606	0.0483606	0.0483606	1	0	1
IFIH1_rare_al1	0.0816928	0.0772321	0.0861534	2	0	2
IFIH1_rare_al2	0.726074	0.0261597	2.73284	16	3	13
IFIT5_rare_al1	-0.113132	-0.165538	-0.0607271	2	0	2
IFIT5_rare_al2	-0.00795957	-0.00795957	-0.00795957	1	0	1
IFITM10_rare_al1	0.17569	0.0377688	0.512205	8	0	8
IFITM10_rare_al2	0.118016	0.0422096	0.193822	2	0	2
IFNA5_rare_al1	0.234051	0.0549734	0.749299	5	5	0
IFNGR2_rare_al1	0.202393	0.0576394	0.293904	3	3	0
IFNGR2_rare_al2	0.203687	0.163701	0.243672	2	1	1
IFNK_rare_al1	-0.022794	-0.022794	-0.022794	1	0	1
IFRD2_rare_al1	-0.0346775	-0.0346775	-0.0346775	1	0	1
IFT140_rare_al1	0.186553	0.00281598	0.559542	17	3	14
IFT172_rare_al1	-0.228099	-0.902894	-0.0126261	32	17	15
IGDCC4_rare_al1	-0.0192716	-0.0192716	-0.0192716	1	1	0
IGFN1_rare_al2	-0.203949	-0.203949	-0.203949	1	0	1
IGHMBP2_rare_al1	-0.360899	-1.20212	-0.00614111	9	2	7
IGSF10_rare_al2	0.0154287	0.0154287	0.0154287	1	1	0
IGSF22_rare_al1	0.0845045	0.0845045	0.0845045	1	1	0
IGSF3_rare_al1	0.202009	0.0177765	0.862691	16	6	10
IGSF9B_rare_al1	-0.00795567	-0.00795567	-0.00795567	1	1	0
IL12RB2_rare_al2	-0.801269	-2.11284	-0.0141056	58	17	41
IL16_rare_al1	0.522951	0.0726534	1.53832	6	6	0
IL16_rare_al2	0.326639	0.0238433	0.769199	16	11	5
IL17RA_rare_al1	0.341444	0.13126	0.807945	4	4	0
IL17RA_rare_al2	0.42077	0.197598	0.803901	4	0	4
IL17RC_rare_al1	-0.0218975	-0.0371059	-0.00668904	2	1	1
IL17REL_rare_al2	0.0295892	0.0174961	0.0445711	3	0	3
IL1RL2_rare_al1	0.231478	0.000969713	0.754102	47	42	5
IL25_rare_al1	0.116039	0.00812659	0.251683	4	0	4
IL3RA_rare_al2	-0.233227	-0.515873	-0.00621715	16	3	13
IL4I1_rare_al1	0.0583794	0.0583794	0.0583794	1	0	1
IL4R_rare_al1	-0.0141269	-0.0141269	-0.0141269	1	0	1
IL6_rare_al1	-0.180586	-0.700132	-0.00376765	26	0	26
ILVBL_rare_al1	0.107903	0.0269108	0.274327	12	0	12
IMPG1_rare_al1	0.121657	0.00253537	0.288328	5	0	5
IMPG1_rare_al2	-0.0893055	-0.178938	-0.0213599	4	0	4
INCENP_rare_al1	0.198867	0.00793302	0.72649	5	4	1
INMT_rare_al1	-0.166988	-0.228123	-0.105853	2	0	2
INO80C_rare_al1	0.0729983	0.0384043	0.11535	3	1	2
INO80_rare_al1	-0.207067	-0.531304	-0.000117785	10	3	7
INPP5D_rare_al1	0.369997	0.0148936	1.06641	26	19	7
INPP5F_rare_al1	-0.058374	-0.058374	-0.058374	1	1	0
INSC_rare_al2	-0.674481	-0.841974	-0.506987	2	0	2
INTS12_rare_al1	0.125095	0.125095	0.125095	1	0	1
INTS1_rare_al1	-0.245166	-0.344528	-0.0218304	4	0	4
IP6K3_rare_al2	0.119721	-0.0555024	0.364553	9	6	3
IPMK_rare_al1	0.170612	0.00401937	0.917778	18	12	6
IQCA1_rare_al1	0.111599	-0.0067543	0.165792	4	3	1
IQCN_rare_al1	-0.224305	-0.511923	-0.0291441	14	14	0
IQGAP3_rare_al1	0.0430045	0.000763304	0.0852456	2	0	2
IQSEC1_rare_al2	-0.271855	-0.584765	-0.000679198	12	0	12
IQUB_rare_al2	0.394623	0.0441343	1.54729	11	0	11
IRAK2_rare_al1	-0.217549	-0.778955	-0.0181575	7	6	1
IREB2_rare_al1	-0.368775	-0.505059	-0.103118	3	3	0
IRF2BPL_rare_al2	0.423797	0.289803	0.549024	3	0	3
IRS2_rare_al2	0.269237	0.171652	0.536232	4	2	2
IRX3_rare_al2	-0.24283	-0.605444	0.119783	2	1	1
ITGA11_rare_al1	0.0622863	0.00363872	0.120934	2	0	2
ITGA1_rare_al1	-0.208369	-0.347366	-0.0693731	2	0	2
ITGA2_rare_al2	0.280956	0.103896	0.458016	2	0	2
ITGA4_rare_al1	-0.351091	-1.06223	-0.00471088	5	0	5
ITGA6_rare_al1	-0.142935	-0.604986	-0.0232372	16	1	15
ITGA9_rare_al1	0.101826	0.101826	0.101826	1	0	1
ITGAD_rare_al1	0.393665	0.393665	0.393665	1	1	0
ITGAE_rare_al1	0.300039	0.0977802	1.00584	6	3	3
ITGAX_rare_al1	-0.102632	-0.151703	-0.0431242	3	1	2
ITGB4_rare_al1	0.0928835	0.00613077	0.326857	9	0	9
ITGB4_rare_al2	0.759427	0.147091	2.42171	23	5	18
ITIH4_rare_al2	0.145038	0.00361447	0.395748	5	0	5
ITIH5_rare_al1	0.33641	0.00772539	0.954269	77	58	19
ITIH6_rare_al1	0.0361985	0.012612	0.059785	2	2	0
ITLN2_rare_al1	0.115674	0.0468094	0.179179	5	2	3
ITM2C_rare_al1	0.0817587	0.0817587	0.0817587	1	0	1
ITPR2_rare_al1	-0.10518	-0.313119	-0.00492065	4	2	2
ITPRID1_rare_al1	0.243934	0.00485416	0.472006	10	0	10
ITPRIPL2_rare_al1	0.0795446	0.0795446	0.0795446	1	0	1
JAG1_rare_al1	-0.341667	-0.341667	-0.341667	1	1	0
JAG2_rare_al1	-0.211133	-1.22928	-0.00140376	55	33	22
JAG2_rare_al2	0.554977	0.0572176	1.37025	7	1	6
JAK2_rare_al1	-0.236937	-0.819091	-0.0181449	7	7	0
JAKMIP1_rare_al2	0.166298	0.0150048	0.447013	7	2	5
JAML_rare_al1	0.0585894	0.0585894	0.0585894	1	0	1
JPH3_rare_al1	-0.0711669	-0.0711669	-0.0711669	1	0	1
JUND_rare_al2	0.333792	0.0865998	0.64328	3	0	3
KANK1_rare_al1	0.0894332	-0.00582461	0.185034	4	3	1
KANK1_rare_al2	-0.0979579	-0.221836	-0.00210212	12	1	11
KANK2_rare_al1	-0.138791	-0.28091	-0.0219107	19	0	19
KANSL1L_rare_al1	-0.274846	-0.775548	-0.0367032	5	0	5
KANSL3_rare_al1	0.222393	0.0279319	0.618039	6	5	1
KAT2B_rare_al1	0.251435	0.00734407	0.495525	2	2	0
KAT6B_rare_al1	0.109787	0.00426909	0.216226	8	0	8
KAT6B_rare_al2	-0.416874	-0.416874	-0.416874	1	0	1
KAZN_rare_al1	-0.122324	-0.253235	-0.0348266	5	0	5
KCNA5_rare_al1	0.0864409	0.0864409	0.0864409	1	0	1
KCNH3_rare_al1	-0.199061	-0.265929	-0.132194	2	0	2
KCNH7_rare_al1	0.0852886	0.0162575	0.181279	4	0	4
KCNJ11_rare_al1	-0.181037	-0.181037	-0.181037	1	1	0
KCNK13_rare_al1	-0.0790561	-0.107796	-0.0503157	2	2	0
KCNK13_rare_al2	-0.668646	-1.17116	-0.166131	2	0	2
KCNK16_rare_al1	0.115043	0.0868026	0.154822	3	0	3
KCNK17_rare_al1	-0.208723	-0.208723	-0.208723	1	1	0
KCNMA1_rare_al2	-0.129479	-0.309466	-0.00272812	7	0	7
KCNN3_rare_al1	0.0481574	0.0481574	0.0481574	1	0	1
KCNN3_rare_al2	0.0779035	0.0779035	0.0779035	1	0	1
KCNQ5_rare_al1	0.180097	0.180097	0.180097	1	0	1
KCNQ5_rare_al2	0.446713	0.129955	1.14426	5	1	4
KDM6B_rare_al1	-0.0796054	-0.0796054	-0.0796054	1	1	0
KIAA0100_rare_al1	-0.21131	-0.845521	-0.00111509	45	37	8
KIAA0556_rare_al1	-0.215513	-0.486503	-0.018501	12	0	12
KIAA0556_rare_al2	-0.114074	-0.221291	-0.00193065	4	0	4
KIAA0753_rare_al1	-0.153255	-0.760905	-0.0115383	17	3	14
KIAA1217_rare_al1	0.349609	0.03114	1.79896	40	40	0
KIAA1257_rare_al1	0.130985	0.130985	0.130985	1	0	1
KIAA1328_rare_al1	-0.536113	-0.536113	-0.536113	1	1	0
KIAA1522_rare_al1	0.231256	0.00378533	0.572461	16	12	4
KIAA1549_rare_al1	0.343496	0.343496	0.343496	1	0	1
KIAA1614_rare_al1	0.117533	0.00693012	0.25925	3	3	0
KIAA2026_rare_al1	-0.127988	-0.323291	-0.0277816	12	12	0
KIAA2026_rare_al2	-0.225631	-0.717854	-0.0140534	7	3	4
KIF13A_rare_al1	0.123838	0.0120089	0.511548	30	0	30
KIF16B_rare_al1	0.117129	0.0240801	0.197966	5	5	0
KIF16B_rare_al2	-0.736631	-2.14455	-0.0378881	7	0	7
KIF17_rare_al2	0.449156	0.280645	0.713662	3	1	2
KIF19_rare_al1	0.21654	0.000709967	0.766136	21	4	17
KIF1A_rare_al1	-0.111715	-0.111715	-0.111715	1	1	0
KIF1C_rare_al1	-0.0875138	-0.144167	-0.0308609	2	0	2
KIF20B_rare_al2	-0.148285	-0.570259	-0.01345	10	0	10
KIF23_rare_al1	0.157225	0.0916158	0.222834	2	0	2
KIF23_rare_al2	0.473733	0.00508748	1.27894	22	10	12
KLB_rare_al1	-0.22073	-1.20897	-0.0101399	14	0	14
KLF14_rare_al2	0.257423	0.0286201	1.19262	8	4	4
KLHL11_rare_al1	0.0823029	0.0472348	0.123399	3	0	3
KLHL25_rare_al1	0.231114	0.00413228	0.819452	10	0	10
KLHL28_rare_al1	-0.119429	-0.267906	-0.0195367	3	1	2
KLHL35_rare_al1	0.238153	0.217092	0.259213	2	0	2
KLHL35_rare_al2	-0.445742	-0.448856	-0.442629	2	1	1
KLK5_rare_al1	-0.210176	-0.210176	-0.210176	1	0	1
KLK6_rare_al1	0.11484	0.0219773	0.207702	2	1	1
KLLN_rare_al1	-0.0441339	-0.0807731	-0.000510627	5	0	5
KLLN_rare_al2	-0.118578	-0.257029	-0.0141363	13	0	13
KLRB1_rare_al1	0.207586	0.0518879	0.363283	2	0	2
KMT2D_rare_al1	0.0994397	0.00555796	0.331811	19	0	19
KMT2D_rare_al2	-0.183402	-0.183402	-0.183402	1	1	0
KNDC1_rare_al1	-0.078397	-0.078397	-0.078397	1	1	0
KNTC1_rare_al1	0.201662	0.18261	0.220713	2	2	0
KRT10_rare_al2	-0.088172	-0.284749	-0.00396593	11	1	10
KRT13_rare_al1	0.0748425	0.0257329	0.26555	10	2	8
KRT16_rare_al1	0.146933	0.0140406	0.321041	11	0	11
KRT26_rare_al1	0.118595	0.0149732	0.360582	8	8	0
KRT27_rare_al1	-0.328527	-1.37459	-0.00483687	32	18	14
KRT32_rare_al1	-0.255729	-0.664368	-0.0012019	6	6	0
KRT72_rare_al1	0.0365368	0.0365368	0.0365368	1	0	1
KRT74_rare_al1	0.078373	0.00387799	0.188871	4	3	1
KRT75_rare_al1	0.105443	0.0126908	0.263511	5	1	4
KRT76_rare_al1	-0.178518	-0.551171	-0.00946906	23	19	4
KRT76_rare_al2	-1.07035	-1.947	-0.193701	2	0	2
KRT77_rare_al2	-0.305566	-0.742357	-0.00256036	10	10	0
KRT78_rare_al2	0.0373842	0.0373842	0.0373842	1	0	1
KRT82_rare_al1	-0.0875025	-0.104932	-0.0700725	2	0	2
KRT84_rare_al1	-0.253415	-0.704843	-0.00874534	13	1	12
KRT84_rare_al2	-0.245424	-1.03248	-0.0340758	14	3	11
KRTAP10-11_rare_al1	-0.157817	-0.848983	-0.00239799	34	21	13
KRTAP10-5_rare_al2	-0.630468	-1.33748	-0.0205654	19	0	19
KRTAP10-7_rare_al2	0.24619	0.0761	0.565607	6	0	6
KRTAP10-9_rare_al1	-0.0392027	-0.0740442	-0.00740207	5	4	1
KRTAP10-9_rare_al2	-0.00825736	-0.00825736	-0.00825736	1	0	1
KRTAP13-1_rare_al1	0.123129	0.123129	0.123129	1	0	1
KRTAP13-4_rare_al1	-0.729684	-0.729684	-0.729684	1	0	1
KRTAP6-3_rare_al1	0.0574627	0.0150865	0.099839	2	0	2
KSR2_rare_al1	0.143848	0.0680332	0.23436	5	1	4
KTN1_rare_al1	0.144312	0.144312	0.144312	1	0	1
L3MBTL4_rare_al1	-0.063687	-0.063687	-0.063687	1	0	1
LACTBL1_rare_al1	-0.0885755	-0.166842	-0.0462109	3	0	3
LAD1_rare_al1	-0.20285	-0.847524	-0.00567634	31	22	9
LAMA1_rare_al1	0.0450012	0.0450012	0.0450012	1	0	1
LAMA3_rare_al1	0.00723436	0.00723436	0.00723436	1	0	1
LAMA5_rare_al2	-0.142447	-0.201819	-0.0312346	3	0	3
LAMB2_rare_al1	-0.0433643	-0.0495927	-0.0371359	2	0	2
LAMC3_rare_al1	-0.136804	-0.395703	-0.0448458	5	4	1
LAMC3_rare_al2	-0.598044	-0.598044	-0.598044	1	1	0
LAPTM5_rare_al1	0.24357	0.00160778	0.948028	28	2	26
LARGE2_rare_al1	-0.118988	-0.226276	-0.0104969	6	0	6
LBP_rare_al1	-0.133265	-0.519507	-0.00664857	45	31	14
LCE2A_rare_al1	0.0703656	0.0703656	0.0703656	1	0	1
LCN12_rare_al1	0.171795	0.0349242	0.413997	3	1	2
LCN1_rare_al1	-0.311596	-0.311596	-0.311596	1	0	1
LCN6_rare_al1	-0.450531	-0.450531	-0.450531	1	0	1
LDB3_rare_al1	0.164236	0.0132342	0.659887	17	1	16
LDLR_rare_al1	0.605224	0.0749265	1.13552	2	0	2
LEMD1_rare_al1	-0.219344	-0.579763	-0.0180675	17	16	1
LETM2_rare_al1	0.0846162	0.0846162	0.0846162	1	1	0
LEXM_rare_al1	0.146512	0.0250225	0.268002	2	2	0
LGALS13_rare_al1	0.693101	0.693101	0.693101	1	1	0
LGR5_rare_al1	-0.0988024	-0.204047	-0.0232281	3	0	3
LHX3_rare_al1	-0.503616	-1.01366	-0.0631733	5	0	5
LIFR_rare_al1	0.222056	0.0582075	0.468371	9	5	4
LIG1_rare_al1	0.0892606	0.0287879	0.164428	3	1	2
LINS1_rare_al1	0.0893872	0.0893872	0.0893872	1	0	1
LIPJ_rare_al1	0.161735	0.079451	0.248564	4	4	0
LIPN_rare_al1	-0.376073	-0.96857	-0.0168471	9	9	0
LITAF_rare_al2	0.300312	0.00135962	0.829681	43	8	35
LLGL1_rare_al1	0.186677	0.0148199	0.566073	33	0	33
LLGL2_rare_al1	-0.216877	-0.945639	-0.00430848	29	5	24
LLGL2_rare_al2	-0.249423	-0.804041	-0.00505754	24	5	19
LMF1_rare_al1	-0.156059	-0.38595	-0.00513285	20	5	15
LMF2_rare_al1	0.136048	0.029178	0.55602	14	3	11
LMLN2_rare_al1	-0.0614454	-0.14057	-0.0124618	4	1	3
LMNTD1_rare_al1	0.120204	0.0058346	0.41617	22	0	22
LMO2_rare_al2	0.264226	0.264226	0.264226	1	0	1
LOC100129083_rare_al1	-0.239712	-0.239712	-0.239712	1	1	0
LOC110117498-PIK3R3;PIK3R3_rare_al1	-0.0587521	-0.0587521	-0.0587521	1	0	1
LOC149373_rare_al1	0.0252039	0.0252039	0.0252039	1	0	1
LOC388813_rare_al1	-0.0634188	-0.0634188	-0.0634188	1	0	1
LOC389602_rare_al1	0.0309474	-0.0153502	0.123216	4	1	3
LOR_rare_al2	0.173633	0.173633	0.173633	1	0	1
LOXHD1_rare_al2	0.0440778	0.0440778	0.0440778	1	0	1
LOX_rare_al1	-0.137789	-0.137789	-0.137789	1	1	0
LOX_rare_al2	-1.1228	-1.1228	-1.1228	1	1	0
LPA_rare_al1	0.0288459	0.0165607	0.0411312	2	0	2
LPCAT2_rare_al1	-0.194745	-0.64895	-0.0033767	19	9	10
LPIN2_rare_al1	-0.0443562	-0.0443562	-0.0443562	1	0	1
LPP_rare_al1	-0.127967	-0.366521	-0.00805539	7	6	1
LRBA_rare_al1	0.1638	0.00139534	0.392813	11	6	5
LRCH1_rare_al1	0.262411	0.0869658	0.437857	2	2	0
LRCH4_rare_al1	0.297784	0.0273547	1.53643	16	14	2
LRFN3_rare_al1	-0.395083	-1.55724	-0.014256	29	15	14
LRGUK_rare_al2	-0.0440928	-0.0440928	-0.0440928	1	1	0
LRIG1_rare_al1	-0.00363218	-0.00363218	-0.00363218	1	1	0
LRP11_rare_al1	0.306111	0.306111	0.306111	1	0	1
LRP1_rare_al1	-0.054335	-0.054335	-0.054335	1	1	0
LRP2_rare_al2	0.713203	0.119799	1.27945	7	4	3
LRP5L_rare_al1	0.0829548	0.0829548	0.0829548	1	0	1
LRP5L_rare_al2	-0.70707	-0.772357	-0.641782	2	1	1
LRP5_rare_al1	0.394998	0.341927	0.448069	2	2	0
LRRC14B_rare_al1	-0.530395	-3.49346	-0.000992599	78	52	26
LRRC14B_rare_al2	-0.469881	-1.28143	-0.0188452	41	8	33
LRRC17_rare_al1	0.272742	0.00464296	1.37033	41	18	23
LRRC23_rare_al1	-0.465166	-1.02975	-0.00802813	8	0	8
LRRC2_rare_al1	0.202837	0.0584226	0.5068	13	13	0
LRRC30_rare_al1	0.021265	0.0204847	0.0220453	2	1	1
LRRC38_rare_al1	-0.128398	-0.199373	-0.07942	6	0	6
LRRC40_rare_al1	-0.00998708	-0.00998708	-0.00998708	1	0	1
LRRC4C_rare_al1	0.246515	0.246515	0.246515	1	0	1
LRRC53_rare_al1	0.0517373	0.00654341	0.14469	11	1	10
LRRC53_rare_al2	0.175523	0.0680646	0.312901	8	0	8
LRRC75B_rare_al1	0.176205	0.0383794	0.410777	8	4	4
LRRC75B_rare_al2	0.472105	0.214347	0.766729	4	2	2
LRRFIP1_rare_al2	0.165521	0.127569	0.224531	3	3	0
LRRIQ1_rare_al1	-0.0581823	-0.072411	-0.0439535	2	0	2
LRTM1_rare_al2	0.369239	0.231318	0.50716	2	0	2
LRTM2_rare_al1	0.104145	0.104145	0.104145	1	0	1
LTBP2_rare_al1	-0.094326	-0.18814	-0.00399861	3	0	3
LTBP3_rare_al1	0.262964	0.0641268	0.461801	2	0	2
LTF_rare_al1	0.151812	0.151812	0.151812	1	1	0
LTN1_rare_al2	0.527097	0.527097	0.527097	1	1	0
LVRN_rare_al1	-0.868069	-0.868069	-0.868069	1	0	1
LXN_rare_al1	-0.168154	-0.252202	-0.0627895	4	0	4
LY75;LY75-CD302_rare_al1	-0.343163	-0.736478	-0.129212	8	6	2
LY75;LY75-CD302_rare_al2	0.116879	0.00745639	0.274241	10	0	10
LYRM2_rare_al1	-0.380706	-1.32348	-0.00754822	40	11	29
LYST_rare_al1	-0.0190107	-0.0250172	-0.0148522	3	0	3
LZTS1_rare_al1	-0.0806629	-0.195259	-0.0243751	6	5	1
MAB21L4_rare_al1	-0.272152	-0.950535	-0.0380903	9	3	6
MACF1_rare_al1	0.0928759	0.0367364	0.182068	3	2	1
MAGEA11_rare_al1	0.37233	0.187951	0.783167	28	28	0
MAGEC1_rare_al1	0.119936	0.00865795	0.234451	5	5	0
MAGEE1_rare_al1	-0.0935477	-0.093619	-0.0934764	2	2	0
MAGEF1_rare_al1	-0.132291	-0.132291	-0.132291	1	0	1
MAGEL2_rare_al1	0.146375	0.00828048	0.607395	15	0	15
MAGI1_rare_al2	0.299778	0.0060011	0.709983	5	0	5
MAMDC4_rare_al1	-0.298134	-1.30076	-0.00884983	45	34	11
MAML1_rare_al1	0.0932479	0.0090291	0.2465	3	0	3
MAP1B_rare_al1	-0.169359	-0.423374	-0.0124448	5	0	5
MAP3K15_rare_al1	0.128329	0.113167	0.143491	2	2	0
MAP3K19_rare_al1	-0.435374	-0.435374	-0.435374	1	1	0
MAP3K19_rare_al2	0.0450884	0.0304696	0.0597073	2	0	2
MAP3K20_rare_al1	-0.0730618	-0.114714	-0.0298748	3	3	0
MAP4K2_rare_al1	-0.176063	-0.470023	-0.0236079	8	4	4
MAP4K2_rare_al2	-0.0787258	-0.262924	-0.0013913	7	1	6
MAP7D3_rare_al1	-0.0895407	-0.168773	-0.0103089	2	2	0
MAP7_rare_al2	0.265849	0.0523586	0.50313	5	0	5
MAP9_rare_al1	-0.372153	-0.372153	-0.372153	1	1	0
MAPK13_rare_al1	-0.365686	-1.19466	-0.0174301	48	31	17
MAPK1_rare_al1	-0.26605	-0.26605	-0.26605	1	0	1
MAPK1_rare_al2	-0.435544	-1.48957	-0.0128577	18	7	11
MAPKAPK2_rare_al1	0.14104	0.0202912	0.308785	3	0	3
MARCHF10_rare_al1	0.174014	0.0199238	0.365524	5	0	5
MASP1_rare_al1	-0.288192	-1.05339	-0.002205	29	1	28
MAST2_rare_al1	-0.303199	-1.07973	-0.000219257	43	22	21
MAST4_rare_al2	0.101833	-0.0461825	0.341245	7	4	3
MAZ_rare_al1	-0.112871	-0.164107	-0.0197112	3	0	3
MBTPS1_rare_al1	-0.0264024	-0.0264024	-0.0264024	1	0	1
MC1R_rare_al1	-0.370144	-1.83294	-0.0160405	57	46	11
MCAM_rare_al1	-0.196067	-0.196067	-0.196067	1	0	1
MCC_rare_al1	-0.0125813	-0.0125813	-0.0125813	1	1	0
MCC_rare_al2	-0.384253	-0.578841	-0.189666	2	2	0
MCEMP1_rare_al1	-0.290449	-0.712568	-0.0215269	3	3	0
MCHR1_rare_al2	0.323254	0.323254	0.323254	1	0	1
MCM3AP_rare_al1	0.172292	0.0206326	0.33895	5	2	3
MCM5_rare_al1	0.246908	0.0270886	0.73733	18	6	12
MCM6_rare_al1	-0.188733	-0.655794	-0.0552689	6	4	2
MCM8_rare_al1	-0.00484614	-0.00484614	-0.00484614	1	1	0
MCM9_rare_al1	0.101757	0.00439995	0.326398	7	7	0
MEA1_rare_al1	0.0568674	0.0568674	0.0568674	1	0	1
MEAK7_rare_al1	-0.165427	-0.429434	-0.0199674	18	14	4
MECOM_rare_al1	0.0522054	0.00500759	0.0994032	2	0	2
MED13_rare_al1	0.0330142	0.0330142	0.0330142	1	0	1
MED19_rare_al1	0.472088	0.0759165	1.24294	5	0	5
MEFV_rare_al1	-0.170778	-0.246241	-0.0953141	2	2	0
MEGF6_rare_al1	-0.155911	-0.155911	-0.155911	1	0	1
MEGF8_rare_al1	-0.252847	-1.29048	-4.45844e-05	54	27	27
MEGF8_rare_al2	-0.240986	-0.837272	-0.00778678	14	7	7
MEI1_rare_al2	-0.160582	-0.200791	-0.116163	3	1	2
METAP1D_rare_al1	0.124865	0.0435116	0.274965	3	3	0
METTL22_rare_al1	0.435442	0.0232771	2.19974	26	25	1
MET_rare_al1	0.305341	0.305341	0.305341	1	0	1
MFN1_rare_al1	0.0291324	0.0237549	0.0345099	2	0	2
MFRP_rare_al1	-0.52583	-0.52583	-0.52583	1	1	0
MFSD12_rare_al1	0.158434	0.0203318	0.423341	15	13	2
MFSD6L_rare_al2	0.126402	0.126402	0.126402	1	1	0
MFSD6_rare_al1	0.00169243	0.00169243	0.00169243	1	0	1
MGAM_rare_al1	-0.0873917	-0.169067	-0.0133351	11	11	0
MGAM_rare_al2	-0.479255	-0.479255	-0.479255	1	0	1
MGAT5B_rare_al1	0.1575	0.116976	0.232858	3	0	3
MGST2_rare_al1	0.274796	0.0605061	0.652598	4	0	4
MIA2_rare_al2	0.374587	0.0256956	1.0989	34	6	28
MIA3_rare_al1	-0.252531	-0.287729	-0.217333	2	0	2
MICAL2_rare_al1	0.0456763	0.0117748	0.102234	3	1	2
MICAL2_rare_al2	0.342021	0.0688275	0.672343	4	2	2
MICAL3_rare_al1	-0.135397	-0.412006	-0.0125312	21	1	20
MICAL3_rare_al2	0.402229	0.160931	0.643527	2	0	2
MICU3_rare_al1	0.532419	0.0357506	1.86151	7	7	0
MINAR1_rare_al1	0.057393	0.00202587	0.114621	3	0	3
MIPEP_rare_al2	0.218197	0.218197	0.218197	1	1	0
MIS18BP1_rare_al1	-0.0619023	-0.159446	-0.000480188	7	0	7
MISP3_rare_al1	0.226757	0.0205943	0.69355	16	3	13
MISP_rare_al1	-0.140765	-0.408129	-0.0228452	11	1	10
MKKS_rare_al1	0.179429	0.0133607	0.345497	2	1	1
MLC1_rare_al1	0.0786263	0.0786263	0.0786263	1	0	1
MLH1_rare_al1	-0.0805821	-0.19498	-0.0107901	5	0	5
MLH1_rare_al2	-0.504122	-0.504122	-0.504122	1	0	1
MLKL_rare_al2	-0.0401427	-0.125035	0.0447495	2	1	1
MLLT3_rare_al1	0.380279	0.010807	1.73945	69	37	32
MLPH_rare_al1	-0.12803	-0.12803	-0.12803	1	1	0
MMP17_rare_al1	-0.0749842	-0.208456	-0.00575535	4	0	4
MMP20_rare_al1	-0.0703058	-0.131595	-0.0287796	3	0	3
MMP25_rare_al1	-0.019259	-0.019259	-0.019259	1	0	1
MMRN1_rare_al1	0.0835523	0.00175566	0.233626	14	4	10
MMS19_rare_al1	-0.300277	-0.300277	-0.300277	1	0	1
MOGS_rare_al1	0.308483	0.00107013	1.0164	49	12	37
MON1A_rare_al1	-0.250012	-0.722408	-0.0178161	17	0	17
MON2_rare_al1	-0.163386	-0.250524	-0.0671783	3	0	3
MORC1_rare_al1	0.334658	0.334658	0.334658	1	0	1
MPDZ_rare_al2	-0.138637	-0.348753	-0.0160928	29	4	25
MPHOSPH10_rare_al1	0.114767	0.107896	0.121638	2	0	2
MPHOSPH10_rare_al2	0.0167296	0.0167296	0.0167296	1	0	1
MPHOSPH9_rare_al1	0.157084	0.157084	0.157084	1	1	0
MRGPRX1_rare_al1	-0.00272274	-0.00272274	-0.00272274	1	0	1
MRGPRX2_rare_al1	0.121249	0.0842969	0.158201	2	0	2
MRI1_rare_al1	0.252005	0.252005	0.252005	1	0	1
MRNIP_rare_al1	-0.100501	-0.142646	-0.0583551	2	1	1
MROH2A_rare_al1	-0.0497928	-0.0497928	-0.0497928	1	1	0
MROH2B_rare_al1	0.245616	0.00807024	1.02515	14	0	14
MROH5_rare_al1	-0.291817	-0.773498	-0.0302759	3	3	0
MROH7_rare_al1	-0.171611	-0.171611	-0.171611	1	0	1
MRPL11_rare_al1	-0.280858	-0.698971	-0.0167828	4	0	4
MRPL30_rare_al1	-0.154189	-0.236397	-0.0719812	2	0	2
MRPL38_rare_al1	-0.175882	-0.84439	-0.00793771	15	11	4
MRPL46_rare_al1	-0.18845	-0.678357	-0.0108156	44	5	39
MRPL58_rare_al1	-0.356803	-0.614251	-0.254394	4	0	4
MRPS30_rare_al1	0.590603	0.590603	0.590603	1	1	0
MRPS9_rare_al1	-0.142514	-0.142514	-0.142514	1	0	1
MRTFB_rare_al1	0.715257	0.0273993	1.706	18	5	13
MRVI1_rare_al1	-0.29325	-0.29325	-0.29325	1	0	1
MS4A15_rare_al1	-0.204163	-0.429848	-0.0972163	7	0	7
MSH6_rare_al1	-0.0543869	-0.133974	-0.0223512	5	1	4
MSLN_rare_al1	0.044764	0.044764	0.044764	1	0	1
MSS51_rare_al2	0.0271811	0.0271811	0.0271811	1	0	1
MTERF1_rare_al1	-0.188796	-0.631201	-0.0361641	29	4	25
MTERF2_rare_al1	0.198533	0.198533	0.198533	1	0	1
MTERF2_rare_al2	0.25781	0.0128801	0.964059	42	12	30
MTHFD1L_rare_al2	0.0261939	0.0261939	0.0261939	1	0	1
MTHFR_rare_al2	0.186224	0.0859339	0.286515	2	0	2
MTMR12_rare_al1	0.0727744	0.0727744	0.0727744	1	0	1
MTMR8_rare_al1	0.254374	0.0779471	0.543554	3	3	0
MTOR_rare_al1	-0.176697	-0.310774	-0.0426207	2	0	2
MTRR_rare_al1	0.318432	0.0312706	0.868551	3	0	3
MTUS2_rare_al1	0.181889	0.103052	0.338213	4	0	4
MUC12_rare_al2	-0.233982	-0.376691	-0.0912727	2	1	1
MUC16_rare_al2	0.0898519	0.00737863	0.146926	10	1	9
MUC17_rare_al1	-0.170789	-0.326431	-0.00458261	6	1	5
MUC17_rare_al2	-0.338829	-1.02938	-0.0146151	20	3	17
MUC19_rare_al2	-0.295188	-0.784366	-0.0198745	4	3	1
MUC3A_rare_al2	0.762265	0.491559	1.03297	2	0	2
MUC5B_rare_al2	-0.55226	-1.79885	-0.0160112	14	2	12
MYBBP1A_rare_al2	0.362066	0.362066	0.362066	1	1	0
MYBPC2_rare_al2	0.156544	0.0218494	0.318126	5	2	3
MYBPC3_rare_al1	0.248324	0.0122722	1.02336	10	10	0
MYCBPAP_rare_al1	-0.173668	-0.296345	-0.0509908	2	2	0
MYEOV_rare_al2	-0.222392	-0.222392	-0.222392	1	0	1
MYH13_rare_al1	-0.155397	-0.155397	-0.155397	1	1	0
MYH15_rare_al1	0.146363	0.000990737	0.428193	12	12	0
MYH1_rare_al1	0.155178	0.0707525	0.345774	4	1	3
MYH2_rare_al1	-0.148985	-0.494009	-0.0330816	15	3	12
MYH2_rare_al2	-0.759555	-0.759555	-0.759555	1	0	1
MYH4_rare_al2	0.306114	0.0523273	0.835211	5	1	4
MYH6_rare_al1	-0.15743	-0.35626	-0.0473167	3	0	3
MYH8_rare_al1	-0.0557184	-0.0639477	-0.0474892	2	0	2
MYH9_rare_al1	0.242588	0.0581463	0.42703	2	2	0
MYL5;SLC49A3_rare_al1	-0.209113	-0.636762	-0.00571887	15	0	15
MYL7_rare_al1	0.359023	0.0319524	0.686094	2	2	0
MYLK_rare_al1	-0.187153	-0.761652	-0.00714475	23	6	17
MYO10_rare_al1	0.113691	0.0441292	0.173168	3	0	3
MYO10_rare_al2	-0.374038	-0.961115	-0.0280934	26	9	17
MYO15B_rare_al2	0.0773762	-0.0112804	0.237492	3	0	3
MYO16_rare_al1	-0.114671	-0.114671	-0.114671	1	0	1
MYO18B_rare_al1	0.153335	0.00874808	0.438478	9	2	7
MYO1C_rare_al1	0.0709909	0.0132658	0.143969	7	6	1
MYO1D_rare_al1	0.0534811	0.0534811	0.0534811	1	1	0
MYO1D_rare_al2	0.159393	0.00973782	0.476569	6	5	1
MYO3A_rare_al1	0.0553229	0.0553229	0.0553229	1	1	0
MYO3B_rare_al1	-0.108778	-0.401851	-0.00423087	11	0	11
MYO3B_rare_al2	0.122844	0.122844	0.122844	1	0	1
MYO5A_rare_al1	-0.565483	-1.33249	-0.0903703	5	3	2
MYO5A_rare_al2	-0.370626	-1.18925	-0.0171586	26	9	17
MYO5B_rare_al1	0.333137	0.0174778	1.01492	5	3	2
MYO7A_rare_al1	0.0805119	0.0471484	0.138684	3	1	2
MYO7A_rare_al2	0.399461	0.132887	0.619705	3	0	3
MYO7B_rare_al1	0.0347127	0.0347127	0.0347127	1	1	0
MYO9B_rare_al1	0.278822	0.00567111	0.834867	65	50	15
MYOF_rare_al1	-0.0211457	-0.0395438	-0.00274773	2	0	2
MYPN_rare_al1	-0.199653	-0.435518	-0.0143889	6	0	6
MYRIP_rare_al2	0.151962	0.00811884	0.543273	8	3	5
MZT2A_rare_al2	0.045143	0.045143	0.045143	1	0	1
N4BP2_rare_al1	0.0649582	0.00632594	0.179646	6	6	0
N6AMT1_rare_al1	-0.248793	-0.248793	-0.248793	1	0	1
NADK_rare_al1	-0.181806	-0.181806	-0.181806	1	0	1
NAP1L5_rare_al1	-0.176837	-0.662719	-0.00483129	16	9	7
NAT10_rare_al1	0.185677	0.00869225	0.385696	13	0	13
NAT1_rare_al1	-0.260952	-0.576215	-0.000876075	7	0	7
NAV2_rare_al1	0.140168	0.117941	0.162394	2	1	1
NAV3_rare_al1	-0.19163	-0.786338	-0.00257282	26	5	21
NAXD_rare_al1	0.185191	0.185191	0.185191	1	1	0
NBAS_rare_al2	-0.305701	-1.09002	-0.0385826	26	6	20
NBEAL1_rare_al1	-0.139095	-0.414132	-0.00783184	18	0	18
NBEAL2_rare_al2	0.00514535	0.00514535	0.00514535	1	0	1
NBPF3_rare_al1	-0.159893	-0.403724	-0.0168559	16	12	4
NBPF7_rare_al1	0.212881	0.0470224	0.372698	3	0	3
NCAM1_rare_al1	-0.208141	-0.776156	-0.0200888	27	1	26
NCAPD3_rare_al1	-0.0649156	-0.0649156	-0.0649156	1	0	1
NCAPH_rare_al1	-0.21294	-0.515525	-0.0158326	22	8	14
NCBP1_rare_al1	-0.415404	-0.415404	-0.415404	1	0	1
NCKAP5_rare_al1	-0.12293	-0.276056	-0.0190537	3	1	2
NCKIPSD_rare_al1	-0.189153	-0.189153	-0.189153	1	0	1
NCL_rare_al1	0.0751004	0.0689092	0.0812917	2	0	2
NCOA3_rare_al1	0.163391	0.0786102	0.285666	3	3	0
NCOR2_rare_al1	-0.064279	-0.120993	-0.00679569	9	0	9
NCOR2_rare_al2	-0.250687	-0.75664	-0.00991326	22	8	14
NDUFA10_rare_al1	-0.283711	-0.88336	-0.0049198	47	4	43
NDUFV3_rare_al1	-0.244591	-0.244591	-0.244591	1	1	0
NEBL_rare_al1	-0.363394	-1.09218	-0.0276298	5	5	0
NEB_rare_al2	0.281666	0.132532	0.4308	2	0	2
NECTIN2_rare_al1	0.500178	0.274964	0.725392	2	1	1
NECTIN3_rare_al1	0.086833	0.0608325	0.11086	3	0	3
NEDD4_rare_al1	-0.0942872	-0.0942872	-0.0942872	1	0	1
NEIL3_rare_al1	0.0390367	0.0323759	0.0456975	2	0	2
NEK10_rare_al1	-0.341038	-1.25284	-0.00193629	62	29	33
NEK1_rare_al1	-0.2271	-0.2271	-0.2271	1	0	1
NELL2_rare_al1	-0.529692	-3.09553	-0.00669209	62	27	35
NEPRO_rare_al1	0.161499	0.0656205	0.305242	7	0	7
NEPRO_rare_al2	0.389669	0.389669	0.389669	1	0	1
NES_rare_al1	0.176293	0.0240358	0.368346	14	4	10
NETO1_rare_al1	-0.129524	-0.129524	-0.129524	1	0	1
NEU3_rare_al1	0.0968198	0.0968198	0.0968198	1	0	1
NEURL4_rare_al1	-0.181515	-0.429875	-0.0202226	3	0	3
NEXMIF_rare_al1	0.0056164	0.0056164	0.0056164	1	1	0
NFASC_rare_al2	0.0299708	0.0299708	0.0299708	1	0	1
NFAT5_rare_al1	0.0772755	0.0362021	0.118349	2	1	1
NFATC1_rare_al1	0.163537	0.163537	0.163537	1	1	0
NFE2L3_rare_al1	0.0624794	0.0260888	0.110589	3	1	2
NFKBIE_rare_al1	-0.0692909	-0.138381	-0.000200741	2	2	0
NFXL1_rare_al1	0.0619615	0.0619615	0.0619615	1	1	0
NHLRC3_rare_al1	-0.146469	-0.146469	-0.146469	1	0	1
NHSL1_rare_al1	0.302945	0.302945	0.302945	1	0	1
NHSL2_rare_al1	0.258306	0.258306	0.258306	1	1	0
NIBAN1_rare_al1	0.0901281	0.0570505	0.120507	3	0	3
NID1_rare_al1	-0.131698	-0.235718	-0.0265649	8	2	6
NID1_rare_al2	-0.0211521	-0.0383856	-0.00391859	2	1	1
NID2_rare_al2	-0.340159	-0.567667	-0.037596	8	7	1
NISCH_rare_al1	0.0877343	0.00287605	0.165595	6	3	3
NKAPL_rare_al1	0.262807	0.0289799	0.651276	7	0	7
NKX1-1_rare_al1	0.51657	0.0179756	1.80927	64	35	29
NKX2-3_rare_al1	-0.144685	-0.40776	-0.0100296	11	0	11
NLN_rare_al1	0.265731	0.265731	0.265731	1	0	1
NLRC3_rare_al2	0.642162	0.0872753	1.81938	6	6	0
NLRC4_rare_al1	0.208015	0.0800075	0.440575	4	0	4
NLRC5_rare_al1	-0.0324503	-0.0642659	-0.012826	3	0	3
NLRP13_rare_al1	0.357466	0.0089076	1.41874	53	37	16
NLRP3_rare_al1	-0.213502	-0.213502	-0.213502	1	0	1
NLRP4_rare_al1	0.178062	0.00255496	0.581403	13	2	11
NLRP6_rare_al1	0.420209	0.0173397	1.22928	25	24	1
NLRP9_rare_al2	0.106116	0.106116	0.106116	1	0	1
NLRX1_rare_al1	0.236433	0.000980298	1.31154	17	8	9
NMBR_rare_al1	0.223561	0.0161282	0.748902	7	1	6
NMRK1_rare_al1	0.0909047	0.00778001	0.313126	14	6	8
NMUR1_rare_al1	0.144332	0.054169	0.234496	2	1	1
NMUR2_rare_al1	-0.0788502	-0.158455	-0.0142919	6	1	5
NNT_rare_al1	0.0296648	0.00259467	0.0605008	4	0	4
NNT_rare_al2	-0.0027996	-0.0027996	-0.0027996	1	1	0
NOC3L_rare_al1	-0.197093	-0.680741	-0.0266952	34	21	13
NOD2_rare_al1	0.172166	0.0776659	0.250163	3	0	3
NOL6_rare_al1	-0.0439173	-0.0439173	-0.0439173	1	0	1
NOP14_rare_al2	-0.230422	-0.714747	-0.0309935	6	3	3
NOP53_rare_al1	0.30967	0.22584	0.456068	5	0	5
NOS1_rare_al1	0.086996	0.086996	0.086996	1	1	0
NOTCH1_rare_al1	0.248842	0.00424974	1.23438	46	11	35
NOTCH2_rare_al2	-0.22256	-0.376913	-0.0682077	2	0	2
NOTCH3_rare_al1	-0.207572	-0.542712	-0.0399113	13	13	0
NOX4_rare_al1	-0.147482	-0.52431	-0.000754666	21	0	21
NOX5_rare_al1	-0.0466559	-0.0466559	-0.0466559	1	0	1
NOXO1_rare_al2	0.0338707	0.0338707	0.0338707	1	1	0
NPAP1_rare_al1	0.202904	0.0576499	0.545873	7	0	7
NPAT_rare_al1	0.34643	0.0372036	1.09882	6	6	0
NPDC1_rare_al1	0.134059	0.0366919	0.352	5	0	5
NPHP4_rare_al1	0.236435	0.0581285	0.450253	8	0	8
NPHS1_rare_al1	0.0519744	0.00505187	0.0876997	5	0	5
NPIPB11_rare_al2	-0.205407	-0.57921	-0.0125115	22	14	8
NPIPB2_rare_al2	-0.140384	-0.305082	-0.00351577	6	6	0
NPR3_rare_al1	0.0112183	0.0112183	0.0112183	1	0	1
NR1D1_rare_al1	-0.53064	-1.5509	-0.0160411	9	9	0
NRDE2_rare_al1	0.0923297	0.0608918	0.123768	2	0	2
NREP_rare_al1	-0.322629	-0.882446	-0.0147707	27	1	26
NRG2_rare_al2	0.380907	0.0862378	1.10581	27	7	20
NRIP1_rare_al1	-0.25009	-0.25009	-0.25009	1	0	1
NRIP2_rare_al1	-0.0986942	-0.142399	-0.051342	4	0	4
NRXN3_rare_al1	0.0150196	0.00858857	0.0214506	2	0	2
NSMCE2_rare_al1	-0.0869259	-0.0869259	-0.0869259	1	0	1
NT5C1B;NT5C1B-RDH14_rare_al1	0.312475	0.312475	0.312475	1	1	0
NT5DC1_rare_al1	0.116673	0.00154895	0.317456	5	1	4
NT5DC4_rare_al1	0.147649	0.0586686	0.341874	5	5	0
NT5DC4_rare_al2	0.796495	0.263709	1.19804	3	3	0
NT5E_rare_al1	0.55679	0.55679	0.55679	1	1	0
NTF4_rare_al1	-0.342531	-1.91169	-0.021883	21	18	3
NTN4_rare_al1	0.124218	0.124218	0.124218	1	1	0
NTSR1_rare_al1	0.138777	0.00863092	0.246657	15	11	4
NUDT13_rare_al1	0.132306	0.0569563	0.212615	3	0	3
NUDT17_rare_al1	-0.0661327	-0.149385	-0.00460462	3	0	3
NUDT7_rare_al1	-0.0150165	-0.0150165	-0.0150165	1	0	1
NUDT9_rare_al1	-0.26693	-0.693289	-0.0247082	43	7	36
NUF2_rare_al1	-0.348416	-1.14946	-0.00810191	33	19	14
NUMA1_rare_al2	-0.289681	-0.878357	-0.00577267	22	8	14
NUMBL_rare_al1	0.310088	0.030467	0.564419	5	0	5
NUP107_rare_al1	-0.349671	-0.621237	-0.0781049	2	2	0
NUP133_rare_al1	0.057054	0.0400732	0.0805358	3	1	2
NUP160_rare_al1	0.136784	0.0253902	0.240473	3	0	3
NUP188_rare_al1	-0.0704349	-0.0967941	-0.0213821	3	0	3
NUP205_rare_al1	0.188804	0.0401777	0.442749	7	0	7
NUP210_rare_al1	-0.0470366	-0.113951	-0.00850697	3	3	0
NUP85_rare_al1	0.345642	0.0523031	0.992675	10	0	10
NUTM1_rare_al1	-0.0691774	-0.0975335	-0.0232487	5	5	0
NUTM1_rare_al2	-0.110858	-0.181463	-0.0694547	5	0	5
NXPE1_rare_al1	-0.439626	-1.8038	-0.00424888	79	56	23
NXPE2_rare_al1	-0.174299	-0.361072	-0.0551848	4	1	3
NYAP2_rare_al2	0.387146	0.00191756	1.21873	16	12	4
NYNRIN_rare_al1	0.198071	0.198071	0.198071	1	0	1
OBSCN_rare_al2	0.0275805	-0.0627551	0.134188	4	2	2
OBSL1_rare_al1	-0.130098	-0.130098	-0.130098	1	1	0
OBSL1_rare_al2	-0.362166	-0.579887	-0.0365309	3	3	0
OCLM_rare_al1	0.15177	0.0257842	0.337561	14	1	13
OCM_rare_al1	0.139528	0.0350674	0.38317	8	0	8
ODC1_rare_al1	0.373962	0.0193326	0.821704	8	0	8
ODF1_rare_al2	-0.194023	-0.746527	-0.00261058	29	3	26
ODF2L_rare_al1	0.101558	0.101558	0.101558	1	0	1
ODF2L_rare_al2	0.301592	0.0701266	0.783329	10	1	9
OGA_rare_al1	0.292404	0.0464293	0.67296	13	6	7
OGDHL_rare_al1	0.158806	0.00487682	0.324829	6	5	1
OGFOD3_rare_al1	0.13397	0.0714872	0.196453	2	0	2
OLFML2B_rare_al1	-0.0537603	-0.0537603	-0.0537603	1	1	0
OMA1_rare_al1	0.0271621	0.0121397	0.0421845	2	0	2
OMD_rare_al1	0.278335	0.0305175	0.784925	16	0	16
OPN1LW_rare_al1	0.0883461	0.0883461	0.0883461	1	1	0
OPN3_rare_al1	-0.137527	-0.414046	-0.00438942	7	0	7
OPRM1_rare_al1	-0.0931198	-0.0931198	-0.0931198	1	0	1
OR10A5_rare_al1	0.327511	0.00240938	1.21655	27	6	21
OR10G8_rare_al2	0.0966837	0.0966837	0.0966837	1	0	1
OR10G9_rare_al2	0.20154	0.000805726	0.67097	8	2	6
OR10X1_rare_al2	0.0872963	0.0371741	0.113518	4	0	4
OR11H6_rare_al1	0.230901	0.153276	0.314901	5	0	5
OR13C5_rare_al1	0.0723097	0.0341998	0.11042	2	0	2
OR14I1_rare_al1	0.214232	0.0268202	0.454574	10	0	10
OR1L3_rare_al2	0.229879	0.229879	0.229879	1	0	1
OR1L4_rare_al1	0.0861396	0.0206645	0.126465	5	0	5
OR2B6_rare_al1	0.257914	0.224991	0.290837	2	1	1
OR2D2_rare_al1	-0.106204	-0.106204	-0.106204	1	1	0
OR2T10_rare_al1	-0.086445	-0.254919	-0.00258579	4	0	4
OR2T10_rare_al2	-0.162584	-0.632821	-0.0105766	28	2	26
OR2T11_rare_al2	-0.00672683	-0.0259246	0.0263851	3	0	3
OR3A1_rare_al1	0.0266372	-0.0212892	0.0745637	2	1	1
OR4C16_rare_al1	0.205494	0.0237652	0.427775	10	1	9
OR4P4_rare_al2	-0.0294806	-0.054272	-0.0046893	2	0	2
OR4X1_rare_al1	-0.209816	-1.03939	-0.0032076	30	19	11
OR51B4_rare_al2	0.0219187	0.0219187	0.0219187	1	1	0
OR51E1_rare_al1	0.0231774	0.0231774	0.0231774	1	0	1
OR51G1_rare_al1	-0.208073	-0.771163	-0.0116566	6	0	6
OR52H1_rare_al1	-0.111798	-0.169431	-0.0541647	2	1	1
OR56B4_rare_al1	-0.0440357	-0.0440357	-0.0440357	1	0	1
OR5F1_rare_al1	-0.28973	-0.94932	-0.0319005	20	20	0
OR5H14_rare_al1	-0.113071	-0.113071	-0.113071	1	0	1
OR5H14_rare_al2	-0.0681482	-0.136251	-4.51583e-05	2	1	1
OR5H1_rare_al2	-0.116391	-0.13735	-0.095431	2	1	1
OR5H6_rare_al1	-0.299536	-0.719449	-0.00597726	3	3	0
OR5J2_rare_al1	0.242501	0.0138923	0.953755	48	3	45
OR5K4_rare_al1	0.0139304	0.00888732	0.0190475	4	0	4
OR5R1_rare_al1	0.0749832	0.0749832	0.0749832	1	0	1
OR6C1_rare_al1	-0.223073	-0.434044	-0.0121023	2	0	2
OR6P1_rare_al1	0.172237	0.172237	0.172237	1	0	1
OR6S1_rare_al1	-0.17826	-0.618444	-0.00607529	20	2	18
OR6T1_rare_al2	0.0911185	0.0911185	0.0911185	1	0	1
OR7A10_rare_al2	0.348871	0.00851012	0.622532	6	2	4
OR8I2_rare_al1	-0.172655	-0.21386	-0.13145	2	1	1
ORAI1_rare_al2	0.399884	0.0713329	0.728434	2	2	0
OSBP2_rare_al2	-0.316705	-0.79062	-0.0454295	11	7	4
OSBPL5_rare_al1	0.0549841	0.0549841	0.0549841	1	0	1
OSBPL7_rare_al1	0.0954097	0.0954097	0.0954097	1	0	1
OSBPL9_rare_al1	-0.0373379	-0.0373379	-0.0373379	1	1	0
OSGIN1_rare_al1	-0.160532	-0.419772	-0.0104375	11	2	9
OSMR_rare_al1	0.110793	0.00267917	0.524686	13	4	9
OSMR_rare_al2	-0.552931	-0.700696	-0.405166	2	0	2
OTOF_rare_al2	-0.286758	-0.286758	-0.286758	1	0	1
OTOG_rare_al1	-0.784468	-0.784468	-0.784468	1	1	0
OTOG_rare_al2	-0.798688	-1.44613	-0.160525	4	4	0
OTOP3_rare_al1	-0.162171	-0.576438	-0.00680399	17	0	17
OTP_rare_al1	-0.108464	-0.177516	-0.0394125	2	1	1
OVCH1_rare_al1	-0.0617478	-0.0617478	-0.0617478	1	0	1
OVCH1_rare_al2	-0.448803	-1.14004	-0.067119	14	1	13
OVCH2_rare_al1	-0.193068	-0.402187	-0.0143152	7	0	7
OVCH2_rare_al2	-0.02061	-0.02061	-0.02061	1	0	1
OXCT1_rare_al1	-0.365232	-1.12683	-0.0695908	22	0	22
P2RX5_rare_al1	0.157027	0.0191861	0.294867	2	0	2
P2RY13_rare_al1	0.146869	0.00490428	0.798257	16	1	15
P3H1_rare_al1	-0.212881	-0.534329	-0.0283749	8	6	2
P4HA3_rare_al1	-0.236086	-0.723873	-0.0418414	8	4	4
P4HA3_rare_al2	-0.61801	-0.906816	-0.190491	3	0	3
P4HTM_rare_al1	-0.252994	-0.624666	-0.0652734	5	1	4
PABPN1L_rare_al1	-0.152715	-0.611037	-0.00124507	21	2	19
PABPN1L_rare_al2	0.453683	0.0628545	0.844512	2	1	1
PADI2_rare_al1	-0.230215	-0.41273	-0.0327371	6	6	0
PAGE2_rare_al1	-0.0524376	-0.117587	-0.00668795	4	4	0
PAK1_rare_al1	0.0605934	0.0605934	0.0605934	1	1	0
PALB2_rare_al1	-0.195204	-0.641203	-0.00351342	6	5	1
PALD1_rare_al1	0.310744	0.045387	0.896006	14	7	7
PALLD_rare_al1	-0.122598	-0.397366	-0.00477444	4	0	4
PAN2_rare_al1	0.159829	0.142404	0.177253	2	0	2
PAN3_rare_al1	-0.203904	-0.675507	-0.018873	14	0	14
PAPLN_rare_al2	-0.470003	-1.51737	-0.0507039	9	2	7
PAPPA2_rare_al1	0.151317	0.0649474	0.487554	9	2	7
PAQR6_rare_al2	-0.441299	-0.920595	-0.0206622	17	15	2
PAQR7_rare_al1	-0.0564492	-0.0602138	-0.0526846	2	0	2
PARD3B_rare_al1	-0.251385	-0.809595	-0.0180267	26	6	20
PARP15_rare_al1	-0.432021	-1.61449	-0.0207947	26	24	2
PARP16_rare_al1	0.048596	0.048596	0.048596	1	1	0
PARP4_rare_al1	0.14729	0.0105357	0.330677	3	0	3
PARPBP_rare_al1	0.0843061	0.0843061	0.0843061	1	0	1
PARPBP_rare_al2	0.244951	0.0165827	0.825534	34	8	26
PASD1_rare_al1	-0.141114	-0.394976	-0.0214737	6	6	0
PATL1_rare_al1	-0.693042	-0.693042	-0.693042	1	1	0
PAXIP1_rare_al1	-0.353613	-0.353613	-0.353613	1	0	1
PBX3_rare_al1	-0.0376226	-0.0376226	-0.0376226	1	0	1
PBX4_rare_al1	-0.0821398	-0.0821398	-0.0821398	1	1	0
PCARE_rare_al2	-0.487116	-0.894805	-0.0977356	4	3	1
PCDH7_rare_al1	0.088932	0.000279399	0.352799	14	0	14
PCDH9_rare_al2	1.66644	1.66644	1.66644	1	0	1
PCDHA12_rare_al1	0.00292902	0.00292902	0.00292902	1	1	0
PCDHA9_rare_al1	0.30202	0.30202	0.30202	1	0	1
PCDHAC1_rare_al2	-0.0554686	-0.0554686	-0.0554686	1	0	1
PCDHB10_rare_al1	-0.140796	-0.338612	-0.00665908	5	0	5
PCDHB12_rare_al1	-0.203479	-0.203479	-0.203479	1	0	1
PCDHB13_rare_al2	-0.311454	-0.54837	-0.0745384	2	0	2
PCDHB16_rare_al1	-0.041194	-0.041194	-0.041194	1	1	0
PCDHB2_rare_al1	-0.0606219	-0.0923612	-0.0182233	3	0	3
PCDHB6_rare_al1	0.312922	0.312922	0.312922	1	1	0
PCDHGA11_rare_al1	-0.0694936	-0.208723	-0.005067	6	1	5
PCDHGA2_rare_al2	-0.0957203	-0.176255	-0.040288	8	2	6
PCDHGA8_rare_al2	-0.0664361	-0.0664361	-0.0664361	1	0	1
PCDHGB3_rare_al1	0.311873	0.0258233	0.803135	6	4	2
PCDHGB5_rare_al1	-0.157064	-0.157064	-0.157064	1	1	0
PCDHGB6_rare_al2	0.112034	0.112034	0.112034	1	1	0
PCF11_rare_al1	0.147872	0.00811513	0.565609	7	0	7
PCLO_rare_al1	0.167593	0.000152635	0.331807	9	0	9
PCNT_rare_al2	-0.0825246	-0.140693	-0.0243565	2	0	2
PCNX2_rare_al2	-0.606531	-2.01741	-0.00868693	13	1	12
PCNX3_rare_al1	0.212355	0.039729	0.652768	37	21	16
PCSK6_rare_al1	0.0214432	0.0214432	0.0214432	1	0	1
PDCL3_rare_al1	0.516166	0.156733	1.31981	4	4	0
PDE5A_rare_al1	-0.254933	-0.551502	-0.00913145	5	0	5
PDE6C_rare_al1	-0.220547	-0.507943	-0.0855904	4	0	4
PDGFRB_rare_al1	0.359709	0.007779	1.22788	24	0	24
PDHA2_rare_al1	-0.0526535	-0.0526535	-0.0526535	1	0	1
PDIA2_rare_al2	0.185239	0.00577903	0.749633	15	8	7
PDILT_rare_al1	-0.163007	-0.528211	-0.0250667	18	7	11
PDLIM5_rare_al2	0.30867	0.169645	0.453452	4	4	0
PDX1_rare_al1	0.357433	0.00406344	1.52539	21	0	21
PDZD2_rare_al2	-0.477343	-1.02229	-0.102147	3	2	1
PDZD8_rare_al1	-0.156583	-0.272518	-0.0406476	2	0	2
PDZRN4_rare_al1	-0.101935	-0.237899	-0.0216287	3	2	1
PEG3;ZIM2_rare_al1	-0.144227	-0.331726	-0.0150465	5	0	5
PEG3_rare_al1	0.224914	0.0511357	0.398693	2	0	2
PELP1_rare_al1	-0.211905	-0.629465	-0.0116515	5	5	0
PER1_rare_al1	-0.0873014	-0.197014	-0.0193277	6	4	2
PER3_rare_al1	-0.0568981	-0.0568981	-0.0568981	1	0	1
PER3_rare_al2	-0.384917	-0.738692	-0.0196594	9	2	7
PEX12_rare_al1	-0.173325	-0.701022	-0.0136149	13	7	6
PFAS_rare_al1	0.00565283	0.00565283	0.00565283	1	0	1
PFN4_rare_al1	0.279787	0.130924	0.428651	2	2	0
PGAM2_rare_al1	-0.876765	-0.876765	-0.876765	1	1	0
PGAP1_rare_al1	-0.181824	-0.181824	-0.181824	1	0	1
PGBD2_rare_al1	-0.413373	-0.413373	-0.413373	1	0	1
PGBD2_rare_al2	-0.245822	-0.578021	-0.0441712	8	1	7
PGBD5_rare_al1	-0.0722314	-0.141796	-0.0173041	6	2	4
PGLYRP2_rare_al1	-0.129977	-0.252879	-0.00458213	5	0	5
PHC3_rare_al1	0.153608	0.101829	0.205388	2	0	2
PHF20_rare_al1	-0.311415	-0.495207	-0.127624	2	0	2
PHF2_rare_al1	0.131696	0.131696	0.131696	1	0	1
PHKB_rare_al1	0.105797	0.00476805	0.422378	16	0	16
PHLDB3_rare_al1	-0.158703	-0.485608	-0.0309461	9	0	9
PHLPP1_rare_al1	-0.0260854	-0.0264285	-0.0257422	2	0	2
PHLPP2_rare_al1	0.250678	0.00569469	0.692513	4	0	4
PHTF2_rare_al1	0.034522	0.034522	0.034522	1	0	1
PHYH_rare_al1	0.330041	0.00135028	1.76726	17	7	10
PI16_rare_al1	0.131371	0.00614897	0.297454	12	10	2
PI4K2A_rare_al1	-0.072433	-0.072433	-0.072433	1	0	1
PIEZO1_rare_al2	-0.200831	-0.827368	-0.0414542	15	1	14
PIGC_rare_al1	0.200543	0.0118697	0.736321	23	6	17
PIGM_rare_al1	-0.502574	-2.42268	-0.00160119	30	24	6
PIGU_rare_al1	-0.0838364	-0.26095	-0.00495834	10	1	9
PIK3C2A_rare_al1	-0.0973827	-0.29684	-0.00156338	12	2	10
PIK3C2B_rare_al1	0.162344	0.162344	0.162344	1	0	1
PIK3C2G_rare_al1	0.269423	0.00605543	1.3023	23	17	6
PITPNM1_rare_al2	0.459608	0.0506524	1.26037	11	2	9
PITPNM3_rare_al1	0.340064	0.163035	0.517093	2	2	0
PITRM1_rare_al1	-0.268262	-0.43034	-0.106183	2	2	0
PIWIL3_rare_al1	-0.148748	-0.630208	-0.0110689	20	0	20
PIWIL4_rare_al1	0.0291852	0.0291852	0.0291852	1	0	1
PIWIL4_rare_al2	-0.158469	-0.158469	-0.158469	1	1	0
PKD1L1_rare_al2	0.0675654	0.0171551	0.191977	5	0	5
PKD1L2_rare_al2	0.109892	0.0296915	0.291017	6	0	6
PKD2L1_rare_al1	-0.018906	-0.018906	-0.018906	1	0	1
PKDREJ_rare_al2	0.417632	0.314096	0.521169	2	0	2
PKHD1L1_rare_al2	0.0616419	0.00992735	0.153871	10	2	8
PKHD1_rare_al1	-0.193005	-0.992384	-0.0110253	22	16	6
PKHD1_rare_al2	-0.112779	-0.112779	-0.112779	1	0	1
PKP1_rare_al1	0.0655314	0.0655314	0.0655314	1	0	1
PKP3_rare_al1	0.130065	0.000927171	0.470498	32	0	32
PKP4_rare_al1	-0.121713	-0.121713	-0.121713	1	0	1
PLA2G3_rare_al1	0.174846	0.174846	0.174846	1	0	1
PLA2G4D_rare_al1	-0.183825	-0.464712	-0.009572	7	5	2
PLA2G4E_rare_al1	-0.16334	-0.277628	-0.00803815	6	0	6
PLA2G4F_rare_al1	0.12881	0.00415396	0.596788	40	22	18
PLA2R1_rare_al1	0.170519	0.00165487	1.54136	25	17	8
PLAU_rare_al1	-0.214129	-0.247824	-0.146826	4	4	0
PLB1_rare_al1	0.263223	0.020498	0.718088	23	14	9
PLBD2_rare_al1	-0.0629843	-0.121925	-0.0040436	2	0	2
PLCB2_rare_al1	-0.0280387	-0.0280387	-0.0280387	1	0	1
PLCG2_rare_al1	-0.160766	-0.325893	-0.00894494	5	5	0
PLCG2_rare_al2	-0.0323725	-0.164306	0.0992288	3	2	1
PLCH1_rare_al1	0.28019	0.0802915	0.480089	2	0	2
PLCXD1_rare_al2	-0.369357	-1.00224	-0.0185849	22	7	15
PLD1_rare_al2	0.821684	0.240056	2.49528	9	2	7
PLD2_rare_al1	0.525998	0.48486	0.567136	2	0	2
PLEC_rare_al2	0.240491	0.013336	0.540531	9	2	7
PLEKHA4_rare_al2	-0.256999	-0.647319	-0.00343954	11	9	2
PLEKHA5_rare_al1	0.0819077	0.0176353	0.14618	2	0	2
PLEKHA5_rare_al2	0.149481	0.00816023	0.427087	13	4	9
PLEKHA6_rare_al1	-0.203879	-0.203879	-0.203879	1	0	1
PLEKHD1_rare_al1	0.129551	0.129551	0.129551	1	0	1
PLEKHG1_rare_al1	-0.0714019	-0.0714019	-0.0714019	1	1	0
PLEKHG2_rare_al1	-0.111113	-0.181876	-0.0403495	2	0	2
PLEKHG3_rare_al1	0.230017	0.0108951	0.805375	6	0	6
PLEKHG5_rare_al1	-0.123361	-0.123361	-0.123361	1	1	0
PLEKHM2_rare_al1	-0.282223	-0.567457	-0.106692	4	0	4
PLG_rare_al1	-0.177815	-0.488598	-0.000342765	18	7	11
PLIN1_rare_al1	-0.289596	-0.638832	-0.0759457	11	11	0
PLIN2_rare_al1	-0.13177	-0.13177	-0.13177	1	0	1
PLK5_rare_al1	-0.191615	-0.459956	-0.0151075	9	0	9
PLOD1_rare_al1	0.136088	0.136088	0.136088	1	1	0
PLOD3_rare_al1	-0.0082494	-0.0082494	-0.0082494	1	0	1
PLPP6_rare_al1	-0.119973	-0.119973	-0.119973	1	1	0
PLXNA2_rare_al1	0.0876194	0.0876194	0.0876194	1	1	0
PLXNA4_rare_al1	0.0911993	0.00960112	0.210988	5	3	2
PLXNA4_rare_al2	0.138839	-0.00997402	0.244163	3	1	2
PLXNB1_rare_al1	0.192665	0.180483	0.213544	3	3	0
PLXNC1_rare_al1	-0.232867	-0.751454	-0.0114615	29	2	27
PM20D1_rare_al1	-0.0396306	-0.0396306	-0.0396306	1	0	1
PMEPA1_rare_al1	0.357595	0.00445785	1.51296	16	5	11
PMFBP1_rare_al2	0.372599	0.372599	0.372599	1	0	1
PNLDC1_rare_al1	-0.0376398	-0.0376398	-0.0376398	1	1	0
PNMA5_rare_al1	0.260103	0.00687431	0.599457	18	18	0
PNMT_rare_al1	0.0297544	0.0166208	0.042888	2	1	1
PNPLA5_rare_al1	0.160648	0.112417	0.208879	2	0	2
PNPLA7_rare_al2	-0.525349	-1.57726	-0.00108333	19	6	13
PODNL1_rare_al1	0.238142	0.0457022	0.423039	5	0	5
POFUT2_rare_al1	0.210219	0.0139821	0.722982	23	21	2
POGK_rare_al1	0.238855	0.238855	0.238855	1	0	1
POGZ_rare_al1	-0.104551	-0.104551	-0.104551	1	0	1
POLE_rare_al1	-0.216328	-0.883802	-0.0112764	25	0	25
POLG_rare_al1	-0.115867	-0.286695	-0.0384933	6	6	0
POLG_rare_al2	0.11513	0.077011	0.153248	2	0	2
POMC_rare_al1	-0.203891	-0.657518	-0.0822315	7	0	7
POSTN_rare_al1	0.0466565	0.024156	0.0691569	2	1	1
POU3F3_rare_al1	0.0580858	0.0580858	0.0580858	1	0	1
POU3F3_rare_al2	-0.14607	-0.282884	-0.00925653	2	2	0
POU4F1_rare_al1	-0.224809	-0.419394	-0.0302241	2	0	2
POU4F2_rare_al2	0.247236	0.247236	0.247236	1	0	1
PPARGC1B_rare_al1	0.0920876	0.0920876	0.0920876	1	0	1
PPEF2_rare_al2	-0.279453	-0.602607	-0.0270391	13	4	9
PPFIBP2_rare_al2	-0.0602696	-0.350516	0.125894	3	1	2
PPL_rare_al1	-0.0198795	-0.2163	0.129417	5	3	2
PPP1R12B_rare_al1	-0.165664	-0.326899	-0.0295863	12	0	12
PPP1R13B_rare_al1	0.0368687	0.0130042	0.0607332	2	0	2
PPP1R14A_rare_al1	-0.0549463	-0.0549463	-0.0549463	1	1	0
PPP1R26_rare_al1	0.192299	0.114848	0.26975	2	0	2
PPP1R32_rare_al2	0.262625	0.079932	0.445318	2	1	1
PPP1R3A_rare_al1	-0.0956031	-0.357708	-0.0019752	10	3	7
PPP1R3A_rare_al2	0.0962717	0.0754934	0.11705	2	0	2
PPP2R1B_rare_al1	-0.126366	-0.37613	-0.0344081	11	4	7
PPP4R2_rare_al1	0.158605	0.158605	0.158605	1	1	0
PPP6R1_rare_al1	0.146331	0.116554	0.176109	2	0	2
PPP6R2_rare_al1	-0.000120262	-0.000120262	-0.000120262	1	0	1
PPP6R2_rare_al2	-0.0219171	-0.112402	0.02577	3	2	1
PRAMEF17_rare_al1	-0.31848	-1.05884	-0.00340521	23	21	2
PRAMEF2_rare_al1	-0.0826847	-0.247849	-0.00657714	9	1	8
PRDM1_rare_al1	-0.199242	-0.403717	-0.00342372	4	4	0
PRICKLE1_rare_al2	-0.00716033	-0.00716033	-0.00716033	1	0	1
PRKD3_rare_al1	0.220974	0.030746	0.489738	3	0	3
PRLR_rare_al2	0.441159	0.441159	0.441159	1	0	1
PRMT7_rare_al1	-0.155688	-0.223764	-0.0207252	3	2	1
PRMT8_rare_al2	-0.533806	-1.39861	-0.0734871	5	1	4
PROM1_rare_al1	0.0320068	0.0320068	0.0320068	1	1	0
PRPF18_rare_al1	-0.026717	-0.026717	-0.026717	1	0	1
PRPF38B_rare_al1	-0.700763	-0.700763	-0.700763	1	1	0
PRR12_rare_al1	-0.018072	-0.018072	-0.018072	1	0	1
PRR14L_rare_al2	-0.13272	-0.13272	-0.13272	1	0	1
PRR22_rare_al1	-0.19682	-0.387539	-0.0202164	4	4	0
PRR22_rare_al2	0.058524	0.058524	0.058524	1	0	1
PRR27_rare_al1	0.200905	0.200905	0.200905	1	0	1
PRR36_rare_al1	-0.566149	-1.89429	-0.0536802	51	5	46
PRR5_rare_al1	-0.104495	-0.387868	-0.004624	11	0	11
PRRC2B_rare_al1	-0.0612104	-0.176128	-0.00151957	10	6	4
PRRC2C_rare_al1	-0.126122	-0.373591	-0.00934693	8	1	7
PRRT4_rare_al2	1.063	0.719528	1.35037	3	2	1
PRSS36_rare_al1	0.123571	0.123571	0.123571	1	0	1
PRSS41_rare_al1	-0.19791	-0.535099	-0.00771199	12	1	11
PRSS41_rare_al2	-0.114706	-0.246815	-0.0392966	5	0	5
PRSS55_rare_al1	0.052457	0.052457	0.052457	1	0	1
PRSS8_rare_al1	0.0499094	0.00565645	0.126521	3	0	3
PRTG_rare_al1	0.158613	0.00409947	0.536813	19	5	14
PRUNE2_rare_al1	0.0616561	0.00960123	0.127127	6	6	0
PRX_rare_al1	0.0524741	0.049684	0.0552641	2	2	0
PSAPL1_rare_al1	0.203534	0.000657809	1.33461	24	17	7
PSD4_rare_al1	-0.0572672	-0.0572672	-0.0572672	1	0	1
PSD4_rare_al2	-0.0978517	-0.0978517	-0.0978517	1	0	1
PSD_rare_al1	-0.176433	-0.379268	-0.0616541	3	3	0
PSG6_rare_al1	-0.111113	-0.209156	-0.00933811	5	1	4
PSG6_rare_al2	0.0577059	0.0577059	0.0577059	1	0	1
PSMB11_rare_al1	-0.35729	-1.22946	-0.0102146	20	18	2
PSMD5_rare_al1	0.663884	0.0286244	2.19061	11	11	0
PSMG3_rare_al1	1.4416	1.4416	1.4416	1	1	0
PTBP3_rare_al1	0.00111254	0.00111254	0.00111254	1	0	1
PTGDR2_rare_al1	0.13244	0.0384755	0.181957	3	0	3
PTGDR_rare_al1	-0.192617	-0.369073	-0.0928488	3	0	3
PTGER1_rare_al1	0.309827	0.00618392	0.688902	11	1	10
PTGER2_rare_al1	0.092052	0.00466136	0.201339	3	0	3
PTGES2_rare_al1	0.243946	0.00149739	0.459676	4	0	4
PTGFR_rare_al1	0.129778	0.011001	0.517746	6	3	3
PTK2B_rare_al1	0.0471592	0.0152712	0.0945094	4	3	1
PTN_rare_al1	-0.110898	-0.355374	-0.0120985	22	6	16
PTPN13_rare_al2	-0.166824	-0.166824	-0.166824	1	0	1
PTPN22_rare_al1	0.168338	0.168338	0.168338	1	0	1
PTPRB_rare_al1	0.178281	0.124418	0.232144	2	2	0
PTPRCAP_rare_al1	0.296887	0.0810555	0.683458	5	0	5
PTPRH_rare_al2	0.0134095	0.0134095	0.0134095	1	0	1
PTX4_rare_al1	0.207294	0.00546254	0.560393	6	0	6
PVRIG_rare_al1	0.185551	0.00673257	1.36006	24	12	12
PWP1_rare_al1	0.0204914	0.0204914	0.0204914	1	0	1
PXDN_rare_al1	0.325423	0.0408097	0.53655	11	11	0
PXN_rare_al1	0.439487	0.439487	0.439487	1	1	0
PYGL_rare_al1	0.262996	0.188053	0.38191	3	3	0
QPCTL_rare_al1	-0.0772537	-0.0772537	-0.0772537	1	0	1
QRICH2_rare_al1	-0.0988837	-0.206462	-0.0100639	4	0	4
QSER1_rare_al1	0.531504	0.531504	0.531504	1	1	0
QSOX1_rare_al1	-0.00543492	-0.00543492	-0.00543492	1	0	1
QSOX2_rare_al1	-0.441844	-2.32121	-0.0202352	43	34	9
R3HCC1L_rare_al1	-0.19529	-0.632381	-0.0184005	34	7	27
RAB38_rare_al1	0.101179	0.00530126	0.399	17	0	17
RAB3GAP1_rare_al1	0.236836	0.00426504	0.696844	60	48	12
RAB40B_rare_al2	-0.360723	-1.27798	-0.0199293	31	5	26
RABEPK_rare_al1	-0.234172	-0.911302	-0.004705	13	12	1
RAD51AP1_rare_al1	0.101013	0.101013	0.101013	1	0	1
RAD54L_rare_al1	0.111474	0.019329	0.279036	8	5	3
RAI1_rare_al1	0.299557	0.299557	0.299557	1	0	1
RAI1_rare_al2	0.383534	0.0813739	1.28494	6	0	6
RALBP1_rare_al1	-0.16253	-0.386395	-0.0159053	5	0	5
RALGAPA2_rare_al1	-0.212081	-0.212081	-0.212081	1	0	1
RALY_rare_al1	-0.238956	-0.330536	-0.147377	2	2	0
RANBP2_rare_al2	-0.345673	-1.32395	-0.0109477	30	12	18
RANBP9_rare_al2	0.396029	0.0881502	1.22705	10	4	6
RAPGEF6_rare_al1	-0.332739	-0.655417	-0.0547469	3	1	2
RASGRP4_rare_al1	-0.337145	-1.10124	-0.0109261	23	0	23
RBM11_rare_al1	-0.204664	-1.05793	-0.00278263	32	31	1
RBM12B_rare_al1	-0.0934122	-0.156515	-0.000867161	5	0	5
RBM15_rare_al1	0.163757	0.00693551	0.47034	20	0	20
RBM20_rare_al1	0.296565	0.0164095	0.987179	39	24	15
RBM28_rare_al1	0.130098	0.130098	0.130098	1	0	1
RBM6_rare_al1	0.256606	0.111966	0.515789	6	0	6
RBM6_rare_al2	0.857999	0.673316	1.04268	2	1	1
RCN1_rare_al1	-0.181732	-0.402291	-0.0141434	6	5	1
RDH10_rare_al1	0.939256	0.436464	1.94519	4	4	0
RECQL5_rare_al1	-0.304584	-1.06686	-0.0101091	16	6	10
RELN_rare_al1	-0.397951	-0.397951	-0.397951	1	0	1
RELN_rare_al2	0.196444	0.141322	0.251565	2	2	0
RELT_rare_al1	0.181474	0.0311326	0.563887	8	5	3
REV1_rare_al1	0.196345	0.0954896	0.365768	3	0	3
REX1BD_rare_al1	-0.100918	-0.100918	-0.100918	1	1	0
REXO1_rare_al1	0.271041	0.00593232	0.86488	50	21	29
RFLNB_rare_al1	-0.266775	-0.266775	-0.266775	1	0	1
RFTN2_rare_al1	-0.0826795	-0.139359	-0.0326013	6	1	5
RFX6_rare_al1	-0.226121	-1.28098	-0.00714179	60	32	28
RFX8_rare_al1	0.181723	0.181723	0.181723	1	0	1
RGL3_rare_al1	-0.207218	-0.260156	-0.154279	2	0	2
RGPD4_rare_al1	0.146548	0.000532242	0.351284	9	0	9
RGS11_rare_al1	-0.209073	-0.700729	-0.0609121	12	2	10
RGS11_rare_al2	-0.170829	-0.614364	-0.0174804	5	1	4
RGS12_rare_al1	-0.101878	-0.567464	-0.00396302	25	11	14
RGS12_rare_al2	-0.169134	-0.507832	-0.0006877	51	15	36
RGS22_rare_al1	0.114967	0.023204	0.282005	3	0	3
RGS9_rare_al2	-0.331234	-0.331234	-0.331234	1	0	1
RHBDL2_rare_al1	0.12432	5.62649e-05	0.397293	7	4	3
RHD_rare_al2	-0.185091	-0.424993	-0.0462089	11	0	11
RHOT2_rare_al1	-0.151333	-0.574868	-0.0297471	12	7	5
RIMBP3B;RIMBP3C_rare_al2	-0.485246	-0.676534	-0.293957	2	0	2
RIMS2_rare_al1	-0.053406	-0.053406	-0.053406	1	0	1
RIN3_rare_al1	-0.193786	-0.604974	-0.0176861	17	17	0
RIOK1_rare_al1	0.180761	0.0234048	0.429408	6	0	6
RIOX2_rare_al1	-0.125547	-0.125547	-0.125547	1	1	0
RIPK4_rare_al1	0.187292	0.0227833	0.47118	12	0	12
RIPOR2_rare_al1	0.144132	0.083525	0.20474	2	2	0
RIPOR3_rare_al1	0.23283	0.0408549	0.424804	2	0	2
RIPOR3_rare_al2	-0.145977	-0.272461	-0.00526849	4	2	2
RMI1_rare_al1	0.0306082	0.00638414	0.0753115	3	0	3
RNF135_rare_al1	-0.152154	-0.403483	-0.0054666	25	4	21
RNF135_rare_al2	-0.128883	-0.466689	-0.00343351	21	5	16
RNF186_rare_al1	0.0028161	0.0028161	0.0028161	1	1	0
RNF19B_rare_al2	0.0632791	0.0632791	0.0632791	1	1	0
RNF223_rare_al1	-0.0978297	-0.22131	-0.000966573	6	3	3
RNF224_rare_al2	-0.0741171	-0.0741171	-0.0741171	1	0	1
RNGTT_rare_al1	-0.109465	-0.109465	-0.109465	1	1	0
RNPEPL1_rare_al1	-0.434717	-1.73745	-0.0310799	18	17	1
RNPEPL1_rare_al2	-0.454906	-0.454906	-0.454906	1	1	0
ROBO3_rare_al2	0.688525	0.0700999	2.08842	13	7	6
RPAP1_rare_al1	-0.187251	-0.187251	-0.187251	1	1	0
RPF1_rare_al1	0.185096	0.0322064	0.292573	4	4	0
RPGRIP1_rare_al1	-0.138805	-0.646757	-0.0069327	16	0	16
RPL3L_rare_al1	0.254997	0.0113811	0.939322	23	5	18
RPP30_rare_al1	0.0750041	0.0231618	0.143492	3	0	3
RPS6KA2_rare_al1	-0.0697736	-0.0697736	-0.0697736	1	0	1
RPS6KA5_rare_al1	0.249009	0.00869078	0.915933	34	13	21
RPS6KC1_rare_al1	-0.309889	-0.809225	-0.0233158	39	9	30
RPUSD1_rare_al2	0.312155	0.0638339	1.81493	18	3	15
RPUSD3_rare_al1	-0.334197	-0.949571	-0.0223125	39	38	1
RPUSD3_rare_al2	-0.280995	-1.04681	-0.00732369	44	17	27
RRAS_rare_al1	0.265865	0.265865	0.265865	1	0	1
RRBP1_rare_al1	0.0530607	0.0322312	0.0738902	2	2	0
RRP8_rare_al1	-0.178562	-0.607302	-0.0208848	7	0	7
RRS1_rare_al1	0.0955899	0.0250429	0.183094	4	0	4
RSF1_rare_al1	0.106224	0.0116126	0.319633	17	6	11
RSKR_rare_al1	-0.10853	-0.154408	-0.0626521	2	0	2
RSL1D1_rare_al1	0.219246	0.219246	0.219246	1	0	1
RSPO4_rare_al1	0.609011	0.00090593	2.29258	66	53	13
RTL1_rare_al1	0.0649821	0.0118176	0.157679	5	0	5
RTP4_rare_al1	-0.0961174	-0.0961174	-0.0961174	1	0	1
RUBCN_rare_al2	-0.402087	-1.57823	-0.0198765	23	5	18
RUFY4_rare_al1	-0.241491	-0.282308	-0.20821	3	0	3
RUSC2_rare_al1	-0.119305	-0.136112	-0.108712	3	2	1
RXFP2_rare_al1	-0.24366	-0.735005	-0.00337883	43	9	34
RXFP4_rare_al1	-0.0532596	-0.130111	-0.00770217	3	0	3
RYR3_rare_al1	0.148124	0.067296	0.298089	4	3	1
SAA2_rare_al1	0.535203	0.535203	0.535203	1	1	0
SAMD9_rare_al1	-0.090309	-0.34655	-0.00217431	21	18	3
SAMD9_rare_al2	-0.694242	-0.69594	-0.692544	2	2	0
SARS2_rare_al1	0.104269	0.0192537	0.278961	11	4	7
SARS2_rare_al2	0.580137	0.0718288	1.67918	19	6	13
SART1_rare_al1	-0.642957	-0.642957	-0.642957	1	1	0
SASH1_rare_al1	-0.251603	-0.706704	-0.0640778	12	11	1
SBF1_rare_al1	0.107481	0.0126433	0.236409	7	0	7
SBSN_rare_al1	-0.0651003	-0.103231	-0.00798987	3	3	0
SCAF1_rare_al1	0.126465	0.126465	0.126465	1	1	0
SCAF8_rare_al1	0.294211	0.000146363	1.23246	48	28	20
SCARB2_rare_al1	0.794394	0.794394	0.794394	1	0	1
SCN1B_rare_al1	0.309456	0.131677	0.618757	6	1	5
SCN9A_rare_al1	-0.211489	-0.673944	-0.0274853	17	14	3
SCNN1G_rare_al1	-0.0720042	-0.0720042	-0.0720042	1	0	1
SCTR_rare_al1	-0.0852391	-0.0852391	-0.0852391	1	0	1
SCUBE1_rare_al1	0.081995	0.00237722	0.190515	9	0	9
SCUBE1_rare_al2	-0.043762	-0.043762	-0.043762	1	0	1
SCUBE3_rare_al1	-0.123089	-0.458588	-0.00756238	12	6	6
SCYL1_rare_al1	-0.638628	-1.04258	-0.234673	2	0	2
SDCBP2_rare_al1	-0.170502	-0.416285	-0.000530427	16	0	16
SDE2_rare_al1	0.0438631	0.0438631	0.0438631	1	0	1
SDF2L1_rare_al1	0.177937	0.0348151	0.321058	2	0	2
SDHD_rare_al1	-0.147727	-0.276718	-0.0792938	6	0	6
SDK1_rare_al2	0.19088	0.000190615	0.60905	27	2	25
SDK2_rare_al1	-0.163516	-0.512427	-0.0468488	8	3	5
SDR39U1_rare_al1	0.177976	0.048933	0.44355	4	4	0
SDR39U1_rare_al2	0.237583	0.149167	0.325999	2	2	0
SDR42E1_rare_al1	0.291947	0.113877	0.460084	3	0	3
SDSL_rare_al1	-0.0119424	-0.0119424	-0.0119424	1	0	1
SEC14L6_rare_al1	0.130398	0.00248366	0.401504	5	0	5
SEC16A_rare_al1	-0.0129762	-0.0129762	-0.0129762	1	1	0
SEC23IP_rare_al1	-0.227389	-0.7996	-0.0137713	15	2	13
SEC24D_rare_al1	0.29741	0.0805489	0.606251	6	2	4
SEC24D_rare_al2	0.065833	0.065833	0.065833	1	1	0
SEC31B_rare_al1	-0.258903	-0.258903	-0.258903	1	1	0
SELENOO_rare_al2	-0.808786	-0.808786	-0.808786	1	1	0
SELENOP_rare_al1	-0.171606	-0.318136	-0.0250759	2	0	2
SELENOP_rare_al2	-0.29538	-0.450942	-0.119702	7	1	6
[truncated: 649 more rows]
