# Supplementary material for: Common, low-frequency, rare, and ultra-rare coding variants contribute to COVID-19 severity
Source: Hum Genet. 2021 Dec 10;141(1):147–73. doi: 10.1007/s00439-021-02397-7 (PMC8661833; doi:10.1007/s00439-021-02397-7)
Supplement: Supplementary file 10 — Supplementary file10 (XLSX 192 kb) [file 439_2021_2397_MOESM10_ESM.xlsx]

## Sheet: Foglio1
Supplementary Table 4b. Rare features extracted in females
gene	mean	min	max	count	count_from_female_sex	count_from_both_sex
A3GALT2_rare_al2	-0.355745	-0.355745	-0.355745	1	0	1
AADACL3_rare_al1	-0.0588466	-0.0895818	-0.0281114	2	0	2
AADACL4_rare_al1	-0.289341	-0.689216	-0.0107755	16	0	16
AARS2_rare_al2	-0.16667	-0.16667	-0.16667	1	0	1
AARS_rare_al1	0.0329175	0.00834769	0.0638917	4	0	4
AATK_rare_al1	0.141785	0.0295084	0.238501	8	0	8
ABCA13_rare_al2	0.432812	-0.0291689	1.39926	58	57	1
ABCA3_rare_al1	0.0675971	0.00793089	0.122944	5	0	5
ABCA4_rare_al2	-0.840701	-0.840701	-0.840701	1	0	1
ABCA8_rare_al2	-0.128107	-0.128107	-0.128107	1	0	1
ABCA9_rare_al2	0.292808	0.00538731	0.887022	18	17	1
ABCB1_rare_al1	0.423475	0.423475	0.423475	1	0	1
ABCB5_rare_al1	-0.0729138	-0.0729138	-0.0729138	1	1	0
ABCB5_rare_al2	0.54158	0.0249834	2.23207	24	24	0
ABCB6_rare_al1	0.0867867	0.0511621	0.121165	4	0	4
ABCC12_rare_al1	-0.189013	-0.199812	-0.178213	2	0	2
ABCC2_rare_al1	-0.197592	-0.305943	-0.00357893	4	1	3
ABCC3_rare_al1	-0.0495519	-0.0779761	-0.0211277	2	0	2
ABCC4_rare_al1	0.0387655	0.020036	0.0758346	4	2	2
ABCG2_rare_al1	-0.132669	-0.213349	-0.0166776	4	0	4
ABHD14A-ACY1;ACY1_rare_al1	-0.17622	-0.17622	-0.17622	1	1	0
ABHD15_rare_al1	0.172497	0.0195593	0.362489	20	20	0
ABI3BP_rare_al1	-0.144381	-0.242992	-0.0298561	5	0	5
ABI3BP_rare_al2	-0.399236	-1.54053	-0.00663157	41	39	2
ABLIM1_rare_al2	0.306357	0.13173	0.480984	2	2	0
ABLIM3_rare_al1	0.178583	0.0126565	0.75193	26	0	26
ABO_rare_al1	-0.190418	-0.580037	-0.0185532	27	27	0
ABO_rare_al2	0.266825	0.0538006	0.456349	4	0	4
ACAN_rare_al1	0.0499929	0.0301051	0.0687528	4	0	4
ACE2_rare_al1	0.0700166	0.0700166	0.0700166	1	1	0
ACER1_rare_al1	-0.212404	-0.436612	-0.00227648	7	2	5
ACE_rare_al1	0.00798231	0.00798231	0.00798231	1	0	1
ACOX3_rare_al1	0.17684	0.0343405	0.425582	6	0	6
ACOX3_rare_al2	0.039539	-0.409985	0.546417	29	10	19
ACOXL_rare_al1	0.237974	0.141041	0.334908	2	0	2
ACSM2A_rare_al1	0.122207	0.00439849	0.302357	3	0	3
ACSM3_rare_al1	-0.338323	-0.88498	-0.00464436	29	0	29
ACSS3_rare_al1	0.050608	0.050608	0.050608	1	1	0
ACTN3_rare_al1	0.227939	0.0367771	0.698741	7	0	7
ADAM11_rare_al1	0.441992	0.00609857	1.11333	12	0	12
ADAM15_rare_al1	-0.0379206	-0.0379206	-0.0379206	1	0	1
ADAM17_rare_al1	0.33524	0.0445832	0.81612	11	0	11
ADAM19_rare_al1	0.0845473	0.00333627	0.19905	6	6	0
ADAM33_rare_al1	-0.190196	-0.190196	-0.190196	1	0	1
ADAMTS15_rare_al1	0.166519	0.00936314	0.30816	4	0	4
ADAMTS16_rare_al1	-0.110902	-0.358966	-0.0138963	10	0	10
ADAMTS1_rare_al1	0.0778944	0.066516	0.0892728	2	0	2
ADAMTS2_rare_al2	0.949674	0.226491	2.55041	85	83	2
ADAMTS3_rare_al1	-0.347931	-0.347931	-0.347931	1	0	1
ADAMTS4_rare_al1	0.0314487	0.00535873	0.0929888	7	1	6
ADAMTS7_rare_al2	0.466949	0.0172336	1.73987	33	27	6
ADAMTS8_rare_al1	-0.103556	-0.140042	-0.0626818	3	0	3
ADAMTS9_rare_al1	-0.176699	-0.329231	-0.0241666	2	2	0
ADAMTSL1_rare_al1	0.139678	0.139678	0.139678	1	1	0
ADAMTSL5_rare_al1	0.128113	0.0141327	0.386265	10	0	10
ADARB2_rare_al2	-0.0873385	-0.0873385	-0.0873385	1	1	0
ADAR_rare_al1	0.0991336	0.0356329	0.166176	3	0	3
ADCY4_rare_al1	0.0422587	0.0422587	0.0422587	1	0	1
ADGRA2_rare_al1	-0.167718	-0.669914	-0.004837	23	0	23
ADGRF1_rare_al2	0.095267	0.000393353	0.336369	15	5	10
ADGRG4_rare_al1	-0.102228	-0.20811	-0.0184108	9	9	0
ADGRG6_rare_al1	0.162766	0.0189388	0.308603	14	13	1
ADGRL2_rare_al1	-0.0390102	-0.0657014	-0.0123189	2	0	2
ADGRV1_rare_al2	0.0381711	0.0381711	0.0381711	1	1	0
ADH1B_rare_al1	-0.305958	-0.977573	-0.00609962	32	0	32
ADHFE1_rare_al1	-0.0781996	-0.100923	-0.0554765	2	0	2
ADRA1A_rare_al1	0.158581	0.00374791	0.529266	14	0	14
ADRA2A_rare_al2	0.490858	0.490858	0.490858	1	0	1
ADRB1_rare_al2	0.297586	0.297586	0.297586	1	0	1
AEBP1_rare_al1	0.0885994	0.00261262	0.3404	11	1	10
AEN_rare_al1	-0.0655468	-0.0655468	-0.0655468	1	0	1
AEN_rare_al2	0.399623	0.0158579	1.34383	13	13	0
AFAP1L2_rare_al1	-0.272688	-0.973929	-0.0032469	26	0	26
AFMID_rare_al1	0.552284	0.552284	0.552284	1	0	1
AFTPH_rare_al1	0.0842351	0.000765857	0.422195	15	12	3
AGAP3_rare_al1	0.345208	0.0244626	0.552334	7	0	7
AGAP3_rare_al2	0.332032	0.00501663	1.33756	59	46	13
AGBL3_rare_al2	0.976642	0.00720728	2.94856	4	4	0
AGPAT2_rare_al1	0.0604206	0.0212228	0.0996184	2	0	2
AGRN_rare_al2	0.0404955	0.0202941	0.081731	5	0	5
AGTPBP1_rare_al1	-0.276056	-0.706717	-0.00702358	8	0	8
AGTR1_rare_al1	0.185686	0.0674449	0.388815	4	0	4
AHDC1_rare_al1	-0.178155	-0.195015	-0.161295	2	0	2
AHI1_rare_al1	-0.0861461	-0.261346	-0.0181324	9	0	9
AHI1_rare_al2	-0.532569	-0.532569	-0.532569	1	1	0
AHNAK2_rare_al2	-0.700492	-1.27118	-0.457438	12	3	9
AHNAK_rare_al1	0.106829	0.00428712	0.221777	12	0	12
AHNAK_rare_al2	-0.431129	-0.431129	-0.431129	1	0	1
AHR_rare_al2	0.251171	0.0021932	1.37369	30	30	0
AIPL1_rare_al1	0.180808	0.00273505	0.442006	16	0	16
AK9_rare_al2	0.206303	0.000589359	0.881682	26	16	10
AKAP11_rare_al2	-0.337538	-0.691477	-0.0340969	4	0	4
AKAP12_rare_al1	0.00422792	0.00422792	0.00422792	1	0	1
AKAP17A_rare_al1	0.163275	0.000252881	0.77338	34	27	7
AKAP17A_rare_al2	-0.0113814	-0.0162251	-0.00653763	2	0	2
AKAP3_rare_al1	0.0649648	0.0649648	0.0649648	1	0	1
AKAP8_rare_al1	0.115072	0.00569426	0.336347	16	5	11
AKNAD1_rare_al2	-0.176538	-0.434428	0.00840403	23	22	1
AKR1A1_rare_al1	0.348232	0.0677424	0.820214	4	0	4
ALDH3A1_rare_al1	-0.227573	-0.810992	-0.00136499	53	42	11
ALG13_rare_al1	-0.206771	-0.702383	-0.00517645	59	59	0
ALG1L2_rare_al1	0.267776	0.00922755	0.67242	3	0	3
ALKBH2_rare_al1	-0.00654622	-0.00654622	-0.00654622	1	0	1
ALOX15B_rare_al1	0.0776553	0.0776553	0.0776553	1	0	1
ALOX15_rare_al1	0.0947388	0.0247404	0.189793	5	0	5
ALOX15_rare_al2	-0.224415	-0.49307	-0.0183033	5	4	1
ALOXE3_rare_al1	0.0824239	0.00665405	0.158194	2	0	2
AMN_rare_al1	-0.0443518	-0.0736311	-0.0150725	2	1	1
ANGPT1_rare_al1	-0.690734	-0.690734	-0.690734	1	0	1
ANGPTL5_rare_al1	0.421964	0.0132094	0.963925	28	2	26
ANKAR_rare_al1	0.139316	0.139316	0.139316	1	0	1
ANKDD1B_rare_al1	0.0907334	0.0907334	0.0907334	1	0	1
ANKLE1_rare_al1	-0.130743	-0.44189	-0.0123414	20	15	5
ANKMY2_rare_al1	-0.0159887	-0.0159887	-0.0159887	1	0	1
ANKRD11_rare_al2	0.198005	-1.00208	0.606585	48	6	42
ANKRD18A_rare_al1	0.288377	0.00893883	1.40733	29	0	29
ANKRD18A_rare_al2	0.442922	0.000619322	1.38805	49	0	49
ANKRD26_rare_al1	0.107015	0.0551075	0.168195	6	0	6
ANKRD30A_rare_al1	0.17512	0.0279256	0.37644	8	0	8
ANKRD33_rare_al1	-0.0628311	-0.131133	-0.010721	3	0	3
ANKRD34C_rare_al1	0.339399	0.00855048	0.887259	29	0	29
ANKRD42_rare_al1	0.122026	0.0519056	0.279152	4	0	4
ANKRD55_rare_al1	0.0640142	0.00393474	0.160118	3	0	3
ANKRD62_rare_al1	-0.168855	-0.204479	-0.133231	2	0	2
ANKRD62_rare_al2	-0.33909	-1.08578	-0.0528603	4	4	0
ANKS1A_rare_al1	0.0780444	0.0780444	0.0780444	1	0	1
ANKZF1_rare_al2	0.953805	0.129299	3.08113	92	89	3
ANPEP_rare_al2	-1.00752	-1.14198	-0.873052	2	0	2
ANTXRL_rare_al2	-0.254389	-0.44958	0.0467086	3	2	1
ANXA11_rare_al1	0.0602397	8.55818e-05	0.158394	3	0	3
AOC2_rare_al1	-0.690752	-0.690752	-0.690752	1	0	1
APAF1_rare_al1	-0.120433	-0.409699	-0.0118176	21	0	21
APBB1IP_rare_al1	-0.24566	-0.678999	-0.0154857	11	0	11
APBB1IP_rare_al2	-0.684885	-2.88156	-0.00647175	38	24	14
APC2_rare_al1	0.093745	0.0385929	0.126496	3	0	3
APC_rare_al1	0.294694	0.294694	0.294694	1	0	1
APOB_rare_al2	0.327906	0.0260126	1.8373	69	47	22
APOL1_rare_al1	-0.0539474	-0.0539474	-0.0539474	1	0	1
APOL3_rare_al1	0.0794093	0.0194633	0.158222	8	0	8
AQP11_rare_al2	0.509025	-0.0705783	1.7207	57	56	1
ARAP2_rare_al1	-0.161097	-0.161097	-0.161097	1	0	1
ARAP3_rare_al1	0.257001	0.04281	0.682945	4	0	4
ARHGAP39_rare_al2	0.385262	0.0391961	1.02346	37	29	8
ARHGEF12_rare_al1	0.274118	0.274118	0.274118	1	0	1
ARHGEF16_rare_al1	0.0501683	0.0501683	0.0501683	1	0	1
ARHGEF18_rare_al1	-0.241362	-0.288055	-0.19467	2	0	2
ARHGEF28_rare_al1	-0.22395	-0.22395	-0.22395	1	0	1
ARHGEF33_rare_al1	0.0658624	0.000875186	0.13085	2	0	2
ARHGEF40_rare_al1	-0.0627939	-0.171279	-0.0154123	8	1	7
ARHGEF40_rare_al2	-0.34954	-0.34954	-0.34954	1	1	0
ARHGEF4_rare_al1	0.142108	0.0962223	0.187994	2	0	2
ARID1B_rare_al1	-0.0891129	-0.161719	-0.00870528	3	0	3
ARID4A_rare_al1	0.122724	0.122724	0.122724	1	0	1
ARID4B_rare_al1	-0.257858	-0.92039	-0.00667351	27	0	27
ARL14EPL_rare_al1	0.0011733	0.0011733	0.0011733	1	0	1
ARL6IP4_rare_al1	-0.191381	-0.545846	-0.0141122	3	0	3
ARMC12_rare_al1	0.0422749	0.0422749	0.0422749	1	0	1
ARMC4_rare_al1	-0.372177	-0.515702	-0.228652	2	0	2
ARMC8_rare_al1	-0.0477282	-0.0477282	-0.0477282	1	0	1
ARMCX4_rare_al1	-0.151718	-0.442784	-0.00379514	58	58	0
ARMH4_rare_al1	0.0635928	0.00290331	0.119486	6	0	6
ARR3_rare_al1	-0.0694282	-0.131875	-0.00698189	2	2	0
ARRDC4_rare_al1	0.126535	0.00961548	0.234148	6	0	6
ARRDC5_rare_al1	0.334741	0.00457941	0.902242	6	0	6
ART5_rare_al1	-0.13277	-0.402063	-0.00031518	9	0	9
AR_rare_al1	0.181213	1.34238e-05	0.672365	56	56	0
ASAH1_rare_al2	-0.0562405	-0.0562405	-0.0562405	1	1	0
ASAP3_rare_al1	0.296513	0.296513	0.296513	1	0	1
ASB11_rare_al1	0.12887	0.0316239	0.353359	14	14	0
ASB16_rare_al1	0.2478	0.038797	0.580571	11	0	11
ASCC2_rare_al1	0.0993716	0.0154925	0.214321	3	2	1
ASCL1_rare_al1	-0.170883	-0.210641	-0.131125	2	0	2
ASMTL_rare_al2	0.020941	-0.0394073	0.102351	3	0	3
ASMT_rare_al2	-0.172649	-0.255747	-0.115723	4	0	4
ASPM_rare_al1	-0.0431525	-0.10182	-0.00687122	3	0	3
ASTN1_rare_al1	-0.181164	-0.494699	-0.0303751	5	0	5
ASTN2_rare_al2	1.26305	0.825791	1.70031	2	0	2
ASXL2_rare_al1	0.186717	0.186717	0.186717	1	0	1
ATAD2_rare_al1	-0.214931	-0.214931	-0.214931	1	0	1
ATAD3C_rare_al1	0.145013	0.00195234	0.4749	16	1	15
ATAD5_rare_al1	0.141005	0.0312751	0.352801	3	0	3
ATF4_rare_al1	-0.10845	-0.350443	-0.0318647	9	6	3
ATF7IP2_rare_al1	-0.0841805	-0.195216	-0.00303256	7	0	7
ATF7IP_rare_al1	-0.0881046	-0.158419	-0.0232782	3	1	2
ATG2B_rare_al1	0.106566	0.0355338	0.177612	4	0	4
ATM_rare_al1	-0.0531002	-0.0531002	-0.0531002	1	0	1
ATN1_rare_al1	0.16627	0.0536921	0.374645	3	0	3
ATOH1_rare_al1	0.0599332	0.0599332	0.0599332	1	0	1
ATP10A_rare_al2	0.359518	0.051248	0.948254	13	13	0
ATP10B_rare_al1	0.115956	0.0151069	0.361288	7	0	7
ATP12A_rare_al2	-0.505104	-1.2979	-0.00318746	85	84	1
ATP13A5_rare_al1	0.0078339	0.0078339	0.0078339	1	0	1
ATP1A4_rare_al1	0.147039	0.0131072	0.483812	24	1	23
ATP1B4_rare_al1	-0.224729	-0.609484	-0.00478233	77	77	0
ATP2B4_rare_al1	-0.237688	-0.237688	-0.237688	1	0	1
ATP2C2_rare_al1	0.0779391	0.0332392	0.122639	2	0	2
ATP6AP1L_rare_al1	0.0689703	0.000341217	0.201453	4	0	4
ATP6V0A2_rare_al2	-0.204938	-0.424557	-0.0138301	4	4	0
ATP6V0A4_rare_al1	-0.120014	-0.531162	-0.00942616	28	0	28
ATP8B4_rare_al1	-0.150819	-0.465611	-0.0186516	34	18	16
ATP8B4_rare_al2	-0.35009	-1.47633	0.370625	11	10	1
ATPAF2_rare_al1	0.271462	0.0495233	0.844358	22	0	22
ATPSCKMT_rare_al1	-0.0166886	-0.0166886	-0.0166886	1	0	1
ATRN_rare_al1	0.161545	0.00143162	0.682289	10	0	10
ATXN1L_rare_al1	0.014833	0.014833	0.014833	1	0	1
ATXN1_rare_al1	-0.0238853	-0.0627386	-0.000383486	3	0	3
ATXN2_rare_al1	-0.0587129	-0.0902434	-0.0385412	3	1	2
ATXN7L1_rare_al1	-0.241847	-0.307807	-0.175887	2	0	2
ATXN7_rare_al1	0.129299	0.0119355	0.246662	2	0	2
ATXN7_rare_al2	0.301963	0.00954479	1.46507	11	10	1
AWAT2_rare_al1	-0.188218	-0.489107	-0.00065091	54	54	0
AXIN1_rare_al1	-0.0595897	-0.0595897	-0.0595897	1	0	1
B3GNT3_rare_al1	0.0700713	0.0523152	0.0878275	2	0	2
B3GNT4_rare_al1	-0.144806	-0.168941	-0.105261	3	0	3
B3GNT8_rare_al1	-0.051135	-0.141681	-0.0143703	4	0	4
B4GALNT3_rare_al1	-0.155404	-0.51351	-0.0137083	7	0	7
B4GALNT3_rare_al2	-0.26824	-1.21345	-0.00842756	77	43	34
B4GALNT4_rare_al1	-0.0161665	-0.0161665	-0.0161665	1	0	1
BAIAP3_rare_al1	-0.0281261	-0.0281261	-0.0281261	1	1	0
BARD1_rare_al1	0.0116622	0.00364812	0.022374	4	0	4
BARD1_rare_al2	-0.0386314	-0.0386314	-0.0386314	1	0	1
BBS12_rare_al1	-0.184695	-0.247027	-0.122362	2	0	2
BBS9_rare_al2	-0.248883	-0.881206	-0.0259981	5	5	0
BBX_rare_al1	0.193047	0.193047	0.193047	1	0	1
BCAS1_rare_al1	-0.114013	-0.114013	-0.114013	1	0	1
BCL2L13_rare_al1	-0.131691	-0.557604	-0.00527444	11	0	11
BCL9L_rare_al2	0.202866	-0.261038	1.43223	21	12	9
BCLAF3_rare_al1	0.0441164	0.0130793	0.0751535	2	2	0
BCORL1_rare_al1	0.0887875	0.0613056	0.118148	4	4	0
BCR_rare_al1	0.180567	0.0217339	0.563828	9	0	9
BDH2_rare_al1	-0.188758	-0.297607	-0.0799097	2	0	2
BFSP1_rare_al1	-0.261683	-1.00216	-0.00530932	43	0	43
BFSP1_rare_al2	-0.297122	-1.43876	-0.0209293	18	0	18
BHLHE22_rare_al1	-0.128909	-0.266036	-0.00694658	6	0	6
BICRAL_rare_al2	0.412191	0.105946	0.967729	4	0	4
BIK_rare_al1	0.141478	0.0215525	0.409232	6	0	6
BIN2_rare_al1	0.101103	0.0398604	0.162345	2	0	2
BIRC6_rare_al1	0.101034	0.0591174	0.142951	2	0	2
BIVM-ERCC5;ERCC5_rare_al1	0.0747157	0.0747157	0.0747157	1	0	1
BLK_rare_al1	0.0976746	0.0976746	0.0976746	1	1	0
BLVRB_rare_al1	0.0740286	0.0740286	0.0740286	1	0	1
BMP15_rare_al1	-0.119274	-0.148834	-0.0897151	2	2	0
BMP6_rare_al1	-0.383036	-0.383036	-0.383036	1	0	1
BMP7_rare_al1	0.0655689	0.0455965	0.0855413	2	0	2
BPIFA2_rare_al1	-0.112545	-0.297799	-0.018647	9	0	9
BPIFA2_rare_al2	-0.761779	-3.32898	-0.0288193	58	0	58
BPIFB1_rare_al1	-0.545475	-1.98056	-0.00702444	46	0	46
BPIFB1_rare_al2	-0.591362	-3.44003	-0.00838308	47	47	0
BPIFB3_rare_al1	-0.270825	-0.632658	-0.00458637	3	0	3
BPI_rare_al1	-0.122912	-0.279278	-0.024497	5	5	0
BRCA1_rare_al1	0.0302129	0.0302129	0.0302129	1	0	1
BRCA2_rare_al1	-0.154421	-0.502247	-0.00568397	22	3	19
BRI3BP_rare_al2	-0.423979	-0.647368	-0.0785997	8	7	1
BRSK1_rare_al1	-0.0441556	-0.0441556	-0.0441556	1	0	1
BSCL2_rare_al1	0.102375	0.0525864	0.138405	3	0	3
BSN_rare_al1	-0.0484336	-0.0484336	-0.0484336	1	0	1
BTN2A2_rare_al1	-0.349678	-1.45042	-0.0102955	56	17	39
BTN2A2_rare_al2	-0.582544	-2.44433	-0.00102922	92	86	6
BTN3A3_rare_al1	-0.137757	-0.179803	-0.0957117	2	0	2
BTNL10_rare_al2	0.274022	0.00980707	0.781315	8	8	0
C10orf71_rare_al1	0.419416	0.234765	0.604067	2	0	2
C11orf16_rare_al2	-0.472324	-1.56973	-0.0486204	20	0	20
C11orf24_rare_al1	-0.0831607	-0.109122	-0.0571991	2	0	2
C11orf65_rare_al1	-0.00597839	-0.00597839	-0.00597839	1	1	0
C12orf50_rare_al1	0.186727	0.0477999	0.325655	2	0	2
C15orf39_rare_al1	0.0858168	0.0243399	0.150343	3	0	3
C15orf39_rare_al2	0.0717029	-0.147432	0.290838	2	1	1
C16orf82_rare_al2	0.107688	0.00187623	0.255278	13	4	9
C16orf96_rare_al1	0.146936	0.0148789	0.540018	9	0	9
C19orf54_rare_al1	-0.00202036	-0.00202036	-0.00202036	1	1	0
C19orf71_rare_al1	-0.155498	-0.525399	-0.00443707	23	0	23
C1orf116_rare_al2	-0.662224	-3.01393	-0.0345859	64	64	0
C1orf127_rare_al2	0.339128	0.0222679	0.732866	18	0	18
C1orf141_rare_al1	0.210162	0.0119789	0.682879	16	0	16
C1orf43_rare_al1	-0.299832	-0.299832	-0.299832	1	0	1
C1orf87_rare_al1	-0.445918	-1.22157	-0.0148876	21	0	21
C1orf87_rare_al2	-0.531782	-2.17943	-0.000798824	70	53	17
C20orf144_rare_al1	0.0580632	0.0580632	0.0580632	1	0	1
C2CD4A_rare_al1	0.0746572	0.0746572	0.0746572	1	0	1
C3orf33_rare_al1	-0.0273119	-0.0273119	-0.0273119	1	0	1
C3orf52_rare_al1	0.264903	0.0116224	0.94522	11	0	11
C4BPA_rare_al1	-0.254011	-0.524869	-0.0253974	4	0	4
C4orf36_rare_al1	0.291284	0.0717338	0.573938	4	0	4
C5_rare_al1	0.0388298	0.0065496	0.0711099	2	0	2
C6_rare_al1	0.14689	0.00310767	0.382112	3	0	3
C7orf33_rare_al1	-0.0681893	-0.108206	-2.68152e-05	3	2	1
C8A_rare_al1	0.0835708	0.00946083	0.157681	2	0	2
C8B_rare_al1	0.261906	0.0408686	1.15982	24	0	24
C8orf48_rare_al1	0.208691	0.208691	0.208691	1	0	1
C8orf74_rare_al1	0.20299	0.00288995	0.952509	24	1	23
C8orf74_rare_al2	0.719641	0.0131958	1.80641	58	7	51
C9orf50_rare_al1	-0.0301246	-0.0301246	-0.0301246	1	0	1
C9orf85_rare_al1	0.526821	0.189564	0.821137	5	0	5
CABIN1_rare_al1	0.0578107	0.0221186	0.0956248	4	0	4
CACNA1C_rare_al1	0.0585495	0.0585495	0.0585495	1	0	1
CALD1_rare_al1	-0.292197	-0.996667	-0.00178262	36	0	36
CALML4_rare_al2	0.00322786	-0.604946	1.06351	15	5	10
CALY_rare_al2	0.443021	0.372257	0.513785	2	0	2
CAMP_rare_al1	-0.230239	-0.860019	-0.0141582	16	0	16
CAMSAP1_rare_al1	-0.0260123	-0.0260123	-0.0260123	1	0	1
CAMSAP3_rare_al1	0.100366	0.0408847	0.18291	3	0	3
CAMTA1_rare_al1	-0.109431	-0.210523	-0.00833978	2	0	2
CAPN15_rare_al1	-0.209163	-0.69472	-0.00282938	44	3	41
CAPN9_rare_al1	-0.117952	-0.639258	-0.00462881	14	0	14
CAPNS1_rare_al1	0.0495372	0.00130184	0.139635	3	2	1
CAPNS1_rare_al2	0.223881	0.0165391	0.482729	14	6	8
CAPRIN2_rare_al1	0.114734	0.0497361	0.179733	2	0	2
CAPZA3_rare_al1	0.103208	0.000165268	0.272529	25	22	3
CARD14_rare_al1	-0.190475	-0.317445	-0.0996983	4	0	4
CARD6_rare_al1	0.166053	0.00295576	0.328189	3	0	3
CARD8_rare_al2	-0.320738	-1.35101	-0.00849747	8	8	0
CARD9_rare_al1	-0.136119	-0.380712	-0.0114767	10	0	10
CARMIL1_rare_al2	0.490218	0.00412052	1.43083	10	0	10
CARMIL3_rare_al1	0.156427	0.156427	0.156427	1	0	1
CASC1_rare_al1	-0.14074	-0.333286	-0.0271691	6	0	6
CASKIN1_rare_al1	-0.0110076	-0.0110076	-0.0110076	1	0	1
CASS4_rare_al1	0.0690411	0.0690411	0.0690411	1	0	1
CATSPER2_rare_al1	-0.671794	-0.671794	-0.671794	1	0	1
CATSPER3_rare_al1	-0.165946	-0.285259	-0.0466336	2	2	0
CATSPERE_rare_al1	0.0323812	0.00454383	0.0602186	2	0	2
CAV3_rare_al1	-0.091987	-0.091987	-0.091987	1	0	1
CBFA2T3_rare_al2	0.329378	0.00990979	1.03719	11	3	8
CBX4_rare_al1	0.149282	0.129277	0.169286	2	2	0
CC2D1A_rare_al1	0.106466	0.0391976	0.216959	5	4	1
CC2D2B_rare_al1	-0.0814246	-0.0814246	-0.0814246	1	1	0
CCDC120_rare_al1	-0.0937999	-0.194879	-0.0502684	4	4	0
CCDC136_rare_al1	-0.161721	-0.258212	-0.0864712	4	0	4
CCDC141_rare_al1	-0.0602188	-0.102724	-0.017714	2	0	2
CCDC151_rare_al1	0.0686199	0.0353012	0.101939	2	0	2
CCDC155_rare_al1	-0.406949	-1.27734	-0.00344251	23	0	23
CCDC157_rare_al1	0.00815986	0.00815986	0.00815986	1	0	1
CCDC159_rare_al2	0.319336	0.319336	0.319336	1	0	1
CCDC168_rare_al2	-0.19338	-0.498983	-0.00551739	11	9	2
CCDC171_rare_al2	0.182877	0.00837776	0.548426	41	19	22
CCDC180_rare_al1	-0.0452028	-0.0852526	-0.00515306	2	2	0
CCDC180_rare_al2	0.0507421	0.0144583	0.087026	2	0	2
CCDC183_rare_al2	0.388644	0.00398693	1.13272	3	0	3
CCDC27_rare_al1	0.16444	0.16444	0.16444	1	0	1
CCDC30_rare_al2	0.387076	0.106893	1.04536	6	6	0
CCDC34_rare_al1	0.203385	0.0352968	0.605589	6	0	6
CCDC39_rare_al1	0.172158	0.0562406	0.48026	14	0	14
CCDC40_rare_al1	0.00901241	0.00901241	0.00901241	1	1	0
CCDC40_rare_al2	-0.363941	-0.690195	-0.0376869	2	2	0
CCDC50_rare_al1	-0.0426663	-0.0426663	-0.0426663	1	0	1
CCDC54_rare_al1	0.0517069	0.0517069	0.0517069	1	0	1
CCDC60_rare_al2	0.682272	0.0065363	2.33948	62	61	1
CCDC66_rare_al1	0.26125	0.0210259	1.10454	20	0	20
CCDC71L_rare_al2	-0.684242	-0.684242	-0.684242	1	0	1
CCDC73_rare_al1	0.0827497	0.0576911	0.107808	2	0	2
CCDC73_rare_al2	-0.260305	-0.466192	-0.0041254	14	0	14
CCDC77_rare_al1	0.0986583	0.0768284	0.120488	2	0	2
CCDC81_rare_al1	-0.140709	-0.140709	-0.140709	1	0	1
CCDC86_rare_al1	-0.0351643	-0.0635981	-0.00133249	3	3	0
CCDC88B_rare_al1	-0.074453	-0.169513	-0.0212887	3	0	3
CCDC88B_rare_al2	-0.125773	-0.423759	0.172213	2	1	1
CCDC88C_rare_al1	-0.0877861	-0.127647	-0.0673436	3	0	3
CCDC8_rare_al1	0.0551204	0.0551204	0.0551204	1	0	1
CCDC90B_rare_al2	-0.360213	-1.07358	-0.00790596	13	11	2
CCDC9B_rare_al2	-0.332301	-0.332301	-0.332301	1	1	0
CCDC9_rare_al2	0.842414	0.842414	0.842414	1	0	1
CCIN_rare_al1	0.206116	0.206116	0.206116	1	0	1
CCN6_rare_al2	-0.337626	-0.662868	-0.180668	8	0	8
CCNB3_rare_al1	0.0638276	0.0269799	0.100675	2	2	0
CCSER2_rare_al1	-0.4541	-1.03347	-0.00645945	9	0	9
CD163L1_rare_al1	-0.212719	-0.212719	-0.212719	1	0	1
CD1A_rare_al1	0.0312199	0.0262943	0.0361455	2	0	2
CD300LF_rare_al1	-0.227474	-0.227474	-0.227474	1	0	1
CD4_rare_al1	-0.064727	-0.064727	-0.064727	1	0	1
CD5L_rare_al1	-0.130383	-0.130383	-0.130383	1	0	1
CD5_rare_al1	0.0458645	0.0458645	0.0458645	1	0	1
CDAN1_rare_al1	0.191367	9.9513e-05	0.63258	21	0	21
CDAN1_rare_al2	0.282124	0.00499209	0.816863	34	0	34
CDC14A_rare_al1	0.0931959	0.0495997	0.14448	4	0	4
CDC20B_rare_al1	0.240072	0.0541031	0.609925	8	0	8
CDC25C_rare_al1	-0.290717	-0.307796	-0.273637	2	0	2
CDC42EP1_rare_al1	0.00913399	0.00913399	0.00913399	1	0	1
CDH13_rare_al1	-0.142498	-0.184512	-0.0673314	3	0	3
CDH23_rare_al2	-0.27143	-0.665483	-0.004136	7	5	2
CDH24_rare_al1	-0.18135	-0.351906	-7.32784e-05	9	0	9
CDH26_rare_al1	0.192308	0.0164011	0.589886	9	0	9
CDH9_rare_al1	0.0564474	0.0564474	0.0564474	1	0	1
CDHR2_rare_al1	-0.111616	-0.111616	-0.111616	1	0	1
CDHR3_rare_al1	-0.0420886	-0.0570189	-0.0271583	2	0	2
CDON_rare_al1	-0.100245	-0.25364	-0.0253326	4	0	4
CDT1_rare_al1	-0.35458	-1.33637	-0.00842408	47	1	46
CEACAM1_rare_al2	0.0261438	0.0261438	0.0261438	1	0	1
CEACAM8_rare_al2	0.365481	0.0594058	1.04381	6	2	4
CEBPA_rare_al2	-0.230726	-0.626461	-0.0613086	8	3	5
CECR2_rare_al1	0.19967	0.0240906	0.404458	7	0	7
CELSR1_rare_al2	-0.341313	-1.31037	-0.0339368	21	13	8
CENPV_rare_al2	-0.0724984	-0.11282	-0.0456369	3	3	0
CEP112_rare_al1	-0.101315	-0.262574	-0.0285922	11	0	11
CEP152_rare_al1	0.125628	0.0110284	0.388682	31	3	28
CEP192_rare_al1	-0.0872773	-0.341719	-0.00635421	7	0	7
CEP192_rare_al2	-0.272652	-0.272652	-0.272652	1	0	1
CEP250_rare_al1	0.306715	0.0176784	1.08675	44	7	37
CEP250_rare_al2	0.259772	0.00679073	0.56757	13	0	13
CEP290_rare_al1	-0.109087	-0.258484	-0.0158893	3	2	1
CEP350_rare_al1	-0.131181	-0.603645	-0.011763	13	0	13
CEP350_rare_al2	0.257468	0.19566	0.319276	2	0	2
CEP68_rare_al2	0.130641	0.130641	0.130641	1	1	0
CEP85L_rare_al1	-0.24516	-0.62663	-0.0356347	5	0	5
CEP97_rare_al1	-0.0437612	-0.108052	-0.00042656	4	0	4
CFAP100_rare_al1	0.14047	0.0129711	0.358394	24	0	24
CFAP43_rare_al1	-0.0964007	-0.186335	-0.0220622	3	3	0
CFAP44_rare_al2	0.313514	0.0565927	0.941255	7	2	5
CFAP46_rare_al2	0.270114	0.270114	0.270114	1	1	0
CFAP47_rare_al1	0.107795	0.0622311	0.140424	3	3	0
CFAP54_rare_al1	-0.110842	-0.243197	-0.0155276	12	0	12
CFAP54_rare_al2	-0.2929	-1.13603	-0.00568167	50	22	28
CFAP57_rare_al1	0.0222713	0.00120383	0.0433387	2	0	2
CFAP70_rare_al1	0.112255	0.0505541	0.173956	2	2	0
CFHR5_rare_al1	0.0845809	0.0133262	0.196891	10	6	4
CFH_rare_al2	0.138316	0.0327917	0.296224	6	4	2
CFI_rare_al1	0.114145	0.062899	0.241972	4	0	4
CFTR_rare_al2	-0.0742717	-0.254461	0.0668026	4	1	3
CGNL1_rare_al2	0.20749	0.0570609	0.503796	5	4	1
CGN_rare_al1	-0.0674254	-0.183174	-0.00275174	9	0	9
CGRRF1_rare_al2	-0.930231	-0.930231	-0.930231	1	1	0
CHADL_rare_al2	-0.368587	-1.09872	-0.00446092	38	0	38
CHD1L_rare_al1	0.11947	0.00154979	0.392666	4	0	4
CHD6_rare_al1	0.139351	0.0971745	0.181527	2	0	2
CHD7_rare_al1	-0.170281	-0.170281	-0.170281	1	0	1
CHIA_rare_al1	0.00271501	0.00271501	0.00271501	1	0	1
CHKB_rare_al1	-0.112544	-0.250512	-0.0402669	5	0	5
CHPF2_rare_al1	-0.214348	-0.347257	-0.125733	3	0	3
CHRDL2_rare_al1	-0.187473	-0.335646	-0.054111	3	0	3
CHRNB3_rare_al1	0.281124	0.0260953	0.606488	9	0	9
CHST15_rare_al1	-0.386162	-0.538144	-0.297447	3	0	3
CHST2_rare_al1	-0.0493443	-0.0493443	-0.0493443	1	0	1
CIAO3_rare_al1	-0.217728	-0.529795	-0.0351968	4	0	4
CIDEC_rare_al1	0.0745805	0.0745805	0.0745805	1	0	1
CILP2_rare_al2	-0.141823	-0.198256	-0.0680315	3	0	3
CITED4_rare_al1	0.13842	0.0386518	0.238879	3	1	2
CKM_rare_al1	0.113213	0.00318775	0.258466	8	0	8
CLDN34_rare_al1	-0.0585171	-0.119964	-0.00578807	5	5	0
CLEC11A_rare_al1	0.01015	0.01015	0.01015	1	0	1
CLEC16A_rare_al1	-0.0957102	-0.0957102	-0.0957102	1	0	1
CLEC4G_rare_al1	-0.167855	-0.582515	-0.00207327	22	0	22
CLIP2_rare_al1	0.399609	0.00848006	1.30637	42	0	42
CLIP4_rare_al1	0.222526	0.0105942	0.936266	21	0	21
CLPX_rare_al1	0.78288	0.0598951	1.63297	9	0	9
CLSPN_rare_al1	0.351532	0.351532	0.351532	1	0	1
CLTCL1_rare_al2	0.165884	0.14453	0.187238	2	0	2
CLYBL_rare_al1	0.259507	0.209506	0.335488	3	0	3
CMKLR1_rare_al1	0.2369	0.00184014	0.80596	10	0	10
CMYA5_rare_al2	0.140858	0.0114776	0.406342	29	9	20
CNDP1_rare_al1	0.142919	0.142919	0.142919	1	0	1
CNOT2_rare_al2	-0.0545386	-0.608409	0.190535	30	14	16
CNST_rare_al1	0.0983958	0.0983958	0.0983958	1	0	1
CNTN2_rare_al1	-0.287398	-0.508395	-0.0240719	3	0	3
CNTNAP5_rare_al1	-0.123211	-0.30986	-0.0261165	7	0	7
CNTRL_rare_al1	-0.13862	-0.164954	-0.112287	2	0	2
COL11A1_rare_al1	-0.101555	-0.361333	-0.00359041	4	0	4
COL13A1_rare_al1	0.252751	0.0270054	0.478496	2	0	2
COL16A1_rare_al1	-0.0508975	-0.0508975	-0.0508975	1	0	1
COL18A1_rare_al1	-0.0511719	-0.0511719	-0.0511719	1	0	1
COL18A1_rare_al2	-0.349857	-1.38288	-0.0114254	18	16	2
COL21A1_rare_al1	0.144132	0.144132	0.144132	1	0	1
COL26A1_rare_al1	0.0294859	0.0294859	0.0294859	1	0	1
COL26A1_rare_al2	0.499865	0.499865	0.499865	1	0	1
COL28A1_rare_al1	-0.170677	-0.170677	-0.170677	1	0	1
COL3A1_rare_al1	0.0550337	0.0210904	0.0962909	3	0	3
COL4A5_rare_al1	-0.177689	-0.612896	-0.00415604	25	25	0
COL6A2_rare_al1	-0.145358	-0.654249	-0.00771329	45	10	35
COL6A3_rare_al1	0.103425	2.40619e-05	0.438145	35	10	25
COL6A3_rare_al2	0.150422	-0.643031	1.36609	43	11	32
COL6A5_rare_al2	0.308483	0.00215412	1.05789	24	0	24
COL6A6_rare_al1	-0.110799	-0.361527	-0.00770535	22	0	22
COQ4_rare_al1	0.0261508	0.0261508	0.0261508	1	0	1
COQ9_rare_al1	-0.655616	-1.15195	-0.159284	2	0	2
COX5A_rare_al2	-0.67426	-0.67426	-0.67426	1	1	0
CPA6_rare_al2	-0.251229	-0.251229	-0.251229	1	0	1
CPEB2_rare_al1	0.108827	0.107286	0.110369	2	0	2
CPEB2_rare_al2	0.351374	0.00086835	0.883502	8	7	1
CPED1_rare_al1	-0.441114	-0.678599	-0.20363	2	0	2
CPLANE1_rare_al1	0.00220901	0.00220901	0.00220901	1	0	1
CPLANE1_rare_al2	0.391272	0.00151705	1.21959	48	47	1
CPNE3_rare_al1	0.105586	0.0353211	0.197351	4	0	4
CPPED1_rare_al1	-0.0859719	-0.0859719	-0.0859719	1	0	1
CPT1B_rare_al1	-0.275018	-0.807063	-0.0415509	5	0	5
CP_rare_al1	0.127416	0.00946147	0.361712	7	0	7
CRADD_rare_al1	-0.228666	-0.315535	-0.0554009	3	0	3
CRAMP1_rare_al1	-0.00742949	-0.00742949	-0.00742949	1	1	0
CRAT_rare_al1	-0.16405	-0.375554	-0.0235108	11	11	0
CRB2_rare_al2	0.144612	0.144612	0.144612	1	0	1
CREB3L1_rare_al1	0.0998462	0.00578959	0.27917	15	0	15
CREB3L4_rare_al1	0.207762	0.00894977	0.704023	15	0	15
CRELD1_rare_al1	-0.125869	-0.249575	-0.00216238	2	0	2
CRELD2_rare_al2	0.159204	0.000186668	0.531453	27	18	9
CRMP1_rare_al2	0.474712	0.0108651	1.70257	81	60	21
CRNN_rare_al1	0.0489756	0.0489756	0.0489756	1	0	1
CRNN_rare_al2	0.193735	0.000311031	0.578071	21	11	10
CROCC2_rare_al2	0.0153702	0.0153702	0.0153702	1	1	0
CRYBG2_rare_al1	0.124487	0.00233964	0.57449	46	14	32
CRYBG2_rare_al2	0.424417	0.0443402	0.637868	3	0	3
CRYBG3_rare_al1	-0.0557119	-0.0741688	-0.037255	2	0	2
CRYZL1_rare_al1	-0.0225445	-0.0225445	-0.0225445	1	0	1
CSE1L_rare_al1	0.192527	0.0816582	0.303395	2	0	2
CSF1R_rare_al1	-0.146218	-0.322605	-0.000449615	7	0	7
CSF2RA_rare_al2	-0.0211491	-0.0256481	-0.012578	3	0	3
CSF3R_rare_al2	0.0525715	-0.199236	0.44937	3	2	1
CSGALNACT1_rare_al1	-0.327504	-0.652781	-0.0022267	2	0	2
CSGALNACT1_rare_al2	0.350943	0.350943	0.350943	1	0	1
CSMD1_rare_al1	0.0625892	0.0205928	0.104227	4	4	0
CSMD2_rare_al1	0.193389	0.0573727	0.386912	8	0	8
CSMD3_rare_al1	-0.0790525	-0.239069	-0.0057479	8	0	8
CSNK1G1_rare_al1	0.1394	0.0191601	0.212911	3	0	3
CSNK2A3_rare_al1	0.22292	8.1548e-05	1.0315	18	0	18
CSNK2A3_rare_al2	0.174158	0.174158	0.174158	1	0	1
CSPG4_rare_al2	0.410601	0.104213	0.673661	5	5	0
CST5_rare_al1	-0.081725	-0.112611	-0.00965762	4	0	4
CT47B1_rare_al1	0.0850818	0.0072777	0.184199	5	5	0
CTAGE15_rare_al2	-0.600444	-2.54816	-0.0071427	46	46	0
CTCFL_rare_al1	0.0939738	0.00608632	0.181861	2	0	2
CTDSP1_rare_al1	0.216155	0.0224803	0.40983	2	0	2
CTSD_rare_al1	0.0939958	0.0267601	0.161232	2	1	1
CTU2_rare_al1	-0.180535	-0.565527	-0.0134123	12	0	12
CUBN_rare_al2	0.302122	0.0138548	0.771888	20	0	20
CUL9_rare_al1	0.202006	0.0226677	0.667023	18	3	15
CUL9_rare_al2	-0.678974	-1.31722	-0.0407321	2	2	0
CUX1_rare_al1	-0.0902083	-0.109094	-0.071323	2	0	2
CWC27_rare_al2	0.0799413	0.0799413	0.0799413	1	0	1
CX3CL1_rare_al1	-0.128792	-0.513558	-0.00478084	17	0	17
CYBB_rare_al1	-0.0846969	-0.209455	-0.00399	3	3	0
CYLC1_rare_al1	-0.057087	-0.057087	-0.057087	1	1	0
CYLC2_rare_al1	-0.232666	-0.451165	-0.0820269	9	0	9
CYLC2_rare_al2	0.672196	0.0393195	2.90652	24	24	0
CYP11A1_rare_al1	0.00301324	0.00301324	0.00301324	1	0	1
CYP11B2_rare_al1	0.137803	0.00503804	0.304274	12	0	12
CYP1A1_rare_al1	-0.115049	-0.264558	-0.0117122	15	1	14
CYP1B1_rare_al1	0.319193	0.0204432	0.969934	70	40	30
CYP2B6_rare_al2	0.424167	0.0714319	1.03573	3	3	0
CYP2C19_rare_al1	-0.0787009	-0.0787009	-0.0787009	1	0	1
CYP39A1_rare_al1	0.0308289	0.00420273	0.0817926	4	2	2
CYP4A11_rare_al2	-0.143994	-0.499684	-0.00122574	6	6	0
CYS1_rare_al2	-0.22621	-0.72556	-0.00656415	10	8	2
CYSLTR2_rare_al2	-0.105288	-0.271344	-0.0109015	6	1	5
DACH1_rare_al1	-0.369431	-1.1405	-0.0153809	12	0	12
DACT2_rare_al1	-0.132568	-0.661591	-0.00704393	12	0	12
DACT2_rare_al2	-0.270446	-0.342608	-0.198284	2	0	2
DAP3_rare_al1	-0.188303	-0.463198	-0.0191444	36	24	12
DAP3_rare_al2	-0.999257	-0.999257	-0.999257	1	0	1
DAPK1_rare_al2	-0.840859	-0.840859	-0.840859	1	1	0
DAPL1_rare_al1	-0.102197	-0.177842	-0.0329847	4	0	4
DBNL_rare_al1	0.171025	0.00918253	0.673533	16	1	15
DCAF8L1_rare_al1	-0.208475	-0.750219	-0.00406153	25	25	0
DCBLD2_rare_al2	-0.847827	-2.15361	-0.168706	3	3	0
DCHS2_rare_al2	0.103479	-0.137536	0.988322	8	3	5
DCLK3_rare_al1	-0.262243	-1.02275	-0.00977811	10	0	10
DCP1A_rare_al2	0.443447	0.443447	0.443447	1	0	1
DCSTAMP_rare_al1	-0.36708	-0.36708	-0.36708	1	0	1
DDX18_rare_al1	0.110584	0.065244	0.155924	2	0	2
DDX42_rare_al1	0.100541	0.100541	0.100541	1	0	1
DDX49_rare_al1	-0.114483	-0.204556	-0.0308653	6	0	6
DDX4_rare_al1	-0.15137	-0.419303	-0.0116241	3	0	3
DDX51_rare_al1	0.062813	0.0179017	0.107724	2	0	2
DDX51_rare_al2	-0.39	-1.47922	0.106716	10	7	3
DDX59_rare_al2	0.120771	0.00231068	0.541962	24	22	2
DEAF1_rare_al2	-1.12072	-2.27256	-0.289677	8	8	0
DEFA4_rare_al2	0.167792	0.00467038	0.633785	16	5	11
DENND10_rare_al2	0.00238873	0.00238873	0.00238873	1	1	0
DENND1A_rare_al1	0.0456087	0.0198981	0.0646282	5	0	5
DENND1A_rare_al2	0.324651	0.324651	0.324651	1	0	1
DENND2C_rare_al1	0.0690252	0.0600758	0.0779746	2	0	2
DGAT2_rare_al1	-0.168765	-0.494882	-0.00708257	13	0	13
DGKI_rare_al1	0.134499	0.0149903	0.480452	27	11	16
DGKK_rare_al1	-0.182638	-0.633832	-0.0103017	53	53	0
DHRS2_rare_al1	0.192852	0.192852	0.192852	1	0	1
DHRS4;DHRS4L2_rare_al2	-0.173613	-0.506192	0.0964589	29	26	3
DHTKD1_rare_al1	-0.0405942	-0.0847955	-0.0031538	9	0	9
DHX35_rare_al1	0.0105206	0.0105206	0.0105206	1	0	1
DHX37_rare_al1	0.116943	0.116943	0.116943	1	0	1
DHX57_rare_al1	0.138841	0.00820994	0.278378	12	0	12
DIDO1_rare_al1	-0.0215222	-0.0215222	-0.0215222	1	0	1
DISP2_rare_al1	0.118951	0.0172217	0.218832	4	0	4
DKC1_rare_al1	0.00575549	0.00575549	0.00575549	1	1	0
DKK3_rare_al1	0.0322753	0.0322753	0.0322753	1	0	1
DLC1_rare_al1	-0.0986383	-0.206898	-0.00243896	10	0	10
DLGAP5_rare_al2	-0.639286	-2.2933	-0.0372904	85	85	0
DMAC2_rare_al1	-0.139029	-0.334662	-0.00850342	4	0	4
DMBT1_rare_al1	-0.177728	-0.593593	-0.00426122	20	0	20
DMKN_rare_al1	0.037917	0.0369791	0.0388549	2	0	2
DMP1_rare_al1	-0.106675	-0.106675	-0.106675	1	0	1
DMRT3_rare_al1	0.113552	0.00440279	0.269744	7	0	7
DMRTB1_rare_al1	-0.19213	-0.422508	-0.0349401	28	28	0
DMXL1_rare_al1	0.247977	0.0268248	0.676801	11	0	11
DMXL2_rare_al1	-0.127764	-0.496548	-0.0106298	19	7	12
DMXL2_rare_al2	-0.328508	-1.10166	-0.000772452	75	69	6
DNAH10_rare_al1	0.212324	0.212324	0.212324	1	0	1
DNAH11_rare_al2	-0.274722	-0.954953	-0.017679	29	29	0
DNAH12_rare_al1	-0.139799	-0.204861	-0.0771523	4	0	4
DNAH14_rare_al2	-0.326901	-1.03914	-0.00614644	43	23	20
DNAH17_rare_al1	0.249534	0.0190857	0.627048	60	55	5
DNAH17_rare_al2	0.347356	0.00745206	0.936641	8	8	0
DNAH1_rare_al2	-0.414516	-2.47714	-0.000435425	62	45	17
DNAH2_rare_al2	-0.221126	-0.858229	-0.000448629	24	9	15
DNAH5_rare_al1	-0.122385	-0.256882	-0.0372708	10	0	10
DNAH6_rare_al1	0.189929	0.0460477	0.533784	13	0	13
DNAH6_rare_al2	0.146031	0.0219293	0.227995	4	0	4
DNAH7_rare_al2	0.570513	0.0519793	3.11681	38	38	0
DNAJC1_rare_al1	0.409978	0.0337297	1.01782	17	0	17
DNASE1_rare_al1	-0.147154	-0.150916	-0.143391	2	0	2
DNASE1_rare_al2	0.570118	0.570118	0.570118	1	0	1
DNER_rare_al2	-0.126057	-0.126057	-0.126057	1	0	1
DNHD1_rare_al2	0.285135	0.00589747	0.928069	22	21	1
DNLZ_rare_al2	-0.0890928	-0.0890928	-0.0890928	1	0	1
DNM1_rare_al2	-0.591443	-1.1258	-0.0570852	2	2	0
DNTT_rare_al1	0.309642	0.309642	0.309642	1	0	1
DOCK11_rare_al1	-0.212721	-0.212721	-0.212721	1	1	0
DOP1A_rare_al1	0.158253	0.0364058	0.280099	2	0	2
DPAGT1_rare_al1	-0.0775144	-0.0775144	-0.0775144	1	0	1
DPH1_rare_al1	0.126484	0.00311287	0.383223	22	6	16
DQX1_rare_al1	-0.0507103	-0.0507103	-0.0507103	1	0	1
DRAXIN_rare_al1	0.268365	0.0184997	0.749134	77	64	13
DRICH1_rare_al2	0.121735	-0.0362776	0.407257	14	12	2
DSG2_rare_al1	-0.191984	-0.784376	-0.00710106	27	0	27
DSG4_rare_al1	0.0545215	0.00247622	0.165787	13	2	11
DSG4_rare_al2	0.28801	-0.108876	0.989562	20	19	1
DSPP_rare_al2	0.155757	-0.0430759	0.598947	34	33	1
DSP_rare_al1	0.0223928	0.0223928	0.0223928	1	0	1
DST_rare_al2	-0.111416	-0.528468	0.140811	24	24	0
DTX1_rare_al2	-0.192333	-0.520692	-0.000360684	6	6	0
DTX2_rare_al1	-0.193694	-0.354317	-0.0288783	3	0	3
DUSP16_rare_al2	-0.335026	-1.37662	-0.025497	20	7	13
DUSP27_rare_al1	0.0428872	0.00834345	0.107274	3	0	3
DYNC2H1_rare_al1	-0.0512233	-0.0676148	-0.0331928	3	0	3
DYNC2H1_rare_al2	-0.509066	-0.57846	-0.439672	2	0	2
DYSF_rare_al2	0.467158	0.359909	0.574407	2	0	2
DYTN_rare_al2	0.799398	0.0524505	2.71002	39	39	0
EAF1_rare_al1	0.101816	0.0335249	0.170107	2	0	2
EBNA1BP2_rare_al1	0.268419	0.268419	0.268419	1	0	1
ECT2L_rare_al1	0.109431	0.0113274	0.257697	10	0	10
EDA2R_rare_al1	-0.0652546	-0.12759	-0.00291966	2	2	0
EEF2K_rare_al1	-0.304882	-1.58272	-0.00513912	43	0	43
EEPD1_rare_al1	0.194676	0.0393934	0.530817	10	0	10
EFCAB10_rare_al1	0.055131	0.055131	0.055131	1	0	1
EFCAB12_rare_al2	0.279407	0.0376143	1.01409	7	0	7
EFCAB6_rare_al2	0.444417	0.0404802	0.950663	5	4	1
EFHC1_rare_al1	-0.201957	-0.350636	-0.0327617	5	1	4
EFHC2_rare_al1	-0.208788	-0.686759	-0.00891714	55	55	0
EFL1_rare_al2	0.212212	0.212212	0.212212	1	0	1
EFR3A_rare_al1	-0.0459722	-0.0459722	-0.0459722	1	0	1
EFS_rare_al1	0.111926	0.111926	0.111926	1	0	1
EHD2_rare_al1	-0.468224	-0.468224	-0.468224	1	0	1
EHHADH_rare_al1	0.167771	0.0633588	0.272184	2	0	2
EID2_rare_al1	0.318612	0.020147	0.617078	2	0	2
EIF3A_rare_al1	0.0413983	0.0413983	0.0413983	1	0	1
ELK1_rare_al1	0.122206	0.0331817	0.275622	3	3	0
ELN_rare_al1	0.287526	0.163083	0.487788	4	0	4
ELP4_rare_al1	-0.105191	-0.105191	-0.105191	1	0	1
EMC7_rare_al1	-0.00279229	-0.00279229	-0.00279229	1	0	1
EMP1_rare_al1	0.09778	0.09778	0.09778	1	0	1
ENAM_rare_al1	-0.232542	-0.232542	-0.232542	1	0	1
ENDOG_rare_al1	0.0979744	0.0979744	0.0979744	1	0	1
ENPP5_rare_al1	0.0692979	0.0692979	0.0692979	1	0	1
ENPP7_rare_al1	-0.145728	-0.41588	-0.0151795	13	0	13
ENTPD4_rare_al1	-0.0354191	-0.0354191	-0.0354191	1	0	1
ENTR1_rare_al2	0.0978159	0.0978159	0.0978159	1	1	0
EOGT_rare_al1	0.184414	0.0213848	0.366345	7	0	7
EOMES_rare_al2	1.03583	1.03583	1.03583	1	1	0
EP300_rare_al2	-0.156265	-0.156265	-0.156265	1	0	1
EP400_rare_al1	-0.107823	-0.209026	-0.00661961	2	0	2
EP400_rare_al2	-0.168465	-0.168465	-0.168465	1	0	1
EPB41L3_rare_al1	-0.206142	-0.432923	-0.100242	4	0	4
EPB41_rare_al1	-0.13833	-0.13833	-0.13833	1	0	1
EPB42_rare_al1	-0.17611	-0.328951	-0.0232699	2	0	2
EPHA8_rare_al2	0.0623152	-0.0701899	0.215479	3	1	2
EPHB3_rare_al2	-0.389676	-0.670547	-0.0265814	3	2	1
EPS8L2_rare_al1	0.364482	0.364482	0.364482	1	0	1
EPS8L2_rare_al2	-0.0358624	-0.0957798	-0.000815827	6	5	1
EPX_rare_al1	0.135618	0.106793	0.178232	3	3	0
ERBB2_rare_al1	0.137757	0.00673001	0.372621	22	22	0
ERBB2_rare_al2	0.563171	0.0290783	1.54858	7	0	7
ERCC6L2_rare_al2	0.212152	0.0247251	0.45458	15	15	0
ERCC6_rare_al2	0.402577	0.402577	0.402577	1	0	1
ERFE_rare_al2	0.0226082	0.0226082	0.0226082	1	0	1
ERICH3_rare_al1	-0.139076	-0.362532	-0.0100171	5	0	5
ERICH5_rare_al1	-0.0144855	-0.0144855	-0.0144855	1	0	1
ERICH6B_rare_al1	-0.124852	-0.318156	-0.0191043	18	15	3
ERN2_rare_al1	-0.143489	-0.53354	-0.00346581	12	0	12
ERVMER34-1_rare_al1	-0.152972	-0.152972	-0.152972	1	0	1
ERVV-2_rare_al1	0.0570387	0.0423445	0.0666867	3	0	3
ESCO2_rare_al1	0.344501	0.344501	0.344501	1	0	1
ESF1_rare_al1	-0.0873529	-0.232754	-0.0199309	8	0	8
ESPL1_rare_al1	0.121768	0.0846635	0.158874	2	0	2
ESPNL_rare_al2	-0.160965	-0.257997	-0.00197391	3	2	1
ETFBKMT_rare_al2	-0.156804	-0.156804	-0.156804	1	0	1
ETV7_rare_al1	-0.105778	-0.439491	-0.00386312	8	0	8
EVPL_rare_al2	-0.273511	-0.763142	-0.00284733	17	1	16
EVX1_rare_al1	0.145357	0.0947511	0.245731	3	0	3
EXD3_rare_al2	0.0823985	0.0504521	0.125958	3	3	0
EXOC1_rare_al1	-0.220555	-0.270265	-0.170845	2	0	2
EXOC3L1_rare_al1	-0.335854	-0.335854	-0.335854	1	1	0
EXOC3L1_rare_al2	0.558864	0.042171	1.07556	2	0	2
EXOSC4_rare_al1	0.457556	0.457556	0.457556	1	0	1
EXTL1_rare_al1	0.305325	0.110945	0.499705	2	0	2
EYS_rare_al2	0.352898	0.352898	0.352898	1	0	1
F5_rare_al1	0.0987952	0.00390616	0.382283	26	1	25
F5_rare_al2	0.101898	0.101898	0.101898	1	0	1
FAAP24_rare_al1	0.166651	0.0295336	0.496779	19	0	19
FAM107B_rare_al1	-0.0905616	-0.207483	-0.0185727	7	0	7
FAM107B_rare_al2	0.165722	0.022916	0.342983	16	11	5
FAM117B_rare_al1	-0.246731	-1.11158	-0.00250536	23	0	23
FAM135A_rare_al1	-0.386097	-0.386097	-0.386097	1	0	1
FAM161A_rare_al1	0.0669352	0.0142608	0.11961	2	1	1
FAM161A_rare_al2	0.653453	0.653453	0.653453	1	0	1
FAM161B_rare_al1	0.244183	0.00825777	0.731565	13	0	13
FAM180B_rare_al1	0.652337	0.652337	0.652337	1	0	1
FAM181B_rare_al1	0.117446	0.0823545	0.152538	2	0	2
FAM184A_rare_al1	-0.350005	-0.821692	-0.0820092	12	0	12
FAM186A_rare_al2	-0.121552	-0.262162	0.0190575	2	1	1
FAM186B_rare_al2	-0.509805	-1.89935	-0.0232951	80	78	2
FAM214A_rare_al1	-0.0590698	-0.0590698	-0.0590698	1	0	1
FAM227A_rare_al1	-0.331864	-0.761288	-0.0018977	14	0	14
FAM47B_rare_al1	0.0867653	0.0116089	0.161922	2	2	0
FAM47C_rare_al1	-0.157688	-0.463426	-0.00819051	54	54	0
FAM71A_rare_al1	-0.224346	-0.325551	-0.0862367	3	0	3
FAM71E2_rare_al2	0.179727	0.000573642	1.05946	47	15	32
FAM71F2_rare_al1	-0.27096	-1.23096	-0.0422929	24	0	24
FAM81B_rare_al1	0.254737	0.00867705	0.821293	53	53	0
FAM81B_rare_al2	0.5871	0.00356242	2.04231	35	35	0
FAM83G_rare_al2	-0.195479	-0.675766	-0.0375982	11	8	3
FAM9A_rare_al1	-0.659295	-1.06012	-0.386595	96	96	0
FANCA_rare_al1	-0.111847	-0.241542	-0.0290079	8	4	4
FANCM_rare_al1	-0.158739	-0.421633	-0.0231281	7	3	4
FANK1_rare_al2	0.0714193	0.0714193	0.0714193	1	0	1
FASN_rare_al1	-0.0783546	-0.128638	-0.044635	3	0	3
FASN_rare_al2	0.321486	0.0363755	1.02956	21	13	8
FAT1_rare_al2	0.657912	0.0153775	2.94409	61	60	1
FAT2_rare_al2	-0.361041	-1.18465	-0.00447946	40	40	0
FAT3_rare_al1	0.104851	0.104851	0.104851	1	1	0
FAT3_rare_al2	0.0388986	0.0304714	0.0473258	2	0	2
FAT4_rare_al2	-0.189351	-0.5862	-0.0263996	7	5	2
FBLN2_rare_al1	0.0768637	0.0768637	0.0768637	1	1	0
FBLN2_rare_al2	0.369809	0.00253931	1.6457	89	77	12
FBN2_rare_al1	0.254184	0.254184	0.254184	1	0	1
FBN3_rare_al2	-0.162968	-0.415311	-0.00506257	42	21	21
FBP2_rare_al1	-0.125717	-0.125717	-0.125717	1	0	1
FBRSL1_rare_al1	0.100276	0.100276	0.100276	1	0	1
FBXO11_rare_al1	-0.246583	-0.246583	-0.246583	1	0	1
FBXO11_rare_al2	-0.0928217	-0.0928217	-0.0928217	1	0	1
FBXO27_rare_al1	-0.146836	-0.146836	-0.146836	1	0	1
FBXO36_rare_al1	0.190455	0.0278822	0.750019	19	0	19
FBXO44_rare_al1	-0.0835901	-0.32347	-0.0054927	30	0	30
FBXO8_rare_al1	-0.308715	-0.583421	-0.0639857	7	0	7
FCF1_rare_al1	-0.273587	-0.750935	-0.00610912	11	0	11
FCRL6_rare_al1	-0.253558	-0.911145	-0.00531757	14	5	9
FCSK_rare_al1	-0.0986834	-0.220361	-0.0240679	3	0	3
FER1L6_rare_al1	0.167954	0.00625709	0.329651	2	0	2
FER1L6_rare_al2	0.546681	0.0832073	1.65757	9	9	0
FEZF2_rare_al2	0.302985	0.302985	0.302985	1	1	0
FGD1_rare_al1	-0.223572	-0.66391	-0.00331988	20	20	0
FGD5_rare_al1	-0.31302	-0.456948	-0.169092	2	0	2
FGFBP2_rare_al1	0.143172	0.00664273	0.361821	5	0	5
FGL1_rare_al1	-0.240694	-0.251608	-0.22978	2	0	2
FIBCD1_rare_al1	-0.0783587	-0.128484	-0.0248324	3	0	3
FKBP10_rare_al1	0.0168114	0.0168114	0.0168114	1	1	0
FKRP_rare_al1	0.125978	0.106681	0.145274	2	0	2
FLG2_rare_al2	0.300999	0.00228611	1.53538	33	9	24
FLG_rare_al2	-0.153994	-0.741052	0.103944	25	19	6
FLII_rare_al1	0.1162	0.0607882	0.232815	7	0	7
FLNA_rare_al1	0.126782	0.00496288	0.334426	8	8	0
FLNB_rare_al1	0.194256	0.0207525	0.556992	16	0	16
FLNC_rare_al1	0.0776253	0.0111777	0.248479	7	1	6
FLT1_rare_al1	-0.15643	-0.329406	-0.0139471	23	6	17
FLYWCH1_rare_al1	-0.21617	-0.719596	-0.00892936	48	46	2
FMC1-LUC7L2;LUC7L2_rare_al1	-0.115152	-0.120275	-0.110029	2	0	2
FMN1_rare_al1	-0.00912164	-0.00912164	-0.00912164	1	0	1
FMN1_rare_al2	0.35724	0.35724	0.35724	1	0	1
FMNL2_rare_al1	0.189527	0.0240651	0.399323	12	0	12
FMNL2_rare_al2	0.262763	0.0061848	0.96827	29	16	13
FMO4_rare_al1	0.018308	0.018308	0.018308	1	0	1
FN1_rare_al1	-0.132395	-0.301457	-0.00274178	3	0	3
FOXD2_rare_al1	0.0691109	0.0124259	0.125796	2	0	2
FOXD2_rare_al2	0.161691	-0.36718	0.605888	44	4	40
FOXE1_rare_al2	0.152244	-0.129244	0.871601	6	2	4
FOXE3_rare_al1	-0.130519	-0.51193	-0.00850954	8	2	6
FOXE3_rare_al2	-0.538114	-0.538114	-0.538114	1	0	1
FOXH1_rare_al1	0.302681	0.302681	0.302681	1	0	1
FOXK1_rare_al1	0.204303	0.15903	0.249576	2	0	2
FOXK2_rare_al1	0.0695816	0.0225122	0.163884	9	7	2
FOXO3_rare_al1	0.181295	0.0465488	0.443137	6	1	5
FOXP4_rare_al1	-0.233254	-0.325526	-0.140983	2	0	2
FPR1_rare_al1	-0.248592	-0.924906	-0.00629231	8	0	8
FRAS1_rare_al2	0.0118306	0.0118306	0.0118306	1	0	1
FREM1_rare_al1	0.173585	0.173585	0.173585	1	1	0
FREM1_rare_al2	-0.141015	-0.29141	-0.0425349	3	0	3
FREM2_rare_al2	-0.148574	-0.718579	-0.00867077	39	25	14
FREM3_rare_al1	-0.0673406	-0.0673406	-0.0673406	1	0	1
FREM3_rare_al2	0.0574818	-0.163894	0.247198	6	1	5
FRMD4A_rare_al1	0.327108	0.327108	0.327108	1	0	1
FRMPD1_rare_al1	0.034987	0.034987	0.034987	1	0	1
FRMPD2_rare_al1	-0.197806	-0.42626	-0.015388	15	13	2
FRZB_rare_al1	-0.243851	-0.884204	-0.00159904	26	0	26
FSCN2_rare_al1	0.286006	0.0407198	0.660821	11	0	11
FSIP2_rare_al2	-0.323017	-1.13913	0.165441	46	42	4
FURIN_rare_al1	-0.334418	-0.732772	-0.0213398	7	0	7
FUT10_rare_al2	0.394891	0.00237653	1.66013	57	54	3
FUT4_rare_al1	0.106409	0.0515588	0.190102	3	0	3
FYCO1_rare_al1	-0.0766651	-0.21494	-0.0190193	7	7	0
FYCO1_rare_al2	-0.122287	-0.277357	-0.0335076	3	3	0
GABPB1_rare_al1	0.12757	0.0132525	0.375645	5	0	5
GABRA6_rare_al1	-0.127577	-0.127577	-0.127577	1	0	1
GABRE_rare_al1	-0.265255	-0.642348	-0.0289614	64	64	0
GABRR2_rare_al1	-0.1446	-0.1446	-0.1446	1	0	1
GAD2_rare_al1	0.408061	0.0663651	0.875629	5	0	5
GALNT14_rare_al1	-0.0785067	-0.101311	-0.0523818	3	0	3
GALNT14_rare_al2	-0.181432	-0.415774	-0.0302354	5	0	5
GALNT2_rare_al1	0.108185	0.108185	0.108185	1	0	1
GALNTL5_rare_al1	0.041553	0.041553	0.041553	1	0	1
GALR2_rare_al1	0.311276	0.311276	0.311276	1	0	1
GALR3_rare_al2	0.0370085	0.0370085	0.0370085	1	1	0
GANAB_rare_al1	0.0932182	0.0932182	0.0932182	1	0	1
GAPVD1_rare_al1	0.0222524	0.0222524	0.0222524	1	0	1
GAS2L1_rare_al1	-0.0466494	-0.0860391	-0.00386958	10	4	6
GBA3_rare_al1	-0.135574	-0.596994	-0.00236675	28	0	28
GBE1_rare_al1	0.0137891	0.0100902	0.017488	2	0	2
GBGT1_rare_al1	0.247206	0.0134296	0.5648	11	0	11
GBP4_rare_al1	-0.0621543	-0.165162	-0.00182134	3	0	3
GBP6_rare_al1	0.177162	0.0757701	0.278554	2	0	2
GCKR_rare_al1	-0.0759487	-0.145093	-0.00603493	5	0	5
GCKR_rare_al2	0.305619	0.244783	0.366455	2	0	2
GCM2_rare_al1	-0.266912	-0.266912	-0.266912	1	0	1
GCNT1_rare_al1	0.168457	0.0231338	0.544886	19	19	0
GCNT2_rare_al1	-0.069999	-0.248098	-0.00379638	12	0	12
GCNT2_rare_al2	-0.32665	-0.32665	-0.32665	1	0	1
GCOM1;MYZAP_rare_al2	-0.299986	-0.829346	-0.0042174	15	8	7
GCSAML_rare_al1	-0.0388523	-0.0388523	-0.0388523	1	0	1
GEMIN8_rare_al1	-0.743658	-1.60512	-0.0406868	94	94	0
GEN1_rare_al2	0.0889255	0.0889255	0.0889255	1	0	1
GFY_rare_al2	-0.411818	-0.411818	-0.411818	1	0	1
GGA3_rare_al2	-0.289943	-0.289943	-0.289943	1	0	1
GGT6_rare_al1	-0.208415	-0.208415	-0.208415	1	0	1
GHR_rare_al1	0.161545	0.0961651	0.226924	2	0	2
GHR_rare_al2	-0.0964352	-0.61032	0.524898	13	8	5
GIMAP6_rare_al1	0.275069	0.0410519	0.851616	21	0	21
GJA10_rare_al1	-0.0998063	-0.210605	-0.0203182	3	0	3
GJA10_rare_al2	0.320667	0.320667	0.320667	1	0	1
GLCCI1_rare_al2	-0.222129	-0.222129	-0.222129	1	0	1
GLDC_rare_al1	-0.207003	-0.68246	-0.000139695	33	1	32
GLI1_rare_al1	0.343398	0.343398	0.343398	1	0	1
GLI3_rare_al2	-0.847708	-0.847708	-0.847708	1	0	1
GLIS3_rare_al1	0.0994653	0.0286817	0.142726	3	0	3
GLP1R_rare_al1	0.175069	0.175069	0.175069	1	0	1
GLRA4_rare_al1	0.235058	0.00154799	0.795449	87	87	0
GLYAT_rare_al2	-0.254184	-0.683575	-0.0794271	4	1	3
GMIP_rare_al1	-0.328756	-0.794592	-0.00999976	72	61	11
GNAS_rare_al2	0.135462	0.0406634	0.23026	2	0	2
GNAT2_rare_al1	0.0883909	0.0883909	0.0883909	1	0	1
GNL3_rare_al1	0.0308967	0.0308967	0.0308967	1	0	1
GNRH1_rare_al1	0.173256	0.00869922	0.412592	3	0	3
GOLGA4_rare_al1	-0.137066	-0.305013	-0.0153256	3	0	3
GOLGA6L2_rare_al1	0.113329	0.075466	0.144893	3	0	3
GOLGA6L2_rare_al2	0.241359	0.0112586	0.688365	21	2	19
GOLM1_rare_al1	0.0471662	0.0236555	0.070677	2	0	2
GON4L_rare_al1	-0.572718	-0.923277	-0.15248	4	0	4
GORASP1_rare_al1	0.265886	0.265886	0.265886	1	0	1
GPALPP1_rare_al1	0.0668327	0.0668327	0.0668327	1	0	1
GPER1_rare_al1	-0.176064	-0.389762	-0.0156221	9	0	9
GPHN_rare_al1	-0.341233	-0.763436	-0.0629684	12	0	12
GPLD1_rare_al1	0.00828988	-0.084159	0.100739	2	1	1
GPNMB_rare_al1	0.321751	0.046474	1.18702	22	0	22
GPNMB_rare_al2	0.316814	0.0249912	1.36086	18	7	11
GPR101_rare_al1	-0.0866488	-0.0866488	-0.0866488	1	1	0
GPR108_rare_al2	-0.496233	-0.780935	-0.268541	3	3	0
GPR119_rare_al1	0.160256	0.00841089	0.482815	29	29	0
GPR139_rare_al1	-0.0212592	-0.0363089	-0.00620951	2	0	2
GPR146_rare_al1	0.0161447	0.0161447	0.0161447	1	0	1
GPR180_rare_al1	0.661478	0.661478	0.661478	1	0	1
GPRC5A_rare_al1	0.132705	0.0218407	0.224984	4	0	4
GPRC5C_rare_al1	0.37232	0.275611	0.457167	3	0	3
GPRC6A_rare_al1	0.0557589	0.0557589	0.0557589	1	0	1
GRHL3_rare_al1	-0.207101	-0.436454	-0.0355949	14	0	14
GRIN2C_rare_al1	-0.230857	-0.840697	-0.0264261	30	0	30
GRIN2C_rare_al2	-0.144451	-0.144451	-0.144451	1	0	1
GRIN3B_rare_al1	-0.175258	-0.500187	-0.0144029	7	0	7
GRIPAP1_rare_al1	0.0662203	0.0200597	0.0997055	3	3	0
GRK7_rare_al1	0.0898452	0.0574001	0.12229	2	2	0
GRM6_rare_al1	-0.146316	-0.557884	-0.00670509	29	0	29
GSE1_rare_al1	0.180422	0.00755446	0.575183	34	0	34
GSE1_rare_al2	0.486942	0.0991681	1.42726	8	1	7
GSG1L_rare_al2	0.245165	0.245165	0.245165	1	0	1
GSTA5_rare_al1	0.163739	0.0368608	0.390157	8	0	8
GSTM5_rare_al1	-0.0464043	-0.126089	-0.00879225	5	0	5
GTF2E2_rare_al1	0.0603101	0.0238085	0.117736	4	0	4
GUCA1C_rare_al1	0.222032	0.0369022	0.640782	7	0	7
GUCY2F_rare_al1	0.0735241	0.0166609	0.143614	8	8	0
GUF1_rare_al1	-0.013869	-0.0268531	-0.00274289	3	0	3
GZMM_rare_al1	0.134604	0.0416497	0.274795	4	0	4
HABP2_rare_al1	-0.114347	-0.40944	-0.0149668	17	0	17
HADH_rare_al1	0.0129047	0.0129047	0.0129047	1	0	1
HAS1_rare_al1	0.151208	0.0277811	0.301136	3	0	3
HAUS2_rare_al1	0.244315	0.00658669	0.482043	2	0	2
HAVCR1_rare_al1	0.0752923	0.0752923	0.0752923	1	0	1
HCN1_rare_al1	0.0429869	0.006825	0.0791488	2	0	2
HDAC7_rare_al1	0.0241312	0.00260585	0.0456566	2	0	2
HDDC3_rare_al1	0.28342	0.134551	0.432289	2	0	2
HDGFL2_rare_al1	-0.166918	-0.505075	-0.0079075	16	0	16
HEATR1_rare_al2	-0.257184	-1.23776	-0.00188556	44	15	29
HEATR3_rare_al1	0.113358	0.031134	0.284314	9	0	9
HEATR5A_rare_al2	0.587768	0.0206858	1.91725	65	65	0
HECTD3_rare_al2	-0.380764	-0.854204	-0.0262806	3	0	3
HECTD4_rare_al1	0.131716	0.0289114	0.456084	11	0	11
HECW1_rare_al2	-0.240732	-0.881372	-0.0441093	13	12	1
HELQ_rare_al1	-0.15497	-0.28103	-0.0289109	2	0	2
HELZ2_rare_al1	-0.0783064	-0.124941	-0.0291315	3	0	3
HEPHL1_rare_al1	-0.0098187	-0.0098187	-0.0098187	1	0	1
HEPH_rare_al1	-0.149338	-0.479282	-0.000670847	25	25	0
HEXA_rare_al1	0.020369	0.020369	0.020369	1	0	1
HGC6.3_rare_al2	-0.066902	-0.592587	0.733522	22	16	6
HHAT_rare_al1	-0.136762	-0.136762	-0.136762	1	0	1
HHIPL2_rare_al1	0.160477	0.0298669	0.291086	2	0	2
HIRIP3_rare_al1	0.112664	0.0930449	0.132284	2	2	0
HIST1H1B_rare_al1	-0.128559	-0.559502	-0.000655232	14	3	11
HIST1H2AK_rare_al1	0.237169	0.0146446	0.459693	2	0	2
HIST1H2BE_rare_al1	-0.146382	-0.338906	-0.0258905	7	0	7
HIVEP3_rare_al1	-0.0210883	-0.0387926	-0.0033841	2	0	2
HKDC1_rare_al1	0.153957	0.13	0.177915	2	0	2
HLTF_rare_al1	0.279754	0.0252448	0.915575	49	1	48
HMCN1_rare_al2	0.26324	0.0252362	0.723627	19	0	19
HOMEZ_rare_al2	-0.192092	-0.429978	-0.0643186	5	5	0
HOXD9_rare_al2	0.44274	0.0301196	0.855361	2	0	2
HPGDS_rare_al1	-0.197892	-0.363182	-0.0384355	3	0	3
HPGDS_rare_al2	-0.208012	-0.625249	0.0342783	48	8	40
HPS1_rare_al1	-0.0894744	-0.245837	-0.0185545	4	0	4
HPS5_rare_al1	0.10908	0.0182384	0.342658	20	5	15
HPSE2_rare_al1	0.127093	0.127093	0.127093	1	0	1
HRCT1_rare_al1	0.198375	0.00516575	0.593751	40	1	39
HRG_rare_al1	-0.189783	-0.476429	-0.00113995	19	0	19
HRH3_rare_al2	0.456601	0.456601	0.456601	1	0	1
HR_rare_al2	0.0961666	0.0961666	0.0961666	1	0	1
HSD17B3_rare_al1	0.0323321	0.0323321	0.0323321	1	0	1
HSD17B4_rare_al2	-0.329886	-1.05083	-0.0262043	8	1	7
HSPB2_rare_al1	-0.0791417	-0.150208	-0.00807517	2	0	2
HTR3C_rare_al1	-0.161929	-0.479908	-0.0509628	5	0	5
HTR7_rare_al1	0.724528	0.724528	0.724528	1	0	1
HTRA4_rare_al1	0.18245	0.013675	0.406542	3	0	3
HTT_rare_al2	0.11878	0.0011857	0.424387	34	24	10
HVCN1_rare_al1	-0.143308	-0.143308	-0.143308	1	0	1
HVCN1_rare_al2	-0.691799	-2.01797	-0.0105744	87	82	5
HYAL4_rare_al2	0.833526	0.833526	0.833526	1	1	0
IBA57_rare_al2	-0.0529564	-0.0878183	-9.34851e-05	6	5	1
ICA1L_rare_al1	-0.035977	-0.035977	-0.035977	1	0	1
ICAM1_rare_al1	0.195013	0.0118816	0.696337	20	4	16
ICE2_rare_al1	-0.0774167	-0.119698	-0.0442994	5	0	5
ID4_rare_al2	-0.203827	-0.369031	-0.0334889	4	4	0
IFI16_rare_al1	0.0997674	0.0118423	0.165411	5	0	5
IFI16_rare_al2	-0.139364	-0.139364	-0.139364	1	0	1
IFI35_rare_al1	0.0900707	0.0216343	0.140665	5	4	1
IFIH1_rare_al1	0.0816928	0.0772321	0.0861534	2	0	2
IFIH1_rare_al2	0.695289	0.0261597	2.73284	13	0	13
IFIT5_rare_al1	-0.113132	-0.165538	-0.0607271	2	0	2
IFIT5_rare_al2	-0.140653	-0.67029	-0.00131747	6	5	1
IFITM10_rare_al1	0.17569	0.0377688	0.512205	8	0	8
IFITM10_rare_al2	0.118016	0.0422096	0.193822	2	0	2
IFNGR2_rare_al2	0.163701	0.163701	0.163701	1	0	1
IFNK_rare_al1	-0.022794	-0.022794	-0.022794	1	0	1
IFRD2_rare_al1	-0.0346775	-0.0346775	-0.0346775	1	0	1
IFT140_rare_al1	0.164972	0.00281598	0.440655	14	0	14
IFT172_rare_al1	-0.172944	-0.902894	-0.0223804	15	0	15
IGBP1_rare_al1	-0.185816	-0.626175	-0.0257331	19	19	0
IGFN1_rare_al2	-0.165567	-0.203949	-0.110363	3	2	1
IGHMBP2_rare_al1	-0.361077	-1.20212	-0.00614111	7	0	7
IGSF10_rare_al2	-0.377658	-1.29304	-0.0172534	51	51	0
IGSF1_rare_al1	0.239941	0.00234516	0.667765	57	57	0
IGSF3_rare_al1	0.213877	0.0324647	0.862691	10	0	10
IL12RB2_rare_al2	-0.597482	-1.48012	-0.00869035	61	20	41
IL16_rare_al2	0.166936	0.0238433	0.335365	5	0	5
IL17RA_rare_al2	0.42077	0.197598	0.803901	4	0	4
IL17RC_rare_al1	-0.00668904	-0.00668904	-0.00668904	1	0	1
IL17REL_rare_al2	0.474433	0.0174961	1.81565	16	13	3
IL1RL1_rare_al2	0.859445	0.0278552	1.54249	13	13	0
IL1RL2_rare_al1	0.103044	0.0164609	0.260083	5	0	5
IL25_rare_al1	0.116039	0.00812659	0.251683	4	0	4
IL3RA_rare_al2	-0.241938	-0.515873	-0.044523	13	0	13
IL4I1_rare_al1	0.0583794	0.0583794	0.0583794	1	0	1
IL4R_rare_al1	-0.0141269	-0.0141269	-0.0141269	1	0	1
IL6_rare_al1	-0.167506	-0.700132	-0.00376765	55	29	26
ILVBL_rare_al1	0.109839	0.0269108	0.274327	13	1	12
IMPG1_rare_al1	0.121657	0.00253537	0.288328	5	0	5
IMPG1_rare_al2	-0.118314	-0.360934	-0.0213599	8	4	4
INCENP_rare_al1	0.0485612	0.0485612	0.0485612	1	0	1
INMT_rare_al1	-0.166988	-0.228123	-0.105853	2	0	2
INO80C_rare_al1	0.0768772	0.0384043	0.11535	2	0	2
INO80_rare_al1	-0.174473	-0.531304	-0.000117785	7	0	7
INPP5D_rare_al1	0.20723	0.0547528	0.375858	7	0	7
INSC_rare_al2	-0.674481	-0.841974	-0.506987	2	0	2
INTS12_rare_al1	0.125095	0.125095	0.125095	1	0	1
INTS1_rare_al1	-0.245166	-0.344528	-0.0218304	4	0	4
INTS7_rare_al1	0.0549483	0.00131345	0.108583	2	2	0
IP6K3_rare_al2	-0.00484841	-0.0555024	0.0379481	3	0	3
IPMK_rare_al1	0.0894994	0.00401937	0.239465	6	0	6
IQCA1_rare_al1	-0.117416	-0.423753	-0.0067543	16	15	1
IQGAP3_rare_al1	0.0430045	0.000763304	0.0852456	2	0	2
IQSEC1_rare_al2	-0.315789	-0.63882	-0.000679198	14	2	12
IQUB_rare_al2	0.394623	0.0441343	1.54729	11	0	11
IRAK2_rare_al1	-0.0534082	-0.0534082	-0.0534082	1	0	1
IRF2BPL_rare_al2	0.423797	0.289803	0.549024	3	0	3
IRS2_rare_al2	0.165926	-0.229157	0.536232	3	1	2
IRX3_rare_al2	0.119783	0.119783	0.119783	1	0	1
ITGA11_rare_al1	0.0622863	0.00363872	0.120934	2	0	2
ITGA1_rare_al1	-0.208369	-0.347366	-0.0693731	2	0	2
ITGA2_rare_al2	1.02334	0.103896	1.82339	4	2	2
ITGA4_rare_al1	-0.351091	-1.06223	-0.00471088	5	0	5
ITGA6_rare_al1	-0.148693	-0.604986	-0.0232372	15	0	15
ITGA7_rare_al1	-0.153728	-0.420314	-0.0182237	26	26	0
ITGA9_rare_al1	0.101826	0.101826	0.101826	1	0	1
ITGAE_rare_al1	0.191907	0.118578	0.321821	3	0	3
ITGAX_rare_al1	-0.0974136	-0.151703	-0.0431242	2	0	2
ITGB4_rare_al1	0.0928835	0.00613077	0.326857	9	0	9
ITGB4_rare_al2	0.675475	0.147091	1.85118	18	0	18
ITGB6_rare_al2	-0.161005	-0.161005	-0.161005	1	1	0
ITIH4_rare_al2	0.145038	0.00361447	0.395748	5	0	5
ITIH5_rare_al1	0.212909	0.0135042	0.663085	19	0	19
ITLN2_rare_al1	0.0911277	0.0468094	0.152642	3	0	3
ITM2C_rare_al1	0.0817587	0.0817587	0.0817587	1	0	1
ITM2C_rare_al2	-0.795229	-3.06271	-0.0951742	19	19	0
ITPR2_rare_al1	-0.0478856	-0.0908505	-0.00492065	2	0	2
ITPRID1_rare_al1	0.205979	0.000701496	0.472006	12	2	10
ITPRIPL2_rare_al1	0.0795446	0.0795446	0.0795446	1	0	1
JAG2_rare_al1	-0.104104	-0.284429	-0.00511497	22	0	22
JAG2_rare_al2	0.637937	0.166315	1.37025	6	0	6
JAKMIP1_rare_al2	0.379823	0.0150048	1.34764	86	81	5
JAML_rare_al1	0.0585894	0.0585894	0.0585894	1	0	1
JPH3_rare_al1	-0.0711669	-0.0711669	-0.0711669	1	0	1
JUND_rare_al2	0.333792	0.0865998	0.64328	3	0	3
KANK1_rare_al1	-0.00582461	-0.00582461	-0.00582461	1	0	1
KANK1_rare_al2	-0.32206	-1.71005	-0.00203339	61	50	11
KANK2_rare_al1	-0.167875	-0.613873	-0.00346844	37	18	19
KANSL1L_rare_al1	-0.274846	-0.775548	-0.0367032	5	0	5
KANSL3_rare_al1	0.0279319	0.0279319	0.0279319	1	0	1
KAT6B_rare_al1	0.109787	0.00426909	0.216226	8	0	8
KAT6B_rare_al2	-0.416874	-0.416874	-0.416874	1	0	1
KAZN_rare_al1	-0.122324	-0.253235	-0.0348266	5	0	5
KCNA5_rare_al1	0.0864409	0.0864409	0.0864409	1	0	1
KCNH3_rare_al1	-0.19175	-0.265929	-0.114587	4	2	2
KCNH7_rare_al1	0.0852886	0.0162575	0.181279	4	0	4
KCNK13_rare_al1	0.113715	0.0707155	0.156714	2	2	0
KCNK13_rare_al2	-0.668646	-1.17116	-0.166131	2	0	2
KCNK16_rare_al1	0.115043	0.0868026	0.154822	3	0	3
KCNMA1_rare_al2	-0.481524	-2.71617	-0.00272812	20	13	7
KCNN3_rare_al1	0.0481574	0.0481574	0.0481574	1	0	1
KCNN3_rare_al2	0.233911	0.0366039	0.563755	12	11	1
KCNQ5_rare_al1	0.180097	0.180097	0.180097	1	0	1
KCNQ5_rare_al2	0.419962	0.129955	1.14426	4	0	4
KCTD19_rare_al2	-0.341115	-0.503183	-0.117029	7	7	0
KIAA0100_rare_al1	-0.123897	-0.267356	-0.00831723	8	0	8
KIAA0556_rare_al1	-0.215395	-0.486503	-0.018501	13	1	12
KIAA0556_rare_al2	-0.135209	-0.245686	-0.00193065	6	2	4
KIAA0753_rare_al1	-0.126937	-0.760905	-0.0115383	14	0	14
KIAA1257_rare_al1	0.130985	0.130985	0.130985	1	0	1
KIAA1522_rare_al1	0.146615	0.00378533	0.308094	4	0	4
KIAA1549_rare_al1	0.343496	0.343496	0.343496	1	0	1
KIAA2026_rare_al2	0.154125	-0.232282	0.551451	12	8	4
KIF13A_rare_al1	0.120218	0.011614	0.511548	31	1	30
KIF14_rare_al2	0.596732	0.596732	0.596732	1	1	0
KIF16B_rare_al2	-0.48193	-2.14455	-0.0175787	19	12	7
KIF17_rare_al2	0.316903	0.280645	0.353161	2	0	2
KIF19_rare_al1	0.241379	0.000709967	0.766136	17	0	17
KIF1C_rare_al1	-0.0875138	-0.144167	-0.0308609	2	0	2
KIF20B_rare_al2	-0.299693	-1.21904	-0.0122107	25	15	10
KIF23_rare_al1	0.157225	0.0916158	0.222834	2	0	2
KIF23_rare_al2	0.258937	0.00508748	0.667507	12	0	12
KLB_rare_al1	-0.22073	-1.20897	-0.0101399	14	0	14
KLF14_rare_al2	-0.0982339	-0.561848	0.1917	14	10	4
KLHL11_rare_al1	0.0823029	0.0472348	0.123399	3	0	3
KLHL25_rare_al1	0.231114	0.00413228	0.819452	10	0	10
KLHL28_rare_al1	-0.169375	-0.267906	-0.0708448	2	0	2
KLHL35_rare_al1	0.238153	0.217092	0.259213	2	0	2
KLHL35_rare_al2	-0.448856	-0.448856	-0.448856	1	0	1
KLK5_rare_al1	-0.210176	-0.210176	-0.210176	1	0	1
KLK6_rare_al1	0.0219773	0.0219773	0.0219773	1	0	1
KLLN_rare_al1	-0.0441339	-0.0807731	-0.000510627	5	0	5
KLLN_rare_al2	-0.395381	-1.55169	-0.0141363	81	68	13
KLRB1_rare_al1	0.207586	0.0518879	0.363283	2	0	2
KLRF1_rare_al2	0.400591	0.00710529	0.794077	2	2	0
KMT2D_rare_al1	0.105589	0.00555796	0.331811	28	9	19
KMT2D_rare_al2	0.210422	0.210422	0.210422	1	1	0
KRT10_rare_al2	-0.185013	-0.873147	-0.00396593	19	9	10
KRT13_rare_al1	0.0855765	0.0257329	0.26555	8	0	8
KRT16_rare_al1	0.146933	0.0140406	0.321041	11	0	11
KRT27_rare_al1	-0.142722	-0.417358	-0.00483687	14	0	14
KRT72_rare_al1	0.0365368	0.0365368	0.0365368	1	0	1
KRT74_rare_al1	0.0870408	0.0870408	0.0870408	1	0	1
KRT75_rare_al1	0.123078	0.0126908	0.263511	4	0	4
KRT76_rare_al1	-0.217079	-0.478182	-0.0444544	4	0	4
KRT76_rare_al2	-1.07035	-1.947	-0.193701	2	0	2
KRT77_rare_al2	0.49591	0.0385657	1.77302	33	33	0
KRT78_rare_al2	0.37955	0.0373842	1.30533	4	3	1
KRT82_rare_al1	-0.0875025	-0.104932	-0.0700725	2	0	2
KRT83_rare_al2	0.000142625	0.000142625	0.000142625	1	1	0
KRT84_rare_al1	-0.273805	-0.704843	-0.0257077	12	0	12
KRT84_rare_al2	-0.498583	-2.19802	-0.0127742	52	41	11
KRTAP10-11_rare_al1	-0.166742	-0.36491	-0.00640492	13	0	13
KRTAP10-5_rare_al2	-0.450761	-1.33748	-0.00453869	29	10	19
KRTAP10-7_rare_al2	0.341121	0.0287537	1.22342	20	14	6
KRTAP10-9_rare_al1	-0.0740442	-0.0740442	-0.0740442	1	0	1
KRTAP10-9_rare_al2	-0.0536626	-0.120538	-0.00087107	6	5	1
KRTAP13-1_rare_al1	0.123129	0.123129	0.123129	1	0	1
KRTAP13-4_rare_al1	-0.729684	-0.729684	-0.729684	1	0	1
KRTAP5-9_rare_al1	-0.0780393	-0.0780393	-0.0780393	1	1	0
KRTAP6-3_rare_al1	0.0574627	0.0150865	0.099839	2	0	2
KSR2_rare_al1	0.149753	0.0680332	0.23436	4	0	4
KTN1_rare_al1	0.0995571	0.054678	0.144312	4	3	1
L3MBTL4_rare_al1	-0.063687	-0.063687	-0.063687	1	0	1
LACTBL1_rare_al1	-0.0885755	-0.166842	-0.0462109	3	0	3
LAD1_rare_al1	-0.0939771	-0.3437	-0.00567634	9	0	9
LAMA1_rare_al1	0.0450012	0.0450012	0.0450012	1	0	1
LAMA3_rare_al1	0.00723436	0.00723436	0.00723436	1	0	1
LAMA5_rare_al2	-0.281817	-0.539667	-0.0312346	9	6	3
LAMB2_rare_al1	-0.0433643	-0.0495927	-0.0371359	2	0	2
LAMB4_rare_al2	0.259296	0.0103458	0.548753	3	3	0
LAMC3_rare_al1	-0.0821787	-0.0821787	-0.0821787	1	0	1
LAMC3_rare_al2	0.393078	0.00406414	1.55581	73	73	0
LAMP2_rare_al1	0.191733	0.0248776	0.436478	6	6	0
LAPTM5_rare_al1	0.223706	0.00160778	0.67377	26	0	26
LARGE2_rare_al1	-0.118988	-0.226276	-0.0104969	6	0	6
LATS2_rare_al1	-0.0946809	-0.0946809	-0.0946809	1	1	0
LBP_rare_al1	-0.109672	-0.300536	-0.0161288	14	0	14
LCE2A_rare_al1	0.0703656	0.0703656	0.0703656	1	0	1
LCN12_rare_al1	0.24023	0.0664635	0.413997	2	0	2
LCN1_rare_al1	-0.311596	-0.311596	-0.311596	1	0	1
LCN6_rare_al1	-0.450531	-0.450531	-0.450531	1	0	1
LDB3_rare_al1	0.170152	0.0132342	0.659887	16	0	16
LDLR_rare_al1	0.605224	0.0749265	1.13552	2	0	2
LEMD1_rare_al1	-0.151099	-0.151099	-0.151099	1	0	1
LGR5_rare_al1	-0.0988024	-0.204047	-0.0232281	3	0	3
LGR5_rare_al2	-0.0913761	-0.17168	-0.0150872	5	5	0
LHX3_rare_al1	-0.503616	-1.01366	-0.0631733	5	0	5
LIFR_rare_al1	0.208736	0.0582075	0.39741	4	0	4
LIG1_rare_al1	0.051677	0.0287879	0.0745661	2	0	2
LIMD1_rare_al1	-0.124468	-0.161264	-0.087672	2	2	0
LINS1_rare_al1	0.0893872	0.0893872	0.0893872	1	0	1
LITAF_rare_al2	0.302754	0.00135962	0.829681	38	3	35
LLGL1_rare_al1	0.186677	0.0148199	0.566073	33	0	33
LLGL1_rare_al2	0.322478	0.0791765	0.56578	2	2	0
LLGL2_rare_al1	-0.226091	-0.945639	-0.00430848	24	0	24
LLGL2_rare_al2	-0.262921	-0.804041	-0.00505754	23	4	19
LMF1_rare_al1	-0.135806	-0.299794	-0.00513285	15	0	15
LMF2_rare_al1	0.108791	0.029178	0.371775	11	0	11
LMLN2_rare_al1	-0.0350706	-0.0502385	-0.0124618	3	0	3
LMNTD1_rare_al1	0.113499	0.0058346	0.41617	31	9	22
LMO2_rare_al2	0.264226	0.264226	0.264226	1	0	1
LOC110117498-PIK3R3;PIK3R3_rare_al1	-0.0587521	-0.0587521	-0.0587521	1	0	1
LOC149373_rare_al1	0.0252039	0.0252039	0.0252039	1	0	1
LOC388813_rare_al1	-0.0634188	-0.0634188	-0.0634188	1	0	1
LOC389602_rare_al1	0.04638	0.00355632	0.123216	3	0	3
LONRF3_rare_al1	-0.303942	-0.637349	-0.00550787	47	47	0
LOR_rare_al2	0.173633	0.173633	0.173633	1	0	1
LOXHD1_rare_al2	0.0440778	0.0440778	0.0440778	1	0	1
LPA_rare_al1	0.0288459	0.0165607	0.0411312	2	0	2
LPCAT2_rare_al1	-0.217653	-0.64895	-0.0115753	10	0	10
LPIN2_rare_al1	-0.0443562	-0.0443562	-0.0443562	1	0	1
LPP_rare_al1	-0.0937359	-0.0937359	-0.0937359	1	0	1
LRBA_rare_al1	0.186826	0.0497908	0.358228	5	0	5
LRCH2_rare_al1	-0.128998	-0.128998	-0.128998	1	1	0
LRCH4_rare_al1	0.0828336	0.0714994	0.0941678	2	0	2
LRFN3_rare_al1	-0.25408	-1.19409	-0.014256	14	0	14
LRP11_rare_al1	0.306111	0.306111	0.306111	1	0	1
LRP1B_rare_al2	-0.529431	-1.11325	-0.211339	4	4	0
LRP2_rare_al2	1.54676	0.0463474	5.07559	89	86	3
LRP5L_rare_al1	0.0829548	0.0829548	0.0829548	1	0	1
LRP5L_rare_al2	-0.772357	-0.772357	-0.772357	1	0	1
LRP5_rare_al2	0.297658	0.0151252	1.18823	14	14	0
LRRC14B_rare_al1	-0.436781	-1.37738	-0.000992599	26	0	26
LRRC14B_rare_al2	-0.505095	-2.17327	-0.000912216	65	32	33
LRRC17_rare_al1	0.247832	0.00464296	1.37033	23	0	23
LRRC23_rare_al1	-0.465166	-1.02975	-0.00802813	8	0	8
LRRC30_rare_al1	0.0204847	0.0204847	0.0204847	1	0	1
LRRC38_rare_al1	-0.128398	-0.199373	-0.07942	6	0	6
LRRC40_rare_al1	-0.00998708	-0.00998708	-0.00998708	1	0	1
LRRC4C_rare_al1	0.246515	0.246515	0.246515	1	0	1
LRRC53_rare_al1	0.0539261	0.00654341	0.14469	10	0	10
LRRC53_rare_al2	0.532873	0.0222778	2.19061	88	80	8
LRRC75B_rare_al1	0.159177	0.0383794	0.410777	4	0	4
LRRC75B_rare_al2	0.490538	0.214347	0.766729	2	0	2
LRRIQ1_rare_al1	-0.0581823	-0.072411	-0.0439535	2	0	2
LRRK1_rare_al2	-0.181008	-0.490802	-0.0076836	12	12	0
LRTM1_rare_al2	0.369239	0.231318	0.50716	2	0	2
LRTM2_rare_al1	0.104145	0.104145	0.104145	1	0	1
LTBP1_rare_al2	0.475037	0.0162004	1.76739	42	42	0
LTBP2_rare_al1	-0.094326	-0.18814	-0.00399861	3	0	3
LTBP3_rare_al1	0.156024	0.0174698	0.461801	5	3	2
LVRN_rare_al1	-0.868069	-0.868069	-0.868069	1	0	1
LXN_rare_al1	-0.168154	-0.252202	-0.0627895	4	0	4
LY75;LY75-CD302_rare_al1	-0.147034	-0.164855	-0.129212	2	0	2
LY75;LY75-CD302_rare_al2	0.2461	0.00745639	1.39609	59	49	10
LYRM2_rare_al1	-0.357044	-1.15188	-0.0191356	29	0	29
LYST_rare_al1	-0.0190107	-0.0250172	-0.0148522	3	0	3
LZTS1_rare_al1	-0.195259	-0.195259	-0.195259	1	0	1
LZTS1_rare_al2	-0.743383	-0.743383	-0.743383	1	1	0
MAB21L4_rare_al1	-0.352174	-0.950535	-0.0380903	6	0	6
MACF1_rare_al1	0.182068	0.182068	0.182068	1	0	1
MAGEC1_rare_al1	0.106347	0.00965889	0.274379	35	35	0
MAGEC3_rare_al1	-0.0856537	-0.172633	-0.00987555	10	10	0
MAGEF1_rare_al1	-0.132291	-0.132291	-0.132291	1	0	1
MAGEL2_rare_al1	0.146375	0.00828048	0.607395	15	0	15
MAGEL2_rare_al2	-0.323407	-0.323407	-0.323407	1	1	0
MAGI1_rare_al2	0.284432	0.0060011	0.709983	6	1	5
MAMDC4_rare_al1	-0.102801	-0.395212	-0.0119322	11	0	11
MAMDC4_rare_al2	0.84581	0.84581	0.84581	1	1	0
MAML1_rare_al1	0.0932479	0.0090291	0.2465	3	0	3
MAML3_rare_al2	0.116208	0.116208	0.116208	1	1	0
MAMLD1_rare_al1	-0.726777	-1.19751	-0.188237	96	96	0
MAP1B_rare_al1	-0.169359	-0.423374	-0.0124448	5	0	5
MAP3K15_rare_al1	0.0168987	0.0168987	0.0168987	1	1	0
MAP3K19_rare_al2	0.0450884	0.0304696	0.0597073	2	0	2
MAP4K2_rare_al1	-0.084192	-0.165162	-0.0236079	4	0	4
MAP4K2_rare_al2	-0.00629186	-0.0971673	0.244113	7	1	6
MAP6_rare_al2	-0.454611	-0.454611	-0.454611	1	1	0
MAP7_rare_al2	0.265849	0.0523586	0.50313	5	0	5
MAPK13_rare_al1	-0.19282	-0.486329	-0.0237504	17	0	17
MAPK1_rare_al1	-0.26605	-0.26605	-0.26605	1	0	1
MAPK1_rare_al2	-0.353089	-0.840184	-0.0128577	11	0	11
MAPKAPK2_rare_al1	0.14104	0.0202912	0.308785	3	0	3
MARCHF10_rare_al1	0.157787	0.0180182	0.403776	46	41	5
MASP1_rare_al1	-0.265803	-1.05339	-0.002205	28	0	28
MAST2_rare_al1	-0.243243	-0.787058	-0.000219257	21	0	21
MAST4_rare_al2	0.15803	-0.0461825	0.793755	5	2	3
MAZ_rare_al1	-0.112871	-0.164107	-0.0197112	3	0	3
MBTPS1_rare_al1	-0.0264024	-0.0264024	-0.0264024	1	0	1
MC1R_rare_al1	-0.126565	-0.342009	-0.0160405	11	0	11
MCAM_rare_al1	-0.196067	-0.196067	-0.196067	1	0	1
MCC_rare_al2	0.55834	0.0169439	1.93356	38	38	0
MCHR1_rare_al2	0.643504	0.323254	0.963753	2	1	1
MCM3AP_rare_al1	0.261327	0.125798	0.33895	3	0	3
MCM5_rare_al1	0.287306	0.0270886	0.73733	12	0	12
MCM6_rare_al1	-0.376622	-0.655794	-0.0974492	2	0	2
MDN1_rare_al2	0.30301	0.209545	0.374147	4	4	0
MEA1_rare_al1	0.0568674	0.0568674	0.0568674	1	0	1
MEAK7_rare_al1	-0.0813261	-0.181757	0.056405	5	1	4
MECOM_rare_al1	0.112388	0.00104131	0.319056	11	9	2
MED13_rare_al1	0.0330142	0.0330142	0.0330142	1	0	1
MED19_rare_al1	0.472088	0.0759165	1.24294	5	0	5
MEF2A_rare_al1	-0.0274137	-0.0442161	-0.00493825	3	3	0
MEFV_rare_al2	0.172084	0.0691502	0.275019	2	2	0
MEGF6_rare_al1	-0.155911	-0.155911	-0.155911	1	0	1
MEGF8_rare_al1	-0.277245	-1.29048	-0.000428918	27	0	27
MEGF8_rare_al2	-0.131217	-0.385449	0.174214	8	1	7
MEI1_rare_al2	0.0366953	-0.200791	0.285341	5	3	2
MEOX2_rare_al2	0.225263	0.0478532	0.437954	3	3	0
METTL22_rare_al1	0.0232771	0.0232771	0.0232771	1	0	1
MET_rare_al1	0.305341	0.305341	0.305341	1	0	1
MFGE8_rare_al2	-0.165468	-0.165468	-0.165468	1	1	0
MFN1_rare_al1	0.0291324	0.0237549	0.0345099	2	0	2
MFN2_rare_al1	0.163699	0.163699	0.163699	1	1	0
MFSD12_rare_al1	0.0918814	0.073582	0.110181	2	0	2
MFSD6L_rare_al2	-0.432162	-1.26567	-0.087452	5	5	0
MFSD6_rare_al1	0.00169243	0.00169243	0.00169243	1	0	1
MGAM_rare_al1	0.0235249	0.00428804	0.0415308	4	4	0
MGAM_rare_al2	-0.479255	-0.479255	-0.479255	1	0	1
MGAT5B_rare_al1	0.1575	0.116976	0.232858	3	0	3
MGST2_rare_al1	0.274796	0.0605061	0.652598	4	0	4
MIA2_rare_al2	0.331705	0.01015	1.00856	45	17	28
MIA3_rare_al1	-0.252531	-0.287729	-0.217333	2	0	2
MICAL2_rare_al1	0.0129772	0.00413668	0.02302	3	1	2
MICAL2_rare_al2	0.50494	0.337537	0.672343	2	0	2
MICAL3_rare_al1	-0.140306	-0.412006	-0.0125312	20	0	20
MICAL3_rare_al2	0.402229	0.160931	0.643527	2	0	2
MICU2_rare_al2	-0.121591	-0.121591	-0.121591	1	1	0
MID1IP1_rare_al1	-0.294907	-0.294907	-0.294907	1	1	0
MINAR1_rare_al1	0.057393	0.00202587	0.114621	3	0	3
MIS18BP1_rare_al1	-0.0619023	-0.159446	-0.000480188	7	0	7
MISP3_rare_al1	0.202492	0.0205943	0.612232	13	0	13
MISP_rare_al1	-0.152557	-0.408129	-0.0288028	10	0	10
MKKS_rare_al1	0.0133607	0.0133607	0.0133607	1	0	1
MLC1_rare_al1	0.0786263	0.0786263	0.0786263	1	0	1
MLH1_rare_al1	-0.0690947	-0.19498	-0.0107901	6	1	5
MLH1_rare_al2	-0.314757	-1.10013	-0.00563136	72	71	1
MLH3_rare_al2	0.77663	0.0188057	2.10571	61	61	0
MLKL_rare_al2	-0.456883	-0.880131	-0.0240789	11	10	1
MLLT3_rare_al1	0.353153	0.0162243	0.946127	32	0	32
MLNR_rare_al2	-0.244466	-0.677708	-0.0235664	11	11	0
MMP17_rare_al1	-0.135119	-0.370616	-0.00268777	32	28	4
MMP20_rare_al1	-0.0703058	-0.131595	-0.0287796	3	0	3
MMP25_rare_al1	-0.019259	-0.019259	-0.019259	1	0	1
MMRN1_rare_al1	0.0729283	0.0155486	0.222503	10	0	10
MMS19_rare_al1	-0.300277	-0.300277	-0.300277	1	0	1
MMS19_rare_al2	0.340793	9.22988e-05	1.09741	5	5	0
MOCS2_rare_al1	-0.185264	-0.234414	-0.136115	2	2	0
MOGS_rare_al1	0.287657	0.00780915	1.0164	59	22	37
MON1A_rare_al1	-0.250012	-0.722408	-0.0178161	17	0	17
MON2_rare_al1	-0.167047	-0.250524	-0.0671783	4	1	3
MORC1_rare_al1	0.334658	0.334658	0.334658	1	0	1
MPDZ_rare_al2	-0.15188	-0.578268	-0.0160928	32	7	25
MPHOSPH10_rare_al1	0.114767	0.107896	0.121638	2	0	2
MPHOSPH10_rare_al2	0.19363	0.0167296	0.574613	5	4	1
MRGPRX1_rare_al1	-0.00272274	-0.00272274	-0.00272274	1	0	1
MRGPRX2_rare_al1	0.121249	0.0842969	0.158201	2	0	2
MRI1_rare_al1	0.252005	0.252005	0.252005	1	0	1
MRNIP_rare_al1	-0.0583551	-0.0583551	-0.0583551	1	0	1
MROH2B_rare_al1	0.245616	0.00807024	1.02515	14	0	14
MROH7_rare_al1	-0.171611	-0.171611	-0.171611	1	0	1
MRPL11_rare_al1	-0.280858	-0.698971	-0.0167828	4	0	4
MRPL30_rare_al1	-0.154189	-0.236397	-0.0719812	2	0	2
MRPL38_rare_al1	-0.0664621	-0.193175	-0.0113704	4	0	4
MRPL46_rare_al1	-0.198354	-0.678357	-0.0108156	39	0	39
MRPL58_rare_al1	-0.356803	-0.614251	-0.254394	4	0	4
MRPS9_rare_al1	-0.142514	-0.142514	-0.142514	1	0	1
MRTFB_rare_al1	0.785998	0.0273993	1.706	13	0	13
MRVI1_rare_al1	-0.29325	-0.29325	-0.29325	1	0	1
MS4A15_rare_al1	-0.204163	-0.429848	-0.0972163	7	0	7
MSH6_rare_al1	-0.0575036	-0.133974	-0.0223512	4	0	4
MSLN_rare_al1	0.0229549	0.0011459	0.044764	2	1	1
MSS51_rare_al2	0.259847	-0.0911916	0.843552	3	2	1
MTCL1_rare_al1	0.184402	0.0119548	0.599051	24	24	0
MTERF1_rare_al1	-0.186436	-0.631201	-0.0361641	25	0	25
MTERF2_rare_al1	0.198533	0.198533	0.198533	1	0	1
MTERF2_rare_al2	0.234612	0.0119621	0.964059	46	16	30
MTHFD1L_rare_al2	0.317612	0.0261939	0.60903	2	1	1
MTHFR_rare_al2	0.186224	0.0859339	0.286515	2	0	2
MTMR12_rare_al1	0.0727744	0.0727744	0.0727744	1	0	1
MTMR8_rare_al1	0.464053	0.0225994	1.21159	77	77	0
MTOR_rare_al1	-0.176697	-0.310774	-0.0426207	2	0	2
MTRR_rare_al1	0.318432	0.0312706	0.868551	3	0	3
MTUS2_rare_al1	0.181889	0.103052	0.338213	4	0	4
MUC12_rare_al2	-0.0912727	-0.0912727	-0.0912727	1	0	1
MUC16_rare_al2	0.134033	0.00737863	0.564985	20	11	9
MUC17_rare_al1	-0.111558	-0.326431	-0.00458261	13	8	5
MUC17_rare_al2	-0.299141	-1.02938	-0.0116458	41	24	17
MUC19_rare_al2	0.152055	-0.278046	0.639471	13	12	1
MUC3A_rare_al2	0.641394	0.251708	1.03297	4	2	2
MUC5B_rare_al2	-0.544804	-1.79885	-0.0160112	22	10	12
MXRA5_rare_al1	-0.128616	-0.266682	-0.00386616	4	4	0
MYBBP1A_rare_al2	-0.474193	-1.48617	-0.0195001	76	76	0
MYBPC2_rare_al2	0.244478	0.100108	0.318126	3	0	3
MYBPC3_rare_al1	-0.143953	-0.491987	-0.0114559	17	17	0
MYBPC3_rare_al2	-0.961932	-0.961932	-0.961932	1	1	0
MYEOV_rare_al2	-0.222392	-0.222392	-0.222392	1	0	1
MYH15_rare_al1	-0.322645	-0.939857	-0.00316451	70	70	0
MYH1_rare_al1	0.0916457	0.0707525	0.119035	3	0	3
MYH2_rare_al1	-0.147908	-0.494009	-0.0330816	12	0	12
MYH2_rare_al2	-0.759555	-0.759555	-0.759555	1	0	1
MYH4_rare_al2	0.35415	0.0523273	0.835211	4	0	4
MYH6_rare_al1	-0.15743	-0.35626	-0.0473167	3	0	3
MYH8_rare_al1	-0.0573547	-0.0639477	-0.0474892	3	1	2
MYL5;SLC49A3_rare_al1	-0.209113	-0.636762	-0.00571887	15	0	15
MYLK_rare_al1	-0.221911	-0.761652	-0.0281519	17	0	17
MYO10_rare_al1	0.113691	0.0441292	0.173168	3	0	3
MYO10_rare_al2	-0.277078	-0.849473	-0.0280934	17	0	17
MYO15A_rare_al2	-0.221322	-0.819681	-0.00158028	18	18	0
MYO15B_rare_al2	0.00947624	-0.194224	0.237492	4	1	3
MYO16_rare_al1	-0.0660769	-0.114671	-0.0174831	2	1	1
MYO18B_rare_al1	0.153592	0.0224478	0.438478	7	0	7
MYO1C_rare_al1	0.0646193	0.0646193	0.0646193	1	0	1
MYO1D_rare_al2	-0.332759	-0.916722	0.00973782	6	5	1
MYO1E_rare_al2	-0.319934	-1.19139	-0.00110122	55	55	0
MYO3B_rare_al1	-0.108778	-0.401851	-0.00423087	11	0	11
MYO3B_rare_al2	0.122844	0.122844	0.122844	1	0	1
MYO5A_rare_al1	-0.515348	-0.719807	-0.31089	2	0	2
MYO5A_rare_al2	-0.24537	-0.777819	-0.0171586	17	0	17
MYO5B_rare_al1	0.127241	0.0174778	0.237005	2	0	2
MYO5C_rare_al2	0.726936	0.122281	1.33159	2	2	0
MYO7A_rare_al1	0.0514257	0.0471484	0.055703	2	0	2
MYO7A_rare_al2	0.283335	0.0207943	0.619705	5	2	3
MYO9B_rare_al1	0.122166	0.00567111	0.345667	15	0	15
MYOF_rare_al1	-0.0211457	-0.0395438	-0.00274773	2	0	2
MYOF_rare_al2	-0.0140754	-0.0140754	-0.0140754	1	1	0
MYPN_rare_al1	-0.199653	-0.435518	-0.0143889	6	0	6
MYRIP_rare_al2	0.0674462	0.00811884	0.229543	5	0	5
MZT2A_rare_al2	0.045143	0.045143	0.045143	1	0	1
N6AMT1_rare_al1	-0.248793	-0.248793	-0.248793	1	0	1
NADK_rare_al1	-0.181806	-0.181806	-0.181806	1	0	1
NAP1L5_rare_al1	-0.0781903	-0.296344	-0.00483129	7	0	7
NAT10_rare_al1	0.166258	0.00718779	0.385696	15	2	13
NAT1_rare_al1	-0.260952	-0.576215	-0.000876075	7	0	7
NAV2_rare_al1	0.117941	0.117941	0.117941	1	0	1
NAV3_rare_al1	-0.216472	-0.786338	-0.00947342	21	0	21
NBAS_rare_al2	-0.293622	-1.09002	-0.0385826	20	0	20
NBEAL1_rare_al1	-0.139095	-0.414132	-0.00783184	18	0	18
NBEAL2_rare_al2	0.771106	0.00514535	3.47948	47	46	1
NBPF3_rare_al1	-0.171379	-0.38572	-0.074502	4	0	4
NBPF7_rare_al1	0.170345	0.0126318	0.465483	11	8	3
NCAM1_rare_al1	-0.201491	-0.776156	-0.0200888	29	3	26
NCAPD3_rare_al1	-0.0649156	-0.0649156	-0.0649156	1	0	1
NCAPH_rare_al1	-0.191601	-0.515525	-0.0158326	14	0	14
NCBP1_rare_al1	-0.415404	-0.415404	-0.415404	1	0	1
NCKAP5_rare_al1	-0.0463678	-0.073682	-0.0190537	2	0	2
NCKIPSD_rare_al1	-0.189153	-0.189153	-0.189153	1	0	1
NCL_rare_al1	0.0996247	0.0689092	0.160658	4	2	2
NCOR2_rare_al1	-0.0957651	-0.413064	-0.00679569	12	3	9
NCOR2_rare_al2	-0.57159	-2.28373	-0.00991326	82	68	14
NDUFA10_rare_al1	-0.281776	-0.88336	-0.0049198	45	2	43
NEB_rare_al2	0.196654	0.0796917	0.4308	5	3	2
NECTIN2_rare_al1	0.274964	0.274964	0.274964	1	0	1
NECTIN3_rare_al1	0.086833	0.0608325	0.11086	3	0	3
NEDD4_rare_al1	-0.0942872	-0.0942872	-0.0942872	1	0	1
NEIL3_rare_al1	0.0390367	0.0323759	0.0456975	2	0	2
NEK10_rare_al1	-0.273407	-1.14185	-0.014802	33	0	33
NEK1_rare_al1	-0.2271	-0.2271	-0.2271	1	0	1
NELL2_rare_al1	-0.507872	-1.57125	-0.0186636	35	0	35
NEPRO_rare_al1	0.161499	0.0656205	0.305242	7	0	7
NEPRO_rare_al2	0.389669	0.389669	0.389669	1	0	1
NES_rare_al1	0.177139	0.0240358	0.368346	10	0	10
NETO1_rare_al1	-0.129524	-0.129524	-0.129524	1	0	1
NEU3_rare_al1	0.0829673	0.00186412	0.183607	4	3	1
NEURL4_rare_al1	-0.181515	-0.429875	-0.0202226	3	0	3
NEXMIF_rare_al1	0.245566	0.00845613	0.502856	15	15	0
NFASC_rare_al2	0.0299708	0.0299708	0.0299708	1	0	1
NFAT5_rare_al1	0.0362021	0.0362021	0.0362021	1	0	1
NFE2L3_rare_al1	0.0683389	0.0260888	0.110589	2	0	2
NHLRC3_rare_al1	-0.146469	-0.146469	-0.146469	1	0	1
NHSL1_rare_al1	0.122401	0.00810876	0.302945	6	5	1
NIBAN1_rare_al1	0.067215	0.0301169	0.120507	6	3	3
NID1_rare_al1	-0.151157	-0.235718	-0.0537955	6	0	6
NID1_rare_al2	-0.0383856	-0.0383856	-0.0383856	1	0	1
NID2_rare_al2	0.550549	-0.037596	1.38199	57	56	1
NISCH_rare_al1	0.0611288	0.00287605	0.149068	3	0	3
NKAPL_rare_al1	0.262807	0.0289799	0.651276	7	0	7
NKX1-1_rare_al1	0.45986	0.0277163	1.70349	29	0	29
NKX2-3_rare_al1	-0.152012	-0.40776	-0.0100296	12	1	11
NKX2-3_rare_al2	-0.456396	-1.53106	-0.0501798	36	36	0
NKX6-1_rare_al2	-0.360525	-1.14397	-0.031061	7	7	0
NLN_rare_al1	0.265731	0.265731	0.265731	1	0	1
NLRC3_rare_al1	-0.173231	-0.173231	-0.173231	1	1	0
NLRC3_rare_al2	-0.415741	-1.41966	-0.0147595	21	21	0
NLRC4_rare_al1	0.208015	0.0800075	0.440575	4	0	4
NLRC5_rare_al1	-0.0324503	-0.0642659	-0.012826	3	0	3
NLRP13_rare_al1	0.237093	0.024994	0.7025	16	0	16
NLRP3_rare_al1	-0.213502	-0.213502	-0.213502	1	0	1
NLRP4_rare_al1	0.183059	0.00255496	0.581403	11	0	11
NLRP6_rare_al1	0.0926615	0.0926615	0.0926615	1	0	1
NLRP9_rare_al2	0.106116	0.106116	0.106116	1	0	1
NLRX1_rare_al1	0.0850535	0.000980298	0.236506	9	0	9
NMBR_rare_al1	0.132165	0.0161282	0.416131	7	1	6
NMRK1_rare_al1	0.0767808	0.00778001	0.212018	8	0	8
NMUR1_rare_al1	0.054169	0.054169	0.054169	1	0	1
NMUR2_rare_al1	-0.0629292	-0.127682	-0.0142919	5	0	5
NNT_rare_al1	0.0897047	0.00259467	0.336253	14	10	4
NOC3L_rare_al1	-0.172227	-0.44784	-0.0266952	13	0	13
NOD2_rare_al1	0.380184	0.00704686	0.967367	75	72	3
NOL6_rare_al1	-0.0439173	-0.0439173	-0.0439173	1	0	1
NOP14_rare_al2	-0.179533	-0.474427	-0.0309935	3	0	3
NOP53_rare_al1	0.30967	0.22584	0.456068	5	0	5
NOTCH1_rare_al1	0.254156	0.00424974	1.23438	36	1	35
NOTCH2_rare_al2	-0.22256	-0.376913	-0.0682077	2	0	2
NOX4_rare_al1	-0.147482	-0.52431	-0.000754666	21	0	21
NOX5_rare_al1	-0.0466559	-0.0466559	-0.0466559	1	0	1
NPAP1_rare_al1	0.202904	0.0576499	0.545873	7	0	7
NPDC1_rare_al1	0.134059	0.0366919	0.352	5	0	5
NPHP4_rare_al1	0.199049	0.0536253	0.450253	11	3	8
NPHS1_rare_al1	0.158364	0.00505187	0.566197	25	20	5
NPIPB11_rare_al2	-0.437173	-1.60241	-0.000231255	84	76	8
NPIPB2_rare_al2	0.341561	0.0320767	0.93038	70	70	0
NPPB_rare_al1	0.254002	0.24963	0.258374	2	2	0
NPR3_rare_al1	0.0112183	0.0112183	0.0112183	1	0	1
NRAP_rare_al2	-0.105376	-0.105376	-0.105376	1	1	0
NRDE2_rare_al1	0.0923297	0.0608918	0.123768	2	0	2
NREP_rare_al1	-0.295873	-0.882446	-0.0147707	29	3	26
NRG2_rare_al2	0.333659	0.0862378	1.09856	20	0	20
NRIP1_rare_al1	-0.25009	-0.25009	-0.25009	1	0	1
NRIP2_rare_al1	-0.0986942	-0.142399	-0.051342	4	0	4
NRK_rare_al1	-0.0664984	-0.131233	-0.00251054	5	5	0
NRXN1_rare_al2	-0.355787	-0.355787	-0.355787	1	1	0
NRXN3_rare_al1	0.0150196	0.00858857	0.0214506	2	0	2
NSMCE2_rare_al1	-0.0869259	-0.0869259	-0.0869259	1	0	1
NT5DC1_rare_al1	0.0958027	0.00154895	0.317456	4	0	4
NTF4_rare_al1	-0.168335	-0.278403	-0.0735256	3	0	3
NTSR1_rare_al1	0.106166	0.00863092	0.198689	4	0	4
NUDT13_rare_al1	0.132306	0.0569563	0.212615	3	0	3
NUDT17_rare_al1	-0.073606	-0.149385	-0.00460462	4	1	3
NUDT7_rare_al1	-0.0150165	-0.0150165	-0.0150165	1	0	1
NUDT9_rare_al1	-0.285532	-0.693289	-0.0247082	36	0	36
NUF2_rare_al1	-0.188202	-0.584189	-0.00810191	14	0	14
NUMA1_rare_al2	-0.349059	-0.878357	-0.00577267	14	0	14
NUMBL_rare_al1	0.310088	0.030467	0.564419	5	0	5
NUP133_rare_al1	0.0603045	0.0400732	0.0805358	2	0	2
NUP160_rare_al1	0.136784	0.0253902	0.240473	3	0	3
NUP188_rare_al1	-0.0704349	-0.0967941	-0.0213821	3	0	3
NUP205_rare_al1	0.188804	0.0401777	0.442749	7	0	7
NUP85_rare_al1	0.345642	0.0523031	0.992675	10	0	10
NUTM1_rare_al2	-0.563288	-1.89609	-0.00233617	67	62	5
NWD1_rare_al2	-0.38262	-1.99826	-0.0351357	13	13	0
NXPE1_rare_al1	-0.237473	-0.999686	-0.00424888	23	0	23
NXPE2_rare_al1	-0.214004	-0.361072	-0.135532	3	0	3
NYAP2_rare_al2	-0.359211	-1.19233	0.0432627	10	6	4
NYNRIN_rare_al1	0.198071	0.198071	0.198071	1	0	1
OBSCN_rare_al2	0.202526	0.00672314	0.620468	38	36	2
OBSL1_rare_al2	0.502261	0.156416	1.18582	7	7	0
OCLM_rare_al1	0.153472	0.0257842	0.337561	13	0	13
OCM_rare_al1	0.139528	0.0350674	0.38317	8	0	8
ODC1_rare_al1	0.373962	0.0193326	0.821704	8	0	8
ODF1_rare_al2	-0.187071	-0.746527	-0.00261058	49	23	26
ODF2L_rare_al1	0.101558	0.101558	0.101558	1	0	1
ODF2L_rare_al2	0.772744	0.00959401	2.1403	72	63	9
OGA_rare_al1	0.21214	0.0464293	0.427787	7	0	7
OGDHL_rare_al1	0.00487682	0.00487682	0.00487682	1	0	1
OGFOD3_rare_al1	0.13397	0.0714872	0.196453	2	0	2
OMA1_rare_al1	0.0271621	0.0121397	0.0421845	2	0	2
OMD_rare_al1	0.278335	0.0305175	0.784925	16	0	16
OPN3_rare_al1	-0.137527	-0.414046	-0.00438942	7	0	7
OPRM1_rare_al1	-0.0931198	-0.0931198	-0.0931198	1	0	1
OR10A5_rare_al1	0.369592	0.022699	1.21655	21	0	21
OR10G8_rare_al2	0.0966837	0.0966837	0.0966837	1	0	1
OR10G9_rare_al2	0.134659	0.000805726	0.400471	6	0	6
OR10X1_rare_al2	0.0827868	0.0371741	0.113518	5	1	4
OR11H6_rare_al1	0.223594	0.153276	0.314901	7	2	5
OR13C5_rare_al1	0.0723097	0.0341998	0.11042	2	0	2
OR14I1_rare_al1	0.214232	0.0268202	0.454574	10	0	10
OR1L3_rare_al2	0.218346	0.083419	0.363327	4	3	1
OR1L4_rare_al1	0.0861396	0.0206645	0.126465	5	0	5
OR2B6_rare_al1	0.290837	0.290837	0.290837	1	0	1
OR2T10_rare_al1	-0.086445	-0.254919	-0.00258579	4	0	4
OR2T10_rare_al2	-0.12644	-0.374845	0.118894	35	9	26
OR2T11_rare_al2	0.059882	-0.0259246	0.183197	9	6	3
OR3A1_rare_al1	0.0745637	0.0745637	0.0745637	1	0	1
OR4C16_rare_al1	0.180796	0.0237652	0.401932	9	0	9
OR4P4_rare_al2	-0.0294806	-0.054272	-0.0046893	2	0	2
OR4X1_rare_al1	-0.198685	-0.504436	-0.00615116	11	0	11
OR51E1_rare_al1	0.0231774	0.0231774	0.0231774	1	0	1
OR51G1_rare_al1	-0.208073	-0.771163	-0.0116566	6	0	6
OR51I1_rare_al1	0.0560519	0.0361023	0.0813816	3	3	0
OR52H1_rare_al1	-0.0541647	-0.0541647	-0.0541647	1	0	1
OR56B4_rare_al1	-0.0440357	-0.0440357	-0.0440357	1	0	1
OR5H14_rare_al1	-0.113071	-0.113071	-0.113071	1	0	1
OR5H14_rare_al2	-0.136251	-0.136251	-0.136251	1	0	1
OR5H1_rare_al2	-0.095431	-0.095431	-0.095431	1	0	1
OR5J2_rare_al1	0.242377	0.0138923	0.953755	47	2	45
OR5K4_rare_al1	0.0139304	0.00888732	0.0190475	4	0	4
OR5R1_rare_al1	0.0749832	0.0749832	0.0749832	1	0	1
OR6C1_rare_al1	-0.223073	-0.434044	-0.0121023	2	0	2
OR6P1_rare_al1	0.172237	0.172237	0.172237	1	0	1
OR6S1_rare_al1	-0.18686	-0.618444	-0.00607529	18	0	18
OR6T1_rare_al2	0.0911185	0.0911185	0.0911185	1	0	1
OR7A10_rare_al2	0.264279	0.00851012	0.622532	4	0	4
OR8I2_rare_al1	-0.21386	-0.21386	-0.21386	1	0	1
OSBP2_rare_al2	0.264589	-0.23293	0.740768	25	21	4
OSBPL5_rare_al1	0.0549841	0.0549841	0.0549841	1	0	1
OSBPL7_rare_al1	0.0954097	0.0954097	0.0954097	1	0	1
OSGIN1_rare_al1	-0.140097	-0.419772	-0.00552837	14	5	9
OSMR_rare_al1	0.116082	0.00267917	0.524686	9	0	9
OSMR_rare_al2	-0.552931	-0.700696	-0.405166	2	0	2
OTOF_rare_al2	-0.104197	-0.286758	0.0783635	2	1	1
OTOG_rare_al2	0.384918	0.0254144	1.37551	7	7	0
OTOP3_rare_al1	-0.153383	-0.576438	-0.00399525	18	1	17
OTP_rare_al1	-0.0394125	-0.0394125	-0.0394125	1	0	1
OVCH1_rare_al1	-0.0617478	-0.0617478	-0.0617478	1	0	1
OVCH1_rare_al2	-0.513437	-1.8378	-0.00694362	48	35	13
OVCH2_rare_al1	-0.193068	-0.402187	-0.0143152	7	0	7
OVCH2_rare_al2	0.305463	-0.02061	0.983496	5	4	1
OXA1L_rare_al1	-0.176065	-0.26117	-0.0909604	2	2	0
OXCT1_rare_al1	-0.365232	-1.12683	-0.0695908	22	0	22
P2RX5_rare_al1	0.157027	0.0191861	0.294867	2	0	2
P2RY13_rare_al1	0.154054	0.00490428	0.798257	15	0	15
P3H1_rare_al1	-0.100381	-0.172386	-0.0283749	2	0	2
P4HA3_rare_al1	-0.232934	-0.723873	-0.0418414	4	0	4
P4HA3_rare_al2	-0.61801	-0.906816	-0.190491	3	0	3
P4HTM_rare_al1	-0.296336	-0.624666	-0.0652734	4	0	4
PABPN1L_rare_al1	-0.129328	-0.44919	-0.00124507	19	0	19
PABPN1L_rare_al2	0.844512	0.844512	0.844512	1	0	1
PACSIN2_rare_al2	-0.370564	-0.89499	-0.0992627	10	10	0
PAGE2_rare_al1	-0.187638	-0.539971	-0.00641089	74	74	0
PALB2_rare_al1	-0.0290612	-0.0290612	-0.0290612	1	0	1
PALD1_rare_al1	0.271293	0.0901006	0.620419	7	0	7
PALLD_rare_al1	-0.122598	-0.397366	-0.00477444	4	0	4
PAN2_rare_al1	0.159829	0.142404	0.177253	2	0	2
PAN3_rare_al1	-0.203904	-0.675507	-0.018873	14	0	14
PAPLN_rare_al2	-0.419025	-1.51737	-0.0507039	7	0	7
PAPPA2_rare_al1	0.166749	0.0649474	0.487554	7	0	7
PAQR6_rare_al2	0.267614	-0.317114	0.750823	65	63	2
PAQR7_rare_al1	-0.0564492	-0.0602138	-0.0526846	2	0	2
PARD3B_rare_al1	-0.229624	-0.539197	-0.0180267	20	0	20
PARP15_rare_al1	-0.0331443	-0.0443629	-0.0219256	2	0	2
PARP4_rare_al1	0.0843131	0.0105357	0.330677	13	10	3
PARP4_rare_al2	-0.594036	-1.05932	-0.258507	3	3	0
PARPBP_rare_al1	0.0843061	0.0843061	0.0843061	1	0	1
PARPBP_rare_al2	0.282346	0.0211695	0.840269	29	3	26
PASD1_rare_al1	-0.272167	-1.01198	-0.000797966	75	75	0
PAXIP1_rare_al1	-0.353613	-0.353613	-0.353613	1	0	1
PBX3_rare_al1	-0.0231146	-0.0376226	-0.00860669	2	1	1
PCARE_rare_al2	-0.0977356	-0.0977356	-0.0977356	1	0	1
PCDH11X_rare_al1	0.226386	0.0234423	0.4434	3	3	0
PCDH19_rare_al1	-0.00249308	-0.00249308	-0.00249308	1	1	0
PCDH7_rare_al1	0.0963053	0.000279399	0.352799	16	2	14
PCDH9_rare_al1	0.246209	0.184601	0.307817	2	2	0
PCDH9_rare_al2	1.66644	1.66644	1.66644	1	0	1
PCDHA12_rare_al2	0.0978159	0.0978159	0.0978159	1	1	0
PCDHA9_rare_al1	0.30202	0.30202	0.30202	1	0	1
PCDHAC1_rare_al2	-0.0554686	-0.0554686	-0.0554686	1	0	1
PCDHB10_rare_al1	-0.140796	-0.338612	-0.00665908	5	0	5
PCDHB12_rare_al1	-0.203479	-0.203479	-0.203479	1	0	1
PCDHB13_rare_al2	-0.232688	-0.54837	-0.0745384	3	1	2
PCDHB2_rare_al1	-0.0544015	-0.0923612	-0.0182233	5	2	3
PCDHB4_rare_al2	-0.995765	-0.995765	-0.995765	1	1	0
PCDHGA11_rare_al1	-0.0791345	-0.208723	-0.005067	5	0	5
PCDHGA2_rare_al2	-0.228138	-1.01735	-0.00093139	18	12	6
PCDHGA8_rare_al2	-0.0930866	-0.212621	-0.000202403	3	2	1
PCDHGB3_rare_al1	0.0881395	0.0268727	0.149406	2	0	2
PCDHGB4_rare_al1	0.0336366	0.00435761	0.0629156	2	2	0
PCDHGB6_rare_al2	-0.516754	-0.516754	-0.516754	1	1	0
PCDHGB7_rare_al2	-0.157371	-0.321264	-0.029018	3	3	0
PCF11_rare_al1	0.147872	0.00811513	0.565609	7	0	7
PCLO_rare_al1	0.167593	0.000152635	0.331807	9	0	9
PCNT_rare_al2	-0.0825246	-0.140693	-0.0243565	2	0	2
PCNX2_rare_al2	-0.587196	-2.01741	-0.00868693	12	0	12
PCNX3_rare_al1	0.150998	0.039729	0.57438	16	0	16
PCSK6_rare_al1	0.0214432	0.0214432	0.0214432	1	0	1
PDCD11_rare_al1	-0.148008	-0.381044	-0.00966915	6	6	0
PDCL3_rare_al1	-0.0151674	-0.0151674	-0.0151674	1	1	0
PDE11A_rare_al2	-0.98192	-0.98192	-0.98192	1	1	0
PDE3B_rare_al2	0.140969	0.140969	0.140969	1	1	0
PDE5A_rare_al1	-0.254933	-0.551502	-0.00913145	5	0	5
PDE6C_rare_al1	-0.220547	-0.507943	-0.0855904	4	0	4
PDGFRB_rare_al1	0.27553	0.007779	1.22788	59	35	24
PDHA2_rare_al1	-0.141718	-0.323993	-0.0485081	3	2	1
PDIA2_rare_al2	0.102885	-0.033138	0.313435	8	1	7
PDILT_rare_al1	-0.15396	-0.355534	-0.0250667	11	0	11
PDLIM5_rare_al2	-0.416574	-1.99659	-0.0104227	49	49	0
PDX1_rare_al1	0.329061	0.00406344	1.52539	23	2	21
PDZD2_rare_al2	-1.02229	-1.02229	-1.02229	1	0	1
PDZD8_rare_al1	-0.156583	-0.272518	-0.0406476	2	0	2
PDZRN4_rare_al1	-0.0216287	-0.0216287	-0.0216287	1	0	1
PEG3;ZIM2_rare_al1	-0.144227	-0.331726	-0.0150465	5	0	5
PEG3_rare_al1	0.224914	0.0511357	0.398693	2	0	2
PER1_rare_al1	-0.1105	-0.148415	-0.0725854	2	0	2
PER3_rare_al1	-0.0568981	-0.0568981	-0.0568981	1	0	1
PER3_rare_al2	-0.374858	-0.738692	-0.0196594	7	0	7
PEX12_rare_al1	-0.0933659	-0.226585	-0.0161466	6	0	6
PFAS_rare_al1	0.00565283	0.00565283	0.00565283	1	0	1
PGAP1_rare_al1	-0.181824	-0.181824	-0.181824	1	0	1
PGBD2_rare_al1	-0.413373	-0.413373	-0.413373	1	0	1
PGBD2_rare_al2	-0.450288	-1.54206	-0.00800653	72	65	7
PGBD5_rare_al1	-0.0737134	-0.141796	-0.0173041	4	0	4
PGLYRP2_rare_al1	-0.129977	-0.252879	-0.00458213	5	0	5
PHC3_rare_al1	0.153608	0.101829	0.205388	2	0	2
PHF20_rare_al1	-0.311415	-0.495207	-0.127624	2	0	2
PHF2_rare_al1	0.131696	0.131696	0.131696	1	0	1
PHKB_rare_al1	0.0944968	0.00226754	0.422378	21	5	16
PHLDB3_rare_al1	-0.158703	-0.485608	-0.0309461	9	0	9
PHLPP1_rare_al1	-0.0260854	-0.0264285	-0.0257422	2	0	2
PHLPP2_rare_al1	0.250678	0.00569469	0.692513	4	0	4
PHTF2_rare_al1	0.034522	0.034522	0.034522	1	0	1
PHYH_rare_al1	0.163225	0.00135028	0.551703	10	0	10
PI16_rare_al1	0.0146941	0.00614897	0.0232391	2	0	2
PI4K2A_rare_al1	-0.072433	-0.072433	-0.072433	1	0	1
PIEZO1_rare_al2	-0.193814	-0.827368	-0.0414542	14	0	14
PIGC_rare_al1	0.220114	0.0118697	0.736321	17	0	17
PIGM_rare_al1	-0.247822	-0.638983	-0.0142556	6	0	6
PIGU_rare_al1	-0.0909734	-0.26095	-0.00495834	9	0	9
PIK3C2A_rare_al1	-0.102108	-0.29684	-0.00156338	10	0	10
PIK3C2B_rare_al1	0.112835	0.0255609	0.346666	10	9	1
PIK3C2G_rare_al1	0.111505	0.0085034	0.261311	6	0	6
PITPNM1_rare_al2	0.351708	0.0506524	1.26037	9	0	9
PIWIL3_rare_al1	-0.210937	-0.631156	-0.0040161	60	40	20
PIWIL4_rare_al1	0.0291852	0.0291852	0.0291852	1	0	1
PIWIL4_rare_al2	0.463931	0.0109473	1.3293	17	17	0
PKD1L1_rare_al2	-0.0550993	-0.807858	0.344626	11	6	5
PKD1L2_rare_al2	0.109892	0.0296915	0.291017	6	0	6
PKD1_rare_al2	0.184909	0.0548017	0.336303	6	6	0
PKD2L1_rare_al1	-0.018906	-0.018906	-0.018906	1	0	1
PKDREJ_rare_al2	0.759787	0.00629267	1.65132	84	82	2
PKHD1L1_rare_al2	0.154702	0.00015329	0.392964	22	14	8
PKHD1_rare_al1	-0.0903248	-0.234802	-0.0110253	6	0	6
PKHD1_rare_al2	-0.112779	-0.112779	-0.112779	1	0	1
PKP1_rare_al1	0.0655314	0.0655314	0.0655314	1	0	1
PKP3_rare_al1	0.130065	0.000927171	0.470498	32	0	32
PKP4_rare_al1	-0.121713	-0.121713	-0.121713	1	0	1
PLA2G3_rare_al1	0.174846	0.174846	0.174846	1	0	1
PLA2G4D_rare_al1	-0.114455	-0.183632	-0.0452787	2	0	2
PLA2G4E_rare_al1	-0.16334	-0.277628	-0.00803815	6	0	6
PLA2G4F_rare_al1	0.0982462	0.00466872	0.236692	18	0	18
PLA2R1_rare_al1	0.0709839	0.0160577	0.195029	8	0	8
PLAU_rare_al1	0.0812739	0.0812739	0.0812739	1	1	0
PLB1_rare_al1	0.317291	0.0636752	0.718088	9	0	9
PLBD2_rare_al1	-0.0629843	-0.121925	-0.0040436	2	0	2
PLCB2_rare_al1	-0.0280387	-0.0280387	-0.0280387	1	0	1
PLCG2_rare_al2	0.0992288	0.0992288	0.0992288	1	0	1
PLCH1_rare_al1	0.28019	0.0802915	0.480089	2	0	2
PLCXD1_rare_al2	-0.34354	-1.00224	-0.0185849	15	0	15
PLD1_rare_al2	0.791054	0.240056	2.49528	7	0	7
PLD2_rare_al1	0.525998	0.48486	0.567136	2	0	2
PLEC_rare_al2	0.694067	0.0150836	1.71772	65	58	7
PLEKHA4_rare_al2	0.352013	-0.11363	1.54873	52	50	2
PLEKHA5_rare_al1	0.0819077	0.0176353	0.14618	2	0	2
PLEKHA5_rare_al2	0.388868	0.0354173	1.65995	78	69	9
PLEKHA6_rare_al1	-0.203879	-0.203879	-0.203879	1	0	1
PLEKHD1_rare_al1	0.129551	0.129551	0.129551	1	0	1
PLEKHG1_rare_al2	-0.757112	-2.85807	-0.0120677	11	11	0
PLEKHG2_rare_al1	-0.111113	-0.181876	-0.0403495	2	0	2
PLEKHG3_rare_al1	0.230017	0.0108951	0.805375	6	0	6
PLEKHM2_rare_al1	-0.282223	-0.567457	-0.106692	4	0	4
PLG_rare_al1	-0.18002	-0.488598	-0.029497	11	0	11
PLIN2_rare_al1	-0.13177	-0.13177	-0.13177	1	0	1
PLK5_rare_al1	-0.165045	-0.459956	-0.00315499	11	2	9
PLOD3_rare_al1	-0.0082494	-0.0082494	-0.0082494	1	0	1
PLS3_rare_al1	-0.196758	-0.503346	-0.00717454	21	21	0
PLXNA3_rare_al1	0.52408	0.05096	1.20475	95	95	0
PLXNA4_rare_al1	0.0441223	0.00960112	0.109256	3	1	2
PLXNA4_rare_al2	0.445059	0.0132332	1.95934	50	48	2
PLXNB3_rare_al1	0.0954611	0.0171952	0.171468	7	7	0
PLXNC1_rare_al1	-0.23972	-0.751454	-0.0114615	27	0	27
PM20D1_rare_al1	-0.0396306	-0.0396306	-0.0396306	1	0	1
PMEPA1_rare_al1	0.275063	0.00445785	0.846755	11	0	11
PMFBP1_rare_al2	0.372599	0.372599	0.372599	1	0	1
PNMA5_rare_al1	0.286759	0.00641089	0.901065	50	50	0
PNMT_rare_al1	0.042888	0.042888	0.042888	1	0	1
PNPLA5_rare_al1	0.160648	0.112417	0.208879	2	0	2
PNPLA7_rare_al2	-0.441372	-1.11424	-0.00349969	13	0	13
PODNL1_rare_al1	0.238142	0.0457022	0.423039	5	0	5
POFUT2_rare_al1	0.0617496	0.0498671	0.073632	2	0	2
POGK_rare_al1	0.238855	0.238855	0.238855	1	0	1
POGZ_rare_al1	-0.104551	-0.104551	-0.104551	1	0	1
POLE_rare_al1	-0.208972	-0.883802	-0.0112764	27	2	25
POLG_rare_al2	0.105629	-0.178422	0.364647	8	6	2
POMC_rare_al1	-0.203891	-0.657518	-0.0822315	7	0	7
POSTN_rare_al1	0.0691569	0.0691569	0.0691569	1	0	1
POU3F3_rare_al1	0.102112	0.0580858	0.149984	3	2	1
POU3F3_rare_al2	1.10172	0.0532127	2.2813	82	82	0
POU4F1_rare_al1	-0.171077	-0.419394	-0.00407804	19	17	2
POU4F2_rare_al2	0.247236	0.247236	0.247236	1	0	1
PP2D1_rare_al1	0.119991	0.119991	0.119991	1	1	0
PPARGC1B_rare_al1	0.0920876	0.0920876	0.0920876	1	0	1
PPEF2_rare_al2	-0.429519	-1.19545	-0.00619377	31	22	9
PPFIBP2_rare_al2	0.412038	0.0438132	1.2483	14	12	2
PPL_rare_al1	0.166323	0.00286707	0.522651	26	24	2
PPP1R12B_rare_al1	-0.165664	-0.326899	-0.0295863	12	0	12
PPP1R13B_rare_al1	0.0368687	0.0130042	0.0607332	2	0	2
PPP1R26_rare_al1	0.192299	0.114848	0.26975	2	0	2
PPP1R32_rare_al2	0.079932	0.079932	0.079932	1	0	1
PPP1R3A_rare_al1	-0.117016	-0.357708	-0.0215879	7	0	7
PPP1R3A_rare_al2	0.160546	0.070146	0.379493	4	2	2
PPP2R1B_rare_al1	-0.0917514	-0.154596	-0.0344081	7	0	7
PPP6R1_rare_al1	0.146331	0.116554	0.176109	2	0	2
PPP6R2_rare_al1	-0.0184657	-0.0368111	-0.000120262	2	1	1
PPP6R2_rare_al2	-0.955121	-3.39296	-0.0145917	79	78	1
PRAF2_rare_al1	-0.490884	-1.32579	-0.0163974	67	67	0
PRAG1_rare_al2	-0.0448105	-0.0448105	-0.0448105	1	1	0
PRAMEF17_rare_al1	-0.00801053	-0.0126159	-0.00340521	2	0	2
PRAMEF2_rare_al1	-0.0896363	-0.247849	-0.00657714	8	0	8
PREX2_rare_al1	0.015791	0.015791	0.015791	1	1	0
PREX2_rare_al2	0.214909	0.0304704	0.43286	3	3	0
PRICKLE1_rare_al2	-0.00716033	-0.00716033	-0.00716033	1	0	1
PRKCE_rare_al1	-0.142699	-0.423252	-0.0243576	4	4	0
PRKD3_rare_al1	0.220974	0.030746	0.489738	3	0	3
PRLR_rare_al2	0.347567	0.253975	0.441159	2	1	1
PRMT7_rare_al1	-0.222574	-0.222574	-0.222574	1	0	1
PRMT8_rare_al2	-0.648886	-1.39861	-0.316217	4	0	4
PROSER2_rare_al2	0.336303	0.23917	0.433436	2	2	0
PRPF18_rare_al1	-0.026717	-0.026717	-0.026717	1	0	1
PRR12_rare_al1	-0.018072	-0.018072	-0.018072	1	0	1
PRR14L_rare_al2	0.0569173	-0.13272	0.187432	5	4	1
PRR22_rare_al2	0.195877	0.00626409	0.51184	5	4	1
PRR27_rare_al1	0.122682	0.0444592	0.200905	2	1	1
PRR36_rare_al1	-0.569676	-1.89429	-0.0707564	50	4	46
PRR5_rare_al1	-0.104495	-0.387868	-0.004624	11	0	11
PRRC2B_rare_al1	-0.0319305	-0.0825406	-0.00453079	4	0	4
PRRC2C_rare_al1	-0.142804	-0.373591	-0.0367734	7	0	7
PRRG3_rare_al1	0.0807843	0.0374286	0.133644	3	3	0
PRRT4_rare_al2	0.719528	0.719528	0.719528	1	0	1
PRSS36_rare_al1	0.123571	0.123571	0.123571	1	0	1
PRSS41_rare_al1	-0.3239	-0.698393	-0.00126055	70	59	11
PRSS41_rare_al2	-0.114706	-0.246815	-0.0392966	5	0	5
PRSS55_rare_al1	0.052457	0.052457	0.052457	1	0	1
PRSS8_rare_al1	0.0388285	0.00558606	0.126521	4	1	3
PRTG_rare_al1	0.12195	0.0203911	0.308839	14	0	14
PRUNE2_rare_al1	-0.118342	-0.118342	-0.118342	1	1	0
PSAPL1_rare_al1	0.124729	0.022873	0.315177	7	0	7
PSD4_rare_al1	-0.0572672	-0.0572672	-0.0572672	1	0	1
PSD4_rare_al2	-0.187079	-0.409249	-0.0537747	21	20	1
PSG6_rare_al1	-0.118983	-0.209156	-0.00933811	4	0	4
PSG6_rare_al2	0.0577059	0.0577059	0.0577059	1	0	1
PSG7_rare_al2	0.608486	0.296641	1.20687	6	6	0
PSMB11_rare_al1	-0.0936306	-0.131166	-0.0560949	2	0	2
PTBP3_rare_al1	0.00111254	0.00111254	0.00111254	1	0	1
PTCH1_rare_al1	-0.220164	-0.220164	-0.220164	1	1	0
PTGDR2_rare_al1	0.13244	0.0384755	0.181957	3	0	3
PTGDR_rare_al1	-0.192617	-0.369073	-0.0928488	3	0	3
PTGER1_rare_al1	0.320478	0.00618392	0.688902	10	0	10
PTGER2_rare_al1	0.0674972	0.00466136	0.201339	5	2	3
PTGES2_rare_al1	0.243946	0.00149739	0.459676	4	0	4
PTGFR_rare_al1	0.0435321	0.011001	0.108137	3	0	3
PTK2B_rare_al1	0.0945094	0.0945094	0.0945094	1	0	1
PTN_rare_al1	-0.106797	-0.255091	-0.0120985	16	0	16
PTPN13_rare_al2	-0.166824	-0.166824	-0.166824	1	0	1
PTPN22_rare_al1	0.168338	0.168338	0.168338	1	0	1
PTPRCAP_rare_al1	0.296887	0.0810555	0.683458	5	0	5
PTPRH_rare_al2	0.153959	0.0134095	0.42471	4	3	1
PTX4_rare_al1	0.207294	0.00546254	0.560393	6	0	6
PVRIG_rare_al1	0.13165	0.015486	0.345921	12	0	12
PWP1_rare_al1	0.0204914	0.0204914	0.0204914	1	0	1
QPCTL_rare_al1	-0.0772537	-0.0772537	-0.0772537	1	0	1
QRICH2_rare_al1	-0.0988837	-0.206462	-0.0100639	4	0	4
QSOX1_rare_al1	-0.00543492	-0.00543492	-0.00543492	1	0	1
QSOX2_rare_al1	-0.166238	-0.395419	-0.0202352	9	0	9
R3HCC1L_rare_al1	-0.186979	-0.632381	-0.0184005	27	0	27
RAB38_rare_al1	0.113077	0.00436917	0.399	32	15	17
RAB3GAP1_rare_al1	0.125639	0.00426504	0.322113	12	0	12
RAB40B_rare_al2	-0.573911	-2.18351	-0.0199293	37	11	26
RABEPK_rare_al1	-0.004705	-0.004705	-0.004705	1	0	1
RAD51AP1_rare_al1	0.101013	0.101013	0.101013	1	0	1
RAD54L_rare_al1	0.0765529	0.0497561	0.109149	3	0	3
RAI1_rare_al1	0.299557	0.299557	0.299557	1	0	1
RAI1_rare_al2	0.34162	0.0813739	1.28494	7	1	6
RALBP1_rare_al1	-0.16253	-0.386395	-0.0159053	5	0	5
RALGAPA2_rare_al1	-0.212081	-0.212081	-0.212081	1	0	1
RANBP2_rare_al2	-0.134664	-0.542581	0.503769	24	6	18
RANBP9_rare_al2	0.437339	0.0909947	1.22705	6	0	6
RAPGEF6_rare_al1	-0.171399	-0.288052	-0.0547469	2	0	2
RASGRP4_rare_al1	-0.323864	-1.10124	-0.0109261	24	1	23
RBM11_rare_al1	0.144472	-0.101537	0.386699	10	9	1
RBM12B_rare_al1	-0.0934122	-0.156515	-0.000867161	5	0	5
RBM15_rare_al1	0.163757	0.00693551	0.47034	20	0	20
RBM20_rare_al1	0.148501	0.0164095	0.362788	15	0	15
RBM28_rare_al1	0.130098	0.130098	0.130098	1	0	1
RBM6_rare_al1	0.256606	0.111966	0.515789	6	0	6
RBM6_rare_al2	0.673316	0.673316	0.673316	1	0	1
RBPJL_rare_al2	0.205991	0.00074937	0.88455	18	18	0
RCN1_rare_al1	-0.0141434	-0.0141434	-0.0141434	1	0	1
RECQL5_rare_al1	-0.349278	-1.06686	-0.0101091	10	0	10
RELN_rare_al1	-0.397951	-0.397951	-0.397951	1	0	1
RELN_rare_al2	-0.277615	-0.87633	-0.0109167	18	18	0
RELT_rare_al1	0.109883	0.0311326	0.20313	3	0	3
REPS2_rare_al1	0.202211	0.00600413	0.631143	45	45	0
REV1_rare_al1	0.155153	0.0315763	0.365768	4	1	3
REXO1_rare_al1	0.22884	0.00593232	0.714827	29	0	29
RFLNB_rare_al1	-0.266775	-0.266775	-0.266775	1	0	1
RFTN2_rare_al1	-0.0895462	-0.139359	-0.0326013	5	0	5
RFX6_rare_al1	-0.166561	-0.585822	-0.00714179	28	0	28
RFX6_rare_al2	0.188394	0.0446446	0.359098	4	4	0
RFX8_rare_al1	0.181723	0.181723	0.181723	1	0	1
RGL3_rare_al1	-0.207218	-0.260156	-0.154279	2	0	2
RGPD4_rare_al1	0.114268	0.000532242	0.351284	17	8	9
RGS11_rare_al1	-0.178706	-0.700729	-0.0609121	10	0	10
RGS11_rare_al2	-0.208952	-0.614364	-0.0174804	4	0	4
RGS12_rare_al1	-0.131407	-0.567464	-0.0094561	14	0	14
RGS12_rare_al2	-0.159902	-0.766339	-0.0006877	46	10	36
RGS22_rare_al1	0.0957263	0.023204	0.282005	4	1	3
RGS9_rare_al2	-0.331234	-0.331234	-0.331234	1	0	1
RHBDL2_rare_al1	0.106742	0.025263	0.172859	3	0	3
RHD_rare_al2	-0.507925	-2.02682	-0.0153316	67	56	11
RHOT2_rare_al1	-0.205956	-0.574868	-0.0297471	5	0	5
RIMBP3B;RIMBP3C_rare_al2	-0.290892	-0.676534	0.0978159	3	1	2
RIMS2_rare_al1	-0.053406	-0.053406	-0.053406	1	0	1
RIN3_rare_al1	0.0133129	0.0133129	0.0133129	1	1	0
RIOK1_rare_al1	0.180761	0.0234048	0.429408	6	0	6
RIPK4_rare_al1	0.187292	0.0227833	0.47118	12	0	12
RIPOR2_rare_al1	-0.149127	-0.383879	-0.0131594	12	12	0
RIPOR2_rare_al2	-0.261575	-1.27712	-0.00226122	56	56	0
RIPOR3_rare_al1	0.23283	0.0408549	0.424804	2	0	2
RIPOR3_rare_al2	-0.138865	-0.272461	-0.00526849	2	0	2
RMI1_rare_al1	0.0306082	0.00638414	0.0753115	3	0	3
RNF135_rare_al1	-0.163779	-0.403483	-0.0054666	21	0	21
RNF135_rare_al2	-0.115496	-0.289013	-0.00343351	18	2	16
RNF213_rare_al1	-0.00516197	-0.00516197	-0.00516197	1	1	0
RNF223_rare_al1	-0.0934497	-0.179003	-0.0172595	3	0	3
RNF224_rare_al2	-0.249075	-0.391718	-0.0741171	3	2	1
RNPEPL1_rare_al1	-0.0333809	-0.0333809	-0.0333809	1	0	1
RNPEPL1_rare_al2	0.577987	0.0540612	0.954385	4	4	0
ROBO3_rare_al2	0.49103	0.0700999	1.09686	6	0	6
ROBO4_rare_al1	0.166002	0.0154976	0.384252	35	35	0
RP1L1_rare_al2	-0.603841	-0.603841	-0.603841	1	1	0
RPGRIP1_rare_al1	-0.138805	-0.646757	-0.0069327	16	0	16
RPL3L_rare_al1	0.252175	0.0113811	0.753785	18	0	18
RPP30_rare_al1	0.0750041	0.0231618	0.143492	3	0	3
RPS6KA2_rare_al1	-0.0697736	-0.0697736	-0.0697736	1	0	1
RPS6KA5_rare_al1	0.208981	0.00869078	0.492003	21	0	21
RPS6KC1_rare_al1	-0.311264	-0.809225	-0.0233158	30	0	30
RPUSD1_rare_al2	0.322862	0.0638339	1.81493	15	0	15
RPUSD3_rare_al1	-0.0248381	-0.0248381	-0.0248381	1	0	1
RPUSD3_rare_al2	-0.154442	-0.519082	0.338244	34	7	27
RRAS_rare_al1	0.265865	0.265865	0.265865	1	0	1
RRP8_rare_al1	-0.189154	-0.607302	-0.0208848	9	2	7
RRP9_rare_al1	0.120685	0.120685	0.120685	1	1	0
RRS1_rare_al1	0.0955899	0.0250429	0.183094	4	0	4
RSF1_rare_al1	0.103458	0.0116126	0.319633	11	0	11
RSKR_rare_al1	-0.10853	-0.154408	-0.0626521	2	0	2
RSL1D1_rare_al1	0.219246	0.219246	0.219246	1	0	1
RSPO4_rare_al1	0.399053	0.0638375	1.18022	13	0	13
RTL1_rare_al1	0.0649821	0.0118176	0.157679	5	0	5
RTP4_rare_al1	-0.0961174	-0.0961174	-0.0961174	1	0	1
RUBCN_rare_al2	-0.28584	-0.893229	-0.0198765	18	0	18
RUFY4_rare_al1	-0.241491	-0.282308	-0.20821	3	0	3
RUSC2_rare_al1	-0.108712	-0.108712	-0.108712	1	0	1
RXFP2_rare_al1	-0.240304	-0.735005	-0.00337883	34	0	34
RXFP4_rare_al1	-0.0532596	-0.130111	-0.00770217	3	0	3
RYR3_rare_al1	0.298089	0.298089	0.298089	1	0	1
SAMD9_rare_al1	-0.0739848	-0.152365	-0.0240857	3	0	3
SARS2_rare_al1	0.115122	0.0192537	0.278961	7	0	7
SARS2_rare_al2	0.501866	0.0718288	1.11816	13	0	13
SASH1_rare_al1	-0.0933898	-0.0933898	-0.0933898	1	0	1
SBF1_rare_al1	0.122838	0.0126433	0.236409	11	4	7
SCAF8_rare_al1	0.142751	0.000146363	0.495898	20	0	20
SCARB2_rare_al1	0.794394	0.794394	0.794394	1	0	1
SCN1B_rare_al1	0.345012	0.160981	0.618757	5	0	5
SCN9A_rare_al1	-0.0310043	-0.0336341	-0.0274853	3	0	3
SCN9A_rare_al2	0.294801	0.00255217	0.970038	19	19	0
SCNN1G_rare_al1	-0.0720042	-0.0720042	-0.0720042	1	0	1
SCTR_rare_al1	-0.0852391	-0.0852391	-0.0852391	1	0	1
SCUBE1_rare_al1	0.081995	0.00237722	0.190515	9	0	9
SCUBE1_rare_al2	-0.265873	-0.60653	-0.0399088	5	4	1
SCUBE3_rare_al1	-0.0469805	-0.105482	-0.00756238	6	0	6
SCYL1_rare_al1	-0.638628	-1.04258	-0.234673	2	0	2
SDCBP2_rare_al1	-0.170502	-0.416285	-0.000530427	16	0	16
SDE2_rare_al1	0.0438631	0.0438631	0.0438631	1	0	1
SDF2L1_rare_al1	0.177937	0.0348151	0.321058	2	0	2
SDHD_rare_al1	-0.147727	-0.276718	-0.0792938	6	0	6
SDK1_rare_al2	0.179963	0.000190615	0.60905	38	13	25
SDK2_rare_al1	-0.131166	-0.284508	-0.0468488	5	0	5
SDR42E1_rare_al1	0.291947	0.113877	0.460084	3	0	3
SDSL_rare_al1	-0.0119424	-0.0119424	-0.0119424	1	0	1
SEC14L6_rare_al1	0.178778	0.000624701	0.401504	25	20	5
SEC23IP_rare_al1	-0.177419	-0.410685	-0.0137713	13	0	13
SEC24D_rare_al1	0.227223	0.0805489	0.477062	4	0	4
SELENOP_rare_al1	-0.119536	-0.318136	-0.00218657	6	4	2
SELENOP_rare_al2	-0.735275	-3.6155	-0.00783988	87	81	6
SEMA3D_rare_al1	0.135501	0.00812046	0.472697	20	1	19
SEMA4B_rare_al2	0.311944	0.117245	0.805372	10	0	10
SEMA4C_rare_al1	-0.0746963	-0.136567	-0.00371269	3	0	3
SEMA4G_rare_al1	0.163448	0.000744139	0.326152	2	0	2
SEMA6B_rare_al1	-0.17229	-0.219856	-0.124725	2	0	2
SEMG1_rare_al1	0.231801	0.0574174	0.591908	20	0	20
SEMG1_rare_al2	0.322806	0.0256599	1.30597	56	18	38
SENP5_rare_al1	0.266229	0.0405131	0.983116	32	0	32
SEPTIN10_rare_al1	-0.161459	-0.556788	-0.00156485	23	10	13
SEPTIN14_rare_al1	0.047219	0.0157709	0.104139	4	0	4
SEPTIN1_rare_al2	-0.475079	-0.899632	-0.0505267	2	0	2
SERINC2_rare_al1	-0.108031	-0.108031	-0.108031	1	0	1
SERPINA9_rare_al1	0.304263	0.0229586	0.926474	24	0	24
SERTAD2_rare_al2	-0.383709	-0.383709	-0.383709	1	1	0
SERTAD4_rare_al1	-0.138111	-0.275594	-0.0177986	4	0	4
SETD1B_rare_al1	0.0696666	0.0382926	0.110566	3	0	3
SETX_rare_al2	-0.436572	-1.5644	-0.00120936	75	61	14
SEZ6L2_rare_al1	-0.280008	-0.788676	-0.0343631	6	3	3
SF1_rare_al1	0.135995	0.0304462	0.241543	2	0	2
SF3B2_rare_al1	0.071896	0.071896	0.071896	1	0	1
SFSWAP_rare_al1	0.162411	0.000301737	0.444412	24	0	24
SGPP2_rare_al1	0.0741307	0.0681263	0.0797988	3	3	0
SGSM3_rare_al2	1.58378	1.58378	1.58378	1	1	0
SH2B2_rare_al2	-0.316334	-0.346338	-0.286329	2	0	2
SH2D3A_rare_al1	0.207108	0.000637807	0.522513	11	0	11
SH2D7_rare_al1	0.428059	0.165221	0.690897	2	0	2
SH3BP2_rare_al1	-0.0504973	-0.0560543	-0.0449403	2	0	2
SH3RF3_rare_al1	-0.18255	-0.684358	-0.0351929	10	0	10
SHANK1_rare_al1	0.149495	0.00757593	0.491096	4	0	4
SHARPIN_rare_al1	-0.244674	-0.244674	-0.244674	1	0	1
SHB_rare_al1	0.158825	0.0316025	0.453304	12	0	12
SHCBP1_rare_al1	-0.0304873	-0.0581785	-0.00279618	2	0	2
SHD_rare_al1	-0.136518	-0.254352	-0.0186834	2	0	2
SHMT1_rare_al1	-0.0713999	-0.0713999	-0.0713999	1	0	1
SHOX_rare_al2	-0.347826	-0.347826	-0.347826	1	0	1
SHROOM3_rare_al1	-0.0972121	-0.212896	-0.0218712	5	0	5
SHROOM4_rare_al1	0.0601992	0.0134545	0.131064	3	3	0
SIGLEC10_rare_al1	0.39402	0.307724	0.480317	2	0	2
SIGLEC15_rare_al1	-0.0318345	-0.0318345	-0.0318345	1	0	1
SIGLEC1_rare_al1	-0.0792964	-0.0792964	-0.0792964	1	0	1
SIPA1L3_rare_al1	0.241664	0.00656623	0.766483	39	1	38
SIRPB1_rare_al2	-0.162588	-0.162588	-0.162588	1	0	1
SIRT3_rare_al1	-0.120528	-0.151086	-0.0899692	2	0	2
SIRT6_rare_al2	0.34644	0.0257671	1.47999	33	32	1
SKOR2_rare_al2	-0.211465	-0.848749	0.12398	8	2	6
SLA2_rare_al1	0.0642726	0.00103949	0.127506	2	0	2
SLAMF7_rare_al1	0.362691	0.362691	0.362691	1	0	1
SLC12A3_rare_al2	-0.0273482	-0.0273482	-0.0273482	1	0	1
SLC14A1_rare_al2	-0.466001	-1.7107	-0.00324247	57	56	1
SLC15A4_rare_al1	0.173846	0.0877131	0.266301	3	1	2
SLC16A11_rare_al2	-0.181838	-0.698713	0.670939	22	2	20
SLC17A2_rare_al1	0.172467	0.00997679	0.706969	31	0	31
SLC17A2_rare_al2	0.460196	0.0501252	1.14308	15	0	15
SLC17A5_rare_al1	0.250703	0.0387771	0.76771	8	0	8
SLC22A1_rare_al1	0.174832	0.0123689	0.517208	9	0	9
SLC24A1_rare_al1	-0.313275	-0.359658	-0.257537	4	0	4
SLC25A1_rare_al1	0.11944	0.11944	0.11944	1	0	1
SLC25A1_rare_al2	0.644256	0.382375	0.906137	2	0	2
SLC25A41_rare_al1	-0.295982	-0.73145	-0.0355323	11	0	11
SLC25A47_rare_al1	-0.0315308	-0.0315308	-0.0315308	1	0	1
SLC26A10_rare_al1	0.116505	0.00636636	0.331665	10	0	10
SLC26A10_rare_al2	0.332198	0.0229119	1.39084	43	6	37
SLC26A6_rare_al2	-0.17976	-0.477085	0.675189	22	1	21
SLC26A9_rare_al1	0.10313	0.0169098	0.25873	4	0	4
SLC26A9_rare_al2	0.2515	0.0378826	0.515037	12	1	11
SLC27A5_rare_al1	-0.211988	-0.354947	-0.0125185	5	0	5
SLC28A2_rare_al1	0.162772	0.118999	0.206545	2	2	0
SLC2A2_rare_al1	0.291152	0.0187544	0.44077	4	0	4
SLC2A4RG_rare_al2	0.378579	0.0481882	0.969123	6	6	0
SLC2A4_rare_al1	0.064824	0.00591072	0.143979	6	0	6
SLC34A3_rare_al2	-0.502658	-1.00725	-0.242696	5	5	0
SLC35B2_rare_al1	-0.382188	-0.743213	-0.0211639	2	0	2
SLC35G3_rare_al1	0.169641	0.00748982	0.647885	54	37	17
SLC38A4_rare_al1	-0.118742	-0.191239	-0.0462439	2	0	2
SLC39A11_rare_al1	-0.22416	-0.33677	-0.120307	3	0	3
SLC39A4_rare_al1	-0.0923343	-0.124561	-0.060107	2	0	2
SLC43A1_rare_al1	-0.342926	-1.14324	-0.000218597	10	0	10
SLC45A3_rare_al1	-0.231494	-0.884631	-0.00940904	25	0	25
SLC47A2_rare_al1	-0.452001	-2.11064	-0.0536192	31	0	31
SLC4A2_rare_al1	0.225849	0.0184044	0.752712	9	0	9
SLC4A3_rare_al1	-0.161151	-0.388724	-0.0279946	11	11	0
SLC5A10_rare_al1	0.08748	0.0295206	0.146413	4	0	4
SLC5A11_rare_al1	-0.0973151	-0.245028	-0.0245512	8	0	8
SLC5A4_rare_al2	-0.383229	-0.383229	-0.383229	1	0	1
SLC5A9_rare_al1	-0.207991	-0.411886	-0.0910944	3	0	3
SLC5A9_rare_al2	-0.211583	-1.21312	0.0874776	9	2	7
SLC6A15_rare_al2	0.455753	0.311625	0.599882	2	0	2
SLC6A16_rare_al1	-0.0658444	-0.0658444	-0.0658444	1	0	1
SLC7A8_rare_al1	0.159941	0.0648092	0.3019	10	0	10
SLC9A6_rare_al1	-0.129018	-0.180206	-0.07783	2	2	0
SLCO1B3-SLCO1B7;SLCO1B7_rare_al1	-0.00172911	-0.00172911	-0.00172911	1	0	1
SLCO4A1_rare_al1	-0.0931754	-0.0931754	-0.0931754	1	0	1
[truncated: 514 more rows]
