# Supplementary material for: Common, low-frequency, rare, and ultra-rare coding variants contribute to COVID-19 severity
Source: Hum Genet. 2021 Dec 10;141(1):147–73. doi: 10.1007/s00439-021-02397-7 (PMC8661833; doi:10.1007/s00439-021-02397-7)
Supplement: Supplementary file 13 — Supplementary file13 (XLSX 388 kb) [file 439_2021_2397_MOESM13_ESM.xlsx]

## Sheet: Foglio1
Supplementary Table 6a. Common features extracted in males
gene	mean	min	max	count	count_from_male_sex	count_from_both_sex
A2ML1_MAX_homo	0.165895	0.101223	0.230567	2	0	2
A4GNT_MAX	-0.0278469	-0.0453901	-0.00360577	3	1	2
A4GNT_chr3_138124634_G	0.00299957	0.000111359	0.00637929	3	1	2
AADAC_MAX	0.0108635	0.0108635	0.0108635	1	0	1
AADAC_chr3_151827813_G	-0.0345575	-0.0443867	-0.0247284	2	0	2
AARD_MAX_homo	-0.25222	-0.629501	-0.00189711	3	2	1
AASDH_MAX_homo	0.124486	0.124486	0.124486	1	0	1
AATK_MAX_homo	0.0455639	0.0455639	0.0455639	1	0	1
AATK_chr17_81121829_C_homo	-0.0641995	-0.0641995	-0.0641995	1	0	1
ABAT_MAX	-0.0669713	-0.0968246	-0.037118	2	0	2
ABAT_chr16_8746097_A	0.0156577	0.0106088	0.0207065	2	0	2
ABCA10_MAX_homo	-0.0431067	-0.0431067	-0.0431067	1	0	1
ABCA13_MAX_homo	0.162629	0.0080018	0.564476	12	5	7
ABCA4_chr1_94078678_C	-0.0504513	-0.0504513	-0.0504513	1	0	1
ABCA5_chr17_69271176_C	0.0111722	0.0111722	0.0111722	1	0	1
ABCA6_MAX_homo	-0.328427	-0.602233	-0.0461189	6	2	4
ABCA6_chr17_69085689_T_chr17_69129699_C	-0.0913796	-0.185349	-0.0284841	4	0	4
ABCA7_MAX_homo	-0.17545	-0.298683	-0.00407638	3	2	1
ABCA9_chr17_68989851_T	-0.0269367	-0.0269367	-0.0269367	1	0	1
ABCB1_chr7_87531302_A	-0.00143226	-0.00143226	-0.00143226	1	0	1
ABCC11_chr16_48167521_C_chr16_48170167_A_chr16_48208468_A	-0.0651525	-0.0651525	-0.0651525	1	0	1
ABCC12_MAX	-0.146066	-0.41073	-0.0111339	14	3	11
ABCC12_chr16_48088671_G	0.0651577	0.0119053	0.120733	4	3	1
ABCD4_MAX	-0.0582895	-0.0582895	-0.0582895	1	0	1
ABCD4_chr14_74292303_T_chr14_74292774_T	0.0127516	0.0127516	0.0127516	1	0	1
ABCD4_chr14_74292303_T_chr14_74292774_T_homo	0.0897887	0.0897887	0.0897887	1	0	1
ABCG5_MAX	-0.0617172	-0.126024	-0.00289353	12	0	12
ABCG8_MAX_homo	0.0237694	0.0237694	0.0237694	1	0	1
ABCG8_chr2_43844604_G	-0.0759145	-0.0759145	-0.0759145	1	0	1
ABHD12B_MAX	0.0357978	0.0357978	0.0357978	1	0	1
ABO_MAX_homo	0.0770521	0.00731278	0.337399	12	11	1
ABO_chr9_133257521_C_homo	-0.156742	-0.156742	-0.156742	1	0	1
ABTB2_MAX	-0.0321679	-0.0798091	-0.00664281	9	0	9
ABTB2_chr11_34356834_C	0.159963	0.00293318	0.344465	8	0	8
ACACB_MAX_homo	0.0333697	0.0333697	0.0333697	1	0	1
ACACB_chr12_109259033_G	0.0458213	0.0458213	0.0458213	1	0	1
ACAD11_MAX	0.0364751	0.01656	0.0597694	6	0	6
ACAD11_chr3_132619502_G	-0.214625	-0.658466	-0.00551724	7	0	7
ACADL_MAX	0.0252691	0.00594611	0.044592	2	0	2
ACADL_chr2_210195326_G	-0.0318435	-0.0319159	-0.031771	2	0	2
ACADSB_MAX_homo	-0.254368	-0.254368	-0.254368	1	0	1
ACADSB_chr10_123009067_A	0.0103133	0.0103133	0.0103133	1	0	1
ACADS_MAX_homo	0.00510455	0.00510455	0.00510455	1	1	0
ACAN_MAX_homo	-0.139781	-0.139781	-0.139781	1	1	0
ACBD3_chr1_226164797_T_homo	0.144172	0.144172	0.144172	1	0	1
ACCSL_MAX	0.0240295	0.0240295	0.0240295	1	0	1
ACCSL_chr11_44058660_T	-0.00751628	-0.00751628	-0.00751628	1	0	1
ACCS_chr11_44083431_T_homo	0.0413904	0.0316465	0.0511343	2	0	2
ACIN1_MAX_homo	0.405417	0.405417	0.405417	1	0	1
ACIN1_chr14_23079574_GAACGT_chr14_23080076_A_chr14_23080110_G_chr14_23080576_C_chr14_23080670_-	-0.0085829	-0.0085829	-0.0085829	1	0	1
ACKR2_MAX_homo	0.140355	0.135796	0.144914	2	0	2
ACKR2_chr3_42865620_C	-0.00150413	-0.00150413	-0.00150413	1	0	1
ACKR2_chr3_42865620_C_homo	-0.0704208	-0.0704208	-0.0704208	1	0	1
ACOT12_MAX	0.00435663	0.00435663	0.00435663	1	0	1
ACOT12_chr5_81335823_T	-0.00784638	-0.00784638	-0.00784638	1	0	1
ACOT6_chr14_73617142_T	-0.00839618	-0.00839618	-0.00839618	1	0	1
ACOT6_chr14_73617142_T_homo	-0.10678	-0.10678	-0.10678	1	0	1
ACOXL_MAX	0.0474029	0.0241495	0.0751244	5	0	5
ACOXL_chr2_110841381_T	-0.113248	-0.207015	-0.0180549	6	0	6
ACP1_MAX	0.0433722	0.0433722	0.0433722	1	0	1
ACP1_chr2_272203_T_chr2_277003_G	-0.00840189	-0.00840189	-0.00840189	1	0	1
ACP5_chr19_11576380_T_chr19_11576536_T	0.00105912	0.00105912	0.00105912	1	0	1
ACP7_MAX	0.0321975	0.00281182	0.0615831	2	0	2
ACP7_chr19_39101498_T	-0.0362296	-0.0667366	-0.00572257	2	0	2
ACSBG2_MAX	0.037638	0.0369787	0.0382972	2	0	2
ACSF3_MAX	-0.134098	-0.208544	-0.0586992	7	0	7
ACSM5_MAX_homo	-0.22964	-0.22964	-0.22964	1	0	1
ACSM6_MAX_homo	0.00402954	0.00402954	0.00402954	1	1	0
ACTN2_MAX	0.00708087	0.0057105	0.00869223	3	0	3
ACTN2_chr1_236736600_C	-0.0204902	-0.0223899	-0.0185905	2	0	2
ACTR5_chr20_38767477_G	-0.000206671	-0.000206671	-0.000206671	1	0	1
ACTRT2_chr1_3022425_A	0.0225788	0.0225788	0.0225788	1	0	1
ACYP1_MAX_homo	-0.0406376	-0.0706966	-0.00655035	3	0	3
ACYP1_chr14_75069224_A_homo	0.29977	0.183518	0.37678	3	0	3
ADA2_MAX	0.116308	0.116308	0.116308	1	0	1
ADA2_chr22_17188416_C	-0.048163	-0.048163	-0.048163	1	0	1
ADA2_chr22_17188416_C_homo	0.102531	0.0812691	0.123793	2	1	1
ADAD2_MAX_homo	0.081609	0.0180135	0.155304	3	0	3
ADAD2_chr16_84191361_G_homo	-0.218577	-0.257691	-0.179462	2	0	2
ADAM19_chr5_157509356_C	0.00976417	0.00976417	0.00976417	1	0	1
ADAM7_MAX	-0.0271967	-0.0492654	-0.0119267	4	0	4
ADAM7_chr8_24482166_A_chr8_24499305_C	0.0151018	0.0151018	0.0151018	1	0	1
ADAM8_MAX	-0.0803634	-0.240663	-0.000111781	3	0	3
ADAMTS12_MAX_homo	0.137804	0.0184582	0.257149	2	0	2
ADAMTS12_chr5_33534955_A_homo	-0.272625	-1.02778	-0.0473887	7	5	2
ADAMTS13_MAX	0.07656	0.0109479	0.146668	5	0	5
ADAMTS13_MAX_homo	-0.185386	-0.185386	-0.185386	1	1	0
ADAMTS14_MAX	-0.037346	-0.037346	-0.037346	1	0	1
ADAMTS16_chr5_5146222_C	0.0193647	0.00455188	0.0341775	2	0	2
ADAMTS16_chr5_5146264_C_chr5_5146282_A	-0.129674	-0.303868	-0.000842173	9	0	9
ADAMTS18_chr16_77291428_T	-0.20945	-0.483817	-0.0571703	8	0	8
ADAMTS18_chr16_77291428_T_homo	-0.0657041	-0.0657041	-0.0657041	1	0	1
ADAMTS2_MAX_homo	-0.170823	-0.189761	-0.151884	2	1	1
ADAMTS4_MAX	0.0426837	0.00318929	0.0846329	3	0	3
ADAMTS4_MAX_homo	0.133121	0.0171332	0.27532	4	3	1
ADAMTS5_chr21_26965979_G	-0.0131718	-0.0183757	-0.00796793	2	0	2
ADAMTS7_MAX_homo	-0.371815	-0.371815	-0.371815	1	1	0
ADAMTS7_chr15_78762558_C_chr15_78765671_C_chr15_78790778_A	0.139126	0.00879823	0.274221	5	0	5
ADAMTS8_MAX_homo	0.0213264	0.0213264	0.0213264	1	1	0
ADAMTSL1_MAX_homo	0.0283111	0.0283111	0.0283111	1	0	1
ADAMTSL3_MAX_homo	-0.0434172	-0.101587	-0.00610284	5	2	3
ADAMTSL3_chr15_83913372_G_homo	0.279296	0.0297483	0.549792	5	2	3
ADAP1_MAX	-0.00223021	-0.00223021	-0.00223021	1	0	1
ADAP1_chr7_900544_C	0.0236818	0.00779708	0.0395666	2	0	2
ADARB1_MAX	0.0420923	0.0420923	0.0420923	1	0	1
ADARB1_chr21_45222053_G	-0.00651337	-0.00651337	-0.00651337	1	0	1
ADARB2_MAX	0.0726714	0.0726714	0.0726714	1	1	0
ADARB2_chr10_1185028_C	-0.0712209	-0.0712209	-0.0712209	1	1	0
ADAR_MAX	0.0161687	0.00246229	0.029875	2	1	1
ADAR_chr1_154601491_T	-0.0290511	-0.0422298	-0.0158725	2	1	1
ADAT1_chr16_75612787_T	0.125805	0.0350102	0.322027	4	0	4
ADCY2_MAX	0.226758	0.226758	0.226758	1	0	1
ADCY2_MAX_homo	0.178348	0.0405502	0.316147	2	0	2
ADCY3_MAX	-0.0842776	-0.18906	-0.00629683	8	0	8
ADCY3_MAX_homo	-0.0312661	-0.0312661	-0.0312661	1	1	0
ADCY3_chr2_24918669_G	0.0354918	0.0111811	0.058673	6	0	6
ADCY3_chr2_24918669_G_homo	0.284344	0.149629	0.41906	2	1	1
ADCY9_chr16_3983435_C_homo	0.0496839	0.0496839	0.0496839	1	1	0
ADCYAP1_MAX_homo	0.0173799	0.0173799	0.0173799	1	0	1
ADD1_MAX	0.0839374	0.00107765	0.237167	7	2	5
ADGRE1_MAX_homo	0.219229	0.0326071	0.625651	15	11	4
ADGRE2_chr19_14751618_C_chr19_14764576_A	-0.0193403	-0.0515103	-0.00109403	3	0	3
ADGRE3_chr19_14658527_C	-0.137848	-0.198499	-0.0771978	2	1	1
ADGRE5_MAX	0.00471032	0.000163738	0.00925689	2	0	2
ADGRE5_chr19_14401677_A	-0.0194617	-0.0256352	-0.0132883	2	0	2
ADGRF2_MAX_homo	-0.0072775	-0.0072775	-0.0072775	1	1	0
ADGRF2_chr6_47656503_A_chr6_47656563_A_chr6_47679012_C_chr6_47679106_A_chr6_47681529_A_chr6_47681838_A_chr6_47681958_A	0.136395	0.0752722	0.243933	3	0	3
ADGRF2_chr6_47659097_A	-0.0336284	-0.0538669	-0.013586	9	0	9
ADGRF2_chr6_47659097_A_homo	-0.0660604	-0.0660604	-0.0660604	1	0	1
ADGRF3_MAX	-0.072535	-0.200504	-0.01597	18	9	9
ADGRG1_MAX_homo	-0.0667062	-0.0667062	-0.0667062	1	0	1
ADGRG7_chr3_100635680_G	0.100797	0.000934181	0.305319	4	0	4
ADGRG7_chr3_100635680_G_homo	0.177567	0.177567	0.177567	1	0	1
ADGRL4_MAX	-0.0630724	-0.181006	-0.0084003	4	4	0
ADGRL4_MAX_homo	0.0975994	0.0975994	0.0975994	1	0	1
ADH7_MAX	0.00537426	0.00140021	0.0128477	3	2	1
ADH7_chr4_99428512_G	-0.0400375	-0.0469518	-0.0322778	3	2	1
ADHFE1_MAX_homo	0.0873365	0.0353822	0.18428	4	4	0
ADHFE1_chr8_66468293_C_homo	-0.0824247	-0.117197	-0.0231433	3	3	0
ADRB1_chr10_114045297_G	0.0774389	1.16674e-07	0.31296	11	6	5
AEBP1_chr7_44107886_A_chr7_44114181_G	-0.0826851	-0.119721	-0.0326943	3	1	2
AFAP1L2_MAX	0.0905658	0.00322128	0.148972	5	1	4
AFAP1_MAX_homo	0.0438247	0.0438247	0.0438247	1	1	0
AFF2_chrX_148719224_G	0.010522	0.010522	0.010522	1	1	0
AGAP1_MAX_homo	-0.157884	-0.267558	-0.04619	7	5	2
AGAP1_chr2_235852752_C_chr2_235852770_CAGG_chr2_236049178_G	0.111231	0.0357639	0.214369	9	0	9
AGAP1_chr2_235852752_C_chr2_236049178_G	-0.015273	-0.015273	-0.015273	1	0	1
AGAP3_MAX	0.00147698	0.00147698	0.00147698	1	1	0
AGAP3_MAX_homo	0.00815665	0.00815665	0.00815665	1	1	0
AGBL1_MAX	-0.0172948	-0.0172948	-0.0172948	1	0	1
AGBL2_chr11_47679976_C_chr11_47690661_T	0.0185998	0.00869695	0.0285027	2	0	2
AGFG2_MAX	-0.027385	-0.0458117	-0.00895823	2	1	1
AGFG2_chr7_100562641_C	0.0710114	0.0377545	0.104268	2	1	1
AGL_MAX_homo	-0.10937	-0.207479	-0.0146794	4	1	3
AGL_chr1_99851033_G_homo	0.0892207	0.0433494	0.135092	2	0	2
AGMAT_chr1_15583249_T	0.184981	0.184981	0.184981	1	0	1
AGT_MAX	0.114137	0.114137	0.114137	1	0	1
AGT_MAX_homo	0.0131946	0.0131946	0.0131946	1	1	0
AGXT2_MAX_homo	0.00911963	0.00911963	0.00911963	1	0	1
AHNAK2_MAX_homo	0.250014	0.0480904	0.451937	2	0	2
AHNAK2_chr14_104943570_C	-0.102463	-0.102463	-0.102463	1	0	1
AHSG_MAX_homo	0.0746618	0.0746618	0.0746618	1	0	1
AHSG_chr3_186619924_T_chr3_186620593_G_homo	-0.0148178	-0.0148178	-0.0148178	1	0	1
AIPL1_chr17_6433927_G_homo	0.00883527	0.00883527	0.00883527	1	1	0
AIRE_chr21_44290023_G	-0.0116213	-0.0116213	-0.0116213	1	0	1
AJAP1_MAX	0.0580173	0.00127124	0.174102	18	0	18
AJAP1_chr1_4712657_G	-0.0391055	-0.130213	-4.28096e-06	17	0	17
AK5_MAX	0.0169624	0.000238296	0.0514316	4	0	4
AK5_MAX_homo	0.0347135	0.0347135	0.0347135	1	0	1
AK5_chr1_77558660_-	-0.0367193	-0.0517001	-0.0222259	3	0	3
AK5_chr1_77558660_-_homo	-0.000246367	-0.000246367	-0.000246367	1	0	1
AK7_MAX	0.0593065	0.022877	0.144568	5	0	5
AK7_chr14_96404767_A	-0.0803055	-0.145548	-0.0150626	2	0	2
AKAP12_MAX	-0.044644	-0.0747665	-0.0145216	2	1	1
AKAP12_MAX_homo	-0.345284	-0.345284	-0.345284	1	0	1
AKAP17A_MAX	-0.058567	-0.058567	-0.058567	1	0	1
AKAP17A_MAX_homo	-0.037214	-0.037214	-0.037214	1	1	0
AKAP17A_chrX_1601004_C	0.0196789	0.0196789	0.0196789	1	0	1
AKAP17A_chrX_1601004_C_homo	0.102355	0.000479253	0.287262	3	3	0
AKAP6_chr14_32823916_A_chr14_32824325_A	0.00479178	0.00477268	0.00481087	2	0	2
AKIP1_MAX	-0.0535379	-0.15103	-0.00534597	10	8	2
AKIP1_chr11_8911517_A	0.027972	0.000601666	0.0730428	13	12	1
AKNAD1_MAX_homo	-0.0015803	-0.0015803	-0.0015803	1	0	1
AKNAD1_chr1_108823664_T_chr1_108827293_G	0.147091	0.0512525	0.217923	3	0	3
AKNA_MAX_homo	-0.147729	-0.160979	-0.13448	2	0	2
AKR1C3_MAX_homo	-0.0858053	-0.166449	-0.0175582	3	2	1
AKR1C3_chr10_5096555_G	0.0503605	0.0187645	0.0819566	2	0	2
AKR1C4_chr10_5205821_G_chr10_5218719_G	-0.0288014	-0.0288014	-0.0288014	1	0	1
AKR7A3_chr1_19285983_T	0.075006	0.00869734	0.141315	2	2	0
AKR7L_MAX_homo	0.314674	0.012379	1.39014	15	14	1
ALCAM_MAX	0.0905364	3.11382e-05	0.160021	9	0	9
ALCAM_chr3_105540017_G	-0.0119928	-0.0119928	-0.0119928	1	0	1
ALDH1A2_MAX_homo	0.0107961	0.0107961	0.0107961	1	1	0
ALDH1A2_chr15_57963929_C_homo	-0.0258295	-0.0258295	-0.0258295	1	1	0
ALDH3A1_chr17_19739639_C	0.114196	0.0281414	0.524267	10	0	10
ALDH3A1_chr17_19739639_C_homo	0.299851	0.299851	0.299851	1	1	0
ALDH3A2_MAX_homo	0.0687193	0.0197227	0.162281	9	2	7
ALDH3A2_chr17_19675560_A_homo	-0.223889	-0.48655	-0.0344815	6	2	4
ALDH3B2_chr11_67663291_T_chr11_67664443_A_chr11_67666398_C	0.0268336	0.0268336	0.0268336	1	0	1
ALG1L_chr3_125929513_C_chr3_125934448_A	0.0452456	0.0279475	0.0663717	3	0	3
ALG1L_chr3_125934448_A_homo	-0.0389679	-0.0506879	-0.0272479	2	2	0
ALKBH1_MAX	-1.75031e-05	-1.75031e-05	-1.75031e-05	1	1	0
ALKBH1_chr14_77674012_A	0.060464	0.060464	0.060464	1	1	0
ALLC_chr2_3681664_T_chr2_3701562_-	0.0893442	0.0893442	0.0893442	1	0	1
ALLC_chr2_3701562_-_homo	-0.346461	-0.346461	-0.346461	1	1	0
ALMS1_chr2_73385903_GGA	0.028871	0.028871	0.028871	1	0	1
ALOXE3_MAX	-0.076481	-0.152834	-0.000127706	2	0	2
ALS2CL_MAX	-0.0229863	-0.0229863	-0.0229863	1	1	0
ALS2CL_chr3_46688267_G	0.0367072	0.0367072	0.0367072	1	1	0
ALX4_MAX	0.0584504	0.037779	0.0791219	2	0	2
ALX4_chr11_44309759_A_chr11_44309959_G	-0.0225991	-0.0414652	-0.00571408	4	0	4
AMACR_chr5_33989413_C_chr5_33998778_A_chr5_34004602_C_chr5_34007995_C	0.0148709	0.011263	0.0184788	2	0	2
AMTN_chr4_70518820_T_homo	-0.0767545	-0.0767545	-0.0767545	1	1	0
AMZ1_MAX	-0.0337682	-0.059051	-0.00848534	2	0	2
AMZ1_chr7_2712853_A	0.0648555	0.0648555	0.0648555	1	0	1
ANAPC4_chr4_25407216_A	-0.0582452	-0.0582452	-0.0582452	1	1	0
ANGPTL4_MAX_homo	0.108109	0.108109	0.108109	1	1	0
ANGPTL4_chr19_8371280_T_homo	-0.275224	-0.275224	-0.275224	1	1	0
ANHX_MAX_homo	-0.0727149	-0.143581	-0.0189416	3	3	0
ANK3_chr10_60071513_C	-0.0525763	-0.123581	-0.00770098	5	5	0
ANKDD1A_MAX	-0.0537132	-0.22087	-0.00433964	9	4	5
ANKDD1A_chr15_64943580_G	0.069059	0.00594676	0.207636	8	3	5
ANKFN1_chr17_56457273_G	0.0665294	0.0665294	0.0665294	1	0	1
ANKIB1_MAX	0.0353501	0.0176894	0.0700919	3	0	3
ANKIB1_chr7_92398725_C	-0.00798687	-0.0194253	-6.54521e-05	3	0	3
ANKK1_chr11_113397337_G_chr11_113399293_G_chr11_113399438_A	0.0636049	0.0636049	0.0636049	1	0	1
ANKRD12_chr18_9255984_A	-0.11134	-0.406713	-0.00834197	21	1	20
ANKRD18A_MAX_homo	-0.0520738	-0.0922518	-0.0118959	2	0	2
ANKRD18B_MAX	0.0103629	0.0103629	0.0103629	1	0	1
ANKRD18B_chr9_33524686_G	-0.067683	-0.169769	-0.0107331	7	3	4
ANKRD18B_chr9_33524686_G_chr9_33572349_C	0.0450966	0.0450966	0.0450966	1	0	1
ANKRD24_MAX_homo	-0.130933	-0.273856	-0.00460715	17	13	4
ANKRD24_chr19_4210359_G_homo	0.0155572	0.0155572	0.0155572	1	1	0
ANKRD26_MAX	0.0882514	0.0274461	0.197329	23	18	5
ANKRD27_MAX_homo	-0.198126	-0.489961	-0.0284691	14	14	0
ANKRD27_chr19_32607726_G_chr19_32619298_T_homo	0.177161	0.0285906	0.382692	8	4	4
ANKRD33_MAX_homo	-0.0525648	-0.0987169	-0.00641266	2	1	1
ANKRD33_chr12_51890716_G_chr12_51891302_A	-0.00689327	-0.00689327	-0.00689327	1	0	1
ANKRD35_MAX	-0.097413	-0.122003	-0.0728235	2	0	2
ANKRD35_chr1_145872788_G	0.0301475	0.0226667	0.0376283	2	0	2
ANKRD36B_MAX	-0.0392532	-0.121728	-0.00526502	8	8	0
ANKRD36B_chr2_97547721_C	0.0151298	0.0151298	0.0151298	1	1	0
ANKZF1_MAX	0.0249364	0.018951	0.0309218	2	0	2
ANKZF1_chr2_219236065_T	-0.0584765	-0.0667716	-0.0501814	2	0	2
ANO10_chr3_43561311_C	-0.0148034	-0.0148034	-0.0148034	1	1	0
ANO7_MAX_homo	0.0732083	0.0732083	0.0732083	1	0	1
ANO8_MAX	0.00138415	0.00138415	0.00138415	1	0	1
ANO8_chr19_17328511_T	-0.000250387	-0.000250387	-0.000250387	1	0	1
ANOS1_chrX_8536792_C	0.0331247	0.00980863	0.0564407	2	2	0
ANXA10_MAX_homo	-0.00604845	-0.00604845	-0.00604845	1	1	0
ANXA10_chr4_168162543_A	0.00618276	0.00618276	0.00618276	1	0	1
ANXA10_chr4_168162543_A_homo	0.0381038	0.00841095	0.0677966	2	2	0
ANXA11_MAX_homo	0.177411	0.0412776	0.422265	6	3	3
ANXA13_chr8_123684627_C_homo	-0.0806341	-0.147435	-0.0138335	2	0	2
AOAH_MAX	-0.0104469	-0.0104469	-0.0104469	1	0	1
AOAH_chr7_36724067_T	0.179605	0.179605	0.179605	1	0	1
AOC1_MAX_homo	0.282874	0.101054	0.523102	4	0	4
AP1G1_MAX_homo	0.065937	0.0399338	0.101296	3	2	1
AP1G1_chr16_71739287_T_homo	-0.0882212	-0.267363	-0.00101649	4	2	2
AP3D1_MAX	0.103903	0.103903	0.103903	1	0	1
AP3D1_chr19_2109158_C_chr19_2118693_T	-0.148627	-0.410971	-0.0365795	15	9	6
AP4E1_chr15_50925164_C	0.0114031	0.0114031	0.0114031	1	0	1
APEX1_MAX	0.109218	0.109218	0.109218	1	0	1
APEX1_chr14_20456995_G	-0.0258977	-0.042028	-0.010933	3	0	3
APH1B_MAX	0.0114418	0.00946647	0.0134172	2	0	2
APH1B_chr15_63277703_T	-0.0357941	-0.0806502	-0.00456533	3	0	3
APOA4_MAX	0.0423774	0.0205521	0.062948	3	1	2
APOA4_chr11_116820959_A	-0.0342769	-0.0342769	-0.0342769	1	0	1
APOBEC3B_chr22_38985821_A_homo	0.0394364	0.0394364	0.0394364	1	0	1
APOBEC3F_MAX_homo	0.328308	0.0381334	0.63924	7	3	4
APOBEC3H_MAX_homo	-0.320264	-0.320264	-0.320264	1	0	1
APOBEC4_MAX	0.0656342	0.0464227	0.0848457	2	0	2
APOBEC4_MAX_homo	0.0924549	0.0526941	0.132216	2	0	2
APOBEC4_chr1_183647791_C_chr1_183647970_G_homo	-0.228643	-0.263171	-0.194115	2	0	2
APOC4_MAX_homo	-0.147103	-0.271595	-0.0226121	2	2	0
APOC4_chr19_44944779_T	-0.00998013	-0.00998013	-0.00998013	1	0	1
APOC4_chr19_44944779_T_homo	-0.0134952	-0.0134952	-0.0134952	1	0	1
APOE_chr19_44905910_C	-0.0069092	-0.0135106	-0.00030784	2	0	2
APOE_chr19_44905910_C_homo	-0.285994	-0.842216	-0.0347779	5	4	1
APOL2_MAX	-0.0506952	-0.0506952	-0.0506952	1	0	1
APOL4_chr22_36191656_C_homo	0.0787889	0.0787889	0.0787889	1	1	0
AQP12B_MAX_homo	-0.0253084	-0.0436123	-0.00700445	2	0	2
AQP12B_chr2_240682452_A	0.145119	0.145119	0.145119	1	0	1
AQP12B_chr2_240682452_A_homo	0.00577877	0.00577877	0.00577877	1	0	1
ARFGAP3_MAX	0.00473248	0.000161711	0.00930326	2	0	2
ARFGAP3_chr22_42810944_A	-0.0255556	-0.0312257	-0.0198854	2	0	2
ARHGAP31_MAX	-0.0431776	-0.0953098	-0.000325223	12	8	4
ARHGAP31_chr3_119414336_G	0.0392144	0.00838818	0.0704246	12	8	4
ARHGAP42_MAX	0.102178	0.00649803	0.238641	6	0	6
ARHGAP42_MAX_homo	0.100082	0.0364145	0.163749	2	1	1
ARHGAP45_MAX_homo	-0.0627492	-0.0899385	-0.03556	2	2	0
ARHGAP6_MAX	-0.0324327	-0.0481504	-0.0138687	3	3	0
ARHGAP6_chrX_11139415_C	0.0799605	0.0370488	0.194648	5	5	0
ARHGAP8;PRR5-ARHGAP8_MAX_homo	0.245168	0.245168	0.245168	1	0	1
ARHGEF10L_MAX	-0.0271809	-0.0271809	-0.0271809	1	0	1
ARHGEF11_chr1_156937289_T	0.0233342	0.0233342	0.0233342	1	1	0
ARHGEF11_chr1_156937323_C_homo	-0.26607	-0.26607	-0.26607	1	0	1
ARHGEF15_chr17_8313150_C_homo	0.0248929	0.0248929	0.0248929	1	0	1
ARHGEF37_chr5_149621988_C_chr5_149627077_T_chr5_149628958_A	0.171337	0.171337	0.171337	1	0	1
ARHGEF39_MAX_homo	0.104487	0.0180075	0.190967	2	0	2
ARHGEF39_chr9_35662254_C_homo	-0.355279	-0.430777	-0.279781	2	0	2
ARHGEF40_MAX	0.0556623	0.0027451	0.200912	10	1	9
ARHGEF4_MAX	-0.0604848	-0.131745	-0.00317835	5	1	4
ARID3C_MAX	-0.0625257	-0.0666427	-0.0574124	3	0	3
ARID3C_chr9_34622392_A	0.0117018	0.000293842	0.0231098	2	0	2
ARID3C_chr9_34622392_A_homo	0.0484113	0.0029554	0.101137	3	0	3
ARL13A_MAX	-0.000180146	-0.000180146	-0.000180146	1	1	0
ARL13A_chrX_100987547_T	0.0550357	0.00285214	0.145944	3	3	0
ARMC4_MAX	0.0697464	0.0697464	0.0697464	1	0	1
ARMC4_MAX_homo	-0.067446	-0.191307	-0.0106638	5	5	0
ARMC5_chr16_31465137_T	0.0681329	4.54539e-05	0.144513	7	4	3
ARMC5_chr16_31465137_T_homo	0.15425	0.0412313	0.267269	2	0	2
ARMCX4_MAX	-0.120951	-0.246939	-0.0365001	7	7	0
ARMS2_chr10_122454932_T	0.145192	0.0611484	0.229235	2	0	2
ARNT2_MAX	0.0204525	0.0204525	0.0204525	1	0	1
ARNT2_chr15_80591684_A	-0.128959	-0.128959	-0.128959	1	0	1
ARRDC2_MAX_homo	-0.109517	-0.109517	-0.109517	1	0	1
ARRDC2_chr19_18012929_C	0.133847	0.0750111	0.233739	3	0	3
ARSA_chr22_50625611_G_homo	-0.0483247	-0.096712	-0.000752228	4	0	4
ARSB_chr5_78885600_T	-0.0654699	-0.123173	-0.00930832	4	0	4
ARSB_chr5_78885654_T	0.0269022	0.0269022	0.0269022	1	1	0
ARSD_chrX_2914698_T	-0.0372846	-0.0563046	-0.0182646	2	2	0
ARSD_chrX_2914701_G	0.0858141	0.00721868	0.155641	5	5	0
ARSD_chrX_2917996_C	-0.0110407	-0.0110407	-0.0110407	1	1	0
ARSG;ARSG_MAX	0.0348365	0.0339897	0.0356833	2	0	2
ARSG;ARSG_chr17_68368550_G	-0.00862412	-0.00904615	-0.00820208	2	0	2
ARSG_MAX_homo	-0.0243311	-0.0243311	-0.0243311	1	0	1
ART4_MAX	-0.0077717	-0.0077717	-0.0077717	1	0	1
AS3MT_MAX	0.0124625	0.0118962	0.0130288	2	2	0
ASAH1_MAX	-0.0337791	-0.0337791	-0.0337791	1	1	0
ASAH1_MAX_homo	-0.0460902	-0.105043	-0.00309358	3	2	1
ASAH1_chr8_18069818_C_chr8_18071302_T_chr8_18073263_T	0.0619133	0.00534238	0.147411	9	5	4
ASAP1_chr8_130112313_C_homo	0.0257596	0.0257596	0.0257596	1	0	1
ASAP2_MAX	-0.0158631	-0.0295223	-0.00469686	3	0	3
ASAP2_chr2_9388407_C	0.0625261	0.00469084	0.147976	3	0	3
ASB15_MAX	-0.0631393	-0.0631393	-0.0631393	1	1	0
ASB15_MAX_homo	-0.386869	-0.386869	-0.386869	1	0	1
ASB15_chr7_123616373_C_chr7_123629064_G	0.126383	0.00582611	0.404479	7	1	6
ASB16_MAX_homo	-0.256685	-0.491278	-0.0220927	2	2	0
ASB18_MAX_homo	0.0993252	0.0116542	0.199609	3	0	3
ASCC3_chr6_100516271_G_chr6_100848513_A_homo	-0.0253236	-0.0253236	-0.0253236	1	0	1
ASGR2_MAX	0.0492529	0.000688628	0.0957456	5	0	5
ASGR2_chr17_7108760_T	-0.0458131	-0.107507	-0.00450803	7	0	7
ASIC1_MAX	0.00854931	0.00854931	0.00854931	1	1	0
ASIC1_MAX_homo	0.0811231	0.0209312	0.189206	3	3	0
ASIC1_chr12_50073861_T	-0.0207717	-0.0207717	-0.0207717	1	1	0
ASIC1_chr12_50073861_T_homo	-0.163024	-0.163024	-0.163024	1	1	0
ASIC4_MAX	-0.0251249	-0.027116	-0.0231338	2	2	0
ASIC4_chr2_219537943_A_chr2_219537949_G_chr2_219537958_T	0.174325	0.0289452	0.355346	6	0	6
ASMTL_MAX_homo	0.0695611	0.0269486	0.112174	2	0	2
ASMTL_chrX_1419060_T_chrX_1421813_G_chrX_1427949_G	0.0319853	0.0319853	0.0319853	1	1	0
ASMTL_chrX_1419060_T_chrX_1421813_G_chrX_1427949_G_homo	0.320989	0.315006	0.326973	2	0	2
ASMT_MAX	0.0291171	0.0153784	0.0428557	2	0	2
ASMT_MAX_homo	0.120266	0.0257809	0.262036	4	1	3
ASMT_chrX_1632709_C	-0.00804317	-0.00944615	-0.00664019	2	0	2
ASMT_chrX_1632709_C_homo	-0.0620728	-0.127316	-0.00893995	4	1	3
ASPDH_MAX	0.000707139	0.000707139	0.000707139	1	0	1
ASPRV1_MAX	0.103965	0.103965	0.103965	1	1	0
ASPRV1_MAX_homo	0.0700752	0.00204479	0.25275	9	6	3
ASPRV1_chr2_69961544_T	-0.00097937	-0.00097937	-0.00097937	1	1	0
ASPRV1_chr2_69961544_T_homo	-0.0777259	-0.192769	-0.00200201	10	7	3
ASTL_chr2_96129869_G	0.0170346	0.00190623	0.0314045	3	0	3
ATAD5_MAX	-0.0960387	-0.425644	-0.00200254	14	0	14
ATF5_MAX	0.0155192	0.00446154	0.0269026	3	3	0
ATF5_chr19_49932605_C	-0.032445	-0.0628075	-0.00208263	2	2	0
ATG10_MAX_homo	-0.060952	-0.0899135	-0.0319905	2	2	0
ATG10_chr5_82253421_C_homo	-0.0325659	-0.0325659	-0.0325659	1	0	1
ATG2B_chr14_96311131_C	-0.0877533	-0.206664	-0.0201379	5	0	5
ATG2B_chr14_96311131_C_homo	-0.417912	-0.744285	-0.114383	4	1	3
ATG2B_chr14_96324000_A	0.034186	0.00583389	0.0658521	5	0	5
ATG2B_chr14_96324000_A_homo	0.0485586	0.0485586	0.0485586	1	0	1
ATG9A_MAX	-0.0232892	-0.0232892	-0.0232892	1	0	1
ATIC_MAX_homo	0.0133486	0.0133486	0.0133486	1	0	1
ATIC_chr2_215325297_G_homo	-0.000974051	-0.000974051	-0.000974051	1	0	1
ATL2_MAX	0.0198479	0.0198479	0.0198479	1	0	1
ATL2_chr2_38377209_G	-0.0170791	-0.0170791	-0.0170791	1	0	1
ATOH8_MAX	-0.0082535	-0.0082535	-0.0082535	1	0	1
ATP10A_chr15_25679947_G_homo	-0.0223981	-0.0223981	-0.0223981	1	0	1
ATP10B_MAX	0.0775753	0.0189475	0.163335	7	0	7
ATP10B_chr5_160670489_A_chr5_160785583_C	-0.0515953	-0.146487	-0.00464017	4	0	4
ATP10D_MAX_homo	-0.0215954	-0.0215954	-0.0215954	1	1	0
ATP13A2_MAX	0.10788	0.00291215	0.309302	7	1	6
ATP13A4_MAX_homo	-0.0802968	-0.0802968	-0.0802968	1	0	1
ATP13A5_chr3_193276754_G_chr3_193314137_C_chr3_193362625_C_chr3_193363333_T	0.00203437	0.00203437	0.00203437	1	0	1
ATP13A5_chr3_193314137_C_homo	0.0747635	0.0747635	0.0747635	1	1	0
ATP1A4_MAX	-0.0472554	-0.118684	-0.00459792	8	7	1
ATP1A4_chr1_160155085_G	0.0262589	0.013698	0.0388198	2	2	0
ATP5IF1_MAX_homo	0.046601	0.046601	0.046601	1	0	1
ATP5IF1_chr1_28237768_G_homo	-0.0195418	-0.0195418	-0.0195418	1	0	1
ATP7A_MAX	-0.020692	-0.020692	-0.020692	1	1	0
ATP7A_chrX_78013005_C	0.0824146	0.00616719	0.167165	3	3	0
ATP7B_MAX_homo	-0.00385441	-0.00663757	-0.00107125	2	0	2
ATP7B_chr13_51970669_G_chr13_51974004_C_homo	0.0740354	0.0549538	0.0931171	2	0	2
ATP8B3_MAX_homo	0.258416	0.258416	0.258416	1	0	1
ATP8B3_chr19_1811604_T	-0.158343	-0.158343	-0.158343	1	0	1
ATP8B4_MAX	0.09209	0.021189	0.185209	9	0	9
ATP8B4_chr15_49934116_G	-0.139793	-0.341589	-0.0469787	5	0	5
ATXN2_MAX	-0.00318241	-0.00318241	-0.00318241	1	0	1
ATXN2_chr12_111598950_GCT	0.000978362	0.000978362	0.000978362	1	0	1
ATXN3L_MAX	0.0471963	0.000279334	0.162191	7	7	0
ATXN3L_chrX_13318940_T	-0.0809722	-0.144788	-0.029103	7	7	0
ATXN7_MAX	0.00806004	0.00806004	0.00806004	1	1	0
AURKA_MAX_homo	-0.357205	-0.580087	-0.0471412	4	0	4
AURKB_MAX	0.00357411	1.8875e-05	0.0108131	6	0	6
AURKB_chr17_8205013_A	-0.0349848	-0.110669	-0.00555267	7	0	7
AXDND1_chr1_179444970_C_homo	-0.0831962	-0.155804	-0.0105888	2	0	2
AXIN2_MAX_homo	0.0841752	0.0841752	0.0841752	1	0	1
AXIN2_chr17_65558473_G_homo	-0.0188822	-0.0188822	-0.0188822	1	0	1
B3GALT5_MAX	-0.0485712	-0.174885	-0.00170461	11	2	9
B3GALT5_chr21_39660813_T	0.0705622	0.0192899	0.221323	11	2	9
B3GLCT_MAX	-0.0567334	-0.126442	-0.0160346	3	0	3
B3GLCT_chr13_31317609_G	0.0190592	0.00669995	0.0271535	3	0	3
B3GNT4_MAX	0.00335803	0.000153967	0.00656209	2	2	0
B3GNT4_chr12_122204634_G	-0.038268	-0.0567114	-0.0198245	2	2	0
B3GNT8_MAX	-0.0521862	-0.0521862	-0.0521862	1	0	1
B3GNT8_chr19_41426370_T	0.0494896	0.0494896	0.0494896	1	0	1
B4GALNT2_MAX	0.0709678	0.00614092	0.168023	5	0	5
B4GALNT2_MAX_homo	0.178821	0.178821	0.178821	1	0	1
B4GALNT3_MAX_homo	0.167857	0.167857	0.167857	1	1	0
B4GALNT4_MAX	0.0724486	0.00332442	0.154426	11	1	10
B4GALNT4_chr11_372157_T	-0.07449	-0.183292	-0.00323196	11	1	10
B9D1_MAX	-0.0151867	-0.0151867	-0.0151867	1	0	1
B9D1_chr17_19343762_G	0.0252759	0.0252759	0.0252759	1	0	1
BAG3_MAX	0.0275537	0.0275537	0.0275537	1	0	1
BAHD1_MAX_homo	0.0446433	0.0247865	0.0645	2	2	0
BAHD1_chr15_40459356_A_homo	-0.108004	-0.108004	-0.108004	1	1	0
BAIAP2L2_MAX_homo	-0.121424	-0.156558	-0.0862901	2	0	2
BAIAP2L2_chr22_38086346_-_chr22_38087148_TCATGGGTG_chr22_38089533_G	0.0418037	0.0176417	0.0659657	2	0	2
BANF2_MAX	-0.0364908	-0.0985429	-2.036e-06	14	7	7
BANF2_chr20_17735771_G	0.039555	0.000849272	0.112288	19	10	9
BANP_MAX	-0.0416725	-0.0962929	-0.00745889	10	0	10
BANP_chr16_88033111_T	0.0921161	0.0019577	0.352094	9	0	9
BARD1_MAX_homo	0.193151	0.0520173	0.334284	2	0	2
BARD1_chr2_214780740_C_homo	-0.254365	-0.254365	-0.254365	1	0	1
BARX1_MAX	-0.000958802	-0.000958802	-0.000958802	1	1	0
BARX1_chr9_93955005_T	0.0181168	0.0181168	0.0181168	1	1	0
BBOF1_MAX	-0.09549	-0.09549	-0.09549	1	0	1
BBOF1_MAX_homo	-0.136112	-0.136112	-0.136112	1	0	1
BBS12_MAX	-0.111845	-0.414563	-0.000730618	27	10	17
BBS12_chr4_122743049_A	0.0112018	0.00803592	0.0143677	2	0	2
BBS4_MAX	-0.0212156	-0.0408312	-0.00160007	2	0	2
BBS4_chr15_72735137_T	0.0201935	0.00682205	0.0335649	2	0	2
BCAN_MAX	0.166932	0.166932	0.166932	1	0	1
BCAN_MAX_homo	0.0630644	0.0475585	0.0785703	2	0	2
BCAN_chr1_156652460_A	-0.107767	-0.107767	-0.107767	1	0	1
BCAN_chr1_156652460_A_homo	-0.147406	-0.164432	-0.130381	2	0	2
BCAR1_MAX	-0.0244557	-0.0244557	-0.0244557	1	0	1
BCAR1_chr16_75242877_G	0.0465216	0.0465216	0.0465216	1	0	1
BCHE_MAX	-0.0681724	-0.119433	-0.0180337	4	0	4
BCHE_chr3_165773492_T	0.101657	0.0191341	0.167876	5	0	5
BCL2A1_MAX	-0.0668165	-0.121684	-0.0188804	8	2	6
BCL2A1_chr15_79970875_T_chr15_79971003_C_chr15_79971064_T	0.0878717	0.0878717	0.0878717	1	1	0
BCL2L10_MAX	-0.0152386	-0.0152386	-0.0152386	1	0	1
BCL2L10_chr15_52112665_C	0.000264909	0.000264909	0.000264909	1	0	1
BCL2L11_MAX	0.0270366	2.41093e-06	0.0887162	20	8	12
BCL2L11_chr2_111130177_G	-0.101023	-0.401922	-0.0018425	18	6	12
BCL2L13_MAX	-0.0181663	-0.0181663	-0.0181663	1	0	1
BCL6_MAX	-0.0141517	-0.0286753	-0.000264054	4	2	2
BCL6_chr3_187728423_T	0.0354502	0.00746148	0.110755	4	3	1
BCL9_MAX	0.000642592	0.000642592	0.000642592	1	0	1
BCL9_chr1_147620166_T	-0.00135573	-0.00248561	-0.000225845	2	0	2
BCO1_MAX_homo	0.109989	0.0370198	0.27335	5	1	4
BCO1_chr16_81268089_T_homo	-0.0353282	-0.0353282	-0.0353282	1	0	1
BCO1_chr16_81280891_T	-0.18065	-0.18065	-0.18065	1	0	1
BDH2_MAX	0.0104126	0.0104126	0.0104126	1	1	0
BDH2_chr4_103092639_C	-0.0674241	-0.0674241	-0.0674241	1	1	0
BDKRB2_MAX	0.0296342	0.00547975	0.0537887	2	0	2
BDKRB2_chr14_96237147_T	-0.085276	-0.10765	-0.062902	2	0	2
BDNF_chr11_27658369_T	-0.184406	-0.184406	-0.184406	1	0	1
BHLHE22_chr8_64580872_G_chr8_64581463_GCA	0.0389434	0.0063366	0.0885692	3	0	3
BICDL2_MAX_homo	-0.0910228	-0.155279	-0.026767	2	2	0
BICRA_MAX	-0.0584312	-0.133308	-0.0116808	10	0	10
BICRA_MAX_homo	-0.0895946	-0.0895946	-0.0895946	1	0	1
BIRC7_MAX	-0.000472895	-0.000551571	-0.000394219	2	0	2
BIRC7_chr20_63239375_C	0.070129	0.070129	0.070129	1	0	1
BMP15_MAX	-0.0228788	-0.0228788	-0.0228788	1	1	0
BMP15_chrX_50911091_G	0.122826	0.021396	0.167599	4	4	0
BMP4_chr14_53950804_A_homo	0.0421516	0.0421516	0.0421516	1	1	0
BMS1_chr10_42823749_A	0.121164	0.0217785	0.219487	4	0	4
BOD1L2_MAX_homo	0.0707275	0.0591135	0.086351	4	3	1
BOD1L2_chr18_57147794_G_homo	-0.165726	-0.310436	-0.0544069	3	2	1
BPIFA3_chr20_33225117_G_homo	0.186305	0.186305	0.186305	1	1	0
BPIFB2_MAX	-0.0506286	-0.142807	-0.000265217	11	0	11
BPIFB2_chr20_33008666_T	0.0487919	0.00043733	0.223741	12	0	12
BPIFB2_chr20_33008666_T_homo	0.0981332	0.0981332	0.0981332	1	0	1
BPIFB4_MAX_homo	0.0756922	0.047279	0.114488	3	0	3
BPIFB4_chr20_33086040_G_chr20_33088998_C_chr20_33100435_T_chr20_33100454_C	-0.0226157	-0.0226157	-0.0226157	1	0	1
BPIFB6_chr20_33034277_A_chr20_33039485_G_homo	-0.113053	-0.113053	-0.113053	1	0	1
BRCA1_MAX_homo	-0.217449	-0.523189	-0.0359207	4	3	1
BRCA2_MAX_homo	0.0900416	0.0595263	0.120557	2	0	2
BRCA2_chr13_32332592_C_homo	-0.146444	-0.211808	-0.0810807	2	0	2
BRI3BP_MAX	-0.0422156	-0.0642359	-0.0201953	2	0	2
BRI3BP_chr12_124993835_CTG	0.146372	0.0221368	0.270607	2	0	2
BRI3BP_chr12_124993835_CTG_homo	0.077025	0.077025	0.077025	1	1	0
BRICD5_chr16_2210566_T_homo	0.025586	0.025586	0.025586	1	0	1
BRICD5_chr16_2210611_T	-0.167988	-0.376826	-0.00158889	63	46	17
BRICD5_chr16_2210611_T_homo	-0.223617	-0.404398	-0.0407861	3	2	1
BRINP2_MAX	-0.0179056	-0.0226319	-0.0131793	2	0	2
BRINP2_chr1_177278718_G	0.0536689	0.011319	0.0960187	2	0	2
BRWD1_MAX_homo	0.0668548	0.00400861	0.149517	3	3	0
BRWD1_chr21_39298534_C	-0.0970869	-0.255091	-0.00151086	5	0	5
BRWD1_chr21_39298534_C_homo	-0.047262	-0.047262	-0.047262	1	0	1
BSPRY_chr9_113369812_C	0.0710153	0.0710153	0.0710153	1	0	1
BST1_MAX	0.0119281	2.98376e-05	0.0340677	5	1	4
BST1_chr4_15707569_A	-0.0526799	-0.0869413	-0.00279438	5	1	4
BTBD11_MAX_homo	0.031334	0.00651971	0.0729	3	0	3
BTBD11_chr12_107319734_G_chr12_107319919_G_homo	-0.507073	-0.613934	-0.344646	3	0	3
BTBD16_chr10_122329521_G	0.068366	0.0222033	0.183536	5	0	5
BTBD16_chr10_122329521_G_homo	0.000392144	0.000392144	0.000392144	1	0	1
BTC_MAX_homo	-0.0205842	-0.034193	-0.000193537	3	2	1
BTC_chr4_74750631_T	0.0505245	0.0247692	0.0622557	4	0	4
BTK_chrX_101390479_C	0.130217	0.130217	0.130217	1	1	0
BTN3A1_MAX	0.039826	0.039826	0.039826	1	0	1
BTN3A2_MAX	0.0258153	2.53227e-05	0.0892717	5	0	5
BTNL10_MAX	-0.0186904	-0.0186904	-0.0186904	1	0	1
BTNL10_chr1_228511776_T	0.00336526	0.00336526	0.00336526	1	0	1
BUB1B-PAK6;PAK6_MAX	0.179215	0.00171721	0.526607	19	2	17
C10orf53_chr10_49708496_T	0.0936838	0.0936838	0.0936838	1	0	1
C10orf62_MAX_homo	0.10025	0.10025	0.10025	1	0	1
C10orf62_chr10_97590260_C_homo	-0.156961	-0.156961	-0.156961	1	0	1
C10orf71_MAX_homo	-0.0552632	-0.0552632	-0.0552632	1	1	0
C11orf16_MAX	-0.026606	-0.032589	-0.020623	2	0	2
C11orf16_chr11_8921395_T_chr11_8925736_G_homo	0.803825	0.803825	0.803825	1	1	0
C11orf1_MAX	-0.0274534	-0.0626554	-0.00195784	10	1	9
C11orf1_chr11_111883850_C	0.020191	0.000307286	0.0542401	10	1	9
C11orf21_MAX	-0.0739764	-0.128558	-0.0193947	2	0	2
C11orf24_MAX_homo	-0.181266	-0.369285	-0.0151993	3	1	2
C11orf80_MAX	0.0522122	0.000386243	0.129599	7	0	7
C11orf97_chr11_94512574_A_chr11_94528089_C	-0.0374394	-0.101175	-0.00339739	8	5	3
C12orf29_MAX_homo	-0.00113464	-0.00113464	-0.00113464	1	0	1
C12orf29_chr12_88046899_G_homo	0.0681182	0.0184264	0.148717	3	0	3
C12orf54_MAX_homo	0.153636	0.153636	0.153636	1	0	1
C12orf80_MAX	-0.0582078	-0.110709	-0.00957755	3	0	3
C12orf80_chr12_52208229_C	0.0868158	0.0184251	0.211659	3	0	3
C14orf93_MAX	-0.00275197	-0.00275197	-0.00275197	1	0	1
C16orf71_MAX	0.178453	0.0438266	0.292035	3	0	3
C16orf71_chr16_4744872_C_chr16_4746392_A_chr16_4747456_C	-0.0669119	-0.0669119	-0.0669119	1	0	1
C16orf89_chr16_5044705_G_homo	-0.00613799	-0.00613799	-0.00613799	1	0	1
C16orf89_chr16_5047946_G	0.0648789	0.00284929	0.195667	5	2	3
C17orf50_MAX	-0.00185879	-0.00185879	-0.00185879	1	0	1
C17orf50_chr17_35764059_G	0.00444541	0.00444541	0.00444541	1	0	1
C17orf53_MAX	-0.0480829	-0.158904	-0.00274684	11	6	5
C17orf53_chr17_44148179_C	0.0425083	0.00225745	0.120248	11	5	6
C17orf77;CD300LD_chr17_74592187_A_homo	0.0847604	0.0133479	0.156173	2	0	2
C17orf80_chr17_73236548_T_chr17_73236668_T_chr17_73236742_G_chr17_73242294_G	-0.0857243	-0.12829	-0.0317045	3	1	2
C18orf21_MAX	-0.034588	-0.0650592	-0.0068801	7	0	7
C18orf21_chr18_35977503_G	0.0761309	0.0226545	0.133211	5	0	5
C18orf63_MAX	0.00362788	0.00362788	0.00362788	1	0	1
C18orf63_chr18_74353910_A	-0.0105891	-0.0105891	-0.0105891	1	0	1
C19orf33_MAX	0.181767	0.0493079	0.324	3	0	3
C1GALT1C1_MAX	0.0382286	0.000757871	0.0708356	7	7	0
C1GALT1C1_chrX_120626774_T	-0.05341	-0.128997	-0.000376377	6	6	0
C1QTNF6_MAX_homo	-0.209415	-0.497419	-0.0471738	10	5	5
C1QTNF6_chr22_37185445_A	0.166519	0.0570996	0.283234	6	2	4
C1QTNF6_chr22_37185445_A_homo	0.178921	0.178921	0.178921	1	1	0
C1RL_MAX_homo	-0.224611	-0.566881	-0.00520931	7	4	3
C1RL_chr12_7097002_C	0.0181679	0.0181679	0.0181679	1	1	0
C1orf105_MAX	-0.0912402	-0.0912402	-0.0912402	1	0	1
C1orf109_MAX	0.0025329	0.0025329	0.0025329	1	0	1
C1orf109_chr1_37683404_A	-0.255941	-0.546331	-0.0656144	10	0	10
C1orf162_MAX	0.0478944	0.0280701	0.0796813	7	0	7
C1orf162_chr1_111476035_A	-0.0499914	-0.101316	-0.00227849	7	0	7
C1orf167_chr1_11766573_C_chr1_11768181_G_chr1_11768262_G_chr1_11771558_C_chr1_11772232_A_chr1_11776571_T_chr1_11776625_C_chr1_11778791_G_chr1_11779909_G_chr1_11779915_A	-0.0844779	-0.0844779	-0.0844779	1	0	1
C1orf229_MAX_homo	0.0919725	0.0403091	0.177034	4	2	2
C1orf229_chr1_247111597_G_homo	-0.167526	-0.324576	-0.0792896	4	2	2
C1orf68_MAX_homo	-0.296427	-0.380992	-0.211861	2	0	2
C20orf173_MAX	0.0119598	0.0119598	0.0119598	1	1	0
C20orf194_MAX	0.00112458	0.00112458	0.00112458	1	0	1
C20orf194_chr20_3304493_T	-0.0502408	-0.0502408	-0.0502408	1	0	1
C20orf96_MAX	0.0501148	0.000368819	0.0802952	3	0	3
C20orf96_chr20_276086_T	-0.0171199	-0.0372289	-0.00108195	4	0	4
C21orf58_MAX	0.0268042	0.0268042	0.0268042	1	1	0
C2CD2L_MAX	-0.0124414	-0.0495083	-0.00195961	5	3	2
C2CD2L_chr11_119112724_T	0.0807757	0.0179079	0.277528	5	3	2
C2CD3_MAX_homo	0.179249	0.179249	0.179249	1	0	1
C2orf16_MAX_homo	0.0148731	0.0148731	0.0148731	1	1	0
C2orf16_chr2_27578536_G_chr2_27578551_A_chr2_27578626_C_chr2_27578892_G_chr2_27581565_T	-0.0693816	-0.0693816	-0.0693816	1	0	1
C2orf16_chr2_27578536_G_chr2_27578551_A_chr2_27578626_C_chr2_27578892_G_homo	0.0400656	0.0400656	0.0400656	1	0	1
C2orf16_chr2_27581565_T_homo	-0.142558	-0.189144	-0.0959719	2	2	0
C2orf69_MAX	0.0202355	0.00856648	0.0319045	2	0	2
C2orf69_chr2_199911630_G	-0.0648655	-0.0960004	-0.0337305	2	0	2
C2orf73_chr2_54334875_A_homo	-0.0219519	-0.0219519	-0.0219519	1	0	1
C2orf73_chr2_54360459_C	0.0620185	0.0620185	0.0620185	1	0	1
C2orf74_MAX	0.0891532	0.0580231	0.120283	2	0	2
C2orf74_chr2_61162602_G	-0.0377842	-0.0468331	-0.0287353	2	0	2
C2orf83_MAX	-0.0547529	-0.0559792	-0.0535266	2	2	0
C2orf83_chr2_227611424_T	-0.0246896	-0.0246896	-0.0246896	1	0	1
C2orf88_MAX	-0.0559581	-0.0766209	-0.0352953	2	0	2
C2orf88_chr2_190200027_T	0.0276659	0.0276659	0.0276659	1	0	1
C3orf20_MAX_homo	-0.0351781	-0.0351781	-0.0351781	1	0	1
C4orf17_MAX	0.101172	0.101172	0.101172	1	0	1
C4orf33_MAX	0.298186	0.298186	0.298186	1	0	1
C4orf33_chr4_129109497_A	-0.147664	-0.226027	-0.0611114	3	0	3
C4orf36_MAX	0.00550725	0.00516511	0.0058494	2	1	1
C4orf50_chr4_5973811_A_chr4_5988383_A_chr4_5988612_A_chr4_5989657_T_chr4_5989749_A	0.00307422	0.00307422	0.00307422	1	0	1
C4orf50_chr4_5989657_T_homo	-0.0301155	-0.0650473	-0.00987198	3	1	2
C4orf51_MAX	0.046655	0.0182795	0.0707449	6	2	4
C4orf51_chr4_145732468_A	-0.104064	-0.156212	-0.0396539	4	0	4
C5_MAX_homo	-0.0874689	-0.0874689	-0.0874689	1	0	1
C5_chr9_121006922_T	0.016169	0.00574122	0.0302299	4	4	0
C5orf22_MAX	-0.0474953	-0.0949899	-6.85046e-07	2	0	2
C5orf22_chr5_31538585_C	0.0592699	0.00441864	0.114121	2	0	2
C5orf46_MAX	-0.0642347	-0.0642347	-0.0642347	1	0	1
C5orf52_MAX_homo	-0.419206	-0.419206	-0.419206	1	1	0
C5orf52_chr5_157675177_G_homo	0.24561	0.24561	0.24561	1	0	1
C6_MAX	-0.0554289	-0.126881	-0.0134033	5	0	5
C6_chr5_41199857_G	0.0477161	0.00147449	0.0973458	5	0	5
C6orf118_chr6_165300472_C_homo	0.287606	0.0667169	0.556794	5	2	3
C6orf132_MAX_homo	0.320527	0.320527	0.320527	1	1	0
C6orf132_chr6_42106368_G_homo	-0.151918	-0.254801	-0.00634716	10	7	3
C6orf201_chr6_4087700_C_chr6_4122015_A	0.0238222	0.0238222	0.0238222	1	0	1
C7orf31_MAX_homo	0.0846309	0.00349386	0.176365	6	6	0
C7orf57_MAX_homo	0.201166	0.135118	0.325166	3	1	2
C7orf57_chr7_48041498_T	-0.0871977	-0.0871977	-0.0871977	1	0	1
C7orf57_chr7_48041498_T_homo	-0.0300211	-0.0332371	-0.026805	2	1	1
C8A_MAX_homo	-0.0728721	-0.0728721	-0.0728721	1	0	1
C8A_chr1_56875054_A	-0.00523395	-0.00523395	-0.00523395	1	0	1
C8orf34_MAX	0.0158591	0.0158591	0.0158591	1	0	1
C8orf34_chr8_68787521_A	-0.0643501	-0.0643501	-0.0643501	1	0	1
C8orf89_MAX	-0.00987539	-0.00987539	-0.00987539	1	0	1
C8orf89_chr8_73257102_C	0.0126837	0.0126837	0.0126837	1	0	1
C9_MAX_homo	-0.0254182	-0.0475124	-0.00332407	2	2	0
C9_chr5_39364452_A_homo	0.134208	0.0819939	0.186422	2	2	0
C9orf131_chr9_35043294_G	-0.114385	-0.114385	-0.114385	1	0	1
C9orf43_MAX	0.0218616	0.00958542	0.0455859	3	0	3
C9orf43_chr9_113428964_A	-0.295403	-0.295403	-0.295403	1	0	1
C9orf50_MAX	0.0266881	0.0226686	0.0307076	2	0	2
C9orf50_chr9_129613153_T_chr9_129615621_T	-0.135881	-0.293049	-0.0104636	12	4	8
C9orf72_MAX	-0.0338529	-0.0916856	-0.00609089	4	0	4
C9orf72_chr9_27561630_C	0.061337	0.0123614	0.130873	3	0	3
CA6_chr1_8949347_T	-0.0363624	-0.0363624	-0.0363624	1	0	1
CA9_MAX	-0.0346205	-0.0346205	-0.0346205	1	1	0
CA9_chr9_35674056_A	0.0654639	0.00639941	0.110394	4	0	4
CACNA1B_chr9_138023327_T_chr9_138023719_-	0.136947	0.0559435	0.305334	5	0	5
CACNA1E_chr1_181790521_A_homo	0.0208811	0.0208811	0.0208811	1	0	1
CACNA1F_MAX	0.00258479	0.00258479	0.00258479	1	1	0
CACNA1S_chr1_201083182_T	-0.0182648	-0.0223788	-0.0141508	2	1	1
CALHM3_MAX_homo	0.0415176	0.0415176	0.0415176	1	0	1
CALHM3_chr10_103473353_C_homo	-0.215186	-0.215186	-0.215186	1	0	1
CALML5_MAX_homo	0.0668729	0.0528341	0.0809117	2	0	2
CALML5_chr10_5499218_C_chr10_5499267_C	-0.0732814	-0.166481	-0.00337181	22	19	3
CAMK2G_MAX	0.0305331	0.000180747	0.094192	18	1	17
CAMK2G_chr10_73816725_C	-0.117819	-0.420583	-0.00112268	16	1	15
CAMKK1_chr17_3872554_C_homo	0.165182	0.165182	0.165182	1	0	1
CAMTA1_MAX	-0.102717	-0.272325	-0.032617	6	0	6
CAMTA2_MAX	-0.0489195	-0.0489195	-0.0489195	1	0	1
CAND2_MAX_homo	-0.0158945	-0.0158945	-0.0158945	1	1	0
CAND2_chr3_12807323_T_chr3_12815357_A_chr3_12815994_C_chr3_12816529_T_chr3_12817505_A_chr3_12833944_G	0.115097	0.0971425	0.133051	2	0	2
CAPN12_MAX	-0.0193591	-0.0193591	-0.0193591	1	0	1
CAPN12_chr19_38737604_C	0.065744	0.065744	0.065744	1	0	1
CAPN13_chr2_30753095_T_chr2_30758074_C	0.0390426	0.00786322	0.079005	4	2	2
CAPN8_MAX_homo	0.0143256	0.0143256	0.0143256	1	0	1
CAPRIN2_chr12_30728875_T_homo	-0.0308031	-0.0308031	-0.0308031	1	0	1
CAPRIN2_chr12_30735067_C	0.0593665	0.0593665	0.0593665	1	0	1
CAPSL_MAX_homo	0.0470815	0.000796033	0.122923	5	2	3
CAPSL_chr5_35910427_T_homo	-0.103374	-0.273685	-0.00816202	3	1	2
CARD10_MAX	0.0639766	0.00811554	0.0965056	4	0	4
CARD10_chr22_37510255_T	-0.0271611	-0.0271611	-0.0271611	1	0	1
CARD6_MAX	-0.0173793	-0.0173793	-0.0173793	1	0	1
CARD8_MAX_homo	0.00330144	0.00330144	0.00330144	1	0	1
CARMIL1_MAX	0.0783083	0.0143789	0.160991	6	2	4
CARMIL1_MAX_homo	0.000857058	0.000857058	0.000857058	1	1	0
CARMIL1_chr6_25426540_A	-0.00978529	-0.00978529	-0.00978529	1	0	1
CARMIL3_MAX	-0.241529	-0.448204	-0.0222194	7	0	7
CARMIL3_chr14_24064330_A	0.0671271	0.000208798	0.201055	35	18	17
CARS2_MAX	0.00454856	0.00454856	0.00454856	1	0	1
CARS2_chr13_110641568_G	-0.0465849	-0.05243	-0.0407397	2	0	2
CASP10_MAX_homo	-0.125852	-0.125852	-0.125852	1	0	1
CASP2_MAX	0.0133891	0.0133891	0.0133891	1	0	1
CASP5_MAX_homo	0.0170301	0.0170301	0.0170301	1	0	1
CASP5_chr11_104998981_C_homo	-0.0141561	-0.0141561	-0.0141561	1	0	1
CASP7_MAX_homo	0.126744	0.112284	0.150145	3	1	2
CASP7_chr10_113679771_C_chr10_113679810_C_chr10_113729393_G_chr10_113729408_A	0.00664174	0.00664174	0.00664174	1	0	1
CASP8_chr2_201258272_A	0.0777192	0.0428263	0.114098	3	0	3
CASP9_chr1_15506048_T_chr1_15524118_G_homo	-0.00203042	-0.00203042	-0.00203042	1	0	1
CASQ2_MAX	-0.023445	-0.0651195	-0.00590221	8	0	8
CASQ2_chr1_115768346_C	0.0303666	0.000410862	0.0772126	10	0	10
CATSPER1_MAX_homo	-0.0076518	-0.0132979	-0.00361446	3	0	3
CATSPER1_chr11_66025983_T_homo	0.380193	0.0873709	0.56663	3	0	3
CATSPER4_MAX	0.0519017	0.00978634	0.0940172	2	1	1
CATSPERZ_MAX	0.0200701	0.000701185	0.0736544	5	2	3
CATSPERZ_chr11_64300838_T	-0.070855	-0.134868	-0.00353246	5	2	3
CBR3_MAX_homo	-0.172954	-0.172954	-0.172954	1	0	1
CC2D1A_MAX	-0.0061669	-0.0061669	-0.0061669	1	0	1
CCDC102B_MAX	0.0631507	0.0631507	0.0631507	1	0	1
CCDC102B_chr18_68846378_G	-0.0800687	-0.0800687	-0.0800687	1	1	0
CCDC102B_chr18_68846378_G_homo	-0.0270457	-0.0270457	-0.0270457	1	0	1
CCDC107_MAX	-0.0246282	-0.0324673	-0.016789	2	0	2
CCDC110_MAX	0.107459	0.0020496	0.382052	23	12	11
CCDC114_MAX	-0.0896993	-0.113618	-0.0751938	3	0	3
CCDC114_chr19_48297494_A	0.0114938	0.0114938	0.0114938	1	1	0
CCDC116_MAX	-0.0463707	-0.0463707	-0.0463707	1	0	1
CCDC116_MAX_homo	-0.397545	-0.397545	-0.397545	1	0	1
CCDC116_chr22_21634235_T_chr22_21634313_T_chr22_21636783_C	0.069523	0.069523	0.069523	1	0	1
CCDC138_chr2_108791752_A	-0.0484438	-0.0484438	-0.0484438	1	0	1
CCDC13_chr3_42758273_A	0.0227556	0.0175093	0.0280018	2	0	2
CCDC141_chr2_178868118_A_chr2_178905448_A	-0.177927	-0.177993	-0.177861	2	0	2
CCDC155_MAX	-0.0414634	-0.0414634	-0.0414634	1	0	1
CCDC168_MAX_homo	-0.0609017	-0.0900425	-0.0310864	5	5	0
CCDC169-SOHLH2;SOHLH2_MAX	0.0162836	0.00578151	0.0298235	4	0	4
CCDC169-SOHLH2;SOHLH2_chr13_36170773_T	-0.0580437	-0.107342	-0.0205774	4	0	4
CCDC169;CCDC169-SOHLH2_MAX	0.000670958	0.000670958	0.000670958	1	0	1
CCDC169;CCDC169-SOHLH2_chr13_36254100_C	-0.0124415	-0.0124415	-0.0124415	1	0	1
CCDC169_MAX	0.0622743	0.0622743	0.0622743	1	1	0
CCDC169_MAX_homo	0.098411	0.0747155	0.122107	2	0	2
CCDC169_chr13_36227278_T	-0.0336109	-0.0336109	-0.0336109	1	1	0
CCDC169_chr13_36227278_T_homo	-0.0479133	-0.0533495	-0.042477	2	0	2
CCDC170_MAX_homo	-0.141	-0.273855	-0.0359635	6	6	0
CCDC170_chr6_151618046_G_homo	0.0808908	0.0808908	0.0808908	1	0	1
CCDC171_chr9_15784633_G_homo	-0.0125914	-0.0125914	-0.0125914	1	1	0
CCDC175_MAX	-0.045024	-0.0469968	-0.0430512	2	0	2
CCDC175_chr14_59521606_T_chr14_59538126_C	0.057985	0.00465375	0.110674	5	1	4
CCDC179_MAX	0.00330362	0.00330362	0.00330362	1	0	1
CCDC179_MAX_homo	0.0503719	0.0503719	0.0503719	1	0	1
CCDC179_chr11_22859456_T	-0.0317719	-0.05404	-0.00950378	2	0	2
CCDC179_chr11_22859456_T_homo	-0.049666	-0.049666	-0.049666	1	0	1
CCDC180_MAX_homo	0.0263528	0.0263528	0.0263528	1	0	1
CCDC180_chr9_97330686_GAGGAG_chr9_97343500_G	0.0613178	0.0129569	0.113153	6	0	6
CCDC181_MAX_homo	-0.140935	-0.140935	-0.140935	1	1	0
CCDC181_chr1_169421916_A	0.0417711	0.0192387	0.0643035	2	1	1
CCDC181_chr1_169421916_A_homo	0.257221	0.0417555	0.650711	4	4	0
CCDC184_MAX	-0.0523447	-0.0523447	-0.0523447	1	0	1
CCDC184_chr12_48184542_A	0.0213128	0.0213128	0.0213128	1	0	1
CCDC185_MAX	0.00816536	0.00816536	0.00816536	1	0	1
CCDC185_chr1_223394461_A	-0.0161863	-0.0161863	-0.0161863	1	0	1
CCDC185_chr1_223394461_A_homo	0.0448454	0.0448454	0.0448454	1	1	0
CCDC18_MAX	0.0394905	0.0394905	0.0394905	1	0	1
CCDC32_MAX_homo	-0.0184909	-0.0184909	-0.0184909	1	1	0
CCDC32_chr15_40563011_A_homo	0.0484104	0.0484104	0.0484104	1	1	0
CCDC33_MAX	0.0317337	0.0317337	0.0317337	1	0	1
CCDC33_chr15_74330337_G	-0.120106	-0.120106	-0.120106	1	0	1
CCDC40_MAX	0.0476808	0.00428617	0.13587	7	0	7
CCDC50_MAX_homo	0.134096	0.134096	0.134096	1	0	1
CCDC57_MAX_homo	-0.113282	-0.156001	-0.0705624	2	2	0
CCDC61_MAX	0.103091	0.0471297	0.199123	3	0	3
CCDC61_chr19_46016768_A	-0.0339402	-0.0454081	-0.0224723	2	0	2
CCDC65_chr12_48914501_G_chr12_48921211_G	-0.0415521	-0.0592286	-0.0238756	2	0	2
CCDC65_chr12_48914501_G_chr12_48921211_G_homo	-0.244684	-0.377136	-0.112231	2	0	2
CCDC71_MAX	0.105137	0.00710442	0.316224	17	2	15
CCDC71_chr3_49163194_A_chr3_49163259_T	-0.0610208	-0.154478	-3.72799e-07	16	2	14
CCDC74B_MAX	-0.00025	-0.00025	-0.00025	1	0	1
CCDC74B_chr2_130139661_T	0.00518451	0.00518451	0.00518451	1	0	1
CCDC77_MAX	0.0276554	0.0245028	0.0308079	2	2	0
CCDC77_chr12_438517_C	-0.0746935	-0.0746935	-0.0746935	1	0	1
CCDC7_chr10_32518506_T	-0.00241227	-0.00241227	-0.00241227	1	0	1
CCDC81_MAX	0.0108929	0.0108929	0.0108929	1	0	1
CCDC81_chr11_86412514_G	-0.00187666	-0.00187666	-0.00187666	1	0	1
CCDC82_MAX	-0.0533006	-0.0533006	-0.0533006	1	0	1
CCDC82_chr11_96383280_C	0.000112064	0.000112064	0.000112064	1	0	1
CCDC85A_chr2_56184682_C	-0.203528	-0.252772	-0.154283	2	0	2
CCDC8_MAX	-0.0350452	-0.201527	-0.00220593	23	8	15
CCDC8_chr19_46411664_A	0.104152	0.00243021	0.438266	26	11	15
CCDC91_MAX_homo	-0.0527436	-0.0527436	-0.0527436	1	0	1
CCDC9_MAX	-0.0385807	-0.0930271	-0.00638212	3	0	3
CCDC9_chr19_47264871_C_chr19_47271515_C	0.0982271	0.0982271	0.0982271	1	0	1
CCDC9_chr19_47264871_C_chr19_47271515_C_homo	-0.475046	-0.826465	-0.230767	3	3	0
CCL25_MAX	0.0262458	0.018132	0.0343596	2	1	1
CCN3_chr8_119416784_A	-0.0433622	-0.0621969	-0.0245276	2	0	2
CCN6_MAX	0.0318597	0.000359495	0.101943	8	0	8
CCN6_chr6_112061110_T	-0.0373755	-0.0985155	-1.29475e-05	8	0	8
CCRL2_chr3_46408579_A	0.0444178	0.00310604	0.117177	8	2	6
CCT6B_chr17_34942629_G_homo	-0.353966	-0.716002	-0.0663376	7	6	1
CCT6B_chr17_34961344_C_homo	0.0727407	0.0482163	0.0972651	2	2	0
CD109_chr6_73783709_A_chr6_73787286_G_chr6_73787429_A_chr6_73812224_T	-0.047972	-0.0606304	-0.0302463	3	0	3
CD177_MAX_homo	-0.029788	-0.029788	-0.029788	1	1	0
CD19_chr16_28933075_C	-0.104485	-0.268513	-0.0126679	5	3	2
CD200R1_chr3_112923721_C_chr3_112928985_A_chr3_112929280_T_chr3_112929375_T_homo	0.0439538	0.0439538	0.0439538	1	0	1
CD200_MAX_homo	-0.00223563	-0.00223563	-0.00223563	1	0	1
CD200_chr3_112340921_C_chr3_112345003_A	0.00979609	0.00979609	0.00979609	1	0	1
CD207_MAX_homo	-0.174448	-0.488612	-0.0148181	8	5	3
CD207_chr2_70833805_C_chr2_70835517_A	-0.229532	-0.229532	-0.229532	1	1	0
CD22_MAX	0.0102665	0.0102665	0.0102665	1	0	1
CD22_chr19_35345627_A	-0.0474844	-0.0474844	-0.0474844	1	0	1
CD276_chr15_73702465_T_chr15_73702506_A_chr15_73703725_A_chr15_73703760_A	-0.153151	-0.298244	-0.00805731	2	0	2
CD300LF_MAX	0.0645644	0.00635818	0.102471	5	0	5
CD300LG_MAX	0.00577208	0.00577208	0.00577208	1	0	1
CD300LG_chr17_43854007_G	-0.0365814	-0.0365814	-0.0365814	1	0	1
CD33_chr19_51225385_G	-0.133779	-0.133779	-0.133779	1	0	1
CD3EAP_MAX	0.101871	0.0278837	0.297751	4	0	4
CD3G_MAX	-0.0364847	-0.0750125	-0.00697885	4	1	3
CD3G_chr11_118350635_T	0.096772	0.056751	0.119003	4	1	3
CD44_MAX_homo	-0.13601	-0.13601	-0.13601	1	1	0
CD48_MAX	-0.120324	-0.421212	-0.0101259	9	2	7
CD48_chr1_160684968_G	0.140819	0.140819	0.140819	1	0	1
CD52_MAX	0.0644446	0.000857783	0.201766	31	22	9
CD52_chr1_26320235_A_chr1_26320239_A	-0.0508737	-0.161265	-0.00727209	7	3	4
CD6_MAX_homo	0.0410466	0.00508853	0.112929	3	0	3
CD86_MAX	0.0332075	0.00467714	0.0617378	2	0	2
CD93_MAX	0.0484165	0.0141198	0.0759298	6	1	5
CD93_chr20_23084572_G	-0.055276	-0.10594	-0.00242377	6	1	5
CD99_MAX_homo	0.0252662	0.0252662	0.0252662	1	0	1
CDA_MAX	0.00828285	0.00828285	0.00828285	1	1	0
CDA_chr1_20589208_C	-0.110947	-0.110947	-0.110947	1	1	0
CDC42BPG_MAX	0.0433215	0.00154074	0.136053	11	0	11
CDC42BPG_chr11_64830034_T	-0.0458137	-0.121286	-7.17155e-05	11	0	11
CDCP1_chr3_45093330_T	0.0898555	0.033909	0.145802	2	0	2
CDH12_MAX	0.0145681	1.25846e-05	0.0996015	10	4	6
CDH12_chr5_22078475_T	-0.0179148	-0.0448899	-0.00218339	8	2	6
CDH20_MAX	-0.00691838	-0.00691838	-0.00691838	1	0	1
CDH20_chr18_61507526_A	0.00241901	0.00241901	0.00241901	1	0	1
CDH3_chr16_68687630_C	0.0719611	0.0719611	0.0719611	1	0	1
CDH3_chr16_68687630_C_homo	0.0524198	0.0207309	0.0841088	2	1	1
CDH3_chr16_68698146_C_homo	-0.0975653	-0.113175	-0.081956	2	0	2
CDH5_chr16_66398478_C	-0.118866	-0.304199	-0.0104963	8	1	7
CDH5_chr16_66398520_T_homo	0.180357	0.103487	0.257228	2	0	2
CDH9_MAX_homo	-0.00516443	-0.00516443	-0.00516443	1	1	0
CDH9_chr5_26988221_G_chr5_26988317_T_homo	-0.00809875	-0.00809875	-0.00809875	1	0	1
CDHR2_chr5_176590454_T	0.00515106	0.00515106	0.00515106	1	0	1
CDHR3_chr7_105974960_A_chr7_105974980_C	0.0209808	0.0209808	0.0209808	1	0	1
CDHR4_MAX	-0.00237631	-0.00472206	-3.72107e-05	3	0	3
CDHR4_chr3_49795355_A	0.0212274	0.00384707	0.0373853	3	0	3
CDK5RAP3_chr17_47981705_C	0.0609418	0.0609418	0.0609418	1	1	0
CDKL1_MAX	0.0419115	0.0254905	0.0583325	2	0	2
CDKL1_MAX_homo	0.0305725	0.0305725	0.0305725	1	0	1
CDKL1_chr14_50330163_C_chr14_50332408_G	-0.180069	-0.271354	-0.0887836	2	0	2
CDKN1A_MAX	-0.0205445	-0.0205445	-0.0205445	1	0	1
CDKN1A_chr6_36677919_G	0.0599933	0.00147354	0.146313	10	0	10
CDKN1B_MAX_homo	0.052743	0.0157676	0.0897183	2	0	2
CDKN1B_chr12_12718165_G_homo	-0.0613067	-0.108629	-0.0139842	2	0	2
CDKN2AIP_chr4_183446406_CTG	0.003711	0.003711	0.003711	1	0	1
CDON_MAX_homo	0.116073	0.116073	0.116073	1	1	0
CDON_chr11_125961075_A_chr11_126001820_A_chr11_126021374_C	-0.0221443	-0.0221443	-0.0221443	1	0	1
CDR1_MAX	0.0238166	0.0217631	0.02587	2	2	0
CDT1_MAX_homo	0.029511	0.029511	0.029511	1	0	1
CDT1_chr16_88805821_G_homo	-0.00213918	-0.00213918	-0.00213918	1	0	1
CDX1_MAX_homo	0.0104627	0.00323736	0.0176881	2	0	2
CDX1_chr5_150167265_C_homo	-0.0417965	-0.0417965	-0.0417965	1	0	1
CDYL_MAX_homo	-0.0933375	-0.098455	-0.08822	2	0	2
CDYL_chr6_4715782_G_chr6_4715803_C_chr6_4734801_C_chr6_4734837_G	0.0582019	0.0582019	0.0582019	1	0	1
CEBPZ_chr2_37228889_C	-0.0186479	-0.0276691	-0.00962674	2	0	2
CELA2B_chr1_15482272_A_chr1_15482377_A	-0.0180657	-0.0180657	-0.0180657	1	1	0
CELSR2_MAX	0.0307407	0.0138717	0.0614987	3	0	3
CEMIP2_MAX	-0.0474917	-0.0474917	-0.0474917	1	0	1
CENPC_MAX	0.0584249	0.000751921	0.157283	3	0	3
CENPC_chr4_67514497_G	-0.087992	-0.189662	-0.0134983	4	0	4
CENPF_MAX_homo	-0.0454684	-0.0454684	-0.0454684	1	0	1
CENPM_chr22_41940168_A_homo	-0.264703	-0.264703	-0.264703	1	1	0
CENPN_MAX	0.0357317	0.00549416	0.0659693	2	0	2
CENPV_MAX_homo	0.0430516	0.00376173	0.109865	3	2	1
CENPV_chr17_16353372_CGGAGGCCC_homo	-0.0402157	-0.0478578	-0.0253418	3	2	1
CEP104_chr1_3836572_T_homo	0.104628	0.104628	0.104628	1	1	0
CEP112_chr17_66027506_T_homo	0.121348	0.0130626	0.322057	4	0	4
CEP120_MAX	0.0280032	0.0280032	0.0280032	1	0	1
CEP120_MAX_homo	0.104473	0.0614545	0.223398	5	2	3
CEP128_MAX	0.111927	0.00430689	0.16274	5	0	5
CEP128_MAX_homo	0.206704	0.206704	0.206704	1	0	1
CEP164_chr11_117395596_G_chr11_117397168_A	-0.0581413	-0.119517	-0.00273491	5	3	2
CEP192_MAX_homo	0.296432	0.0273512	0.744026	5	5	0
CEP44_MAX_homo	0.0580114	0.0580114	0.0580114	1	0	1
CEP44_chr4_174304301_G	-0.0015592	-0.0015592	-0.0015592	1	0	1
CEP44_chr4_174304301_G_homo	-0.0282565	-0.0282565	-0.0282565	1	0	1
CEP55_MAX	-0.00860812	-0.00860812	-0.00860812	1	0	1
CEP55_MAX_homo	-0.258833	-0.258833	-0.258833	1	0	1
CEP63_MAX	-0.0619224	-0.145593	-0.0230142	5	0	5
CEP63_chr3_134559428_T	0.01994	0.00139303	0.0427583	5	0	5
CEP68_chr2_65069664_A	0.0577858	0.000961226	0.100137	5	4	1
CEP72_chr5_639116_A	0.0258144	0.0258144	0.0258144	1	0	1
CEP83_MAX	0.0986571	0.00258306	0.178557	8	0	8
CEP85L_MAX_homo	0.055082	0.055082	0.055082	1	0	1
CEP85L_chr6_118566140_T	-0.0185462	-0.0185462	-0.0185462	1	0	1
CEP85L_chr6_118566140_T_homo	-0.370004	-0.487427	-0.218145	3	0	3
CEP85_chr1_26255600_A	0.00890834	0.00890834	0.00890834	1	1	0
CEP89_MAX_homo	-0.10981	-0.196751	-0.00603698	3	1	2
CER1_MAX	0.0476752	0.0476752	0.0476752	1	0	1
CERS2_MAX	0.0545105	0.0545105	0.0545105	1	0	1
CERS2_chr1_150968149_G	-0.0211126	-0.0211126	-0.0211126	1	0	1
CERS5_MAX_homo	0.100314	0.100314	0.100314	1	1	0
CERS5_chr12_50144032_A	-0.0988145	-0.16024	-0.00409314	6	1	5
CERS5_chr12_50144032_A_homo	-0.188092	-0.567623	-0.0204085	4	4	0
CETN1_MAX	0.0538885	0.000220283	0.135558	42	40	2
CETN1_chr18_580623_C	-0.0832319	-0.270978	-0.00311442	23	18	5
CFAP221_MAX_homo	0.0991276	0.042505	0.150559	3	3	0
CFAP221_chr2_119546244_T_chr2_119652040_T	-0.119109	-0.119109	-0.119109	1	0	1
CFAP52_MAX	-0.103845	-0.103845	-0.103845	1	0	1
CFAP52_chr17_9612460_G	0.0755838	0.0755838	0.0755838	1	0	1
CFAP53_MAX	0.037447	8.37323e-06	0.0748856	2	0	2
CFAP53_chr18_50250874_T	-0.0363993	-0.0707491	-0.015251	3	0	3
CFAP54_MAX_homo	-0.117417	-0.141421	-0.0934133	2	1	1
CFAP54_chr12_96534194_G_chr12_96534208_T_homo	0.0572645	0.0572645	0.0572645	1	1	0
CFAP57_chr1_43183837_G	-0.0884911	-0.0884911	-0.0884911	1	0	1
CFAP61_MAX_homo	0.144575	0.0670328	0.274037	3	2	1
CFAP61_chr20_20164128_G_homo	-0.348368	-0.724056	-0.0102571	7	5	2
CFAP65_MAX_homo	-0.231535	-0.362644	-0.0478952	3	1	2
CFAP65_chr2_219027511_A	-0.0134049	-0.0167947	-0.010015	2	1	1
CFAP65_chr2_219038536_T	0.108723	0.0182015	0.355614	9	4	5
CFAP69_chr7_90282987_G_chr7_90309274_C_chr7_90309366_C	-0.0859279	-0.19479	-0.00511244	25	20	5
CFAP74_MAX_homo	0.14872	0.00483922	0.75751	16	12	4
CFAP74_chr1_1942086_T_homo	-0.0606135	-0.120823	-0.000655763	3	1	2
CFAP77_chr9_132537698_C	-0.18566	-0.327245	-0.0440747	2	0	2
CFAP97_MAX	-0.119849	-0.402695	-0.000394483	6	0	6
CFAP97_MAX_homo	-0.0379153	-0.0749488	-0.0002192	6	6	0
CFAP97_chr4_185170333_A_chr4_185190485_T	0.0453756	0.0106783	0.112549	5	4	1
CFAP97_chr4_185170333_A_chr4_185190485_T_homo	0.109308	0.109308	0.109308	1	1	0
CFHR1_MAX	0.0368421	0.000692598	0.119289	13	0	13
CFHR1_MAX_homo	0.0771632	0.00019252	0.228868	4	0	4
CFHR1_chr1_196828114_G	-0.0926572	-0.230166	-0.00190891	8	0	8
CFHR1_chr1_196828114_G_homo	-0.0021714	-0.0021714	-0.0021714	1	0	1
CFH_MAX_homo	-0.02634	-0.02634	-0.02634	1	1	0
CFH_chr1_196673103_A	-0.0306352	-0.0734297	-0.00116355	3	0	3
CFH_chr1_196690107_C	0.0168663	0.00108047	0.0326521	2	2	0
CFH_chr1_196690107_C_homo	0.211323	0.0423894	0.506448	10	7	3
CGNL1_MAX_homo	0.346236	0.107978	0.663398	3	1	2
CHD1L_MAX	-0.0497112	-0.133686	-0.000772617	6	0	6
CHD5_MAX	0.0503725	0.000437633	0.117633	7	0	7
CHD5_chr1_6124032_A	-0.0208316	-0.0600903	-3.49637e-05	7	0	7
CHD9_MAX	-0.135188	-0.135188	-0.135188	1	0	1
CHFR_MAX_homo	0.0937801	0.057625	0.129935	2	1	1
CHGB_chr20_5922677_A_chr20_5923202_G	-0.0269307	-0.0269307	-0.0269307	1	0	1
CHGB_chr20_5922677_A_chr20_5923202_G_homo	-0.482193	-0.870892	-0.0934946	2	0	2
CHI3L2_chr1_111235703_T	0.32066	0.32066	0.32066	1	0	1
CHI3L2_chr1_111241360_T	-0.0369878	-0.0704021	-0.00357339	2	2	0
CHIA_chr1_111319219_A_chr1_111319352_T_chr1_111320330_T	-0.0942415	-0.303749	-0.000634223	10	2	8
CHID1_chr11_870446_A_homo	-0.207467	-0.207467	-0.207467	1	0	1
CHORDC1_MAX	-0.043005	-0.117241	-0.000475925	8	1	7
CHORDC1_chr11_90202418_G	0.035842	0.00233956	0.0805836	7	0	7
CHPT1_MAX	0.0529124	0.000527048	0.303161	38	5	33
CHPT1_MAX_homo	0.0600624	0.022265	0.138862	7	3	4
CHPT1_chr12_101714567_C	-0.0607584	-0.24826	-4.37336e-05	30	5	25
CHPT1_chr12_101714567_C_homo	-0.189612	-0.339637	-0.0632957	7	3	4
CHRNA2_chr8_27467305_C	0.0823203	0.00361442	0.290573	11	0	11
CHRNA2_chr8_27467305_C_chr8_27470994_A	-0.17266	-0.17266	-0.17266	1	0	1
CHRNA2_chr8_27467305_C_homo	0.406373	0.406373	0.406373	1	0	1
CHRNA9_MAX	0.129545	0.129545	0.129545	1	0	1
CHRNB1_MAX	-0.0211018	-0.0321637	-0.00988599	4	3	1
CHRNB1_chr17_7445306_G	0.0455318	0.000112958	0.124405	3	2	1
CHRNB1_chr17_7445306_G_homo	0.113401	0.113401	0.113401	1	0	1
CHST13_MAX	-0.0389132	-0.0749825	-0.0173378	3	3	0
CHST15_chr10_124021237_G_chr10_124021243_C	-0.0904309	-0.0904309	-0.0904309	1	0	1
CHST5_MAX	-0.0417151	-0.0873272	-5.20078e-05	4	0	4
CHST5_chr16_75529432_A	0.0800538	0.0414664	0.119729	4	0	4
CHTF18_MAX	-0.0323204	-0.0323204	-0.0323204	1	0	1
CHTF18_chr16_790378_G	0.192112	0.0666712	0.515056	10	0	10
CHUK_MAX	0.000523159	0.000523159	0.000523159	1	0	1
CHUK_MAX_homo	0.0385156	0.00616603	0.0674455	3	2	1
CHUK_chr10_100218126_C	-0.0233083	-0.0233083	-0.0233083	1	0	1
CHUK_chr10_100218126_C_homo	-0.0479549	-0.0700191	-0.0258907	2	2	0
CIB3_MAX	-0.0450976	-0.086262	-0.00170866	9	0	9
CIB3_chr19_16164844_C	0.0474264	0.00014035	0.0814647	8	0	8
CIDEA_MAX_homo	-0.303205	-0.303205	-0.303205	1	1	0
CIITA_MAX	0.0287949	0.0287949	0.0287949	1	0	1
CILP_chr15_65201874_A	0.161047	0.0158911	0.343468	7	0	7
CKAP2L_MAX_homo	-0.109138	-0.109138	-0.109138	1	0	1
CLCA2_MAX_homo	0.483551	0.168289	0.696083	3	0	3
CLCA2_chr1_86434689_G_chr1_86443899_A	-0.0735702	-0.0735702	-0.0735702	1	0	1
CLCC1_MAX_homo	-0.0125305	-0.0125305	-0.0125305	1	1	0
CLCC1_chr1_108937356_T_homo	0.138104	0.138104	0.138104	1	1	0
CLCN2_MAX_homo	-0.000783253	-0.000783253	-0.000783253	1	0	1
CLCN2_chr3_184353275_G_homo	0.158068	0.0593317	0.256804	2	0	2
CLCNKB_MAX	0.0517415	0.0511866	0.0522963	2	1	1
CLC_MAX	-0.015059	-0.03602	-0.000338095	3	1	2
CLC_chr19_39735006_G	0.018415	0.000574202	0.041153	3	1	2
CLDN16_MAX	0.0100826	0.0014904	0.0201937	5	0	5
CLDN16_chr3_190388283_-_chr3_190388285_C	-0.0256452	-0.081302	-0.0024984	5	0	5
CLDN23_MAX	-0.101719	-0.368675	-0.00693319	16	6	10
CLDN23_chr8_8703026_A_chr8_8703092_T	0.0625046	0.0178328	0.107176	2	0	2
CLDN5_MAX_homo	0.115976	0.115976	0.115976	1	1	0
CLDN6_MAX_homo	-0.0168266	-0.0168266	-0.0168266	1	1	0
CLEC1B_chr12_9998375_G	0.0689337	0.0101518	0.176759	7	3	4
CLEC4A_MAX_homo	-0.0134284	-0.0134284	-0.0134284	1	0	1
CLEC4A_chr12_8125585_A_homo	0.0519497	0.0123163	0.106362	3	0	3
CLEC4D_MAX	-0.0830663	-0.193464	-0.0271708	10	0	10
CLEC4D_chr12_8515301_G	0.0777727	0.0005355	0.224113	10	0	10
CLEC4M_MAX	0.0314139	0.000215217	0.0553865	3	0	3
CLEC4M_chr19_7766742_A	-0.0407187	-0.0917194	-0.01203	3	0	3
CLEC4M_chr19_7766742_A_homo	0.15331	0.15331	0.15331	1	0	1
CLHC1_MAX	-0.0317875	-0.0451905	-0.0226352	3	3	0
CLHC1_MAX_homo	-0.0547846	-0.152399	-0.00371258	5	3	2
CLHC1_chr2_55177658_G_chr2_55209798_A	0.0834708	0.0419821	0.137469	3	0	3
CLIC6_MAX	0.0464057	0.0371453	0.0556662	2	0	2
CLIC6_chr21_34670164_-_chr21_34670280_G	-0.013625	-0.0165696	-0.0106804	2	0	2
CLPSL1_chr6_35781154_C_homo	0.0136351	0.0136351	0.0136351	1	0	1
CLRN3_MAX	0.0168902	0.0129287	0.0208517	2	1	1
CLTCL1_chr22_19196584_T_homo	-0.0415974	-0.0627355	-0.0204592	2	0	2
CLUAP1_MAX	-0.00304945	-0.00304945	-0.00304945	1	0	1
CMPK1_chr1_47333967_C_homo	0.0301454	0.0301454	0.0301454	1	1	0
CNDP2_MAX	0.0291158	3.78044e-05	0.117167	17	9	8
CNDP2_chr18_74508848_C	-0.063609	-0.195695	-5.04615e-05	12	3	9
CNGA2_MAX	0.0844315	0.0252572	0.16314	4	4	0
CNGA2_chrX_151744490_A	-0.11336	-0.200687	-0.00528206	3	3	0
CNGB1_chr16_57963056_C	-0.00463114	-0.00463114	-0.00463114	1	0	1
CNGB3_MAX_homo	-0.256848	-0.263541	-0.250156	2	2	0
CNGB3_chr8_86654023_T	0.0839043	0.0839043	0.0839043	1	1	0
CNOT4_MAX	0.0208468	0.00781577	0.0515753	4	0	4
CNTLN_MAX	0.051866	0.0223092	0.0814228	2	0	2
CNTN5_chr11_99819555_T_chr11_99819697_G	-0.10172	-0.181939	-0.0286477	4	0	4
CNTNAP4_MAX_homo	-0.373663	-0.373663	-0.373663	1	0	1
CNTNAP4_chr16_76553305_G	0.0893639	0.0529703	0.127596	3	0	3
CNTRL_MAX_homo	-0.0824592	-0.184682	-0.00169877	8	1	7
CNTRL_chr9_121098411_T	0.136111	0.0502627	0.237741	6	0	6
CNTROB_MAX_homo	-0.0171911	-0.0171911	-0.0171911	1	0	1
CNTROB_chr17_7944637_A_homo	0.0535644	0.0535644	0.0535644	1	0	1
COA6_MAX	-0.0702444	-0.102999	-0.0151178	3	0	3
COA6_MAX_homo	0.00321518	0.00321518	0.00321518	1	1	0
COA6_chr1_234373513_C	0.00833737	0.00157067	0.0199751	3	0	3
COA6_chr1_234373513_C_homo	-0.00254846	-0.00254846	-0.00254846	1	1	0
COA7_MAX	-0.0300305	-0.0300305	-0.0300305	1	0	1
COA7_chr1_52687760_C	0.0173797	0.0173797	0.0173797	1	0	1
COASY_MAX_homo	-0.0328716	-0.0586664	-0.0098278	3	3	0
COASY_chr17_42562786_C_homo	0.136573	0.0226821	0.260336	4	3	1
COBLL1_MAX	-0.107806	-0.215192	-0.000420046	2	0	2
COBLL1_chr2_164842037_A	0.0428868	0.0428868	0.0428868	1	0	1
COBL_MAX_homo	-0.0783814	-0.207612	-0.0185003	6	4	2
COG1_chr17_73200670_A	-0.0341728	-0.0634897	-0.00259618	6	0	6
COG3_MAX	0.067955	0.00117662	0.20811	45	27	18
COG3_chr13_45529800_A	-0.0946855	-0.39367	-0.0018385	31	15	16
COIL_MAX	0.0283468	0.00563295	0.0453264	9	1	8
COIL_chr17_56950809_T	-0.0562622	-0.144956	-3.44243e-05	8	1	7
COL12A1_MAX_homo	-0.061363	-0.0880688	-0.0346573	2	0	2
COL14A1_MAX_homo	-0.0847176	-0.0847176	-0.0847176	1	0	1
COL15A1_chr9_98986074_G_homo	-0.0496875	-0.0496875	-0.0496875	1	0	1
COL16A1_MAX	-0.0809709	-0.216341	-0.00349324	11	2	9
COL16A1_chr1_31699894_G	0.0319731	0.000195238	0.0904965	9	2	7
COL17A1_MAX_homo	-0.0713814	-0.107053	-0.0502705	3	1	2
COL17A1_chr10_104033992_C_chr10_104050642_T_chr10_104064575_G	-0.0205553	-0.0205553	-0.0205553	1	0	1
COL17A1_chr10_104050642_T_chr10_104064575_G	0.107596	0.047237	0.188062	3	0	3
COL17A1_chr10_104064575_G_homo	0.180601	0.175311	0.185892	2	2	0
COL18A1_MAX	-0.077056	-0.077056	-0.077056	1	0	1
COL18A1_MAX_homo	-0.104244	-0.245393	-0.0130104	3	3	0
COL18A1_chr21_45456392_A_chr21_45456666_T	0.0875661	0.0875661	0.0875661	1	0	1
COL23A1_chr5_178256376_T_homo	0.141711	0.0117311	0.27169	2	0	2
COL24A1_MAX_homo	0.0529001	0.0443571	0.0614431	2	2	0
COL26A1_MAX	-0.0111961	-0.0111961	-0.0111961	1	0	1
COL27A1_MAX_homo	0.0337344	0.0337344	0.0337344	1	1	0
COL27A1_chr9_114167820_A_chr9_114167914_G_chr9_114168819_A_chr9_114169165_C_chr9_114169386_T_chr9_114288718_A	-0.0653049	-0.0739983	-0.0566115	2	1	1
COL27A1_chr9_114168819_A_homo	-0.0898115	-0.0898115	-0.0898115	1	1	0
COL27A1_chr9_114288718_A_homo	0.0509684	0.0509684	0.0509684	1	0	1
COL4A1_MAX_homo	0.212235	0.00584088	0.775963	16	14	2
COL4A1_chr13_110166251_G	0.0583773	0.000507368	0.126211	3	1	2
COL4A1_chr13_110166251_G_chr13_110307009_G	-0.158616	-0.465406	-0.00178032	10	0	10
COL4A2-AS2_MAX	0.0474886	0.0132745	0.0872214	7	3	4
COL4A2-AS2_chr13_110457271_C_chr13_110457535_G	-0.0576293	-0.0576293	-0.0576293	1	0	1
COL4A2-AS2_chr13_110457271_C_homo	-0.200968	-0.467616	-0.0422039	9	6	3
COL4A2_MAX_homo	-0.136709	-0.252614	-0.0683781	3	2	1
COL4A2_chr13_110458888_G_chr13_110469273_T	0.131654	0.0839174	0.17939	2	0	2
COL4A2_chr13_110469273_T	-0.0339032	-0.0392735	-0.0285329	2	0	2
COL4A3_MAX_homo	-0.0605194	-0.0787885	-0.0503132	3	1	2
COL4A4_MAX_homo	0.11999	0.00957916	0.401209	6	6	0
COL6A1_chr21_46003475_A	0.0369888	0.0369888	0.0369888	1	0	1
COL6A1_chr21_46003595_T	0.0906964	0.0249268	0.219176	8	0	8
COL6A3_MAX_homo	0.0206856	0.0206856	0.0206856	1	0	1
COL6A5_MAX	-0.0990546	-0.350426	-0.00543093	17	2	15
COL9A1_MAX_homo	0.108095	0.00427365	0.211916	2	1	1
COL9A1_chr6_70252130_C_homo	-0.0405203	-0.0557098	-0.0253309	2	1	1
COL9A3_MAX	0.104907	0.00205803	0.169572	3	0	3
COLEC12_MAX_homo	0.17884	0.17884	0.17884	1	1	0
COLEC12_chr18_334742_T_homo	0.038605	0.0242526	0.0529574	2	0	2
COMT_MAX_homo	8.12829e-07	8.12829e-07	8.12829e-07	1	0	1
COMT_chr22_19963748_G_homo	-0.10956	-0.10956	-0.10956	1	0	1
COQ2_MAX	0.00627299	0.00140322	0.0149364	3	0	3
COQ2_chr4_83284719_C	-0.0116312	-0.0208712	-0.00267432	3	0	3
COQ6_chr14_73961742_A_homo	0.0402998	0.0402998	0.0402998	1	0	1
COQ7_MAX	-0.060568	-0.0904069	-0.0307291	2	0	2
COQ7_chr16_19073976_C	0.0369255	0.00247895	0.0713721	2	0	2
COX10_MAX	0.0650998	0.0650998	0.0650998	1	1	0
COX11_MAX	0.0366831	0.000582802	0.117846	4	1	3
COX11_chr17_54961293_C	-0.0411239	-0.11594	-0.00267805	5	2	3
CPA4_chr7_130298758_T_chr7_130310900_T_homo	-0.0779742	-0.108827	-0.0498607	3	0	3
CPA5_MAX	-0.113723	-0.418965	-0.000594455	21	5	16
CPA5_chr7_130367540_C_chr7_130367547_T_chr7_130368444_C	0.107646	2.068e-05	0.690055	50	16	34
CPED1_chr7_121136043_G_homo	-0.193671	-0.193671	-0.193671	1	0	1
CPN2_chr3_194341097_T_chr3_194341178_A_chr3_194341790_T	-0.101318	-0.187217	-0.0270689	9	9	0
CPN2_chr3_194341177_T_chr3_194341178_A	0.103909	0.103909	0.103909	1	0	1
CPN2_chr3_194341178_A_homo	-0.0422138	-0.0422138	-0.0422138	1	0	1
CPNE3_MAX_homo	0.0101951	0.00731415	0.0130761	2	1	1
CPOX_chr3_98588852_G	-0.109885	-0.109885	-0.109885	1	0	1
CPO_chr2_206955552_A_chr2_206959660_G_homo	-0.113894	-0.113894	-0.113894	1	0	1
CPS1_MAX_homo	-0.184631	-0.362658	-0.0829299	3	1	2
CPS1_chr2_210556728_TCT_homo	0.166292	0.166292	0.166292	1	1	0
CPS1_chr2_210675783_A_homo	0.115874	0.0078033	0.202941	5	3	2
CPT1B_chr22_50571524_T	0.0228624	0.0228624	0.0228624	1	0	1
CPT2_chr1_53210776_G	0.0447674	0.014675	0.133733	7	0	7
CPT2_chr1_53210776_G_chr1_53213557_G	-0.0105623	-0.0105623	-0.0105623	1	0	1
CPVL_chr7_29030593_A	0.00411454	0.00411454	0.00411454	1	0	1
CPXCR1_MAX	-0.173854	-0.318116	-0.0421531	10	10	0
CPXCR1_chrX_88753806_A	0.0529598	0.0265547	0.104949	3	3	0
CPZ_chr4_8592850_T	-0.0547601	-0.0739287	-0.043788	3	0	3
CR1L_MAX_homo	0.0338312	0.0167985	0.0508639	2	1	1
CR1L_chr1_207678266_A_chr1_207708212_A_chr1_207717521_C	-0.0448208	-0.0448208	-0.0448208	1	1	0
CR1L_chr1_207678266_A_chr1_207717521_C	-0.0830077	-0.222856	-0.0119333	5	0	5
CRB2_chr9_123365932_C_chr9_123365974_C	-0.111161	-0.206754	-0.0268398	4	0	4
CRB2_chr9_123365932_C_chr9_123365974_C_homo	-0.190302	-0.190302	-0.190302	1	1	0
CREB3L2_chr7_137928168_TGG_homo	0.0850126	0.0362866	0.133739	2	0	2
CRIP3_MAX	0.0219395	0.0219395	0.0219395	1	0	1
CRIP3_MAX_homo	-0.00748716	-0.00748716	-0.00748716	1	1	0
CRIP3_chr6_43305866_A	-0.00425642	-0.00425642	-0.00425642	1	0	1
CRIP3_chr6_43305866_A_homo	0.0335853	0.0335853	0.0335853	1	1	0
CRISP3_chr6_49733726_A_chr6_49733810_A	-0.128199	-0.264471	-0.0496254	5	0	5
CRISP3_chr6_49733726_A_homo	0.0912991	0.0346504	0.166687	4	3	1
CRISPLD2_chr16_84845858_G	0.0761233	0.00803807	0.206058	11	9	2
CRLS1_MAX	0.0466204	0.0347013	0.0585395	2	0	2
CRLS1_chr20_6006304_A_chr20_6031288_T	-0.0384812	-0.0577851	-0.0203645	3	3	0
CRNKL1_chr20_20052354_C_chr20_20052493_T_chr20_20052675_G	-0.0489068	-0.0915789	-0.00438094	3	2	1
CRNKL1_chr20_20052493_T	0.0121204	0.0121204	0.0121204	1	0	1
CROCC2_MAX_homo	-0.0232753	-0.0232753	-0.0232753	1	0	1
CROCC2_chr2_240933180_A_chr2_240959407_A_chr2_240964584_G_homo	0.0270973	0.0270973	0.0270973	1	0	1
CRPPA_MAX	-0.0215656	-0.0215656	-0.0215656	1	0	1
CRPPA_chr7_16421268_G	0.074732	0.074732	0.074732	1	0	1
CRPPA_chr7_16421268_G_homo	0.151645	0.151645	0.151645	1	0	1
CRYBG1_chr6_106519310_C_chr6_106551947_A	-0.0136229	-0.0212638	-0.00598193	2	0	2
CSF1_MAX	-0.0843634	-0.110189	-0.0585379	2	2	0
CSF1_chr1_109923844_C	0.0129394	0.00455156	0.0230511	4	4	0
CSF2_MAX	-0.0753426	-0.0852501	-0.0654351	2	0	2
CSF2_MAX_homo	-0.0234148	-0.0281197	-0.0187098	2	2	0
CSF2_chr5_132075767_C	0.0780209	0.0695438	0.086498	2	0	2
CSF2_chr5_132075767_C_homo	0.108648	0.0538498	0.163445	2	2	0
CSHL1_MAX	0.0211169	0.000529314	0.0622211	3	0	3
CSHL1_chr17_63910210_T	-0.0096915	-0.0288141	-2.89577e-05	3	0	3
CSKMT_MAX	0.0184142	0.0014156	0.0354127	2	0	2
CSKMT_chr11_62666701_A	-0.0152952	-0.016035	-0.0145555	2	0	2
CSMD2_chr1_33605925_C_chr1_33772682_C	-0.109256	-0.109256	-0.109256	1	0	1
CSNK1A1L_chr13_37105131_T	0.101944	0.0245439	0.160016	5	0	5
CSNK1A1L_chr13_37105131_T_homo	0.0554405	0.0554405	0.0554405	1	1	0
CSNK2A3_MAX_homo	0.0214107	0.00718755	0.0356339	2	0	2
CSNK2A3_chr11_11352413_C	0.0667044	0.00293217	0.190886	7	7	0
CSNK2A3_chr11_11352722_G	-0.101325	-0.379011	-0.00199387	39	31	8
CSNK2A3_chr11_11352722_G_homo	-0.198323	-0.198323	-0.198323	1	1	0
CSPG5_MAX	-0.0482133	-0.166321	-0.00132674	9	0	9
CSPG5_chr3_47577463_C	0.0269223	0.000395909	0.105702	8	0	8
CST1_MAX	0.0667356	0.0667356	0.0667356	1	0	1
CST1_chr20_23750857_A	-0.115044	-0.115044	-0.115044	1	0	1
CST3_MAX	-0.0299963	-0.0543261	-0.00794546	5	1	4
CST3_chr20_23637790_T	0.0452307	0.00971493	0.10494	4	1	3
CST9_MAX_homo	0.0474976	0.0474976	0.0474976	1	0	1
CST9_chr20_23605723_G	0.00641094	0.00641094	0.00641094	1	0	1
CTAGE1_MAX	-0.0349681	-0.0678634	-3.38286e-06	14	10	4
CTAGE1_chr18_22415768_C	0.031525	0.000663636	0.104011	15	10	5
CTAGE1_chr18_22415768_C_homo	0.00951915	0.00951915	0.00951915	1	0	1
CTBP2_chr10_125026145_C_chr10_125026397_G_homo	-0.0331881	-0.0331881	-0.0331881	1	0	1
CTBS_MAX	-0.00946398	-0.00946398	-0.00946398	1	0	1
CTCFL_MAX_homo	-0.0606848	-0.0808053	-0.0405642	2	0	2
CTNNA3_chr10_66280567_T	-0.00580614	-0.00580614	-0.00580614	1	0	1
CTNNAL1_MAX	0.00849432	0.00849432	0.00849432	1	0	1
CTNNAL1_MAX_homo	0.0544759	0.0544759	0.0544759	1	0	1
CTNNAL1_chr9_108965390_G	-0.0286816	-0.0286816	-0.0286816	1	0	1
CTNNAL1_chr9_108965390_G_homo	-0.190399	-0.190399	-0.190399	1	0	1
CTRB2_MAX	-0.0229006	-0.0369482	-0.00453789	3	0	3
CTRB2_chr16_75204205_C	0.0315054	0.000513167	0.049491	3	0	3
CTSA_MAX	-0.0100682	-0.0130953	-0.00811381	3	0	3
CTSA_chr20_45891599_CTG	0.00575306	0.0020014	0.00950473	2	0	2
CTSB_MAX_homo	-0.3337	-0.663509	-0.00389096	2	1	1
CTSB_chr8_11853379_C	0.0690253	0.00588926	0.132161	2	0	2
CTSB_chr8_11853379_C_homo	0.0395408	0.0336747	0.0503441	3	2	1
CTSC_MAX	-0.0310192	-0.0310192	-0.0310192	1	0	1
CTSC_chr11_88312415_A	0.0135041	0.0135041	0.0135041	1	0	1
CTSH_MAX_homo	-0.218123	-0.218123	-0.218123	1	0	1
CTSH_chr15_78944905_C_chr15_78944951_T	0.0763916	0.0153055	0.185018	3	0	3
CTU1_MAX	-0.0699794	-0.311757	-0.00742624	6	2	4
CTU2_MAX_homo	-0.11835	-0.336553	-0.0295004	9	8	1
CUBN_chr10_17105522_G_homo	0.455433	0.286956	0.623909	2	2	0
CUL4A_MAX	0.00775402	0.00775402	0.00775402	1	0	1
CUL4A_chr13_113255025_G	-0.0328368	-0.0328368	-0.0328368	1	0	1
CUX1_MAX	0.0257201	0.0257201	0.0257201	1	1	0
CUX1_chr7_102274250_G	-0.0564378	-0.0564378	-0.0564378	1	1	0
CWC22_MAX	0.0724059	0.00166125	0.170204	3	0	3
CWC22_chr2_179945537_A	-0.0788033	-0.153317	-0.0042897	2	0	2
CWF19L2_chr11_107326914_C	0.0239213	0.00113469	0.046708	2	2	0
CWF19L2_chr11_107326914_C_chr11_107428905_A	0.108628	0.0988494	0.118407	2	0	2
CWF19L2_chr11_107428905_A	-0.0436454	-0.120966	-0.0117118	7	7	0
CXADR_MAX	-0.0083226	-0.0135026	-0.00314258	2	1	1
CXCL16_MAX_homo	0.0119888	0.0119888	0.0119888	1	1	0
CXorf58_MAX	-0.00845507	-0.00845507	-0.00845507	1	1	0
CXorf58_chrX_23910372_C	0.0570156	0.0288377	0.0851935	2	2	0
CYBRD1_MAX	0.011606	0.011606	0.011606	1	0	1
CYBRD1_chr2_171554763_G	-0.034635	-0.034635	-0.034635	1	0	1
CYP1B1_MAX	0.0768434	0.00964003	0.127216	3	3	0
CYP1B1_chr2_38070996_C	-0.080122	-0.299807	-0.0103372	8	0	8
CYP20A1_MAX	0.043128	0.0145373	0.0927403	6	0	6
CYP20A1_chr2_203289829_C	-0.0548396	-0.148268	-0.000971904	7	0	7
CYP26B1_MAX	-0.0144552	-0.0144552	-0.0144552	1	1	0
CYP26B1_chr2_72134831_G	0.0186156	0.0186156	0.0186156	1	1	0
CYP2A7_chr19_40877894_G_chr19_40878770_T_chr19_40880231_A_homo	0.0717665	0.0717665	0.0717665	1	0	1
CYP2B6_chr19_41006936_T_homo	0.181459	0.135939	0.226979	2	2	0
CYP2W1_MAX	0.0703454	0.0194384	0.16249	3	0	3
CYP2W1_chr7_985219_A	-0.00256293	-0.00256293	-0.00256293	1	0	1
CYP4F12_MAX_homo	-0.0293446	-0.0504378	-0.00825137	2	2	0
CYP4F12_chr19_15673567_T_homo	0.293908	0.293908	0.293908	1	1	0
CYP4F12_chr19_15697074_A	-0.0359448	-0.0359448	-0.0359448	1	0	1
CYP4F2_chr19_15879621_T_chr19_15897578_C	-0.0392524	-0.138406	-0.00326551	5	4	1
CYP4F8_chr19_15615749_T	0.0467666	0.0467666	0.0467666	1	0	1
CYP4V2_chr4_186191887_C_chr4_186199057_C	0.0749654	0.0749654	0.0749654	1	1	0
D2HGDH_chr2_241735388_A_chr2_241751260_A	-0.0606914	-0.142663	-0.00657433	11	2	9
DAB2_chr5_39376886_T	-0.055507	-0.055507	-0.055507	1	0	1
DACT1_MAX_homo	-0.0355635	-0.0355635	-0.0355635	1	0	1
DACT2_chr6_168308136_G_chr6_168308705_C	-0.012883	-0.012883	-0.012883	1	1	0
DAGLB_chr7_6409865_C	0.00584025	0.00584025	0.00584025	1	0	1
DAPL1_MAX_homo	0.111378	0.010604	0.182203	4	0	4
DBN1_MAX	-0.0459357	-0.0459357	-0.0459357	1	1	0
DBN1_chr5_177458498_T	0.0199332	0.0199332	0.0199332	1	1	0
DBNDD2_MAX	-0.019857	-0.0285343	-0.0047875	3	0	3
DBNDD2_chr20_45409934_A	0.039327	0.0120757	0.0915829	3	0	3
DCAF12L2_MAX	0.0352487	0.0184033	0.052094	2	2	0
DCAF15_MAX	0.016927	0.00622128	0.0280327	4	0	4
DCAF15_MAX_homo	0.0936384	0.00415741	0.158911	3	0	3
DCAF15_chr19_13959894_GGTGGGCCCAGGGCGGGCAG	-0.0616875	-0.143247	-0.010539	3	0	3
DCAF15_chr19_13959894_GGTGGGCCCAGGGCGGGCAG_homo	-0.210452	-0.272765	-0.0895661	3	0	3
DCAF6_chr1_168044612_C	-0.0929547	-0.166387	-0.0289693	3	0	3
DCAF6_chr1_168044966_A	0.0389154	0.0389154	0.0389154	1	0	1
DCHS1_MAX	-0.218276	-0.218276	-0.218276	1	0	1
DCHS1_chr11_6627193_A_homo	0.0984224	0.0670126	0.147717	4	1	3
DCHS2_chr4_154490787_C_chr4_154491312_T_homo	0.152105	0.135715	0.168494	2	2	0
DCLRE1A_MAX	-0.0364286	-0.0912076	-0.00148059	8	0	8
DCLRE1A_chr10_113850156_C	0.0588336	0.0181415	0.1399	9	0	9
DCST1_MAX	0.0509574	0.000524017	0.129922	15	0	15
DCST1_chr1_155047234_C	-0.0445513	-0.164582	-6.38976e-07	16	0	16
DDIAS_chr11_82933862_A_homo	0.243372	0.172916	0.313828	2	0	2
DDX4_MAX	-0.0295579	-0.0618786	-0.00723316	5	0	5
DDX53_MAX	0.116695	0.0499435	0.18119	4	4	0
DDX53_chrX_23001200_T_chrX_23001229_T	-0.123464	-0.257749	-0.0010623	6	6	0
DDX5_MAX	0.0275238	0.0275238	0.0275238	1	0	1
DDX5_chr17_64500552_C	-0.227029	-0.227029	-0.227029	1	0	1
DEFB108B_chr11_71837446_T_homo	0.137848	0.00826506	0.258749	5	4	1
DEFB128_MAX	0.109167	0.109167	0.109167	1	0	1
DEFB128_MAX_homo	0.037007	0.037007	0.037007	1	1	0
DEFB128_chr20_188087_T	-0.0591331	-0.0591331	-0.0591331	1	0	1
DEFB132_MAX	0.0537244	0.0144019	0.223376	11	0	11
DEFB132_chr20_257795_TGGTCT	-0.0382961	-0.181429	-2.17937e-05	12	0	12
DEGS2_MAX_homo	-0.121513	-0.147415	-0.0956105	2	0	2
DEGS2_chr14_100149624_T_chr14_100159565_C	0.114105	0.000758926	0.379422	19	2	17
DEGS2_chr14_100159565_C	-0.0744176	-0.178912	-0.0171816	10	9	1
DENND1C_MAX	0.0222248	0.000185828	0.0332427	6	1	5
DENND1C_MAX_homo	0.0244851	0.0244851	0.0244851	1	1	0
DENND1C_chr19_6468320_C	-0.0206648	-0.0386907	-0.000478248	5	1	4
DENND2A_MAX_homo	-0.154846	-0.43213	-0.0152215	10	5	5
DENND2A_chr7_140544760_T	0.0726934	0.000313458	0.22087	27	13	14
DENND3_MAX_homo	-0.0421075	-0.0572975	-0.0287196	4	1	3
DENND3_chr8_141192785_T_homo	0.0310989	0.00649944	0.0556983	2	2	0
DENND5B_chr12_31495892_T	0.0428457	0.0177353	0.0719861	4	1	3
DGCR2_MAX	-0.0415744	-0.107982	-0.00238975	12	12	0
DGCR2_chr22_19039100_G	0.0297414	0.000223464	0.101718	18	18	0
DGKG_MAX_homo	-0.0646499	-0.0686467	-0.0606532	2	2	0
DGKG_chr3_186288829_G	0.113684	0.0246236	0.162197	3	0	3
DGKG_chr3_186288829_G_homo	0.0462673	0.00815381	0.10536	3	2	1
DGKK_MAX	0.001412	0.001412	0.001412	1	1	0
DGKZ_chr11_46347717_A	0.241646	0.121379	0.346523	4	0	4
DGLUCY_MAX	0.0593649	0.0089954	0.149299	3	0	3
DHDDS_MAX	0.00868033	0.00868033	0.00868033	1	0	1
DHDDS_chr1_26460136_A	-0.0131993	-0.0131993	-0.0131993	1	0	1
DHODH_chr16_72008783_A_homo	0.0176758	0.0176758	0.0176758	1	0	1
DHRS12_MAX	0.100568	0.0574004	0.143737	2	0	2
DHRS12_chr13_51791218_T	-0.0917625	-0.206441	-0.00165089	3	0	3
DHRS13_MAX	0.00387843	0.00387843	0.00387843	1	0	1
DHRS13_chr17_28898568_T	-0.0278029	-0.0278029	-0.0278029	1	0	1
DHRS4;DHRS4L2_MAX	-0.00517273	-0.00517273	-0.00517273	1	1	0
DHRS4;DHRS4L2_chr14_23988953_C	0.0953622	0.0953622	0.0953622	1	1	0
DHRS4_MAX	-0.00679048	-0.00679048	-0.00679048	1	0	1
DHRSX_MAX	-0.119276	-0.323436	-0.0202056	10	0	10
DHRSX_chrX_2221145_T_chrX_2243088_C	0.152018	0.0512446	0.251103	3	0	3
DHRSX_chrX_2221145_T_chrX_2243088_C_homo	0.13055	0.0255119	0.322956	6	4	2
DHRSX_chrX_2221159_T_homo	-0.247101	-0.247101	-0.247101	1	0	1
DHTKD1_chr10_12089082_T_chr10_12101106_C	-0.0467231	-0.0467231	-0.0467231	1	0	1
DHX36_MAX	0.0351616	0.00751855	0.0628046	2	0	2
DHX36_MAX_homo	-0.00121628	-0.00121628	-0.00121628	1	0	1
DHX36_chr3_154301098_C	-0.0135574	-0.0389089	-3.19995e-06	3	0	3
DHX36_chr3_154301098_C_homo	0.0680343	0.0219559	0.114113	2	1	1
DHX37_MAX_homo	-0.17016	-0.17016	-0.17016	1	0	1
DIDO1_chr20_62896919_T_chr20_62896954_G	0.0764293	0.00120961	0.275162	7	7	0
DIO2_MAX	-0.036102	-0.036102	-0.036102	1	0	1
DIO2_chr14_80203237_C	0.0186452	0.00258082	0.0402544	3	0	3
DIO2_chr14_80203237_C_homo	0.240375	0.240375	0.240375	1	1	0
DIS3_chr13_72775221_C	0.0130073	0.0130073	0.0130073	1	0	1
DIS3_chr13_72775221_C_homo	0.262941	0.148559	0.377324	2	0	2
DISC1_MAX_homo	-0.158642	-0.420841	-0.00387426	9	5	4
DISC1_chr1_231694549_A	-0.031056	-0.031056	-0.031056	1	0	1
DISP2_MAX_homo	7.2213e-05	7.2213e-05	7.2213e-05	1	0	1
DISP2_chr15_40363644_C_chr15_40363672_C	0.167976	0.103287	0.232665	2	0	2
DKKL1_chr19_49365794_G_chr19_49374858_A_chr19_49374939_A	0.00302411	0.00302411	0.00302411	1	0	1
DLC1_chr8_13099966_T_homo	-0.48198	-0.48198	-0.48198	1	1	0
DLEC1_MAX	-0.130127	-0.257454	-0.0376359	5	0	5
DLEC1_chr3_38039461_G	0.0382615	0.0335589	0.0429641	2	0	2
DLG1_chr3_197138371_T	-0.0231078	-0.0231078	-0.0231078	1	0	1
DLL3_MAX_homo	-0.0565481	-0.0565481	-0.0565481	1	1	0
DLL3_chr19_39504071_T	0.074619	0.00477479	0.234909	4	0	4
DLX6_MAX	-0.0386279	-0.0654783	-0.0117775	2	0	2
DLX6_chr7_97006108_GCC	0.074624	0.0261795	0.123069	2	0	2
DMAC2L_MAX	0.144322	0.144322	0.144322	1	0	1
DMAC2L_chr14_50321495_C	-0.0206586	-0.0206586	-0.0206586	1	0	1
DMAC2_MAX_homo	-0.103274	-0.127085	-0.0794628	2	0	2
DMAC2_chr19_41433392_G_chr19_41438332_C_homo	0.0391037	0.0391037	0.0391037	1	0	1
DMBT1_MAX	0.0129238	0.0129238	0.0129238	1	1	0
DMD;DMD_MAX	-0.000394488	-0.000394488	-0.000394488	1	1	0
DMD;DMD_chrX_31875190_G	0.0110109	0.0110109	0.0110109	1	1	0
DMD_chrX_32362879_T	-0.154347	-0.287052	-0.0583045	7	7	0
DMD_chrX_32485077_T	-0.189821	-0.200436	-0.179207	2	2	0
DMGDH_MAX_homo	0.0656539	0.0380185	0.0932892	2	2	0
DMKN_MAX_homo	-0.0178523	-0.0178523	-0.0178523	1	0	1
DMKN_chr19_35513204_A	0.0699091	0.0699091	0.0699091	1	0	1
DMP1_MAX	-0.0114337	-0.0114337	-0.0114337	1	0	1
DMRT3_MAX	-0.0403911	-0.0403911	-0.0403911	1	0	1
DMXL2_MAX	-0.128677	-0.128677	-0.128677	1	0	1
DNAAF4_MAX	0.0293045	0.0261742	0.0324348	2	2	0
DNAAF5_MAX_homo	0.292	0.292	0.292	1	0	1
DNAAF5_chr7_770582_C_homo	-0.0598699	-0.0598699	-0.0598699	1	0	1
DNAH10_MAX_homo	0.107752	0.107752	0.107752	1	1	0
DNAH12_MAX_homo	-0.116029	-0.568655	-0.00294841	12	10	2
DNAH12_chr3_57433770_C_homo	0.00435246	0.00435246	0.00435246	1	1	0
DNAH14_MAX_homo	-0.138626	-0.229592	-0.0476591	2	1	1
DNAH17_MAX_homo	0.130497	0.021947	0.239046	2	1	1
DNAH17_chr17_78501838_C_homo	-0.242961	-0.278835	-0.207088	2	0	2
DNAH1_chr3_52396510_A	-0.0919373	-0.157962	-0.0382995	4	0	4
DNAH2_MAX_homo	-0.124412	-0.219976	-0.0741561	3	2	1
DNAH5_chr5_13718980_A_homo	-0.302192	-0.46714	-0.137244	2	0	2
DNAH6_MAX	-0.0958727	-0.459488	-0.000580368	9	2	7
DNAH7_MAX	-0.0917611	-0.18863	-0.0211209	4	0	4
DNAH7_MAX_homo	-0.00750518	-0.00750518	-0.00750518	1	1	0
DNAH8_chr6_38783112_G_chr6_38805517_A_chr6_38832388_A	-0.0230057	-0.0230057	-0.0230057	1	0	1
DNAJB11_MAX	0.0150818	0.0150818	0.0150818	1	1	0
DNAJB11_chr3_186583914_G	-0.0170899	-0.0170899	-0.0170899	1	1	0
DNAJC11_chr1_6645814_C	-0.0499441	-0.13814	-0.00962775	7	0	7
DNAJC13_MAX	0.0295739	0.0295739	0.0295739	1	0	1
DNAJC13_MAX_homo	0.172502	0.172502	0.172502	1	1	0
DNAJC13_chr3_132499779_T_homo	-0.153848	-0.275472	-0.0322237	2	0	2
DNALI1_MAX	0.00219495	0.00130998	0.00307991	2	0	2
DNALI1_chr1_37557715_T	-0.000199078	-0.000199078	-0.000199078	1	0	1
DNHD1_chr11_6498412_G_chr11_6498934_T_chr11_6563777_A_homo	0.204383	0.204383	0.204383	1	0	1
DNM1_chr9_128222476_C	0.0180308	0.0011246	0.0349526	3	2	1
DNM1_chr9_128222476_C_homo	-0.140053	-0.243359	-0.0274957	5	3	2
DNMBP_MAX_homo	0.0845873	0.0464783	0.122696	2	0	2
DNMBP_chr10_99880120_C	0.0622423	0.0622423	0.0622423	1	1	0
DNTTIP2_MAX	0.00771264	0.00129814	0.0141271	2	0	2
DNTTIP2_chr1_93877008_A	-0.0369004	-0.0500525	-0.0237484	2	0	2
DOCK11_MAX	0.0118387	0.0118387	0.0118387	1	1	0
DOCK1_MAX	-0.00973332	-0.00973332	-0.00973332	1	0	1
DOCK1_chr10_127447420_A	0.00955577	0.00955577	0.00955577	1	0	1
DOCK5_MAX	-0.0273293	-0.0273293	-0.0273293	1	0	1
DOCK5_chr8_25364649_G	0.0445125	0.0445125	0.0445125	1	0	1
DOK3_chr5_177503171_GAG	0.0969266	0.0969266	0.0969266	1	0	1
DOK7_chr4_3492873_G	-0.23474	-0.23474	-0.23474	1	0	1
DOP1A_MAX	0.00899922	0.00899922	0.00899922	1	0	1
DOP1A_chr6_83128954_A	-0.0178822	-0.0178822	-0.0178822	1	0	1
DOT1L_chr19_2226677_A_homo	0.106969	0.0560639	0.157873	2	2	0
DPAGT1_chr11_119097048_C_homo	0.0955588	0.0275324	0.165567	3	0	3
DPCD_MAX_homo	0.0568984	0.0517596	0.0620371	2	2	0
DPEP1_MAX	-0.000307006	-0.000307006	-0.000307006	1	0	1
DPEP1_chr16_89637957_C	0.0136284	0.0136284	0.0136284	1	0	1
DPH1_MAX	-0.037791	-0.037791	-0.037791	1	0	1
DPH1_chr17_2040586_G	0.327697	0.126003	0.457939	5	0	5
DPM2_MAX	-0.00412387	-0.00683143	-0.00141631	2	0	2
DPM2_chr9_127935750_G	0.0111819	0.00778491	0.0145788	2	0	2
DPP10_MAX	-0.0263613	-0.0263613	-0.0263613	1	0	1
DPP10_MAX_homo	-0.178876	-0.379012	-4.28898e-05	8	4	4
DPP10_chr2_115753241_G	0.076517	0.0206749	0.213799	8	0	8
DPP10_chr2_115753241_G_homo	0.160309	0.00453259	0.447596	3	1	2
DPP6_chr7_154587807_T_chr7_154588029_T_chr7_154892443_C	0.105772	0.0658385	0.145705	2	0	2
DPY19L1_chr7_34940293_A_homo	0.323961	0.323961	0.323961	1	0	1
DPY19L2_MAX	-0.119135	-0.438545	-0.001455	19	3	16
DPY19L2_MAX_homo	-0.429911	-0.623205	-0.236617	2	0	2
DRC3_chr17_17992891_T	0.0094372	0.0094372	0.0094372	1	1	0
DROSHA_MAX	0.0936705	0.0936705	0.0936705	1	0	1
DROSHA_chr5_31515550_A	-0.0331236	-0.0331236	-0.0331236	1	0	1
DSCAML1_chr11_117532520_T_homo	0.342246	0.342246	0.342246	1	0	1
DSE_chr6_116399324_T_homo	-0.0733032	-0.0733032	-0.0733032	1	0	1
DSG1_MAX_homo	0.138426	0.081404	0.195448	2	2	0
DSG2_chr18_31524751_G	-0.166358	-0.38325	-0.0281147	11	0	11
DSG2_chr18_31542836_A	0.0876391	0.0876391	0.0876391	1	0	1
DSPP_chr4_87615210_G_chr4_87615305_-_chr4_87615540_A_chr4_87615666_G	0.294418	0.252655	0.355203	3	0	3
DST_MAX_homo	0.142993	0.0969787	0.189007	2	2	0
DTX3L_MAX_homo	-0.0344785	-0.0344785	-0.0344785	1	0	1
DTX3L_chr3_122569363_G_homo	0.103904	0.0517751	0.168361	3	0	3
DTYMK_MAX_homo	0.00705104	0.00705104	0.00705104	1	1	0
DTYMK_chr2_241682911_C_homo	-0.0208931	-0.0208931	-0.0208931	1	1	0
DUSP13_MAX_homo	0.0670332	0.0670332	0.0670332	1	0	1
DUSP15_MAX_homo	0.0862555	0.0447341	0.127777	2	0	2
DUSP15_chr20_31861522_G	-0.102624	-0.102624	-0.102624	1	0	1
DUSP27_chr1_167125926_C_chr1_167128502_A_homo	0.00516356	0.00516356	0.00516356	1	0	1
DUSP6_MAX	-0.0905516	-0.0905516	-0.0905516	1	0	1
DUSP6_chr12_89351700_C	0.0106206	0.0106206	0.0106206	1	0	1
DYNAP_chr18_54598077_A_homo	0.0824663	0.0824663	0.0824663	1	0	1
DYNC2LI1_MAX_homo	-0.218734	-0.987218	-0.0227178	9	6	3
DYNC2LI1_chr2_43776871_C_chr2_43794687_A	0.00420952	0.00420952	0.00420952	1	0	1
DYTN_chr2_206663116_T	-0.0795833	-0.111276	-0.0478905	2	0	2
DYTN_chr2_206663116_T_chr2_206705805_C	0.0483142	0.021332	0.0752965	2	0	2
DZANK1_MAX	-0.0321611	-0.0515166	-0.0128055	2	0	2
DZIP1L_MAX	-0.0108985	-0.0108985	-0.0108985	1	0	1
DZIP1L_chr3_138067600_T_chr3_138088417_G	0.171219	0.0128417	0.475903	10	0	10
E2F2_chr1_23520972_C_homo	0.122478	0.122478	0.122478	1	0	1
EARS2_MAX	0.0302	0.0302	0.0302	1	1	0
ECHDC3_chr10_11742634_T	0.0103431	0.00761426	0.0140993	3	2	1
ECHS1_chr10_133373302_A	0.0232387	0.0232387	0.0232387	1	0	1
ECI2_chr6_4116028_A_chr6_4133621_T	0.00406098	0.00406098	0.00406098	1	0	1
ECM2_MAX	-0.0559198	-0.0559198	-0.0559198	1	0	1
ECM2_chr9_92522700_T	0.0178528	0.0178528	0.0178528	1	0	1
ECPAS_chr9_111412135_C_homo	0.0511078	0.0124834	0.0897323	2	0	2
EDRF1_MAX	-0.0322289	-0.129149	-0.00261018	7	1	6
EDRF1_chr10_125752870_A	0.0869336	0.00403842	0.149973	9	1	8
EEF1AKNMT_chr1_171783899_G	-0.043332	-0.0501876	-0.0364764	2	2	0
EFCAB12_chr3_129411175_A	-0.172889	-0.384769	-0.00251676	9	0	9
EFCAB5_MAX_homo	0.0368956	0.0320417	0.0417494	2	2	0
EFCAB6_MAX_homo	0.104117	0.104117	0.104117	1	0	1
EFCAB6_chr22_43687562_C_homo	0.0605004	0.0605004	0.0605004	1	0	1
EFCAB8_MAX_homo	-0.183828	-0.368348	-0.0838726	3	2	1
EFCAB8_chr20_32878728_T_homo	-0.0200605	-0.0200605	-0.0200605	1	0	1
EFCC1_MAX_homo	-0.230893	-0.230893	-0.230893	1	1	0
EFHB_chr3_19918264_G_chr3_19919838_C	0.084812	0.0388003	0.130824	2	1	1
EFHC1_chr6_52438493_T	-0.0942599	-0.282093	-0.003587	9	1	8
EFR3A_MAX_homo	-0.0250643	-0.0250643	-0.0250643	1	0	1
EFR3A_chr8_131970577_G_homo	0.0565835	0.0246842	0.0884829	2	0	2
EFS_chr14_23360833_C	0.00644522	0.00644522	0.00644522	1	0	1
EGFR_MAX_homo	0.0754399	0.0754399	0.0754399	1	0	1
EGFR_chr7_55161562_A_homo	-0.17088	-0.17088	-0.17088	1	0	1
EGF_MAX_homo	0.0166367	0.0166367	0.0166367	1	0	1
EHBP1L1_chr11_65581592_A_chr11_65582285_G	-0.112862	-0.112862	-0.112862	1	0	1
EI24_MAX_homo	-0.00470787	-0.00903387	-0.000381861	2	1	1
EI24_chr11_125582418_G_homo	0.142872	0.0127344	0.43715	7	4	3
EID2_MAX_homo	0.318838	0.220414	0.417262	2	2	0
EID2_chr19_39540064_T	-0.276151	-0.276151	-0.276151	1	0	1
EIF4G1_MAX	-0.049728	-0.0664382	-0.0330177	2	0	2
EIF4G1_chr3_184321878_A	0.0452286	0.0392944	0.0511628	2	0	2
EIF5B_MAX_homo	-0.000954833	-0.000954833	-0.000954833	1	0	1
EIF5B_chr2_99376359_A_homo	0.0916924	0.0916924	0.0916924	1	0	1
ELF1_chr13_40941150_T_chr13_40958916_T_homo	0.358673	0.358673	0.358673	1	0	1
ELL3_MAX	-0.023664	-0.023664	-0.023664	1	0	1
ELL3_chr15_43776871_C	0.249016	0.249016	0.249016	1	0	1
ELMO3_MAX_homo	0.177609	0.0012689	0.353949	2	0	2
ELMO3_chr16_67199363_C	0.000377458	0.000377458	0.000377458	1	0	1
ELOA2_MAX_homo	-0.085811	-0.085811	-0.085811	1	0	1
ELOA2_chr18_47033929_T_chr18_47034058_C_chr18_47034504_A_chr18_47034729_C	-0.0656181	-0.145591	-0.0242771	3	0	3
ELOA2_chr18_47033929_T_chr18_47034504_A	0.250954	0.250954	0.250954	1	0	1
ELOA2_chr18_47033929_T_chr18_47034504_A_homo	0.0488652	0.0488652	0.0488652	1	0	1
ELOB_chr16_2771524_A_chr16_2771572_C	0.108866	0.108866	0.108866	1	0	1
ELP2_chr18_36138363_C_chr18_36145968_A	-0.0612213	-0.0937826	-0.0374448	3	0	3
ELSPBP1_chr19_48022250_G_homo	0.171332	0.171332	0.171332	1	0	1
EMC1_MAX	-0.0713146	-0.188139	-0.0138668	19	18	1
EMC1_chr1_19238850_G	0.0293982	0.0293982	0.0293982	1	0	1
EMCN_MAX	0.00616983	0.000203653	0.0165707	5	3	2
EMCN_chr4_100480005_-	-0.0349984	-0.0936304	-0.00696422	6	3	3
EML2_chr19_45629998_A_chr19_45638587_C	0.0443395	0.0443395	0.0443395	1	0	1
EML3_MAX_homo	0.0941518	0.029194	0.230552	4	3	1
EML3_chr11_62602409_A_chr11_62602412_G_homo	-0.247134	-0.657134	-0.0573113	4	3	1
EML4_MAX_homo	-0.050354	-0.050354	-0.050354	1	1	0
EML4_chr2_42288297_G	0.116218	0.116218	0.116218	1	1	0
EN2_MAX	0.0460589	0.00152854	0.13102	6	1	5
EN2_chr7_155458738_C	-0.0300974	-0.0902162	-0.000480592	7	1	6
ENDOD1_MAX_homo	-0.186426	-0.350127	-0.0227241	2	2	0
ENO3_chr17_4953285_T	0.122373	0.0154733	0.42128	8	0	8
ENOSF1_chr18_691266_G_chr18_712568_A	0.0506704	0.0506704	0.0506704	1	0	1
ENPEP_MAX	-0.0196565	-0.0196565	-0.0196565	1	1	0
ENPP2_MAX	-0.0131939	-0.0147303	-0.0116575	2	0	2
ENPP2_chr8_119583783_A	0.032481	0.017153	0.0478091	2	0	2
ENPP3_MAX	-0.0339577	-0.0868082	-0.00061912	12	4	8
ENPP3_MAX_homo	-0.478603	-0.598572	-0.358635	2	0	2
ENPP3_chr6_131740280_A	0.0582879	0.00277217	0.152012	12	4	8
ENPP6_MAX_homo	0.0390112	0.0078081	0.0702143	2	2	0
ENPP6_chr4_184091245_C_homo	-0.0617973	-0.0617973	-0.0617973	1	1	0
ENTPD3_MAX	-0.0207738	-0.0352482	-0.00629946	2	2	0
ENTPD3_chr3_40427405_T	0.0205541	0.00102279	0.0400854	2	1	1
ENTPD6_MAX	-0.00503283	-0.0086134	-0.00145226	2	0	2
ENTPD6_chr20_25206577_A	0.0204826	1.88717e-06	0.0409633	2	0	2
ENTR1_MAX	-0.0137674	-0.017097	-0.0104378	2	0	2
EP300_MAX	0.0258707	0.0065949	0.0472392	5	5	0
EP300_chr22_41152004_G	-0.0396176	-0.109863	-0.00381838	3	3	0
EP400_MAX	-0.00691134	-0.00691134	-0.00691134	1	0	1
EP400_chr12_132077581_A	0.00660552	0.00660552	0.00660552	1	0	1
EPB41L4A_MAX_homo	0.0474616	0.0138208	0.0864753	3	1	2
EPB41L4A_chr5_112165119_-	-0.0891348	-0.205684	-0.00113799	3	0	3
EPB41L4A_chr5_112168782_C_homo	-0.251479	-0.499859	-0.00309906	2	0	2
EPCAM_MAX	-0.0890244	-0.332043	-0.0235854	13	0	13
EPCAM_MAX_homo	-0.0113639	-0.0221386	-0.00323505	5	3	2
EPCAM_chr2_47373967_C	0.0338252	0.00232636	0.100881	16	0	16
EPCAM_chr2_47373967_C_homo	0.18128	1.88146e-05	0.377306	9	5	4
EPHA10_MAX	0.0638542	0.00358148	0.148296	9	9	0
EPHA3_chr3_89472543_C	0.159492	0.159492	0.159492	1	0	1
EPHX2_MAX	0.0305087	0.0256347	0.039096	3	0	3
EPS8L1_MAX	-0.0941987	-0.216612	-0.0423987	6	0	6
EPS8L1_MAX_homo	0.0659188	0.0145217	0.120367	3	0	3
EPS8L1_chr19_55087356_G	0.0256708	0.000219665	0.0609426	6	0	6
EPS8L1_chr19_55087356_G_homo	-0.0734366	-0.074276	-0.0725971	2	0	2
EPS8L3_chr1_109757819_A_homo	-0.0618209	-0.0925035	-0.0311384	2	0	2
EPSTI1_MAX	0.0597305	0.0205457	0.149697	5	0	5
EPSTI1_MAX_homo	-0.0911798	-0.126304	-0.0560557	2	1	1
EPX_MAX	-0.0411613	-0.0411613	-0.0411613	1	0	1
EPX_chr17_58193733_C_homo	-0.244048	-0.272338	-0.215759	2	1	1
ERAP1_MAX_homo	-0.00444049	-0.00444049	-0.00444049	1	0	1
ERAP2_chr5_96895296_G_chr5_96903554_A	0.00187409	0.00187409	0.00187409	1	0	1
ERC1_chr12_1480847_T_homo	0.0222403	0.0222403	0.0222403	1	0	1
ERCC2_MAX_homo	0.090905	0.00679459	0.181707	4	0	4
ERCC2_chr19_45351661_G_chr19_45364001_T	-0.036826	-0.0591905	-0.0226353	4	0	4
ERCC2_chr19_45351661_G_chr19_45364001_T_homo	-0.717925	-0.717925	-0.717925	1	1	0
ERI1_chr8_9030033_-	0.108213	0.0357685	0.180657	2	2	0
ERI2_MAX	-0.0679592	-0.0679592	-0.0679592	1	0	1
ERICH3_chr1_74572544_C_chr1_74631742_G_homo	0.111463	0.111463	0.111463	1	0	1
ERICH3_chr1_74631742_G_homo	-0.101085	-0.101085	-0.101085	1	0	1
ERICH6B_MAX_homo	0.0421227	0.00547674	0.0727691	3	1	2
ERICH6B_chr13_45596474_T_chr13_45596585_-_homo	-0.188063	-0.337013	-0.0391121	2	2	0
ERMAP_MAX	0.0178221	0.0178221	0.0178221	1	0	1
ERMAP_chr1_42830524_T	-0.0418722	-0.0418722	-0.0418722	1	0	1
ERV3-1-ZNF117;ZNF117_chr7_64979235_G_chr7_64979323_T	-0.00296952	-0.00533704	-0.000601997	2	0	2
ERV3-1_chr7_64992360_A	0.0372808	0.0372808	0.0372808	1	0	1
ESPL1_chr12_53268840_C_chr12_53276761_C_chr12_53288673_A	-0.0512874	-0.0972	-0.00302903	7	1	6
ESPNL_MAX_homo	-0.234291	-0.383602	-0.0681403	5	2	3
ESPNL_chr2_238130416_G_chr2_238130434_T_chr2_238131200_G_homo	0.123312	0.0155633	0.2299	3	3	0
ESPNL_chr2_238130996_T	0.0184905	0.0184905	0.0184905	1	0	1
ESX1_MAX	-0.302752	-0.499828	-0.0290045	4	4	0
ESX1_chrX_104250871_C	0.229654	0.229654	0.229654	1	1	0
ETAA1_MAX_homo	-0.108554	-0.293758	-0.0150251	3	0	3
ETFB_chr19_51347036_G	0.0754101	0.0754101	0.0754101	1	0	1
ETFB_chr19_51347036_G_homo	-0.0256343	-0.0321825	-0.0190861	2	0	2
ETNPPL_MAX	-0.00174113	-0.00174113	-0.00174113	1	1	0
ETNPPL_chr4_108752960_G	0.0834378	0.0834378	0.0834378	1	1	0
ETV1_MAX	0.0383913	0.000536028	0.176472	14	9	5
ETV1_chr7_13939184_C	-0.060618	-0.1532	-0.00206719	10	5	5
EVC2_chr4_5622943_C	0.196057	0.196057	0.196057	1	0	1
EVC_chr4_5783715_A	0.176188	0.00723812	0.438166	7	0	7
EVPL_chr17_76018587_T	0.0765416	0.00945228	0.179893	6	0	6
EVPL_chr17_76018587_T_homo	0.0051574	0.0051574	0.0051574	1	0	1
EXD3_MAX_homo	0.13722	0.0453361	0.229104	2	2	0
EXOC3L4_MAX	0.106888	0.00368672	0.36126	8	0	8
EXOC3L4_MAX_homo	0.190069	0.153739	0.226398	2	0	2
EXOC6_chr10_92834808_G	0.0254332	0.00720874	0.0436576	2	0	2
EXOC6_chr10_92935860_C	-0.119764	-0.500928	-0.0252656	8	0	8
EXOSC5_MAX	-0.0156032	-0.0156032	-0.0156032	1	0	1
EXOSC5_chr19_41397315_G	0.0156458	0.0156458	0.0156458	1	0	1
EXOSC5_chr19_41397315_G_homo	0.118327	0.118327	0.118327	1	0	1
EXPH5_MAX_homo	0.0489519	0.0145205	0.0833833	2	2	0
F13A1_MAX_homo	-0.0587282	-0.0716343	-0.045822	2	0	2
F13B_MAX	0.0147423	0.0147423	0.0147423	1	0	1
F13B_chr1_197061891_C	-0.0547229	-0.066185	-0.0432608	2	0	2
F5_MAX_homo	0.0100382	0.0100382	0.0100382	1	1	0
F5_chr1_169529737_C_chr1_169542317_C_chr1_169542496_C_chr1_169542517_C	-0.0907926	-0.0907926	-0.0907926	1	0	1
FAAP100_MAX	0.0827978	8.26437e-05	0.237159	17	9	8
FAAP24_MAX	-1.77733e-05	-1.77733e-05	-1.77733e-05	1	1	0
FAAP24_chr19_32976609_C	0.00901328	0.00901328	0.00901328	1	1	0
FAM104A_MAX_homo	0.00800425	0.00800425	0.00800425	1	0	1
FAM104A_chr17_73209715_A_homo	-0.0535557	-0.0535557	-0.0535557	1	0	1
FAM118A_MAX	-0.0591368	-0.233644	-0.000248313	14	3	11
FAM120AOS_MAX	-0.0757845	-0.0995715	-0.0254167	6	4	2
FAM120A_MAX	0.00502829	0.00502829	0.00502829	1	1	0
FAM120A_chr9_93497601_A	-0.00600748	-0.00600748	-0.00600748	1	1	0
FAM120C_MAX	0.0556876	0.0117384	0.120385	7	7	0
FAM120C_chrX_54182869_GGCGGC	-0.135558	-0.185406	-0.0660866	7	7	0
FAM122C_MAX	-0.132242	-0.132242	-0.132242	1	1	0
FAM131C_MAX	0.0515392	0.000105242	0.171538	11	1	10
FAM131C_chr1_16062531_C	-0.0436383	-0.187305	-0.00997658	12	1	11
FAM135A_MAX	0.0279591	0.0279591	0.0279591	1	0	1
FAM135A_MAX_homo	-0.011887	-0.011887	-0.011887	1	0	1
FAM135A_chr6_70528402_G	-0.0170952	-0.0170952	-0.0170952	1	0	1
FAM135A_chr6_70528402_G_homo	0.221021	0.221021	0.221021	1	0	1
FAM135B_MAX_homo	-0.0871856	-0.295345	-0.00984852	8	6	2
FAM135B_chr8_138153046_T	0.114011	0.0814965	0.152112	3	0	3
FAM155B_MAX	0.0163182	0.00853123	0.0229044	3	3	0
FAM155B_chrX_69505797_C	-0.0477386	-0.0477386	-0.0477386	1	1	0
FAM160A2_MAX	0.0984802	0.0984802	0.0984802	1	1	0
FAM160A2_MAX_homo	0.0051326	0.0051326	0.0051326	1	0	1
FAM160A2_chr11_6217730_A_chr11_6218114_G	-0.0661569	-0.221747	-0.00547184	10	9	1
FAM160B2_chr8_22098597_G	-0.016962	-0.016962	-0.016962	1	0	1
FAM161A_MAX	0.148086	0.148086	0.148086	1	0	1
FAM161A_MAX_homo	-0.0637072	-0.0637072	-0.0637072	1	0	1
FAM161A_chr2_61842223_C	-0.0977429	-0.11314	-0.0823462	2	0	2
FAM161B_MAX_homo	-0.00116403	-0.00116403	-0.00116403	1	0	1
FAM161B_chr14_73938053_C_homo	0.142508	0.142508	0.142508	1	0	1
FAM166B_MAX	0.070774	0.0140328	0.200499	7	0	7
FAM166B_chr9_35561916_-	-0.127197	-0.333425	-0.0113402	19	0	19
FAM170B_chr10_49132259_A_chr10_49133909_G	-0.0332229	-0.0601528	-0.00629305	2	0	2
FAM177B_MAX	-0.0243231	-0.0243231	-0.0243231	1	1	0
FAM178B_MAX	-0.0899153	-0.262375	-0.0001998	6	0	6
FAM178B_chr2_96972168_T_chr2_96972301_A	0.145215	0.0520208	0.238409	2	1	1
FAM184B_MAX	-0.141312	-0.451698	-0.0285458	8	0	8
FAM184B_chr4_17642225_G_chr4_17658459_C	0.0291905	0.00594968	0.0524313	2	0	2
FAM186A_chr12_50333923_C_chr12_50334028_T_chr12_50350336_G_chr12_50353134_A_chr12_50353222_T_chr12_50360780_T	-0.0511346	-0.0859482	-0.00464844	3	0	3
FAM187A_chr17_44903871_AGT_chr17_44904286_G_chr17_44904920_G	0.0599304	0.00368614	0.162636	3	0	3
FAM187B_MAX_homo	0.0129448	0.0129448	0.0129448	1	1	0
FAM187B_chr19_35228117_T_homo	0.217571	0.145572	0.289569	2	0	2
FAM187B_chr19_35228674_A_homo	-0.323538	-0.720036	-0.0138274	6	3	3
FAM205A_chr9_34723747_C_chr9_34723938_C_chr9_34724244_C_homo	-0.0699974	-0.0729972	-0.0669976	2	0	2
FAM207A_MAX	0.149467	0.149467	0.149467	1	0	1
FAM20A_MAX_homo	0.0234422	0.0234422	0.0234422	1	1	0
FAM20A_chr17_68537514_A	-0.0539676	-0.133622	-0.00214769	12	11	1
FAM20C_chr7_246502_GACAGGTGAGCCCTTCCTTCCTCCCTCCATCCGC_chr7_259915_G	-0.0273089	-0.0273089	-0.0273089	1	1	0
FAM20C_chr7_259915_G_homo	0.193043	0.0152952	0.45897	10	7	3
FAM214A_MAX	0.0619864	0.0274508	0.109318	5	4	1
FAM214A_MAX_homo	-0.153337	-0.153337	-0.153337	1	0	1
FAM47A_chrX_34130689_-	0.154697	0.043295	0.250702	10	10	0
FAM47C_MAX	0.034657	0.0171569	0.0574963	3	3	0
FAM47C_chrX_37011181_C	-0.0714181	-0.0714181	-0.0714181	1	1	0
FAM47E;FAM47E-STBD1_MAX_homo	-0.0755639	-0.0874132	-0.0637146	2	0	2
FAM47E;FAM47E-STBD1_chr4_76271715_A	0.113167	0.0128105	0.328224	14	0	14
FAM47E;FAM47E-STBD1_chr4_76271715_A_homo	0.249761	0.109237	0.390284	2	0	2
FAM53A_MAX_homo	0.0458612	0.0458612	0.0458612	1	1	0
FAM53A_chr4_1644290_G_homo	-0.0577254	-0.0577254	-0.0577254	1	1	0
FAM71A_MAX_homo	0.0353783	0.0202118	0.0505449	2	1	1
FAM71A_chr1_212626607_C_homo	-0.125892	-0.222786	-0.0289975	2	1	1
FAM71F1_MAX_homo	0.191555	0.105007	0.294562	3	3	0
FAM83B_chr6_54940890_C_chr6_54941691_A	0.0623762	0.0623762	0.0623762	1	0	1
FAM83D_chr20_38926473_C_homo	0.188783	0.0101262	0.440558	5	3	2
FAM83E_chr19_48613102_C	0.0705486	0.0179785	0.154166	4	0	4
FAM86C1_MAX	0.0353809	0.000494007	0.117692	35	15	20
FAM86C1_chr11_71787555_G	-0.0573761	-0.159394	-0.000799301	27	8	19
FAM92A_MAX	-0.0302502	-0.0302502	-0.0302502	1	0	1
FAM92A_chr8_93726401_A	0.253107	0.253107	0.253107	1	0	1
FANCA_MAX_homo	0.136551	0.136551	0.136551	1	1	0
FANCA_chr16_89769915_T_chr16_89799635_C	0.142414	0.00110215	0.252449	6	0	6
FANCA_chr16_89783072_T_homo	-0.201507	-0.341118	-0.0509061	3	2	1
FARP1_chr13_98244522_T	-0.0320739	-0.063191	-0.000956805	2	1	1
FARP1_chr13_98244522_T_chr13_98437786_G	0.0483709	0.0105004	0.0862414	2	2	0
FASTKD3_MAX	0.0511449	4.66928e-06	0.136272	40	27	13
FASTKD3_chr5_7867917_T	-0.107038	-0.266427	-0.00363372	27	15	12
FAT1_MAX_homo	-0.15924	-0.15924	-0.15924	1	0	1
FAT2_MAX_homo	-0.0435886	-0.0435886	-0.0435886	1	1	0
FAT4_chr4_125317769_T_chr4_125318831_T_chr4_125451587_A	0.0450822	0.025425	0.0647394	2	0	2
FBF1_MAX_homo	0.0476788	0.0476788	0.0476788	1	0	1
FBF1_chr17_75926860_C_chr17_75930040_A	0.0569159	0.00233184	0.144322	6	0	6
FBF1_chr17_75926860_C_homo	-0.428978	-0.565229	-0.236829	3	3	0
FBN3_MAX_homo	-0.0106548	-0.0106548	-0.0106548	1	1	0
FBRSL1_MAX	0.0465241	0.000489564	0.157271	23	17	6
FBRSL1_chr12_132583147_T	-0.0254172	-0.101548	-0.000280845	19	11	8
FBXL18_MAX_homo	-0.0143028	-0.0143028	-0.0143028	1	0	1
FBXL18_chr7_5490127_A_homo	0.220083	0.0915109	0.359263	3	0	3
FBXL22_MAX	0.0327802	0.0311705	0.0343899	2	0	2
FBXL22_chr15_63597735_C	-0.0552388	-0.0552388	-0.0552388	1	0	1
FBXO16_MAX_homo	0.0882092	0.0882092	0.0882092	1	0	1
FBXO16_chr8_28447252_T_homo	-0.146424	-0.146424	-0.146424	1	0	1
FBXO34_MAX	0.0432535	0.00574984	0.103534	8	7	1
FBXO34_MAX_homo	0.214732	0.138115	0.363999	3	0	3
FBXO38_MAX	0.00653324	0.00569892	0.00736756	2	2	0
FBXO38_chr5_148425557_C	-0.0279332	-0.050341	-0.00552534	2	2	0
FBXO41_MAX_homo	-0.0169144	-0.0169144	-0.0169144	1	1	0
FBXO41_chr2_73265486_T_homo	0.189481	0.0586417	0.305268	4	2	2
FBXO5_MAX	-0.0929902	-0.253383	-0.0280462	4	0	4
FBXO5_chr6_152975406_G	0.0497554	0.00316129	0.211457	7	1	6
FBXO7_MAX_homo	-0.0902859	-0.0937458	-0.0868259	2	1	1
FBXW12_MAX_homo	0.0310589	0.0310589	0.0310589	1	1	0
FBXW4_MAX	0.0954268	0.0571406	0.133713	2	0	2
FBXW4_chr10_101694645_T	-0.0624202	-0.0624202	-0.0624202	1	0	1
FCGBP_chr19_39877755_C_chr19_39915705_C	0.137663	0.0591613	0.190117	3	0	3
FCGR2A_chr1_161509955_G	0.0189535	0.0189535	0.0189535	1	0	1
FCGR3B_MAX_homo	0.0233643	0.0233643	0.0233643	1	0	1
FCGR3B_chr1_161629903_T_homo	-0.0789905	-0.0789905	-0.0789905	1	0	1
FCN2_chr9_134887180_T_homo	0.0642846	0.0598273	0.0687419	2	0	2
FCRL3_chr1_157698600_C	0.120105	0.00469505	0.235515	2	1	1
FCRL5_MAX_homo	-0.157725	-0.157725	-0.157725	1	0	1
FCRL5_chr1_157544301_T	0.0284197	0.00867598	0.0647637	4	0	4
FCRLA_MAX_homo	-0.134952	-0.136414	-0.13349	2	2	0
FCRLA_chr1_161713346_A_homo	0.0271766	0.00830108	0.0460521	2	2	0
FECH_MAX	0.0221656	0.000756219	0.0455727	5	0	5
FECH_chr18_57573273_T	-0.0725292	-0.241149	-7.91908e-05	6	0	6
FER1L5_MAX_homo	-0.00250581	-0.00250581	-0.00250581	1	0	1
FER1L5_chr2_96686103_G	0.00254252	0.00254252	0.00254252	1	1	0
FER1L5_chr2_96686103_G_homo	0.119763	0.0223509	0.239428	3	0	3
FER1L6_chr8_124103179_A	-0.232965	-0.52192	-0.00255997	4	0	4
FERD3L_MAX	0.0491378	0.000261284	0.153963	15	0	15
FERD3L_chr7_19145123_TCT	-0.0497228	-0.196489	-0.00447069	14	0	14
FERMT1_chr20_6085082_T	0.0242124	0.0242124	0.0242124	1	0	1
FERMT1_chr20_6085082_T_homo	0.0568263	0.0133176	0.100335	2	0	2
FFAR3_MAX	-0.0106905	-0.0362716	-4.68162e-05	6	0	6
FFAR3_chr19_35359024_A	0.0266942	9.27744e-05	0.0470385	6	0	6
FGD4_MAX	-0.144469	-0.394997	-0.0017612	49	44	5
FGD4_MAX_homo	0.0142579	0.0142579	0.0142579	1	0	1
FGD4_chr12_32399835_G	0.11178	0.0100343	0.351823	13	3	10
FGD4_chr12_32399835_G_homo	-0.228435	-0.228435	-0.228435	1	0	1
FGFBP2_chr4_15962862_A	-0.0320742	-0.0499895	-0.0061817	4	4	0
FGFBP2_chr4_15962862_A_homo	-0.286417	-0.975272	-0.0206047	10	10	0
FGFBP3_MAX	0.0834195	0.0834195	0.0834195	1	0	1
FGFR4_MAX_homo	-0.433394	-0.750289	-0.193607	4	2	2
FGFR4_chr5_177090796_C_chr5_177093242_A	-0.0186147	-0.0186147	-0.0186147	1	0	1
FGFRL1_MAX_homo	-0.143851	-0.143851	-0.143851	1	0	1
FGL1_MAX_homo	-0.152888	-0.152888	-0.152888	1	0	1
FHAD1_MAX_homo	0.134221	0.0132734	0.586674	10	9	1
FHL5_chr6_96610677_G_chr6_96610698_A_chr6_96615646_G	-0.0245532	-0.0680137	-0.00359809	5	0	5
FHL5_chr6_96610677_G_chr6_96615646_G	-0.0645487	-0.115635	-0.0287404	3	0	3
FHL5_chr6_96610698_A	0.0774142	0.0161303	0.170984	8	0	8
FHL5_chr6_96610698_A_homo	0.129987	0.0401761	0.219798	2	0	2
FHOD3_MAX_homo	-0.162648	-0.33986	-0.0293548	3	3	0
FIGNL2_MAX	0.0184394	0.00412492	0.0387224	3	2	1
FIGNL2_chr12_51821318_T	-0.0656617	-0.0753258	-0.0604676	3	2	1
FILIP1L_MAX	-0.0175749	-0.0175749	-0.0175749	1	1	0
FILIP1L_chr3_99924332_T	0.00617402	0.00617402	0.00617402	1	1	0
FKTN_MAX	-0.0342547	-0.0752977	-0.0107159	8	3	5
FKTN_chr9_105604453_A	0.0207931	2.58921e-05	0.0728597	8	3	5
FLG_MAX	0.0690012	0.000942873	0.220698	19	9	10
FLJ44635_MAX	-0.111792	-0.242371	-0.0234463	5	5	0
FLJ44635_chrX_72159852_T_chrX_72160031_A	0.0609715	0.0251986	0.0942901	3	3	0
FLRT2_MAX	-0.016949	-0.0419164	-0.00178172	5	3	2
FLRT2_chr14_85622971_A	0.036164	0.00728795	0.1032	4	2	2
FLT3_MAX_homo	-0.262231	-0.456026	-0.0835615	7	4	3
FLVCR1_MAX_homo	-0.00111402	-0.00111402	-0.00111402	1	1	0
FMC1;FMC1-LUC7L2_MAX	0.00617249	0.00617249	0.00617249	1	0	1
FMNL1_chr17_45242067_CCG	-0.106353	-0.320028	-0.0213489	6	1	5
FMO2_MAX	-0.0820631	-0.0820631	-0.0820631	1	0	1
FMR1NB_MAX	0.0222246	0.00268536	0.0542554	3	3	0
FMR1NB_chrX_148006729_T	-0.00656515	-0.0130488	-8.14818e-05	2	2	0
FN1_MAX	0.0228675	0.000199045	0.0675792	9	0	9
FN1_chr2_215435759_T	-0.0428609	-0.0933014	-0.00794422	9	0	9
FNBP4_MAX	-0.0355207	-0.0355207	-0.0355207	1	0	1
FNBP4_chr11_47767112_-	0.0427541	0.0361702	0.0493379	2	0	2
FNDC1_MAX	0.0289746	0.0289746	0.0289746	1	1	0
FNDC3A_MAX	0.0144965	0.0144965	0.0144965	1	0	1
FNDC3B_MAX	0.0569241	0.000711002	0.113137	2	0	2
FNDC3B_chr3_172251287_C	-0.0282613	-0.0475104	-0.00901221	2	0	2
FNDC8_MAX	0.0413601	0.0413601	0.0413601	1	0	1
FNDC8_MAX_homo	1.54685e-05	1.54685e-05	1.54685e-05	1	1	0
FNDC8_chr17_35121799_T	-0.0192134	-0.0192134	-0.0192134	1	0	1
FNDC8_chr17_35121799_T_homo	-0.0677515	-0.0677515	-0.0677515	1	1	0
FNDC9_MAX	0.00952174	0.00126888	0.0167168	3	0	3
FNDC9_chr5_157343125_T	-0.0251997	-0.0588039	-0.00764116	3	0	3
FOXE1_MAX	-0.0111372	-0.0111372	-0.0111372	1	0	1
FOXE1_chr9_97854419_-	0.0191697	0.0191697	0.0191697	1	0	1
FOXE1_chr9_97854419_-_homo	0.0994806	0.041134	0.157827	2	0	2
FOXF2_MAX_homo	-0.177536	-0.283404	-0.0724884	3	0	3
FOXJ3_MAX	-0.114103	-0.251806	-0.0369241	6	0	6
FOXJ3_chr1_42191525_G	0.00543753	0.00191717	0.00895789	2	0	2
FOXN1_chr17_28537284_C	-0.0172023	-0.0244206	-0.00998393	2	0	2
FOXN1_chr17_28537284_C_homo	-0.121955	-0.213765	-0.0307788	4	3	1
FOXO6_chr1_41382624_G_homo	0.031435	0.031435	0.031435	1	0	1
FOXQ1_MAX	0.115847	0.0263149	0.317848	6	1	5
FOXQ1_chr6_1312843_A	-0.0592352	-0.187265	-0.00148193	9	1	8
FPR1_MAX_homo	0.0106462	0.0106462	0.0106462	1	0	1
FPR1_chr19_51746419_C_chr19_51746694_G_chr19_51746963_A	-0.0695923	-0.0695923	-0.0695923	1	0	1
FRAS1_MAX_homo	-0.0754913	-0.0754913	-0.0754913	1	0	1
FREM1_MAX_homo	0.0269961	0.0269961	0.0269961	1	1	0
FREM2_MAX_homo	0.197293	0.0062082	0.340825	4	0	4
FRMPD1_MAX	0.0471542	2.40401e-05	0.104646	4	1	3
FRMPD1_chr9_37692657_C_chr9_37729789_T	-0.0478907	-0.0517614	-0.0431739	3	0	3
FRZB_MAX	0.0741774	0.000863901	0.211268	15	14	1
FRZB_chr2_182838608_A	-0.0816936	-0.0816936	-0.0816936	1	0	1
FSD1L_MAX	2.29022e-06	2.29022e-06	2.29022e-06	1	0	1
FSD1L_chr9_105472013_G	-0.00774408	-0.00774408	-0.00774408	1	0	1
FSHR_MAX	0.0645867	0.00518009	0.123993	2	0	2
FSHR_chr2_48962782_C_chr2_48963902_C	-0.0607803	-0.11167	-0.0315105	4	0	4
FSIP2_MAX_homo	-0.0208475	-0.0335402	-0.00815475	2	1	1
FTCDNL1_MAX	-0.0345955	-0.0876284	-0.00824148	4	0	4
FUCA1_chr1_23854472_C	0.0649179	0.00299259	0.171554	6	0	6
FUCA2_MAX	0.0298411	0.0298411	0.0298411	1	1	0
FUT2_chr19_48703417_A	-0.148228	-0.190039	-0.106417	2	0	2
FUT2_chr19_48703417_A_homo	-0.0215276	-0.0363748	-0.0066803	2	2	0
FUT2_chr19_48703728_G_homo	0.102714	0.102714	0.102714	1	0	1
FXYD3_chr19_35121255_G	0.0409459	0.0290161	0.0528757	2	1	1
FXYD3_chr19_35121264_A	-0.0192253	-0.0265252	-0.00898503	3	0	3
FXYD5_chr19_35157462_G	0.104892	0.00308751	0.327878	11	3	8
FXYD5_chr19_35169605_G	-0.0603454	-0.105694	-0.014997	2	0	2
FYCO1_MAX_homo	0.0732077	0.000241264	0.2694	6	2	4
FYCO1_chr3_45966331_T_chr3_45966333_C_chr3_45967298_A_chr3_45967995_A	0.0607616	0.00940033	0.200903	11	10	1
FYCO1_chr3_45967298_A	-0.10081	-0.497059	-0.015907	7	3	4
FYCO1_chr3_45967298_A_homo	-0.20132	-0.524473	-0.0539366	6	5	1
FZD1_MAX	-0.0777572	-0.0833884	-0.072126	2	0	2
FZD1_MAX_homo	0.0647706	0.0647706	0.0647706	1	0	1
FZD1_chr7_91265144_CCG	0.0246547	0.0246547	0.0246547	1	0	1
FZD1_chr7_91265144_CCG_homo	-0.0232749	-0.0232749	-0.0232749	1	0	1
FZD6_MAX_homo	0.0588269	0.0588269	0.0588269	1	0	1
FZD6_chr8_103300204_G_homo	-0.0481864	-0.0481864	-0.0481864	1	0	1
FZD6_chr8_103325139_C	0.0540085	0.0375052	0.0705117	2	0	2
GAB3_MAX	-0.202685	-0.420207	-0.0644002	3	3	0
GABRA4_MAX_homo	0.0424945	0.0424945	0.0424945	1	1	0
GABRA4_chr4_46993349_T_homo	-0.0219159	-0.0219159	-0.0219159	1	1	0
GABRE_MAX	0.0325709	0.00227365	0.0842252	6	6	0
GABRE_chrX_151969707_A	-0.0132576	-0.0242243	-0.000153047	3	3	0
GABRG2_MAX	-0.0621619	-0.114384	-0.0129944	3	0	3
GABRG2_chr5_162102565_A	0.0723168	0.0068761	0.137757	2	0	2
GABRR2_MAX	0.0108085	0.0108085	0.0108085	1	0	1
GABRR2_chr6_89257779_A	-0.0949773	-0.0949773	-0.0949773	1	0	1
GALNS_MAX	-0.0459407	-0.0715626	-0.0107882	4	0	4
GALNT15_MAX	0.00891022	0.00809622	0.00972422	2	2	0
GALNT16_MAX	-0.00106417	-0.00106417	-0.00106417	1	0	1
GALNT16_chr14_69328482_A	0.00899055	0.00899055	0.00899055	1	0	1
GALNT8_MAX	0.119228	0.0135347	0.199439	4	0	4
GALNT9_MAX	0.0429957	0.0429957	0.0429957	1	0	1
GALNT9_chr12_132203570_T	-0.029711	-0.029711	-0.029711	1	0	1
GAS2L2_MAX	0.0758886	0.0758886	0.0758886	1	1	0
GASK1A_MAX_homo	0.15033	0.0171535	0.535726	10	6	4
GASK1A_chr3_43032942_T_homo	-0.535075	-0.535075	-0.535075	1	1	0
GASK1A_chr3_43053609_A_chr3_43056273_A	-0.0468101	-0.0468101	-0.0468101	1	0	1
GATA2_MAX	0.0209177	5.96392e-05	0.0446476	6	1	5
GATA2_chr3_128486108_T	-0.046672	-0.096634	-0.000399132	5	1	4
GATB_MAX	0.00369677	0.00369677	0.00369677	1	0	1
GATB_chr4_151760894_T	-0.0294101	-0.0294101	-0.0294101	1	0	1
GBE1_MAX	0.0057934	0.00286509	0.00872172	2	0	2
GBE1_chr3_81648979_C	-0.0326484	-0.0566558	-0.017887	3	0	3
GBGT1_chr9_133162355_A	-0.0978052	-0.203005	-0.00178196	5	3	2
GBP2_chr1_89114258_T_chr1_89117007_G	-0.0713244	-0.0713244	-0.0713244	1	0	1
GBP3_chr1_89013185_A_chr1_89013380_A_chr1_89013391_T	0.0644506	0.0644506	0.0644506	1	0	1
GBP3_chr1_89013380_A_chr1_89013391_T_homo	0.0181115	0.00658914	0.0296338	2	2	0
GCAT_chr22_37808082_C_chr22_37809982_C	-0.134548	-0.429695	-0.00260429	11	2	9
GCNT1_MAX	0.00794299	0.00794299	0.00794299	1	0	1
GCNT1_chr9_76502835_G	-0.00446511	-0.00446511	-0.00446511	1	0	1
GCNT7_chr20_56495212_T	-0.108446	-0.1602	-0.0424644	3	0	3
GCOM1;MYZAP_chr15_57633638_T	-0.0546975	-0.0546975	-0.0546975	1	0	1
GCSAML_MAX	-0.0826913	-0.0826913	-0.0826913	1	0	1
GCSAML_chr1_247556467_A	0.142339	0.142339	0.142339	1	0	1
GC_MAX	0.11478	0.0232002	0.224342	5	0	5
GDF15_chr19_18386214_G_homo	-0.0104343	-0.0104343	-0.0104343	1	1	0
GDPGP1_MAX	-0.102169	-0.211909	-0.00236059	5	2	3
GDPGP1_chr15_90241018_T_chr15_90241698_A_chr15_90241828_T	0.198069	0.0877659	0.408269	7	0	7
GEM_MAX	0.0106343	0.0106343	0.0106343	1	0	1
GEM_chr8_94260377_C	-0.0832017	-0.0832017	-0.0832017	1	0	1
GFAP_chr17_44910155_A_chr17_44910156_C	0.0800602	0.019148	0.153714	7	0	7
GFER_MAX	0.0297875	0.00374771	0.047319	3	0	3
GFER_chr16_1985906_C	-0.176445	-0.40838	-0.0356044	3	0	3
GFM2_MAX	-0.00641739	-0.00641739	-0.00641739	1	0	1
GFPT2_MAX	0.0288791	0.00926534	0.0541884	8	8	0
GFPT2_chr5_180313827_C	-0.0321797	-0.0632308	-0.00336346	5	5	0
GFRA1_MAX	0.033023	5.43078e-05	0.0794304	4	0	4
GFRA1_chr10_116089842_C	-0.109074	-0.318265	-0.0193241	5	0	5
GFRA2_MAX	-0.0565362	-0.0911467	-0.0219257	2	0	2
GFRA2_chr8_21693288_T	0.017308	0.00711922	0.0274968	2	0	2
GFRAL_chr6_55331789_T_homo	0.0264151	0.0264151	0.0264151	1	0	1
GGCX_MAX	0.0754088	0.000473957	0.318614	21	0	21
GGCX_MAX_homo	0.0308479	0.0272077	0.034488	2	0	2
GGCX_chr2_85553413_T	-0.0771132	-0.186378	-0.000376702	12	0	12
GGCX_chr2_85553413_T_homo	-0.0105811	-0.0105811	-0.0105811	1	0	1
GGT5_MAX_homo	-0.152423	-0.43302	-0.0174322	7	5	2
GGT5_chr22_24226680_C_homo	0.227572	0.0659831	0.658824	8	5	3
GGT6_MAX_homo	-0.243167	-0.243167	-0.243167	1	0	1
GIGYF2_MAX	0.0514564	0.0514564	0.0514564	1	1	0
GIMAP4_MAX	0.0024229	9.38821e-06	0.00483641	2	2	0
GIMAP4_chr7_150572454_T	-0.025147	-0.0260428	-0.0242511	2	2	0
GIPC2_MAX	0.0264679	0.00137424	0.0676629	6	3	3
GIPC2_chr1_78119402_C	-0.0138761	-0.0397467	-0.00621247	6	3	3
GJA4_MAX_homo	0.203419	0.203419	0.203419	1	0	1
GJA4_chr1_34795168_T	-0.0526795	-0.0526795	-0.0526795	1	0	1
GJA9_MAX_homo	0.0673196	0.0368789	0.0977603	2	0	2
GJA9_chr1_38874610_T_homo	-0.031761	-0.0397675	-0.0237545	2	0	2
GJB7_chr6_87284854_G	0.127809	0.00679243	0.198013	4	0	4
GJB7_chr6_87284854_G_homo	0.141869	0.0242023	0.345314	4	0	4
GLB1_MAX_homo	0.0963949	0.0327462	0.160044	2	0	2
GLCE_MAX_homo	0.0594153	0.0594153	0.0594153	1	0	1
GLCE_chr15_69269179_G_homo	-0.0103719	-0.0103719	-0.0103719	1	0	1
GLI3_MAX_homo	0.162977	0.108865	0.217089	2	0	2
GLI3_chr7_41966080_A_chr7_42048623_T	-0.0916016	-0.157731	-0.0139874	3	0	3
GLIPR1L2_MAX	-0.0632826	-0.0983492	-0.00235784	8	0	8
GLIPR1L2_chr12_75423034_ACA	0.0200754	0.00456563	0.0641973	9	0	9
GLIPR1L2_chr12_75423034_ACA_homo	0.0377624	0.0377624	0.0377624	1	0	1
GLIS1_MAX_homo	-0.288093	-0.410051	-0.166134	2	0	2
GLP1R_MAX_homo	-0.0050324	-0.0050324	-0.0050324	1	1	0
GLP1R_chr6_39048860_T_chr6_39066296_A	0.0551533	0.00528017	0.0884046	3	0	3
GLP1R_chr6_39048860_T_chr6_39066296_A_chr6_39073726_A	-0.0406333	-0.0784177	-0.00284895	2	0	2
GLP1R_chr6_39073726_A_homo	0.110028	0.0945194	0.125537	2	2	0
GLP2R_MAX	-0.0244633	-0.0244633	-0.0244633	1	0	1
GLP2R_chr17_9889451_A	0.00668811	0.00668811	0.00668811	1	0	1
GLRX2_MAX	0.0501705	0.0404692	0.0598718	2	0	2
GLRX2_chr1_193105521_T	-0.0704614	-0.202027	-0.00629601	4	0	4
GLRX3_chr10_130136483_C_chr10_130160886_T	0.0471155	0.0471155	0.0471155	1	0	1
GLS2_MAX	0.0597844	0.00423826	0.200164	8	0	8
GLS2_chr12_56471554_G	-0.0516798	-0.209288	-2.17013e-05	6	0	6
GLS2_chr12_56471554_G_homo	0.14286	0.14286	0.14286	1	1	0
GLUD2_chrX_121047787_A	0.0267914	0.0267914	0.0267914	1	1	0
GMNC_MAX	-0.133589	-0.342221	-0.00828736	20	4	16
GMNC_chr3_190860777_G	0.0493066	0.000556278	0.158046	20	7	13
GNA12_chr7_2814376_A_homo	-0.128236	-0.153853	-0.102618	2	0	2
GNB1L_MAX_homo	-0.0183979	-0.0183979	-0.0183979	1	0	1
GNLY_MAX_homo	0.175446	0.115595	0.248155	3	2	1
GNRH2_MAX	-0.0228899	-0.0862943	-5.12797e-06	9	0	9
GNRH2_chr20_3044461_T	0.0246814	0.000130173	0.0992012	7	0	7
GOLGA3_chr12_132780826_C	0.00126544	0.00126544	0.00126544	1	1	0
GOLGA4_chr3_37327264_A	0.0931955	0.00406535	0.178152	3	0	3
GOLGA6L2_MAX_homo	-0.0721332	-0.0721332	-0.0721332	1	0	1
GOLGA6L4_MAX	0.0307324	0.0307324	0.0307324	1	0	1
GOLGA6L4_MAX_homo	0.0340437	0.00549035	0.0625971	2	2	0
GOLGA6L4_chr15_84239998_T	-0.0221664	-0.0221664	-0.0221664	1	0	1
GOLGA6L4_chr15_84239998_T_homo	-0.0516362	-0.0516362	-0.0516362	1	1	0
GOLGB1_chr3_121695214_T_chr3_121696763_A_chr3_121696873_C_chr3_121697776_C	0.0454909	0.0454909	0.0454909	1	0	1
GORAB_MAX	-0.0583079	-0.0655663	-0.0510494	2	2	0
GORAB_chr1_170552235_A	0.0289777	0.0289777	0.0289777	1	1	0
GOT2_MAX	-0.0775677	-0.0775677	-0.0775677	1	0	1
GOT2_chr16_58709550_A	0.0987892	0.00746242	0.190116	2	0	2
GPAM_MAX	0.0805735	0.00926899	0.166536	4	0	4
GPAM_MAX_homo	0.228057	0.0807495	0.375365	2	0	2
GPC4_MAX	-8.22201e-07	-8.22201e-07	-8.22201e-07	1	1	0
GPC4_chrX_133303309_A_chrX_133304844_A	0.012924	0.00148851	0.0334286	4	4	0
GPC6_MAX	0.0492013	0.000592339	0.131334	7	3	4
GPC6_chr13_94382495_A	-0.067531	-0.16695	-0.0137309	7	3	4
GPLD1_MAX_homo	-0.149792	-0.27625	-0.0160241	5	2	3
GPLD1_chr6_24437230_C	0.0655525	0.00707928	0.130022	5	0	5
GPLD1_chr6_24437230_C_chr6_24462792_C	-0.0675149	-0.119198	-0.00428614	3	0	3
GPLD1_chr6_24437230_C_homo	0.0869747	0.0869747	0.0869747	1	0	1
GPR101_chrX_137031305_C	-0.0366704	-0.0428984	-0.0304425	2	2	0
GPR150_MAX	-0.00102344	-0.00102344	-0.00102344	1	0	1
GPR150_chr5_95620915_C	0.0183115	0.0183115	0.0183115	1	0	1
GPR151_chr5_146515333_C	-0.0698713	-0.12539	-0.0143528	2	0	2
GPR153_MAX	0.00659344	0.00659344	0.00659344	1	0	1
GPR153_chr1_6253878_C	-0.000400203	-0.000400203	-0.000400203	1	0	1
GPR156_MAX	0.0105384	0.000581352	0.0204954	2	0	2
GPR156_chr3_120167929_T	-0.0931786	-0.126359	-0.0599985	2	0	2
GPR158_MAX_homo	-0.141284	-0.141284	-0.141284	1	1	0
GPR158_chr10_25412412_C_chr10_25599251_G	-0.0810548	-0.174549	-0.0107748	7	0	7
GPR158_chr10_25599251_G	0.0745427	0.033324	0.217482	6	3	3
GPR158_chr10_25599251_G_homo	0.0806754	0.0806754	0.0806754	1	1	0
GPR161_MAX	-0.00057159	-0.00057159	-0.00057159	1	0	1
GPR161_chr1_168136258_A	0.0238116	0.0238116	0.0238116	1	0	1
GPR33_MAX	-0.023126	-0.0488522	-0.000445146	6	0	6
GPR33_chr14_31483538_T	0.0741225	0.014313	0.11989	4	0	4
GPR37L1_MAX	-0.021741	-0.021741	-0.021741	1	0	1
GPR50_MAX	0.0398879	0.020091	0.0782952	3	3	0
GPR50_chrX_151181399_A	-0.152888	-0.262179	-0.0304717	5	5	0
GPRC6A_MAX_homo	-0.00408009	-0.00408009	-0.00408009	1	0	1
GPRC6A_chr6_116793127_G_chr6_116809381_C	0.0963775	0.00897692	0.342218	10	0	10
GPRIN1_MAX	-0.0515537	-0.0945909	-0.00851641	2	0	2
GPRIN1_chr5_176599121_-_chr5_176599135_-	0.0423994	0.00760308	0.0771956	2	0	2
GPRIN3_chr4_89248774_A	0.0412736	0.0412736	0.0412736	1	0	1
GPT_MAX	-0.0319291	-0.0564109	-0.0025272	4	2	2
GPT_chr8_144504344_A	0.0140569	0.00274246	0.0253714	2	1	1
GPX4_chr19_1104079_A_chr19_1106616_T	-0.0601932	-0.141158	-0.0101188	3	0	3
GPX4_chr19_1106616_T	0.0688784	0.0688784	0.0688784	1	0	1
GREB1_chr2_11562535_A_chr2_11587381_A	-0.15573	-0.15573	-0.15573	1	0	1
GRHL3_MAX	0.0823136	0.0106246	0.195483	6	2	4
GRID2IP_chr7_6551039_T_homo	0.137733	0.0887736	0.186693	2	0	2
GRIN3A_MAX_homo	-0.170093	-0.608844	-0.0333928	5	4	1
GRIN3B_chr19_1000786_T_homo	-0.302026	-0.302026	-0.302026	1	0	1
GRK4_chr4_2988772_T_chr4_3004316_T_chr4_3037423_T	-0.112831	-0.120717	-0.104945	2	0	2
GRXCR2_MAX_homo	-0.0205009	-0.04409	-0.00153054	5	2	3
GRXCR2_chr5_145866522_T_homo	0.118262	0.0115919	0.258733	7	3	4
GSDMA_MAX_homo	0.162472	0.00217067	0.733043	18	12	6
GSDMA_chr17_39965740_A_chr17_39966427_G_chr17_39966433_A_chr17_39974934_A	0.122334	0.122334	0.122334	1	0	1
GSDMC_MAX_homo	-0.0258159	-0.0258159	-0.0258159	1	0	1
GSDMC_chr8_129748604_G	0.0809116	0.0809116	0.0809116	1	0	1
GSDMC_chr8_129748604_G_homo	0.117113	0.0704478	0.163778	2	0	2
GSG1L2_MAX	-0.039693	-0.039693	-0.039693	1	0	1
GSG1L2_chr17_9821774_A_chr17_9821776_T_chr17_9821962_T	0.139957	0.139957	0.139957	1	0	1
GSPT1_MAX_homo	0.174699	0.103288	0.246109	2	0	2
GSPT1_chr16_11915447_C	-0.0850506	-0.211175	-0.00643181	3	0	3
GSTA2_chr6_52752933_C_homo	0.0506529	0.0506529	0.0506529	1	0	1
GSTM3_MAX	0.0415739	0.000752438	0.10652	8	0	8
GSTM3_chr1_109737079_T	-0.0565071	-0.0913357	-0.016122	8	0	8
GTDC1_MAX	-0.0890494	-0.196969	-0.0287643	4	0	4
GTDC1_MAX_homo	-0.0187931	-0.030048	-0.0108644	3	2	1
GTDC1_chr2_144141992_A	0.027962	0.0177808	0.0469243	3	0	3
GTDC1_chr2_144141992_A_homo	0.112281	0.070372	0.15916	4	2	2
GTF2A1L;STON1-GTF2A1L_MAX	-0.0497827	-0.07281	-0.0267555	2	0	2
GTF3C3_MAX	-0.00533096	-0.00533096	-0.00533096	1	0	1
GTF3C3_chr2_196797802_C	0.0202751	0.0202751	0.0202751	1	0	1
GTPBP10_chr7_90354494_T_chr7_90355095_A_chr7_90372182_C_chr7_90385094_A	-0.0447387	-0.10927	-0.00455714	7	6	1
GTPBP10_chr7_90355095_A	0.0568155	0.010717	0.139664	5	5	0
GTPBP3_MAX	0.0227771	0.0227771	0.0227771	1	0	1
GTPBP3_chr19_17339207_T	-0.0208676	-0.0208676	-0.0208676	1	0	1
GUCA1C_MAX_homo	-0.106209	-0.17193	-0.0165836	4	1	3
GUCA1C_chr3_108920576_C_homo	0.0847961	0.0847961	0.0847961	1	0	1
GUCA2A_MAX	0.000902674	0.000902674	0.000902674	1	0	1
GUCY1B1_MAX	-0.0224397	-0.0509534	-0.0109051	5	0	5
GUCY1B1_chr4_155785330_G	0.0399531	0.00918412	0.0848827	6	0	6
GUCY2F_MAX	-0.058258	-0.0674397	-0.0501454	3	3	0
GUCY2F_chrX_109465287_C	0.0570703	0.0570703	0.0570703	1	1	0
GUF1_MAX	-0.0712398	-0.140112	-0.00236745	2	0	2
GUF1_chr4_44680448_T	0.0334006	0.00946214	0.057339	2	0	2
GYG2_chrX_2843009_T_chrX_2859944_C_chrX_2861529_A	0.0397548	0.034736	0.0447735	2	2	0
GYG2_chrX_2859944_C_chrX_2861529_A	-0.118361	-0.143602	-0.0962173	3	3	0
GYPB_chr4_143997559_G	0.0477583	0.0385571	0.0547784	3	0	3
GZF1_MAX	-0.0517879	-0.118178	-0.0202849	4	0	4
GZF1_chr20_23365207_C	0.0142724	0.000336106	0.0380333	4	0	4
GZMB_chr14_24631076_G_chr14_24632954_C	0.0105369	0.0105369	0.0105369	1	0	1
H1FNT_MAX_homo	0.19972	0.0962124	0.303227	2	0	2
H2BFM_chrX_104040193_T	0.0250458	0.0150353	0.0350563	2	2	0
H6PD_MAX_homo	-0.0527236	-0.0527236	-0.0527236	1	1	0
HAAO_MAX	0.0205678	0.0205678	0.0205678	1	0	1
HAAO_chr2_42788564_A	-0.000688528	-0.000688528	-0.000688528	1	0	1
HADH_MAX	-0.0382392	-0.0382392	-0.0382392	1	0	1
HAP1_chr17_41727420_A_chr17_41727813_A_chr17_41734624_T	-0.162483	-0.311623	-0.0497265	6	0	6
HAPLN3_chr15_88893013_C_chr15_88893064_A_homo	0.304115	0.203444	0.404787	2	1	1
HAUS6_MAX	-0.0588475	-0.0588475	-0.0588475	1	0	1
HAUS6_chr9_19058923_A	0.0852189	0.0580738	0.112364	2	0	2
HAVCR1_MAX_homo	-0.169088	-0.26659	-0.0593283	4	2	2
HAVCR1_chr5_157052415_C_chr5_157052557_-	0.145	0.00208763	0.618253	11	0	11
HAVCR2_MAX	-0.029206	-0.0703003	-0.0128355	5	0	5
HAVCR2_chr5_157104725_C	0.0440421	0.000375602	0.105615	5	0	5
HCAR3_MAX	-0.0499001	-0.0675841	-0.0322161	2	1	1
HCAR3_chr12_122716221_T	0.0336567	0.0266289	0.0406844	2	1	1
HCLS1_MAX	-0.0733795	-0.0733795	-0.0733795	1	0	1
HCN2_chr19_590172_G_homo	0.0254759	0.0150821	0.0358698	2	0	2
HCRTR1_chr1_31626924_A_homo	0.0718367	0.0129868	0.130687	2	0	2
HCRTR2_MAX	0.0160695	0.00217639	0.0306779	3	0	3
HCRTR2_chr6_55277539_A	-0.0571617	-0.0874861	-0.00958065	3	0	3
HDAC5_MAX	-0.0268465	-0.0358165	-0.0178766	2	2	0
HDAC5_chr17_44087517_G	0.0271272	0.0271272	0.0271272	1	1	0
HDHD5_MAX_homo	0.325619	0.0303505	0.707323	11	7	4
HEATR1_chr1_236550992_AA	-0.0349417	-0.0349417	-0.0349417	1	0	1
HEATR5A_chr14_31389003_T	0.0627884	0.0381014	0.0874754	2	0	2
HEATR5A_chr14_31389003_T_homo	0.0944076	0.00955006	0.171927	3	0	3
HEATR6_MAX	-0.000342585	-0.000342585	-0.000342585	1	0	1
HEG1_MAX_homo	0.215765	0.0093576	0.422172	2	0	2
HELB_MAX_homo	0.0309227	0.0309227	0.0309227	1	0	1
HELZ2_MAX_homo	-0.0871864	-0.0871864	-0.0871864	1	1	0
HELZ2_chr20_63564900_A	0.0390984	0.0272383	0.0509585	2	1	1
HEPACAM_MAX	0.0304107	5.89688e-06	0.0721999	6	0	6
HEPACAM_chr11_124923786_T	-0.0512397	-0.0959507	-0.0100346	6	0	6
HEPH_MAX	-0.00201929	-0.00201929	-0.00201929	1	1	0
HEPH_chrX_66162843_T	0.00877081	0.00877081	0.00877081	1	1	0
HEPN1_chr11_124919859_T	-0.0168736	-0.0238257	-0.00702829	3	0	3
HERC1_MAX_homo	-0.05597	-0.098282	-0.0136579	2	0	2
HERC4_MAX_homo	-0.1402	-0.1402	-0.1402	1	0	1
HERC5_MAX	-0.0204853	-0.0295536	-0.0114169	2	1	1
HERC5_chr4_88475940_G	0.00232772	0.00232772	0.00232772	1	0	1
HERPUD2_MAX	0.161993	0.161993	0.161993	1	0	1
HERPUD2_MAX_homo	0.0862892	0.0862892	0.0862892	1	0	1
HERPUD2_chr7_35670232_T	-0.0459855	-0.0459855	-0.0459855	1	0	1
HERPUD2_chr7_35670232_T_homo	-0.0824758	-0.0824758	-0.0824758	1	0	1
HEXD_MAX	-0.00195536	-0.00195536	-0.00195536	1	0	1
HEXD_chr17_82433808_G	0.0146606	0.0146606	0.0146606	1	0	1
HGD_MAX	-0.0555604	-0.0555604	-0.0555604	1	0	1
HGD_chr3_120670469_T	0.115428	0.115428	0.115428	1	0	1
HHATL_MAX	0.0138868	0.0138868	0.0138868	1	0	1
HHATL_MAX_homo	0.124307	0.0620219	0.186592	2	0	2
HHATL_chr3_42693658_T	-0.0426844	-0.0426844	-0.0426844	1	0	1
HHATL_chr3_42693658_T_homo	-0.258366	-0.384577	-0.132154	2	0	2
HHAT_MAX	-0.0338894	-0.0338894	-0.0338894	1	0	1
HHAT_MAX_homo	0.316476	0.0831451	0.549807	2	0	2
HIBCH_MAX	-0.131162	-0.219682	-0.0426414	2	0	2
HIBCH_chr2_190296896_T_chr2_190319749_A	0.0635626	0.0635626	0.0635626	1	0	1
HIF3A_chr19_46320445_G	-0.0425657	-0.0674636	-0.0176678	2	0	2
HINT3_MAX_homo	0.00915091	0.00915091	0.00915091	1	1	0
HIST1H1T_MAX_homo	-0.139665	-0.268164	-0.0368456	8	6	2
HIST1H1T_chr6_26107562_T_chr6_26108054_C	-0.0327725	-0.0365911	-0.028954	2	0	2
HIST1H1T_chr6_26108054_C	0.09312	0.00118635	0.396777	30	9	21
[truncated: 3,208 more rows]
