# Supplementary material for: Common, low-frequency, rare, and ultra-rare coding variants contribute to COVID-19 severity
Source: Hum Genet. 2021 Dec 10;141(1):147–73. doi: 10.1007/s00439-021-02397-7 (PMC8661833; doi:10.1007/s00439-021-02397-7)
Supplement: Supplementary file 14 — Supplementary file14 (XLSX 427 kb) [file 439_2021_2397_MOESM14_ESM.xlsx]

## Sheet: Foglio1
Supplementary Table 6b. Common features extracted in females
gene	mean	min	max	count	count_from_female_sex	count_from_both_sex
A2ML1_MAX_homo	0.165895	0.101223	0.230567	2	0	2
A4GNT_MAX	-0.0399674	-0.0453901	-0.0345448	2	0	2
A4GNT_chr3_138124634_G	0.00324533	0.000111359	0.00637929	2	0	2
AADAC_MAX	0.0108635	0.0108635	0.0108635	1	0	1
AADAC_chr3_151827813_G	-0.0345575	-0.0443867	-0.0247284	2	0	2
AARD_MAX_homo	-0.00189711	-0.00189711	-0.00189711	1	0	1
AARD_chr8_116938529_C	-0.0792947	-0.191471	-0.0149739	3	3	0
AASDH_MAX_homo	0.124486	0.124486	0.124486	1	0	1
AATK_MAX_homo	0.0455639	0.0455639	0.0455639	1	0	1
AATK_chr17_81121829_C_homo	-0.0641995	-0.0641995	-0.0641995	1	0	1
ABAT_MAX	-0.0557504	-0.0968246	-0.0333085	3	1	2
ABAT_chr16_8746097_A	0.0107259	0.000862236	0.0207065	3	1	2
ABCA10_MAX_homo	-0.0564731	-0.0698396	-0.0431067	2	1	1
ABCA13_MAX_homo	0.0767417	0.0080018	0.248235	8	1	7
ABCA4_MAX	0.0603746	0.0603746	0.0603746	1	1	0
ABCA4_chr1_94078678_C	-0.0504513	-0.0504513	-0.0504513	1	0	1
ABCA5_chr17_69271176_C	0.0111722	0.0111722	0.0111722	1	0	1
ABCA6_MAX_homo	-0.371082	-0.602233	-0.0461189	4	0	4
ABCA6_chr17_69085689_T_chr17_69129699_C	-0.114577	-0.208262	-0.0284841	7	3	4
ABCA7_MAX_homo	0.0321516	-0.00407638	0.0803183	3	2	1
ABCA7_chr19_1055192_A_homo	-0.312292	-0.312292	-0.312292	1	1	0
ABCA9_chr17_68989851_T	-0.0269367	-0.0269367	-0.0269367	1	0	1
ABCB1_chr7_87531302_A	-0.00143226	-0.00143226	-0.00143226	1	0	1
ABCC11_chr16_48167521_C_chr16_48170167_A_chr16_48208468_A	-0.0651525	-0.0651525	-0.0651525	1	0	1
ABCC12_MAX	-0.156036	-0.41073	-0.0111339	11	0	11
ABCC12_chr16_48088671_G	0.0119053	0.0119053	0.0119053	1	0	1
ABCC2_MAX	-0.0616883	-0.0616883	-0.0616883	1	1	0
ABCD4_MAX	-0.0582895	-0.0582895	-0.0582895	1	0	1
ABCD4_chr14_74292303_T_chr14_74292774_T	0.0127516	0.0127516	0.0127516	1	0	1
ABCD4_chr14_74292303_T_chr14_74292774_T_homo	0.0897887	0.0897887	0.0897887	1	0	1
ABCG5_MAX	-0.0729261	-0.202062	-0.00140171	26	14	12
ABCG8_MAX_homo	0.110696	0.00582701	0.327391	11	10	1
ABCG8_chr2_43844604_G	-0.0759145	-0.0759145	-0.0759145	1	0	1
ABHD12B_MAX	0.0357978	0.0357978	0.0357978	1	0	1
ABHD15_chr17_29562968_T	-0.0220752	-0.0758909	-0.000743603	9	9	0
ABO_MAX_homo	0.0139518	0.0139518	0.0139518	1	0	1
ABO_chr9_133257521_C_homo	-0.156742	-0.156742	-0.156742	1	0	1
ABTB2_MAX	-0.0321679	-0.0798091	-0.00664281	9	0	9
ABTB2_chr11_34356834_C	0.159963	0.00293318	0.344465	8	0	8
ACACB_MAX_homo	0.0333697	0.0333697	0.0333697	1	0	1
ACACB_chr12_109259033_G	0.0458213	0.0458213	0.0458213	1	0	1
ACAD11_MAX	0.0364751	0.01656	0.0597694	6	0	6
ACAD11_chr3_132619502_G	-0.214625	-0.658466	-0.00551724	7	0	7
ACADL_MAX	0.0252691	0.00594611	0.044592	2	0	2
ACADL_chr2_210195326_G	-0.0318435	-0.0319159	-0.031771	2	0	2
ACADSB_MAX_homo	-0.254368	-0.254368	-0.254368	1	0	1
ACADSB_chr10_123009067_A	0.0103133	0.0103133	0.0103133	1	0	1
ACAT1_MAX	0.105196	0.105196	0.105196	1	1	0
ACAT1_chr11_108121619_C	-0.0693745	-0.0693745	-0.0693745	1	1	0
ACBD3_chr1_226164797_T_homo	0.144172	0.144172	0.144172	1	0	1
ACCSL_MAX	0.0240295	0.0240295	0.0240295	1	0	1
ACCSL_chr11_44058660_T	-0.00751628	-0.00751628	-0.00751628	1	0	1
ACCS_chr11_44067802_A_chr11_44083431_T	-0.133634	-0.356759	-0.00202101	39	39	0
ACCS_chr11_44083431_T	0.0421668	0.00245519	0.0818783	2	2	0
ACCS_chr11_44083431_T_homo	0.0413904	0.0316465	0.0511343	2	0	2
ACIN1_MAX_homo	0.405417	0.405417	0.405417	1	0	1
ACIN1_chr14_23079574_GAACGT_chr14_23080076_A_chr14_23080110_G_chr14_23080576_C_chr14_23080670_-	-0.0085829	-0.0085829	-0.0085829	1	0	1
ACKR2_MAX_homo	0.140355	0.135796	0.144914	2	0	2
ACKR2_chr3_42865620_C	-0.00150413	-0.00150413	-0.00150413	1	0	1
ACKR2_chr3_42865620_C_homo	-0.0704208	-0.0704208	-0.0704208	1	0	1
ACOT12_MAX	0.00435663	0.00435663	0.00435663	1	0	1
ACOT12_chr5_81335823_T	-0.00784638	-0.00784638	-0.00784638	1	0	1
ACOT4_MAX	-0.0878745	-0.0878745	-0.0878745	1	1	0
ACOT4_chr14_73593804_A_chr14_73593807_TCAA_chr14_73593810_-	0.161489	0.0741109	0.248866	2	2	0
ACOT6_chr14_73617142_T	-0.00839618	-0.00839618	-0.00839618	1	0	1
ACOT6_chr14_73617142_T_homo	-0.10678	-0.10678	-0.10678	1	0	1
ACOXL_MAX	0.0369158	0.000680454	0.120467	11	6	5
ACOXL_chr2_110841381_T	-0.096173	-0.207015	-0.0154751	14	8	6
ACP1_MAX	0.0433722	0.0433722	0.0433722	1	0	1
ACP1_chr2_272203_T_chr2_277003_G	-0.00840189	-0.00840189	-0.00840189	1	0	1
ACP5_chr19_11576380_T_chr19_11576536_T	0.0996846	0.00105912	0.228097	13	12	1
ACP7_MAX	0.0321975	0.00281182	0.0615831	2	0	2
ACP7_chr19_39101498_T	-0.0362296	-0.0667366	-0.00572257	2	0	2
ACSBG2_MAX	0.037638	0.0369787	0.0382972	2	0	2
ACSF3_MAX	-0.125496	-0.284773	-0.0243462	20	13	7
ACSM5_MAX_homo	-0.22964	-0.22964	-0.22964	1	0	1
ACSM5_chr16_20429731_G	0.0494285	0.0243671	0.0740845	3	3	0
ACSS1_MAX	0.0096681	0.0096681	0.0096681	1	1	0
ACSS1_chr20_25013653_T	-0.0279618	-0.0279618	-0.0279618	1	1	0
ACTN2_MAX	0.00708087	0.0057105	0.00869223	3	0	3
ACTN2_chr1_236736600_C	-0.0204902	-0.0223899	-0.0185905	2	0	2
ACTR5_chr20_38767477_G	-0.000206671	-0.000206671	-0.000206671	1	0	1
ACTRT2_MAX	-0.0178626	-0.0346838	-0.00104147	2	2	0
ACTRT2_chr1_3022425_A	0.0225788	0.0225788	0.0225788	1	0	1
ACYP1_MAX_homo	-0.0406376	-0.0706966	-0.00655035	3	0	3
ACYP1_chr14_75069224_A_homo	0.29977	0.183518	0.37678	3	0	3
ADA2_MAX	0.116308	0.116308	0.116308	1	0	1
ADA2_chr22_17188416_C	-0.048163	-0.048163	-0.048163	1	0	1
ADA2_chr22_17188416_C_homo	0.123793	0.123793	0.123793	1	0	1
ADAD2_MAX_homo	0.0786838	0.000591181	0.230902	9	6	3
ADAD2_chr16_84191361_G_homo	-0.218577	-0.257691	-0.179462	2	0	2
ADAM15_chr1_155061442_T	0.0423379	0.0423379	0.0423379	1	1	0
ADAM19_chr5_157509356_C	0.00976417	0.00976417	0.00976417	1	0	1
ADAM7_MAX	-0.0271967	-0.0492654	-0.0119267	4	0	4
ADAM7_chr8_24482166_A_chr8_24499305_C	0.0151018	0.0151018	0.0151018	1	0	1
ADAM8_MAX	-0.0589921	-0.240663	-0.000111781	5	2	3
ADAMTS12_MAX_homo	0.137804	0.0184582	0.257149	2	0	2
ADAMTS12_chr5_33534955_A_homo	-0.285165	-0.479969	-0.0903614	2	0	2
ADAMTS13_MAX	0.07656	0.0109479	0.146668	5	0	5
ADAMTS14_MAX	-0.037346	-0.037346	-0.037346	1	0	1
ADAMTS16_MAX	0.0564694	0.0564694	0.0564694	1	1	0
ADAMTS16_chr5_5146222_C	0.0193647	0.00455188	0.0341775	2	0	2
ADAMTS16_chr5_5146264_C_chr5_5146282_A	-0.120787	-0.303868	-0.000842173	10	1	9
ADAMTS17_MAX_homo	-0.0981501	-0.179796	-0.0622091	5	5	0
ADAMTS18_chr16_77291428_T	-0.174437	-0.483817	-0.0319303	10	2	8
ADAMTS18_chr16_77291428_T_homo	-0.0657041	-0.0657041	-0.0657041	1	0	1
ADAMTS2_MAX_homo	-0.151884	-0.151884	-0.151884	1	0	1
ADAMTS4_MAX	0.0426837	0.00318929	0.0846329	3	0	3
ADAMTS4_MAX_homo	0.0337335	0.0337335	0.0337335	1	0	1
ADAMTS5_chr21_26965979_G	-0.0218871	-0.0457961	-0.00796793	4	2	2
ADAMTS7_MAX_homo	0.0337928	0.000712549	0.0712077	4	4	0
ADAMTS7_chr15_78762558_C_chr15_78765671_C_chr15_78790778_A	0.139126	0.00879823	0.274221	5	0	5
ADAMTSL1_MAX_homo	0.0545491	0.0283111	0.104258	3	2	1
ADAMTSL3_MAX_homo	-0.0288953	-0.0478175	-0.00610284	3	0	3
ADAMTSL3_chr15_83913372_G_homo	0.321773	0.0297483	0.549792	3	0	3
ADAP1_MAX	-0.00223021	-0.00223021	-0.00223021	1	0	1
ADAP1_chr7_900544_C	0.0236818	0.00779708	0.0395666	2	0	2
ADARB1_MAX	0.0420923	0.0420923	0.0420923	1	0	1
ADARB1_chr21_45222053_G	-0.00651337	-0.00651337	-0.00651337	1	0	1
ADAR_MAX	0.00246229	0.00246229	0.00246229	1	0	1
ADAR_chr1_154601491_T	-0.0158725	-0.0158725	-0.0158725	1	0	1
ADAT1_chr16_75612787_T	0.125805	0.0350102	0.322027	4	0	4
ADCK2_MAX	-0.00183845	-0.00183845	-0.00183845	1	1	0
ADCY2_MAX	0.226758	0.226758	0.226758	1	0	1
ADCY2_MAX_homo	0.178348	0.0405502	0.316147	2	0	2
ADCY3_MAX	-0.0842776	-0.18906	-0.00629683	8	0	8
ADCY3_chr2_24918669_G	0.0354918	0.0111811	0.058673	6	0	6
ADCY3_chr2_24918669_G_homo	0.149629	0.149629	0.149629	1	0	1
ADCY9_MAX	0.0772246	0.00108524	0.274916	16	16	0
ADCY9_chr16_3983435_C	-0.00489247	-0.00647079	-0.00331414	2	2	0
ADCYAP1_MAX	0.000641897	0.000641897	0.000641897	1	1	0
ADCYAP1_MAX_homo	0.0173799	0.0173799	0.0173799	1	0	1
ADCYAP1_chr18_907709_G	-0.000356284	-0.000356284	-0.000356284	1	1	0
ADD1_MAX	0.101278	0.00107765	0.237167	5	0	5
ADGRA3_MAX	-0.0475217	-0.179547	-0.00102853	18	18	0
ADGRA3_chr4_22388544_T	0.0662323	0.00295918	0.232071	12	12	0
ADGRE1_MAX_homo	0.189556	0.106232	0.30802	4	0	4
ADGRE2_chr19_14751618_C_chr19_14764576_A	-0.0193403	-0.0515103	-0.00109403	3	0	3
ADGRE3_chr19_14658527_C	-0.0771978	-0.0771978	-0.0771978	1	0	1
ADGRE5_MAX	0.00471032	0.000163738	0.00925689	2	0	2
ADGRE5_chr19_14401677_A	-0.0194617	-0.0256352	-0.0132883	2	0	2
ADGRF2_chr6_47656503_A_chr6_47656563_A_chr6_47679012_C_chr6_47679106_A_chr6_47681529_A_chr6_47681838_A_chr6_47681958_A	0.136395	0.0752722	0.243933	3	0	3
ADGRF2_chr6_47659097_A	-0.0327117	-0.0538669	-0.013586	10	1	9
ADGRF2_chr6_47659097_A_homo	-0.260807	-0.455554	-0.0660604	2	1	1
ADGRF3_MAX	-0.0948188	-0.200504	-0.0342387	9	0	9
ADGRG1_MAX_homo	-0.0667062	-0.0667062	-0.0667062	1	0	1
ADGRG4_chrX_136344534_G_chrX_136344809_A_chrX_136347344_A_chrX_136348324_C_chrX_136349077_C	-0.733518	-0.733518	-0.733518	1	1	0
ADGRG4_chrX_136344534_G_chrX_136344809_A_chrX_136347344_A_chrX_136348324_C_chrX_136349077_C_chrX_136392286_GAT	-0.689895	-0.689895	-0.689895	1	1	0
ADGRG7_chr3_100635680_G	0.100797	0.000934181	0.305319	4	0	4
ADGRG7_chr3_100635680_G_homo	0.177567	0.177567	0.177567	1	0	1
ADGRL4_MAX_homo	0.0975994	0.0975994	0.0975994	1	0	1
ADH7_MAX	0.00140021	0.00140021	0.00140021	1	0	1
ADH7_chr4_99428512_G	-0.0469518	-0.0469518	-0.0469518	1	0	1
ADPGK_MAX	-0.00641452	-0.00641452	-0.00641452	1	1	0
ADRA1A_chr8_26770511_G	0.0191307	0.00297505	0.0487356	3	3	0
ADRB1_chr10_114045297_G	0.128314	1.16674e-07	0.31296	5	0	5
ADRB2_chr5_148826877_A	0.109586	0.109586	0.109586	1	1	0
AEBP1_chr7_44107886_A	-0.125378	-0.125378	-0.125378	1	1	0
AEBP1_chr7_44107886_A_chr7_44114181_G	-0.10768	-0.119721	-0.0956396	2	0	2
AFAP1L2_MAX	0.112402	0.0325842	0.148972	4	0	4
AFAP1L2_chr10_114326025_-	-0.0272137	-0.0272137	-0.0272137	1	1	0
AFAP1_MAX_homo	-0.0772516	-0.0772516	-0.0772516	1	1	0
AFF2_MAX	-0.111114	-0.111114	-0.111114	1	1	0
AFF2_chrX_148719224_G	0.280978	0.280978	0.280978	1	1	0
AGAP1_MAX_homo	-0.13262	-0.193685	-0.0715552	2	0	2
AGAP1_chr2_235852752_C_chr2_235852770_CAGG_chr2_236049178_G	0.101743	0.0163552	0.214369	10	1	9
AGAP1_chr2_235852752_C_chr2_236049178_G	-0.015273	-0.015273	-0.015273	1	0	1
AGAP3_MAX_homo	-0.0392517	-0.0403166	-0.0381867	2	2	0
AGBL1_MAX	-0.0172948	-0.0172948	-0.0172948	1	0	1
AGBL2_chr11_47679976_C_chr11_47690661_T	0.0185998	0.00869695	0.0285027	2	0	2
AGFG2_MAX	-0.0458117	-0.0458117	-0.0458117	1	0	1
AGFG2_chr7_100562641_C	0.104268	0.104268	0.104268	1	0	1
AGL_MAX_homo	-0.127887	-0.207479	-0.0146794	3	0	3
AGL_chr1_99851033_G_homo	0.0892207	0.0433494	0.135092	2	0	2
AGMAT_chr1_15583249_T	0.184981	0.184981	0.184981	1	0	1
AGT_MAX	0.114137	0.114137	0.114137	1	0	1
AGT_chr1_230710048_G	0.169127	0.169127	0.169127	1	1	0
AGT_chr1_230710048_G_chr1_230710231_A	-0.0879851	-0.191833	-0.0164259	5	5	0
AGXT2_MAX_homo	0.00911963	0.00911963	0.00911963	1	0	1
AHNAK2_MAX_homo	0.168161	0.0044556	0.451937	3	1	2
AHNAK2_chr14_104943570_C	-0.102463	-0.102463	-0.102463	1	0	1
AHNAK2_chr14_104943570_C_homo	-0.0971406	-0.246405	-0.00779317	7	7	0
AHSG_MAX_homo	0.0746618	0.0746618	0.0746618	1	0	1
AHSG_chr3_186619924_T_chr3_186620593_G_homo	-0.0148178	-0.0148178	-0.0148178	1	0	1
AIRE_chr21_44290023_G	-0.0116213	-0.0116213	-0.0116213	1	0	1
AJAP1_MAX	0.0580173	0.00127124	0.174102	18	0	18
AJAP1_chr1_4712657_G	-0.0391055	-0.130213	-4.28096e-06	17	0	17
AK5_MAX	0.0169624	0.000238296	0.0514316	4	0	4
AK5_MAX_homo	0.0347135	0.0347135	0.0347135	1	0	1
AK5_chr1_77558660_-	-0.0367193	-0.0517001	-0.0222259	3	0	3
AK5_chr1_77558660_-_homo	-0.000246367	-0.000246367	-0.000246367	1	0	1
AK7_MAX	0.0593065	0.022877	0.144568	5	0	5
AK7_chr14_96404767_A	-0.0653842	-0.145548	-0.0150626	4	2	2
AKAP12_MAX	-0.0747665	-0.0747665	-0.0747665	1	0	1
AKAP12_MAX_homo	-0.345284	-0.345284	-0.345284	1	0	1
AKAP17A_MAX	-0.058567	-0.058567	-0.058567	1	0	1
AKAP17A_chrX_1601004_C	0.0196789	0.0196789	0.0196789	1	0	1
AKAP6_chr14_32823916_A_chr14_32824325_A	0.00479178	0.00477268	0.00481087	2	0	2
AKIP1_MAX	-0.09626	-0.117313	-0.0752073	2	0	2
AKIP1_chr11_8911517_A	0.0545359	0.0545359	0.0545359	1	0	1
AKNAD1_MAX_homo	-0.0015803	-0.0015803	-0.0015803	1	0	1
AKNAD1_chr1_108823664_T_chr1_108827293_G	0.147091	0.0512525	0.217923	3	0	3
AKNA_MAX_homo	-0.147729	-0.160979	-0.13448	2	0	2
AKR1C3_MAX_homo	-0.166449	-0.166449	-0.166449	1	0	1
AKR1C3_chr10_5096555_G	0.0503605	0.0187645	0.0819566	2	0	2
AKR1C4_chr10_5205821_G_chr10_5218719_G	-0.0288014	-0.0288014	-0.0288014	1	0	1
AKR7A3_MAX	0.0699364	0.000527923	0.276409	15	15	0
AKR7A3_chr1_19285983_T	-0.0943005	-0.272837	-0.0111497	17	17	0
AKR7L_MAX_homo	-0.0678083	-0.185874	0.0681549	5	4	1
ALCAM_MAX	0.0859135	3.11382e-05	0.202623	13	4	9
ALCAM_chr3_105540017_G	-0.0238741	-0.0374072	-0.00238477	6	5	1
ALDH1B1_MAX_homo	0.0414032	0.0147394	0.0680669	2	2	0
ALDH1L1_MAX	0.132603	0.0157109	0.477253	30	30	0
ALDH3A1_chr17_19739639_C	0.172739	0.00090539	0.66845	53	43	10
ALDH3A2_MAX_homo	0.0525341	0.00655467	0.162281	11	4	7
ALDH3A2_chr17_19675560_A_homo	-0.18854	-0.48655	-0.0116905	8	4	4
ALDH3B2_chr11_67663291_T_chr11_67664443_A_chr11_67666398_C	0.0268336	0.0268336	0.0268336	1	0	1
ALG1L_MAX_homo	0.0623565	0.01258	0.150173	3	3	0
ALG1L_chr3_125929513_C_chr3_125934448_A	0.0452456	0.0279475	0.0663717	3	0	3
ALG1L_chr3_125929513_C_homo	-0.101945	-0.101945	-0.101945	1	1	0
ALK_chr2_29193500_C_chr2_29193615_C	0.0999854	0.00065759	0.341573	44	44	0
ALLC_MAX	-0.102603	-0.150035	-0.016436	4	4	0
ALLC_chr2_3681664_T_chr2_3701562_-	0.0893442	0.0893442	0.0893442	1	0	1
ALMS1_chr2_73385903_GGA	0.028871	0.028871	0.028871	1	0	1
ALOX12_chr17_6999441_A_chr17_7001615_G	-0.0360612	-0.0360612	-0.0360612	1	1	0
ALOXE3_MAX	-0.076481	-0.152834	-0.000127706	2	0	2
ALOXE3_chr17_8118747_A	0.0266078	0.00972323	0.0722124	7	7	0
ALX4_MAX	0.0584504	0.037779	0.0791219	2	0	2
ALX4_chr11_44309759_A_chr11_44309959_G	-0.0225991	-0.0414652	-0.00571408	4	0	4
AMACR_chr5_33989413_C_chr5_33998778_A_chr5_34004602_C_chr5_34007995_C	0.0148709	0.011263	0.0184788	2	0	2
AMDHD1_MAX	0.0652169	0.0652169	0.0652169	1	1	0
AMDHD1_chr12_95943405_A	-0.0505758	-0.0505758	-0.0505758	1	1	0
AMOT_MAX	0.0437777	0.0437777	0.0437777	1	1	0
AMOT_chrX_112779069_AGG	-0.0804723	-0.0804723	-0.0804723	1	1	0
AMZ1_MAX	-0.0337682	-0.059051	-0.00848534	2	0	2
AMZ1_chr7_2712853_A	0.0648555	0.0648555	0.0648555	1	0	1
ANHX_chr12_133219299_A	-0.10743	-0.283724	-0.0091369	5	5	0
ANKDD1A_MAX	-0.0791018	-0.22087	-0.0294	5	0	5
ANKDD1A_chr15_64943580_G	0.0610874	0.00594676	0.207636	5	0	5
ANKFN1_chr17_56457273_G	0.0665294	0.0665294	0.0665294	1	0	1
ANKIB1_MAX	0.0353501	0.0176894	0.0700919	3	0	3
ANKIB1_chr7_92398725_C	-0.00798687	-0.0194253	-6.54521e-05	3	0	3
ANKK1_MAX_homo	-0.0797683	-0.0797683	-0.0797683	1	1	0
ANKK1_chr11_113397337_G_chr11_113399293_G_chr11_113399438_A	0.0636049	0.0636049	0.0636049	1	0	1
ANKMY2_MAX	0.0302647	0.0059001	0.0546293	2	2	0
ANKMY2_chr7_16636457_A	-0.0552507	-0.0795144	-0.0309871	2	2	0
ANKRD12_MAX	0.0752397	0.00626524	0.182321	12	12	0
ANKRD12_chr18_9255984_A	-0.105962	-0.406713	-0.00834197	21	1	20
ANKRD18A_MAX	-0.00395988	-0.00395988	-0.00395988	1	1	0
ANKRD18A_MAX_homo	-0.0520738	-0.0922518	-0.0118959	2	0	2
ANKRD18B_MAX	0.0103629	0.0103629	0.0103629	1	0	1
ANKRD18B_chr9_33524686_G	-0.0552736	-0.0940563	-0.0107331	4	0	4
ANKRD18B_chr9_33524686_G_chr9_33572349_C	0.0450966	0.0450966	0.0450966	1	0	1
ANKRD24_MAX_homo	-0.0644277	-0.151743	-0.00460715	4	0	4
ANKRD26_MAX	0.0790703	0.0308869	0.172861	5	0	5
ANKRD26_chr10_27014676_T_chr10_27028911_T	0.0390124	0.0390124	0.0390124	1	1	0
ANKRD27_chr19_32607726_G_chr19_32619298_T_homo	0.163334	0.0285906	0.382692	4	0	4
ANKRD30B_MAX_homo	-0.0417059	-0.0417059	-0.0417059	1	1	0
ANKRD30B_chr18_14779970_G_homo	0.039976	0.039976	0.039976	1	1	0
ANKRD33_MAX_homo	-0.0987169	-0.0987169	-0.0987169	1	0	1
ANKRD33_chr12_51890716_G_chr12_51891302_A	-0.00689327	-0.00689327	-0.00689327	1	0	1
ANKRD35_MAX	-0.097413	-0.122003	-0.0728235	2	0	2
ANKRD35_MAX_homo	-0.0016242	-0.0016242	-0.0016242	1	1	0
ANKRD35_chr1_145872788_G	0.0301475	0.0226667	0.0376283	2	0	2
ANKRD35_chr1_145872788_G_homo	0.115189	0.115189	0.115189	1	1	0
ANKRD36B_chr2_97547721_C	-0.0593785	-0.0593785	-0.0593785	1	1	0
ANKRD36_chr2_97194750_C_chr2_97211703_T	-0.0588235	-0.111913	-0.00573409	2	2	0
ANKRD6_MAX	-0.123715	-0.236215	-0.025539	6	6	0
ANKZF1_MAX	0.0249364	0.018951	0.0309218	2	0	2
ANKZF1_chr2_219236065_T	-0.0584765	-0.0667716	-0.0501814	2	0	2
ANO2_MAX	0.065892	0.065892	0.065892	1	1	0
ANO2_chr12_5921135_A	-0.0561003	-0.0561003	-0.0561003	1	1	0
ANO7_MAX_homo	0.0732083	0.0732083	0.0732083	1	0	1
ANO8_MAX	0.00138415	0.00138415	0.00138415	1	0	1
ANO8_chr19_17328511_T	-0.000250387	-0.000250387	-0.000250387	1	0	1
ANOS1_MAX	-0.0185699	-0.0185699	-0.0185699	1	1	0
ANOS1_chrX_8536792_C	0.0886785	0.0886785	0.0886785	1	1	0
ANXA10_MAX	-0.0611328	-0.203755	-0.00114083	16	16	0
ANXA10_chr4_168162543_A	0.0468283	5.2143e-05	0.261625	13	12	1
ANXA11_MAX_homo	0.282331	0.137678	0.422265	3	0	3
ANXA11_chr10_80166946_A_homo	-0.0330452	-0.0330452	-0.0330452	1	1	0
ANXA13_chr8_123684627_C_homo	-0.0806341	-0.147435	-0.0138335	2	0	2
AOAH_MAX	-0.0104469	-0.0104469	-0.0104469	1	0	1
AOAH_chr7_36724067_T	0.103865	0.0281251	0.179605	2	1	1
AOC1_MAX_homo	0.235452	0.0750199	0.523102	6	2	4
AP1G1_MAX_homo	0.0565814	0.0565814	0.0565814	1	0	1
AP1G1_chr16_71739287_T_homo	-0.13419	-0.267363	-0.00101649	2	0	2
AP3D1_MAX	0.103903	0.103903	0.103903	1	0	1
AP3D1_chr19_2109158_C_chr19_2118693_T	-0.127319	-0.410971	-0.0365795	6	0	6
AP4E1_MAX	-0.0603262	-0.19777	-0.00113098	26	26	0
AP4E1_chr15_50925164_C	0.0375136	1.42707e-05	0.132758	12	11	1
APEX1_MAX	0.0775741	0.0459298	0.109218	2	1	1
APEX1_chr14_20456995_G	-0.0199827	-0.042028	-0.00223777	4	1	3
APEX1_chr14_20456995_G_homo	-0.100669	-0.100669	-0.100669	1	1	0
APH1B_MAX	0.0114418	0.00946647	0.0134172	2	0	2
APH1B_chr15_63277703_T	-0.0357941	-0.0806502	-0.00456533	3	0	3
APIP_chr11_34888850_T_chr11_34916266_A	0.0205214	0.0195205	0.0215223	2	2	0
APOA4_MAX	0.04175	0.0205521	0.062948	2	0	2
APOA4_chr11_116820959_A	-0.0342769	-0.0342769	-0.0342769	1	0	1
APOBEC3B_chr22_38985821_A_homo	0.0394364	0.0394364	0.0394364	1	0	1
APOBEC3F_MAX_homo	0.303688	0.0381334	0.63924	4	0	4
APOBEC3H_MAX_homo	-0.320264	-0.320264	-0.320264	1	0	1
APOBEC3H_chr22_39100318_-_chr22_39100331_T_chr22_39101399_C_chr22_39101447_G_chr22_39101449_C_chr22_39102033_C	0.00973517	0.00973517	0.00973517	1	1	0
APOBEC4_MAX	0.0656342	0.0464227	0.0848457	2	0	2
APOBEC4_MAX_homo	0.0924549	0.0526941	0.132216	2	0	2
APOBEC4_chr1_183647791_C_chr1_183647970_G_homo	-0.228643	-0.263171	-0.194115	2	0	2
APOC4_MAX_homo	0.138719	0.0016636	0.47633	74	74	0
APOC4_chr19_44944779_T	-0.112426	-0.412497	-0.00676148	42	41	1
APOC4_chr19_44944779_T_chr19_44945208_G	0.211603	0.00217514	1.02378	86	86	0
APOC4_chr19_44944779_T_homo	-0.0871011	-0.289404	-0.00168167	31	30	1
APOE_chr19_44905910_C	-0.0069092	-0.0135106	-0.00030784	2	0	2
APOE_chr19_44905910_C_homo	-0.0347779	-0.0347779	-0.0347779	1	0	1
APOH_MAX	-0.21306	-0.21306	-0.21306	1	1	0
APOH_chr17_66214639_A	0.00675671	0.00675671	0.00675671	1	1	0
APOL2_MAX	-0.0506952	-0.0506952	-0.0506952	1	0	1
AQP10_chr1_154321199_A_chr1_154323116_T	0.00275169	0.00275169	0.00275169	1	1	0
AQP12A_MAX	-0.0231699	-0.0484651	-0.00510613	5	5	0
AQP12A_chr2_240691996_G	0.0251833	0.00549534	0.0478681	3	3	0
AQP12B_MAX_homo	-0.0253084	-0.0436123	-0.00700445	2	0	2
AQP12B_chr2_240682452_A	0.145119	0.145119	0.145119	1	0	1
AQP12B_chr2_240682452_A_homo	0.00577877	0.00577877	0.00577877	1	0	1
ARFGAP3_MAX	0.00843815	0.000161711	0.0158495	3	1	2
ARFGAP3_chr22_42810944_A	-0.0203038	-0.0312257	-0.0143257	5	3	2
ARGFX_MAX	0.0610594	0.0394755	0.108382	4	4	0
ARGFX_chr3_121586086_A	-0.0218684	-0.0472295	-0.00117858	5	5	0
ARHGAP25_MAX_homo	0.111345	0.111345	0.111345	1	1	0
ARHGAP25_chr2_68822809_C	-0.16909	-0.455535	-0.03247	8	8	0
ARHGAP25_chr2_68822809_C_homo	-0.0260379	-0.0260379	-0.0260379	1	1	0
ARHGAP31_MAX	-0.0640031	-0.0795918	-0.031112	4	0	4
ARHGAP31_chr3_119414336_G	0.0388895	0.00838818	0.0704246	4	0	4
ARHGAP42_MAX	0.102178	0.00649803	0.238641	6	0	6
ARHGAP42_MAX_homo	0.163749	0.163749	0.163749	1	0	1
ARHGAP45_MAX_homo	0.134733	0.134733	0.134733	1	1	0
ARHGAP6_MAX	-0.0177416	-0.0602075	-0.000137236	10	10	0
ARHGAP6_chrX_11139415_C	0.0475474	6.52747e-05	0.0939382	10	10	0
ARHGAP8;PRR5-ARHGAP8_MAX	-0.0769001	-0.0769001	-0.0769001	1	1	0
ARHGAP8;PRR5-ARHGAP8_MAX_homo	0.245168	0.245168	0.245168	1	0	1
ARHGEF10L_MAX	-0.0377095	-0.0898295	-0.00432344	4	3	1
ARHGEF11_chr1_156937323_C_homo	-0.26607	-0.26607	-0.26607	1	0	1
ARHGEF15_chr17_8313150_C_chr17_8320958_T	0.11415	0.00469522	0.509526	14	14	0
ARHGEF15_chr17_8313150_C_homo	0.0248929	0.0248929	0.0248929	1	0	1
ARHGEF37_chr5_149621988_C_chr5_149627077_T_chr5_149628958_A	0.171337	0.171337	0.171337	1	0	1
ARHGEF37_chr5_149621988_C_chr5_149628904_A_chr5_149628958_A	-0.053672	-0.053672	-0.053672	1	1	0
ARHGEF39_MAX	0.0292913	0.0262648	0.0323178	2	2	0
ARHGEF39_MAX_homo	0.104487	0.0180075	0.190967	2	0	2
ARHGEF39_chr9_35662254_C_homo	-0.149042	-0.430777	-0.00668103	8	6	2
ARHGEF40_MAX	0.0580537	0.0027451	0.200912	9	0	9
ARHGEF4_MAX	-0.0748114	-0.131745	-0.0210481	4	0	4
ARID3C_MAX	-0.0625257	-0.0666427	-0.0574124	3	0	3
ARID3C_chr9_34622392_A	0.0117018	0.000293842	0.0231098	2	0	2
ARID3C_chr9_34622392_A_homo	0.0484113	0.0029554	0.101137	3	0	3
ARL13A_MAX	-0.00655859	-0.00655859	-0.00655859	1	1	0
ARL13A_chrX_100987547_T	0.0897412	0.0897412	0.0897412	1	1	0
ARMC4_MAX	0.0697464	0.0697464	0.0697464	1	0	1
ARMC5_chr16_31465137_T	0.0106931	4.54539e-05	0.0316981	3	0	3
ARMC5_chr16_31465137_T_homo	0.15425	0.0412313	0.267269	2	0	2
ARMCX4_MAX	0.229019	0.229019	0.229019	1	1	0
ARMS2_chr10_122454932_T	0.145192	0.0611484	0.229235	2	0	2
ARNT2_MAX	0.0204525	0.0204525	0.0204525	1	0	1
ARNT2_chr15_80591684_A	-0.128959	-0.128959	-0.128959	1	0	1
ARRDC2_MAX_homo	-0.109517	-0.109517	-0.109517	1	0	1
ARRDC2_chr19_18012929_C	0.0793012	0.00925525	0.233739	6	3	3
ARSA_chr22_50625611_G_homo	-0.0483247	-0.096712	-0.000752228	4	0	4
ARSB_MAX_homo	0.0996506	0.00360265	0.25325	13	13	0
ARSB_chr5_78885600_T	-0.0654699	-0.123173	-0.00930832	4	0	4
ARSD_chrX_2914701_G	-0.0333286	-0.0333286	-0.0333286	1	1	0
ARSD_chrX_2914701_G_chrX_2917996_C	0.238407	0.0313598	0.523254	3	3	0
ARSE_chrX_2938114_C	0.090697	0.090697	0.090697	1	1	0
ARSF_MAX	0.00629299	0.00629299	0.00629299	1	1	0
ARSG;ARSG_MAX	0.0348365	0.0339897	0.0356833	2	0	2
ARSG;ARSG_MAX_homo	-0.0329545	-0.06945	-0.0149646	4	4	0
ARSG;ARSG_chr17_68368550_G	-0.0143577	-0.0258247	-0.00820208	3	1	2
ARSG;ARSG_chr17_68368550_G_homo	0.0542096	0.00213388	0.127008	4	4	0
ARSG_MAX_homo	-0.0508076	-0.151492	-0.00448165	7	6	1
ARSG_chr17_68368663_C_homo	0.0438911	0.0359255	0.0518568	2	2	0
ART1_MAX	-0.149399	-0.149399	-0.149399	1	1	0
ART4_MAX	-0.0077717	-0.0077717	-0.0077717	1	0	1
ASAH1_MAX_homo	-0.0301341	-0.0301341	-0.0301341	1	0	1
ASAH1_chr8_18069818_C_chr8_18071302_T_chr8_18073263_T	0.0547486	0.00534238	0.135416	4	0	4
ASAP1_chr8_130112313_C_homo	0.0257596	0.0257596	0.0257596	1	0	1
ASAP2_MAX	-0.0158631	-0.0295223	-0.00469686	3	0	3
ASAP2_chr2_9388407_C	0.0625261	0.00469084	0.147976	3	0	3
ASB15_MAX_homo	-0.386869	-0.386869	-0.386869	1	0	1
ASB15_chr7_123616373_C_chr7_123629064_G	0.133666	0.00582611	0.404479	6	0	6
ASB18_MAX_homo	0.093619	0.0116542	0.199609	10	7	3
ASCC3_MAX_homo	0.0213506	0.0213506	0.0213506	1	1	0
ASCC3_chr6_100516271_G_chr6_100848513_A_homo	-0.0253236	-0.0253236	-0.0253236	1	0	1
ASGR2_MAX	0.0413097	0.000688628	0.0957456	9	4	5
ASGR2_chr17_7108760_T	-0.0405225	-0.107507	-0.0040245	9	2	7
ASIC4_chr2_219537943_A_chr2_219537949_G_chr2_219537958_T	0.174325	0.0289452	0.355346	6	0	6
ASIC4_chr2_219537949_G_chr2_219537958_T	-0.0646785	-0.104429	-0.0446193	4	4	0
ASMTL_MAX_homo	0.0695611	0.0269486	0.112174	2	0	2
ASMTL_chrX_1419060_T_chrX_1421813_G_chrX_1427949_G_homo	0.320989	0.315006	0.326973	2	0	2
ASMT_MAX	0.0291171	0.0153784	0.0428557	2	0	2
ASMT_MAX_homo	0.147757	0.0257809	0.262036	3	0	3
ASMT_chrX_1632709_C	-0.00804317	-0.00944615	-0.00664019	2	0	2
ASMT_chrX_1632709_C_homo	-0.0797838	-0.127316	-0.042417	3	0	3
ASPDH_MAX	0.0297127	1.47187e-05	0.0660148	12	11	1
ASPDH_chr19_50512147_T	-0.0301779	-0.0625008	-0.00514112	15	15	0
ASPRV1_MAX_homo	0.0686899	0.0297475	0.0993539	3	0	3
ASPRV1_chr2_69961544_T_homo	-0.0174932	-0.0391914	-0.00200201	3	0	3
ASTL_chr2_96129869_G	0.0222669	0.00190623	0.0379636	4	1	3
ASTN1_MAX	0.144242	0.144242	0.144242	1	1	0
ASXL3_MAX_homo	0.0743206	0.0162985	0.151426	4	4	0
ATAD5_MAX	-0.0941006	-0.425644	-0.00200254	18	4	14
ATF5_MAX	-0.101523	-0.387548	-0.00839959	20	20	0
ATF5_chr19_49932605_C	0.0376057	3.84532e-05	0.137254	17	17	0
ATF5_chr19_49932605_C_homo	0.040776	0.040776	0.040776	1	1	0
ATG10_chr5_82253421_C_homo	-0.0325659	-0.0325659	-0.0325659	1	0	1
ATG2B_chr14_96311131_C	-0.0877533	-0.206664	-0.0201379	5	0	5
ATG2B_chr14_96311131_C_homo	-0.309121	-0.545784	-0.114383	3	0	3
ATG2B_chr14_96324000_A	0.034186	0.00583389	0.0658521	5	0	5
ATG2B_chr14_96324000_A_homo	0.0485586	0.0485586	0.0485586	1	0	1
ATG9A_MAX	-0.0232892	-0.0232892	-0.0232892	1	0	1
ATIC_MAX	0.000258794	0.000258794	0.000258794	1	1	0
ATIC_MAX_homo	0.0133486	0.0133486	0.0133486	1	0	1
ATIC_chr2_215325297_G	-0.000685544	-0.000685544	-0.000685544	1	1	0
ATIC_chr2_215325297_G_homo	-0.000974051	-0.000974051	-0.000974051	1	0	1
ATL2_MAX	0.0198479	0.0198479	0.0198479	1	0	1
ATL2_chr2_38377209_G	-0.0170791	-0.0170791	-0.0170791	1	0	1
ATOH8_MAX	-0.0082535	-0.0082535	-0.0082535	1	0	1
ATP10A_chr15_25679947_G_homo	-0.0223981	-0.0223981	-0.0223981	1	0	1
ATP10B_MAX	0.0775753	0.0189475	0.163335	7	0	7
ATP10B_chr5_160670489_A_chr5_160785583_C	-0.0515953	-0.146487	-0.00464017	4	0	4
ATP11A_MAX_homo	0.102181	0.0608118	0.161637	3	3	0
ATP13A2_MAX	0.125375	0.00525415	0.309302	6	0	6
ATP13A2_chr1_16986248_C_homo	0.0439044	0.0439044	0.0439044	1	1	0
ATP13A4_MAX	-0.0792733	-0.146278	-0.00269441	8	8	0
ATP13A4_MAX_homo	-0.0802968	-0.0802968	-0.0802968	1	0	1
ATP13A5_MAX_homo	0.15203	0.15203	0.15203	1	1	0
ATP13A5_chr3_193276754_G_chr3_193314137_C_chr3_193362625_C_chr3_193363333_T	0.00203437	0.00203437	0.00203437	1	0	1
ATP1A4_MAX	-0.0444734	-0.0444734	-0.0444734	1	0	1
ATP5IF1_MAX_homo	0.046601	0.046601	0.046601	1	0	1
ATP5IF1_chr1_28237768_G_homo	-0.0195418	-0.0195418	-0.0195418	1	0	1
ATP7B_MAX_homo	-0.0564337	-0.174211	-0.00107125	7	5	2
ATP7B_chr13_51970669_G_chr13_51974004_C_homo	0.0740354	0.0549538	0.0931171	2	0	2
ATP8B3_MAX_homo	0.223613	0.188809	0.258416	2	1	1
ATP8B3_chr19_1811604_T	-0.158343	-0.158343	-0.158343	1	0	1
ATP8B4_MAX	0.09209	0.021189	0.185209	9	0	9
ATP8B4_chr15_49934116_G	-0.139793	-0.341589	-0.0469787	5	0	5
ATXN2_MAX	-0.00186789	-0.00318241	-0.000553382	2	1	1
ATXN2_chr12_111598950_GCT	0.0270367	0.000978362	0.053095	2	1	1
ATXN3L_MAX	-0.0416951	-0.0416951	-0.0416951	1	1	0
ATXN3L_chrX_13318940_T	0.0509412	0.0396481	0.0622343	2	2	0
AURKA_MAX	-0.00149522	-0.00149522	-0.00149522	1	1	0
AURKA_MAX_homo	-0.316396	-0.580087	-0.0471412	5	1	4
AURKB_MAX	0.0342987	1.8875e-05	0.147203	12	6	6
AURKB_chr17_8205013_A	-0.0663735	-0.175715	-0.00148989	14	7	7
AVPI1_chr10_97679784_C	-0.0329201	-0.0329201	-0.0329201	1	1	0
AXDND1_chr1_179444970_C_homo	-0.0831962	-0.155804	-0.0105888	2	0	2
AXIN2_MAX_homo	0.0841752	0.0841752	0.0841752	1	0	1
AXIN2_chr17_65558473_G_homo	-0.0188822	-0.0188822	-0.0188822	1	0	1
B3GALT5_MAX	-0.0568013	-0.174885	-0.00170461	9	0	9
B3GALT5_chr21_39660813_T	0.0809766	0.021229	0.221323	9	0	9
B3GLCT_MAX	-0.0450488	-0.326356	-0.00293063	30	27	3
B3GLCT_chr13_31317609_G	0.0774698	2.85783e-05	0.581185	24	21	3
B3GNT8_MAX	-0.0379529	-0.0521862	-0.0160481	3	2	1
B3GNT8_chr19_41426370_T	0.0494896	0.0494896	0.0494896	1	0	1
B4GALNT2_MAX	0.0709678	0.00614092	0.168023	5	0	5
B4GALNT2_MAX_homo	0.178821	0.178821	0.178821	1	0	1
B4GALNT2_chr17_49133144_C	-0.100978	-0.248476	-0.00257067	13	13	0
B4GALNT3_MAX_homo	-0.242397	-0.242397	-0.242397	1	1	0
B4GALNT3_chr12_552490_G_homo	0.159635	0.159635	0.159635	1	1	0
B4GALNT4_MAX	0.0793611	0.0354151	0.154426	10	0	10
B4GALNT4_chr11_372157_T	-0.0816158	-0.183292	-0.0116414	10	0	10
B9D1_MAX	-0.0151867	-0.0151867	-0.0151867	1	0	1
B9D1_chr17_19343762_G	0.0252759	0.0252759	0.0252759	1	0	1
BAG3_MAX	0.0275537	0.0275537	0.0275537	1	0	1
BAIAP2L2_MAX_homo	-0.068894	-0.16452	-0.0220174	10	8	2
BAIAP2L2_chr22_38086346_-_chr22_38087148_TCATGGGTG_chr22_38089533_G	0.0819956	0.0132732	0.247461	7	5	2
BANF2_MAX	-0.0264187	-0.0653767	-2.036e-06	7	0	7
BANF2_chr20_17735771_G	0.0364266	0.000849272	0.0695015	9	0	9
BANP_MAX	-0.0427322	-0.0962929	-0.00745889	11	1	10
BANP_chr16_88033111_T	0.0909519	0.0019577	0.352094	10	1	9
BARD1_MAX_homo	0.136383	0.0228486	0.334284	3	1	2
BARD1_chr2_214780740_C_homo	-0.14312	-0.254365	-0.0318742	2	1	1
BAZ2B_MAX	-0.0444119	-0.0517675	-0.0370563	2	2	0
BBOF1_MAX	-0.09549	-0.09549	-0.09549	1	0	1
BBOF1_MAX_homo	-0.136112	-0.136112	-0.136112	1	0	1
BBS12_MAX	-0.12476	-0.414563	-0.00621283	18	1	17
BBS12_chr4_122743049_A	0.0112018	0.00803592	0.0143677	2	0	2
BBS4_MAX	-0.0212156	-0.0408312	-0.00160007	2	0	2
BBS4_chr15_72735137_T	0.0201935	0.00682205	0.0335649	2	0	2
BCAM_MAX	-0.0264581	-0.0786791	-0.0005807	9	9	0
BCAM_chr19_44819487_G	0.017774	0.000778087	0.0499159	7	7	0
BCAN_MAX	0.0767885	0.0180224	0.166932	3	2	1
BCAN_MAX_homo	0.0630644	0.0475585	0.0785703	2	0	2
BCAN_chr1_156652460_A	-0.0381068	-0.107767	-0.00443723	4	3	1
BCAN_chr1_156652460_A_homo	-0.147406	-0.164432	-0.130381	2	0	2
BCAP31_MAX	0.0432329	0.0432329	0.0432329	1	1	0
BCAP31_chrX_153724015_A	-0.0420969	-0.0420969	-0.0420969	1	1	0
BCAR1_MAX	-0.0244557	-0.0244557	-0.0244557	1	0	1
BCAR1_chr16_75242877_G	0.0465216	0.0465216	0.0465216	1	0	1
BCHE_MAX	-0.0681724	-0.119433	-0.0180337	4	0	4
BCHE_chr3_165773492_T	0.101657	0.0191341	0.167876	5	0	5
BCL2A1_MAX	-0.0785736	-0.121684	-0.0221466	6	0	6
BCL2L10_MAX	-0.0152386	-0.0152386	-0.0152386	1	0	1
BCL2L10_chr15_52112665_C	0.000264909	0.000264909	0.000264909	1	0	1
BCL2L11_MAX	0.0233665	2.41093e-06	0.0615898	12	0	12
BCL2L11_chr2_111130177_G	-0.108382	-0.401922	-0.0118856	12	0	12
BCL2L13_MAX	-0.0181663	-0.0181663	-0.0181663	1	0	1
BCL6_MAX	-0.00560698	-0.0109499	-0.000264054	2	0	2
BCL6_chr3_187728423_T	0.00746148	0.00746148	0.00746148	1	0	1
BCL9_MAX	0.0045381	0.000642592	0.00843361	2	1	1
BCL9_chr1_147620166_T	-0.0093931	-0.0254679	-0.000225845	3	1	2
BCO1_MAX_homo	0.0897975	0.0370198	0.27335	7	3	4
BCO1_chr16_81268089_T_homo	-0.0353282	-0.0353282	-0.0353282	1	0	1
BCO1_chr16_81280891_T	-0.18065	-0.18065	-0.18065	1	0	1
BCORL1_chrX_130013397_A	4.13146e-05	4.13146e-05	4.13146e-05	1	1	0
BDKRB2_MAX	0.0296342	0.00547975	0.0537887	2	0	2
BDKRB2_chr14_96237147_T	-0.085276	-0.10765	-0.062902	2	0	2
BDNF_chr11_27658369_T	-0.184406	-0.184406	-0.184406	1	0	1
BHLHE22_chr8_64580872_G_chr8_64581463_GCA	0.0389434	0.0063366	0.0885692	3	0	3
BHMT_MAX	0.0741359	0.0504702	0.0888653	3	3	0
BHMT_chr5_79126136_A	-0.0405513	-0.0447376	-0.0365631	3	3	0
BICC1_MAX_homo	0.0818927	0.0645301	0.0992552	2	2	0
BICC1_chr10_58828793_T_homo	-0.132203	-0.247548	-0.0168581	2	2	0
BICDL2_MAX_homo	0.0992458	0.0167957	0.198568	11	11	0
BICDL2_chr16_3029684_C_chr16_3035334_C_homo	-0.0322726	-0.0322726	-0.0322726	1	1	0
BICRA_MAX	-0.0584312	-0.133308	-0.0116808	10	0	10
BICRA_MAX_homo	-0.0895946	-0.0895946	-0.0895946	1	0	1
BIRC6_MAX	-0.0436196	-0.0436196	-0.0436196	1	1	0
BIRC6_chr2_32488639_A	0.00843967	0.00843967	0.00843967	1	1	0
BIRC7_MAX	-0.000472895	-0.000551571	-0.000394219	2	0	2
BIRC7_chr20_63239375_C	0.070129	0.070129	0.070129	1	0	1
BMP15_MAX	-0.0334975	-0.0501012	-0.0168939	2	2	0
BMP15_chrX_50911091_G	0.316775	0.316775	0.316775	1	1	0
BMS1_chr10_42823749_A	0.121164	0.0217785	0.219487	4	0	4
BNIP5_MAX_homo	0.0312403	0.0312403	0.0312403	1	1	0
BNIP5_chr6_36319535_G_homo	-0.0619579	-0.0619579	-0.0619579	1	1	0
BOD1L2_MAX_homo	0.0591135	0.0591135	0.0591135	1	0	1
BOD1L2_chr18_57147794_G_homo	-0.0544069	-0.0544069	-0.0544069	1	0	1
BPIFB2_MAX	-0.0446315	-0.142807	-0.000265217	19	8	11
BPIFB2_chr20_33008666_T	0.0484481	0.00043733	0.223741	18	6	12
BPIFB2_chr20_33008666_T_homo	0.0981332	0.0981332	0.0981332	1	0	1
BPIFB4_MAX_homo	0.0490565	0.0172928	0.114488	6	3	3
BPIFB4_chr20_33086040_G_chr20_33088998_C_chr20_33100435_T_chr20_33100454_C	-0.0447875	-0.128118	-0.00562816	5	4	1
BPIFB6_MAX	0.100307	0.100307	0.100307	1	1	0
BPIFB6_chr20_33034277_A_chr20_33039485_G	-0.0708725	-0.397803	-0.00015231	12	12	0
BPIFB6_chr20_33034277_A_chr20_33039485_G_homo	-0.113053	-0.113053	-0.113053	1	0	1
BRCA1_MAX_homo	-0.523189	-0.523189	-0.523189	1	0	1
BRCA2_MAX_homo	0.0900416	0.0595263	0.120557	2	0	2
BRCA2_chr13_32332592_C_homo	-0.146444	-0.211808	-0.0810807	2	0	2
BRD8_MAX	0.00576701	0.00576701	0.00576701	1	1	0
BRD8_chr5_138164976_A	-0.0965892	-0.0965892	-0.0965892	1	1	0
BRI3BP_MAX	-0.0422156	-0.0642359	-0.0201953	2	0	2
BRI3BP_chr12_124993835_CTG	0.146372	0.0221368	0.270607	2	0	2
BRICD5_chr16_2210566_T_homo	0.025586	0.025586	0.025586	1	0	1
BRICD5_chr16_2210611_T	-0.077852	-0.260904	-0.00158889	17	0	17
BRICD5_chr16_2210611_T_homo	-0.404398	-0.404398	-0.404398	1	0	1
BRINP2_MAX	-0.0179056	-0.0226319	-0.0131793	2	0	2
BRINP2_chr1_177278718_G	0.0536689	0.011319	0.0960187	2	0	2
BRSK2_MAX	0.00103843	0.00103843	0.00103843	1	1	0
BRSK2_chr11_1460700_A	-0.0102053	-0.0102053	-0.0102053	1	1	0
BRWD1_chr21_39298534_C	-0.0970869	-0.255091	-0.00151086	5	0	5
BRWD1_chr21_39298534_C_homo	-0.047262	-0.047262	-0.047262	1	0	1
BSN_chr3_49663865_G	-0.0704651	-0.110172	-0.0307583	2	2	0
BSPRY_chr9_113369812_C	0.0710153	0.0710153	0.0710153	1	0	1
BST1_MAX	0.0143819	2.98376e-05	0.0340677	4	0	4
BST1_chr4_15707569_A	-0.0651513	-0.0869413	-0.0264654	4	0	4
BTBD11_MAX_homo	0.031334	0.00651971	0.0729	3	0	3
BTBD11_chr12_107319734_G_chr12_107319919_G_homo	-0.228605	-0.613934	-0.0446933	11	8	3
BTBD16_MAX_homo	-0.022355	-0.022355	-0.022355	1	1	0
BTBD16_chr10_122329521_G	0.068366	0.0222033	0.183536	5	0	5
BTBD16_chr10_122329521_G_homo	0.000392144	0.000392144	0.000392144	1	0	1
BTC_MAX_homo	-0.034193	-0.034193	-0.034193	1	0	1
BTC_chr4_74750631_T	0.0505245	0.0247692	0.0622557	4	0	4
BTK_MAX	-5.40357e-08	-5.40357e-08	-5.40357e-08	1	1	0
BTK_chrX_101390479_C	0.0178493	0.0178493	0.0178493	1	1	0
BTN3A1_MAX	0.039826	0.039826	0.039826	1	0	1
BTN3A2_MAX	0.0258153	2.53227e-05	0.0892717	5	0	5
BTNL10_MAX	-0.0186904	-0.0186904	-0.0186904	1	0	1
BTNL10_chr1_228511776_T	0.00336526	0.00336526	0.00336526	1	0	1
BUB1B-PAK6;PAK6_MAX	0.177719	0.00385162	0.526607	19	2	17
BUB1B_chr15_40185630_G	-0.00702639	-0.00702639	-0.00702639	1	1	0
C10orf53_chr10_49708496_T	0.0936838	0.0936838	0.0936838	1	0	1
C10orf62_MAX_homo	0.10025	0.10025	0.10025	1	0	1
C10orf62_chr10_97590260_C_homo	-0.156961	-0.156961	-0.156961	1	0	1
C10orf71_MAX_homo	0.0125991	0.0125991	0.0125991	1	1	0
C10orf71_chr10_49326554_A	-0.0322169	-0.0334887	-0.030675	3	3	0
C11orf16_MAX	-0.026606	-0.032589	-0.020623	2	0	2
C11orf1_MAX	-0.0296858	-0.0626554	-0.00195784	9	0	9
C11orf1_chr11_111883850_C	0.0192822	0.000307286	0.0542401	9	0	9
C11orf21_MAX	-0.0606615	-0.128558	-0.0193947	3	1	2
C11orf24_MAX_homo	-0.22309	-0.389104	-0.0151993	5	3	2
C11orf80_MAX	0.0522122	0.000386243	0.129599	7	0	7
C11orf97_MAX	-0.0642142	-0.148811	-0.016152	3	3	0
C11orf97_chr11_94512574_A_chr11_94528089_C	-0.0409529	-0.101175	-0.00339739	3	0	3
C12orf29_MAX_homo	-0.00113464	-0.00113464	-0.00113464	1	0	1
C12orf29_chr12_88046899_G_homo	0.0681182	0.0184264	0.148717	3	0	3
C12orf42_MAX	0.0259876	0.00147094	0.0505042	2	2	0
C12orf42_MAX_homo	-0.0891061	-0.0891061	-0.0891061	1	1	0
C12orf54_MAX_homo	0.153636	0.153636	0.153636	1	0	1
C12orf56_MAX_homo	-0.0902794	-0.204617	-0.000856673	7	7	0
C12orf80_MAX	-0.0582078	-0.110709	-0.00957755	3	0	3
C12orf80_chr12_52208229_C	0.0868158	0.0184251	0.211659	3	0	3
C14orf39_MAX	-0.00383656	-0.00383656	-0.00383656	1	1	0
C14orf39_chr14_60437039_A_chr14_60466034_A	0.0915264	0.0313922	0.162599	10	10	0
C14orf93_MAX	-0.00275197	-0.00275197	-0.00275197	1	0	1
C15orf40_chr15_83011535_A_homo	0.0238052	0.0238052	0.0238052	1	1	0
C16orf71_MAX	0.178453	0.0438266	0.292035	3	0	3
C16orf71_MAX_homo	-0.137007	-0.137007	-0.137007	1	1	0
C16orf71_chr16_4744872_C_chr16_4746392_A_chr16_4747456_C	-0.0724895	-0.0761597	-0.0669119	3	2	1
C16orf89_chr16_5044705_G_homo	-0.00613799	-0.00613799	-0.00613799	1	0	1
C16orf89_chr16_5047946_G	0.0411837	0.00284929	0.0666312	3	0	3
C17orf50_MAX	-0.00185879	-0.00185879	-0.00185879	1	0	1
C17orf50_chr17_35764059_G	0.00444541	0.00444541	0.00444541	1	0	1
C17orf53_MAX	-0.0458305	-0.0672578	-0.0201811	5	0	5
C17orf53_chr17_44148179_C	0.0268817	0.00273763	0.074505	6	0	6
C17orf77;CD300LD_chr17_74592187_A_homo	0.0847604	0.0133479	0.156173	2	0	2
C17orf80_chr17_73236548_T_chr17_73236668_T_chr17_73236742_G_chr17_73242294_G	-0.0644415	-0.0971785	-0.0317045	2	0	2
C18orf21_MAX	-0.0375181	-0.0878735	-0.00483037	11	4	7
C18orf21_chr18_35977503_G	0.0584104	0.000182943	0.133211	11	6	5
C18orf63_MAX	0.00362788	0.00362788	0.00362788	1	0	1
C18orf63_chr18_74353910_A	-0.0105891	-0.0105891	-0.0105891	1	0	1
C19orf33_MAX	0.181767	0.0493079	0.324	3	0	3
C1GALT1C1_MAX	0.0810545	0.0810545	0.0810545	1	1	0
C1GALT1C1_chrX_120626774_T	-0.0494831	-0.0494831	-0.0494831	1	1	0
C1QTNF6_MAX_homo	-0.209599	-0.449935	-0.0798068	5	0	5
C1QTNF6_chr22_37185445_A	0.2017	0.0973161	0.283234	4	0	4
C1QTNF9_MAX	-0.0568558	-0.193694	-0.0113695	7	7	0
C1RL_MAX_homo	-0.23481	-0.297974	-0.13404	3	0	3
C1orf105_MAX	-0.0912402	-0.0912402	-0.0912402	1	0	1
C1orf109_MAX	0.110249	0.000819511	0.322052	38	37	1
C1orf109_chr1_37683404_A	-0.255941	-0.546331	-0.0656144	10	0	10
C1orf127_MAX	-0.0334974	-0.0334974	-0.0334974	1	1	0
C1orf162_MAX	0.0432273	0.0222018	0.0796813	11	4	7
C1orf162_chr1_111476035_A	-0.0571479	-0.101957	-0.00227849	10	3	7
C1orf167_chr1_11766573_C_chr1_11768181_G_chr1_11768262_G_chr1_11771558_C_chr1_11772232_A_chr1_11776571_T_chr1_11776625_C_chr1_11778791_G_chr1_11779909_G_chr1_11779915_A	-0.102684	-0.12089	-0.0844779	2	1	1
C1orf195_chr1_15168614_G	0.126635	0.0971311	0.156139	2	2	0
C1orf229_MAX_homo	0.0752733	0.0723841	0.0781624	2	0	2
C1orf229_chr1_247111597_G_homo	-0.133119	-0.1642	-0.102038	2	0	2
C1orf68_MAX_homo	-0.296427	-0.380992	-0.211861	2	0	2
C20orf194_MAX	0.0174958	0.00112458	0.033867	2	1	1
C20orf194_chr20_3304493_T	-0.0342989	-0.0502408	-0.018357	2	1	1
C20orf96_MAX	0.0501148	0.000368819	0.0802952	3	0	3
C20orf96_chr20_276086_T	-0.0171199	-0.0372289	-0.00108195	4	0	4
C21orf91_MAX_homo	0.0843154	0.0722696	0.0963611	2	2	0
C2CD2L_MAX	-0.00333654	-0.00442295	-0.00225013	2	0	2
C2CD2L_chr11_119112724_T	0.153958	0.0303873	0.277528	2	0	2
C2CD3_MAX_homo	0.179249	0.179249	0.179249	1	0	1
C2orf16_MAX_homo	-0.109857	-0.313498	-0.00859329	25	25	0
C2orf16_chr2_27578536_G_chr2_27578551_A_chr2_27578626_C_chr2_27578892_G_chr2_27581565_T	-0.105333	-0.337193	-0.00543371	23	22	1
C2orf16_chr2_27578536_G_chr2_27578551_A_chr2_27578626_C_chr2_27578892_G_homo	0.0400656	0.0400656	0.0400656	1	0	1
C2orf69_MAX	0.0202355	0.00856648	0.0319045	2	0	2
C2orf69_chr2_199911630_G	-0.0648655	-0.0960004	-0.0337305	2	0	2
C2orf72_MAX_homo	-0.0274552	-0.0274552	-0.0274552	1	1	0
C2orf72_chr2_231037756_G_homo	0.525326	0.525326	0.525326	1	1	0
C2orf73_MAX_homo	0.00182095	0.00182095	0.00182095	1	1	0
C2orf73_chr2_54334875_A_homo	-0.0219519	-0.0219519	-0.0219519	1	0	1
C2orf73_chr2_54360459_C	0.0620185	0.0620185	0.0620185	1	0	1
C2orf74_MAX	0.0891532	0.0580231	0.120283	2	0	2
C2orf74_chr2_61162602_G	-0.0377842	-0.0468331	-0.0287353	2	0	2
C2orf83_chr2_227611424_T	-0.0197191	-0.0258613	-0.0108679	4	3	1
C2orf88_MAX	-0.0559581	-0.0766209	-0.0352953	2	0	2
C2orf88_chr2_190200027_T	0.0276659	0.0276659	0.0276659	1	0	1
C3orf20_MAX_homo	-0.0791291	-0.12308	-0.0351781	2	1	1
C3orf49_MAX	-0.0154164	-0.0154164	-0.0154164	1	1	0
C3orf49_chr3_63831754_C	0.0535393	0.0535393	0.0535393	1	1	0
C4orf17_MAX	0.101172	0.101172	0.101172	1	0	1
C4orf33_MAX	0.298186	0.298186	0.298186	1	0	1
C4orf33_chr4_129109497_A	-0.147664	-0.226027	-0.0611114	3	0	3
C4orf36_MAX	0.0058494	0.0058494	0.0058494	1	0	1
C4orf50_chr4_5973811_A_chr4_5988383_A_chr4_5988612_A_chr4_5989657_T_chr4_5989749_A	0.00307422	0.00307422	0.00307422	1	0	1
C4orf50_chr4_5989657_T_homo	-0.0126496	-0.0154272	-0.00987198	2	0	2
C4orf51_MAX	0.0517861	0.0182795	0.0707449	4	0	4
C4orf51_chr4_145732468_A	-0.104064	-0.156212	-0.0396539	4	0	4
C5_MAX_homo	-0.0539613	-0.176999	-6.0597e-05	14	13	1
C5orf22_MAX	-0.0474953	-0.0949899	-6.85046e-07	2	0	2
C5orf22_chr5_31538585_C	0.0592699	0.00441864	0.114121	2	0	2
C5orf46_MAX	-0.0849614	-0.306773	-0.0223208	15	14	1
C5orf52_chr5_157675177_G_homo	0.24561	0.24561	0.24561	1	0	1
C6_MAX	-0.051838	-0.126881	-0.0134033	9	4	5
C6_chr5_41199857_G	0.0410159	0.00147449	0.0973458	8	3	5
C6orf118_chr6_165300472_C_homo	0.389077	0.0969729	0.556794	3	0	3
C6orf132_chr6_42106368_G_homo	-0.140184	-0.228296	-0.00634716	3	0	3
C6orf201_chr6_4087700_C_chr6_4122015_A	0.0238222	0.0238222	0.0238222	1	0	1
C7orf31_chr7_25155046_G_chr7_25155134_C	0.0633015	0.0633015	0.0633015	1	1	0
C7orf57_MAX_homo	0.23419	0.143215	0.325166	2	0	2
C7orf57_chr7_48041498_T	-0.0871977	-0.0871977	-0.0871977	1	0	1
C7orf57_chr7_48041498_T_homo	-0.0332371	-0.0332371	-0.0332371	1	0	1
C8A_MAX_homo	-0.0728721	-0.0728721	-0.0728721	1	0	1
C8A_chr1_56875054_A	-0.0483887	-0.289724	-0.000698895	26	25	1
C8orf34_MAX	0.0158591	0.0158591	0.0158591	1	0	1
C8orf34_chr8_68787521_A	-0.0643501	-0.0643501	-0.0643501	1	0	1
C8orf89_MAX	-0.00987539	-0.00987539	-0.00987539	1	0	1
C8orf89_chr8_73257102_C	0.0126837	0.0126837	0.0126837	1	0	1
C9orf131_chr9_35043294_G	-0.114385	-0.114385	-0.114385	1	0	1
C9orf43_MAX	0.0197353	0.00958542	0.0455859	5	2	3
C9orf43_chr9_113428964_A	-0.295403	-0.295403	-0.295403	1	0	1
C9orf50_MAX	0.0266881	0.0226686	0.0307076	2	0	2
C9orf50_chr9_129613153_T_chr9_129615621_T	-0.150475	-0.293049	-0.0104636	8	0	8
C9orf72_MAX	-0.0338529	-0.0916856	-0.00609089	4	0	4
C9orf72_chr9_27561630_C	0.061337	0.0123614	0.130873	3	0	3
CA6_MAX_homo	0.108148	0.0588908	0.157405	2	2	0
CA6_chr1_8949347_T	-0.0363624	-0.0363624	-0.0363624	1	0	1
CA9_chr9_35674056_A	0.0654639	0.00639941	0.110394	4	0	4
CACNA1B_MAX	-0.0411465	-0.095503	-0.00160784	4	4	0
CACNA1B_chr9_138023327_T_chr9_138023719_-	0.119635	0.0505851	0.305334	7	2	5
CACNA1E_chr1_181790521_A_homo	0.0208811	0.0208811	0.0208811	1	0	1
CACNA1S_chr1_201083182_T	-0.0223788	-0.0223788	-0.0223788	1	0	1
CACTIN_chr19_3613348_G	-0.0451754	-0.0574694	-0.0328813	2	2	0
CAGE1_chr6_7329184_T	-0.00408134	-0.00408134	-0.00408134	1	1	0
CALCOCO1_MAX	0.0438197	0.00614298	0.100108	3	3	0
CALCOCO1_chr12_53715875_T	-0.112848	-0.170604	-0.0800598	3	3	0
CALHM3_MAX_homo	0.0415176	0.0415176	0.0415176	1	0	1
CALHM3_chr10_103473353_C_homo	-0.215186	-0.215186	-0.215186	1	0	1
CALHM6_MAX_homo	0.087212	0.0325111	0.16161	3	3	0
CALML5_MAX_homo	0.0668729	0.0528341	0.0809117	2	0	2
CALML5_chr10_5499218_C_chr10_5499267_C	-0.0291187	-0.0372742	-0.0184912	3	0	3
CAMK2G_MAX	0.0305515	0.000180747	0.094192	19	2	17
CAMK2G_chr10_73816725_C	-0.119948	-0.420583	-0.00112268	16	1	15
CAMKK1_chr17_3872554_C_homo	0.165182	0.165182	0.165182	1	0	1
CAMTA1_MAX	-0.0850637	-0.275562	-0.00475578	42	36	6
CAMTA2_MAX	-0.0489195	-0.0489195	-0.0489195	1	0	1
CAND2_chr3_12807323_T_chr3_12815357_A_chr3_12815994_C_chr3_12816529_T_chr3_12817505_A_chr3_12833944_G	0.0864113	0.0290401	0.133051	3	1	2
CAPN12_MAX	-0.0193591	-0.0193591	-0.0193591	1	0	1
CAPN12_chr19_38737604_C	0.033474	0.00786052	0.065744	4	3	1
CAPN13_chr2_30753095_T_chr2_30758074_C	0.0654705	0.0519361	0.079005	2	0	2
CAPN8_MAX_homo	0.0143256	0.0143256	0.0143256	1	0	1
CAPRIN2_chr12_30728875_T_homo	-0.0308031	-0.0308031	-0.0308031	1	0	1
CAPRIN2_chr12_30735067_C	0.0671309	0.0593665	0.0817702	3	2	1
CAPSL_MAX_homo	0.0202102	0.000796033	0.0309079	3	0	3
CAPSL_chr5_35910427_T_homo	-0.0182193	-0.0282765	-0.00816202	2	0	2
CARD10_MAX	0.0639766	0.00811554	0.0965056	4	0	4
CARD10_chr22_37510255_T	-0.0271611	-0.0271611	-0.0271611	1	0	1
CARD14_MAX_homo	0.14779	0.00427622	0.291303	2	2	0
CARD6_MAX	-0.0173793	-0.0173793	-0.0173793	1	0	1
CARD8_MAX_homo	0.00330144	0.00330144	0.00330144	1	0	1
CARMIL1_MAX	0.0764598	0.0143789	0.160991	4	0	4
CARMIL1_chr6_25426540_A	-0.00978529	-0.00978529	-0.00978529	1	0	1
CARMIL3_MAX	-0.241529	-0.448204	-0.0222194	7	0	7
CARMIL3_chr14_24064330_A	0.0743024	0.00177403	0.201055	17	0	17
CARMIL3_chr14_24064330_A_homo	0.0705628	0.0705628	0.0705628	1	1	0
CARS2_MAX	0.00454856	0.00454856	0.00454856	1	0	1
CARS2_chr13_110641568_G	-0.0465849	-0.05243	-0.0407397	2	0	2
CASP10_MAX_homo	-0.125852	-0.125852	-0.125852	1	0	1
CASP2_MAX	0.0133891	0.0133891	0.0133891	1	0	1
CASP5_MAX_homo	0.028212	0.0170301	0.0393939	2	1	1
CASP5_chr11_104998981_C_homo	-0.0141561	-0.0141561	-0.0141561	1	0	1
CASP7_MAX_homo	0.133975	0.117804	0.150145	2	0	2
CASP7_chr10_113679771_C_chr10_113679810_C_chr10_113729393_G_chr10_113729408_A	0.00664174	0.00664174	0.00664174	1	0	1
CASP8_chr2_201258272_A	0.0997477	0.0155073	0.19982	8	5	3
CASP9_chr1_15506048_T_chr1_15524118_G_homo	-0.0811099	-0.160189	-0.00203042	2	1	1
CASQ2_MAX	-0.0223121	-0.0651195	-0.00590221	10	2	8
CASQ2_chr1_115768346_C	0.0303666	0.000410862	0.0772126	10	0	10
CATSPER1_MAX_homo	-0.0076518	-0.0132979	-0.00361446	3	0	3
CATSPER1_chr11_66025983_T_homo	0.380193	0.0873709	0.56663	3	0	3
CATSPER4_MAX	0.0940172	0.0940172	0.0940172	1	0	1
CATSPERD_chr19_5778506_T	0.0329781	0.0329781	0.0329781	1	1	0
CATSPERZ_MAX	0.00866492	0.00114556	0.013441	3	0	3
CATSPERZ_chr11_64300838_T	-0.0971909	-0.134868	-0.0274051	3	0	3
CBARP_chr19_1231143_C_homo	-0.0106285	-0.0180782	-0.00317883	2	2	0
CBLL2_MAX	0.073753	0.000332987	0.147173	2	2	0
CBLL2_chrX_22273489_A	-0.313748	-0.575448	-0.0520477	2	2	0
CBR3_MAX_homo	-0.172954	-0.172954	-0.172954	1	0	1
CC2D1A_MAX	-0.0061669	-0.0061669	-0.0061669	1	0	1
CCDC102B_MAX	0.0631507	0.0631507	0.0631507	1	0	1
CCDC102B_MAX_homo	0.121616	0.121616	0.121616	1	1	0
CCDC102B_chr18_68846378_G_homo	-0.0270457	-0.0270457	-0.0270457	1	0	1
CCDC107_MAX	-0.0246282	-0.0324673	-0.016789	2	0	2
CCDC110_MAX	0.125276	0.0020496	0.382052	11	0	11
CCDC114_MAX	-0.0896993	-0.113618	-0.0751938	3	0	3
CCDC116_MAX	-0.0463707	-0.0463707	-0.0463707	1	0	1
CCDC116_MAX_homo	-0.397545	-0.397545	-0.397545	1	0	1
CCDC116_chr22_21634235_T_chr22_21634313_T_chr22_21636783_C	0.069523	0.069523	0.069523	1	0	1
CCDC138_chr2_108791752_A	-0.0484438	-0.0484438	-0.0484438	1	0	1
CCDC13_chr3_42758273_A	0.0227556	0.0175093	0.0280018	2	0	2
CCDC141_chr2_178868118_A_chr2_178905448_A	-0.177927	-0.177993	-0.177861	2	0	2
CCDC149_chr4_24895036_T	0.0378624	0.0378624	0.0378624	1	1	0
CCDC14_MAX_homo	-0.0611631	-0.101502	-0.0188323	5	5	0
CCDC14_chr3_123947055_T_homo	0.0585925	0.010423	0.142403	11	11	0
CCDC155_MAX	-0.0449153	-0.0483672	-0.0414634	2	1	1
CCDC155_chr19_49395819_G	0.00535587	0.00535587	0.00535587	1	1	0
CCDC168_MAX_homo	0.102273	0.0137915	0.273427	39	39	0
CCDC169-SOHLH2;SOHLH2_MAX	0.0296804	0.00578151	0.0898547	9	5	4
CCDC169-SOHLH2;SOHLH2_chr13_36170773_T	-0.0586795	-0.115058	-0.007143	10	6	4
CCDC169;CCDC169-SOHLH2_MAX	0.000670958	0.000670958	0.000670958	1	0	1
CCDC169;CCDC169-SOHLH2_chr13_36254100_C	-0.0124415	-0.0124415	-0.0124415	1	0	1
CCDC169_MAX_homo	0.098411	0.0747155	0.122107	2	0	2
CCDC169_chr13_36227278_T_homo	-0.0479133	-0.0533495	-0.042477	2	0	2
CCDC170_chr6_151618046_G_homo	0.0808908	0.0808908	0.0808908	1	0	1
CCDC175_MAX	-0.045024	-0.0469968	-0.0430512	2	0	2
CCDC175_chr14_59521606_T_chr14_59538126_C	0.0713178	0.0293194	0.110674	4	0	4
CCDC179_MAX	0.0247903	0.00330362	0.0592054	3	2	1
CCDC179_MAX_homo	0.0503719	0.0503719	0.0503719	1	0	1
CCDC179_chr11_22859456_T	-0.0204537	-0.05404	-0.00275312	4	2	2
CCDC179_chr11_22859456_T_homo	-0.049666	-0.049666	-0.049666	1	0	1
CCDC180_MAX_homo	0.0263528	0.0263528	0.0263528	1	0	1
CCDC180_chr9_97330686_GAGGAG_chr9_97343500_G	0.0613178	0.0129569	0.113153	6	0	6
CCDC181_chr1_169421916_A	0.0643035	0.0643035	0.0643035	1	0	1
CCDC184_MAX	-0.0523447	-0.0523447	-0.0523447	1	0	1
CCDC184_chr12_48184542_A	0.0213128	0.0213128	0.0213128	1	0	1
CCDC185_MAX	0.00816536	0.00816536	0.00816536	1	0	1
CCDC185_chr1_223394461_A	-0.0161863	-0.0161863	-0.0161863	1	0	1
CCDC18_MAX	0.0394905	0.0394905	0.0394905	1	0	1
CCDC198_MAX	-0.0425299	-0.100818	-0.00582927	3	3	0
CCDC198_chr14_57481662_T	0.0743904	0.0732636	0.0755172	2	2	0
CCDC27_MAX_homo	0.0244504	0.0244504	0.0244504	1	1	0
CCDC33_MAX	0.0317337	0.0317337	0.0317337	1	0	1
CCDC33_chr15_74330337_G	-0.120106	-0.120106	-0.120106	1	0	1
CCDC38_chr12_95898392_G_chr12_95918908_A	-0.00879552	-0.00879552	-0.00879552	1	1	0
CCDC40_MAX	0.0476808	0.00428617	0.13587	7	0	7
CCDC50_MAX	0.0971483	0.00895413	0.19494	3	3	0
CCDC50_MAX_homo	0.134096	0.134096	0.134096	1	0	1
CCDC50_chr3_191375386_A_chr3_191375521_G_chr3_191380177_C_homo	-0.161321	-0.311381	-0.0112596	2	2	0
CCDC60_MAX	-0.0974189	-0.0974189	-0.0974189	1	1	0
CCDC60_chr12_119479095_G	0.0718827	0.0250259	0.140384	3	3	0
CCDC61_MAX	0.0644228	0.0137706	0.199123	7	4	3
CCDC61_chr19_46016768_A	-0.0339402	-0.0454081	-0.0224723	2	0	2
CCDC65_MAX	-0.0930212	-0.0930212	-0.0930212	1	1	0
CCDC65_chr12_48914501_G_chr12_48921211_G	-0.0415521	-0.0592286	-0.0238756	2	0	2
CCDC65_chr12_48914501_G_chr12_48921211_G_homo	-0.244684	-0.377136	-0.112231	2	0	2
CCDC71_MAX	0.114536	0.00743188	0.316224	15	0	15
CCDC71_chr3_49163194_A_chr3_49163259_T	-0.0648028	-0.154478	-0.00348598	14	0	14
CCDC74B_MAX	-0.00025	-0.00025	-0.00025	1	0	1
CCDC74B_chr2_130139661_T	0.00518451	0.00518451	0.00518451	1	0	1
CCDC77_chr12_438517_C	-0.0746935	-0.0746935	-0.0746935	1	0	1
CCDC7_MAX_homo	0.0981656	0.00192952	0.288352	18	18	0
CCDC7_chr10_32518506_T	-0.00241227	-0.00241227	-0.00241227	1	0	1
CCDC7_chr10_32848623_C_homo	-0.208984	-0.53906	-0.0426812	3	3	0
CCDC81_MAX	0.0108929	0.0108929	0.0108929	1	0	1
CCDC81_chr11_86412514_G	-0.00187666	-0.00187666	-0.00187666	1	0	1
CCDC82_MAX	-0.0533006	-0.0533006	-0.0533006	1	0	1
CCDC82_chr11_96383280_C	0.000112064	0.000112064	0.000112064	1	0	1
CCDC83_chr11_85919368_T	-0.0102168	-0.0102168	-0.0102168	1	1	0
CCDC85A_MAX	0.0929335	0.0929335	0.0929335	1	1	0
CCDC85A_chr2_56184682_C	-0.203528	-0.252772	-0.154283	2	0	2
CCDC8_MAX	-0.0342005	-0.201527	-0.00220593	15	0	15
CCDC8_chr19_46411664_A	0.127016	0.00243021	0.438266	15	0	15
CCDC91_MAX_homo	-0.0527436	-0.0527436	-0.0527436	1	0	1
CCDC96_MAX_homo	0.0484123	0.0044369	0.135028	4	4	0
CCDC96_chr4_7042653_C_homo	-0.185623	-0.483311	-0.00460646	3	3	0
CCDC9_MAX	-0.0385807	-0.0930271	-0.00638212	3	0	3
CCDC9_chr19_47264871_C_chr19_47271515_C	0.0982271	0.0982271	0.0982271	1	0	1
CCL25_MAX	-0.142106	-0.338076	0.0343596	4	3	1
CCN3_chr8_119416784_A	-0.0737032	-0.134385	-0.0245276	3	1	2
CCN6_MAX	0.0318597	0.000359495	0.101943	8	0	8
CCN6_chr6_112061110_T	-0.0373755	-0.0985155	-1.29475e-05	8	0	8
CCP110_MAX	-0.08968	-0.111329	-0.0680306	2	2	0
CCRL2_chr3_46408579_A	0.0493832	0.00310604	0.117177	6	0	6
CCT6B_chr17_34942629_G_homo	-0.716002	-0.716002	-0.716002	1	0	1
CD109_MAX_homo	-0.0354256	-0.0702055	-0.000645695	2	2	0
CD109_chr6_73783709_A_chr6_73787286_G_chr6_73787429_A_chr6_73812224_T	-0.047972	-0.0606304	-0.0302463	3	0	3
CD19_MAX	-0.0347569	-0.0515901	-0.00135036	3	3	0
CD19_chr16_28933075_C	-0.0972897	-0.172321	-0.0222582	2	0	2
CD200R1_chr3_112923721_C_chr3_112928985_A_chr3_112929280_T_chr3_112929375_T_homo	0.0439538	0.0439538	0.0439538	1	0	1
CD200_MAX_homo	-0.00223563	-0.00223563	-0.00223563	1	0	1
CD200_chr3_112340921_C_chr3_112345003_A	0.00979609	0.00979609	0.00979609	1	0	1
CD207_MAX_homo	-0.0878052	-0.134493	-0.0438715	3	0	3
CD226_MAX	-0.117363	-0.117363	-0.117363	1	1	0
CD22_MAX	0.0102665	0.0102665	0.0102665	1	0	1
CD22_chr19_35345627_A	-0.0474844	-0.0474844	-0.0474844	1	0	1
CD276_chr15_73702465_T_chr15_73702506_A_chr15_73703725_A_chr15_73703760_A	-0.153151	-0.298244	-0.00805731	2	0	2
CD300LF_MAX	0.0874452	0.00635818	0.201849	6	1	5
CD300LG_MAX	0.00577208	0.00577208	0.00577208	1	0	1
CD300LG_chr17_43854007_G	-0.0365814	-0.0365814	-0.0365814	1	0	1
CD33_chr19_51225385_G	-0.133779	-0.133779	-0.133779	1	0	1
CD3EAP_MAX	0.101871	0.0278837	0.297751	4	0	4
CD3G_MAX	-0.0437955	-0.0750125	-0.00697885	3	0	3
CD3G_chr11_118350635_T	0.110112	0.0953398	0.119003	3	0	3
CD48_MAX	-0.137695	-0.421212	-0.0101259	7	0	7
CD48_chr1_160684968_G	0.140819	0.140819	0.140819	1	0	1
CD52_MAX	0.100708	0.0172003	0.201766	9	0	9
CD52_chr1_26320235_A_chr1_26320239_A	-0.0807225	-0.161265	-0.0422678	4	0	4
CD5_MAX_homo	-0.0451677	-0.098078	-0.000599953	5	5	0
CD6_MAX_homo	0.101127	0.00508853	0.281368	4	1	3
CD86_MAX	0.0332075	0.00467714	0.0617378	2	0	2
CD93_MAX	0.0500677	0.0141198	0.0759298	5	0	5
CD93_chr20_23084572_G	-0.0626698	-0.10594	-0.00242377	5	0	5
CD99_MAX_homo	0.0252662	0.0252662	0.0252662	1	0	1
CDC20B_MAX	0.0871411	0.0166472	0.125894	3	3	0
CDC42BPG_MAX	0.0415621	0.00154074	0.136053	15	4	11
CDC42BPG_chr11_64830034_T	-0.0381951	-0.121286	-7.17155e-05	16	5	11
CDCP1_chr3_45093330_T	0.0898555	0.033909	0.145802	2	0	2
CDH12_MAX	0.0224175	0.00233767	0.0996015	6	0	6
CDH12_chr5_22078475_T	-0.022123	-0.0448899	-0.00218339	6	0	6
CDH15_MAX	0.105671	0.105671	0.105671	1	1	0
CDH17_chr8_94130944_T	-0.0778277	-0.0778277	-0.0778277	1	1	0
CDH20_MAX	-0.00691838	-0.00691838	-0.00691838	1	0	1
CDH20_chr18_61507526_A	0.00241901	0.00241901	0.00241901	1	0	1
CDH3_chr16_68687630_C	0.0719611	0.0719611	0.0719611	1	0	1
CDH3_chr16_68687630_C_homo	0.0207309	0.0207309	0.0207309	1	0	1
CDH3_chr16_68698146_C_homo	-0.0975653	-0.113175	-0.081956	2	0	2
CDH5_MAX	0.0522818	0.00946851	0.243041	9	9	0
CDH5_chr16_66398478_C	-0.124609	-0.304199	-0.0104963	7	0	7
CDH5_chr16_66398520_T_homo	0.180357	0.103487	0.257228	2	0	2
CDH9_chr5_26988221_G_chr5_26988317_T_homo	-0.0331541	-0.0582094	-0.00809875	2	1	1
CDHR2_chr5_176590454_T	0.00515106	0.00515106	0.00515106	1	0	1
CDHR3_chr7_105974960_A_chr7_105974980_C	0.0209808	0.0209808	0.0209808	1	0	1
CDHR4_MAX	-0.00237631	-0.00472206	-3.72107e-05	3	0	3
CDHR4_chr3_49795355_A	0.0212274	0.00384707	0.0373853	3	0	3
CDK5RAP2_MAX	-0.000596417	-0.000596417	-0.000596417	1	1	0
CDKL1_MAX	0.0419115	0.0254905	0.0583325	2	0	2
CDKL1_MAX_homo	0.0305725	0.0305725	0.0305725	1	0	1
CDKL1_chr14_50330163_C_chr14_50332408_G	-0.180069	-0.271354	-0.0887836	2	0	2
CDKN1A_MAX	-0.0205445	-0.0205445	-0.0205445	1	0	1
CDKN1A_chr6_36677919_G	0.0715477	0.00147354	0.211804	12	2	10
CDKN1B_MAX_homo	0.052743	0.0157676	0.0897183	2	0	2
CDKN1B_chr12_12718165_G_homo	-0.0613067	-0.108629	-0.0139842	2	0	2
CDKN2AIP_chr4_183446406_CTG	0.003711	0.003711	0.003711	1	0	1
CDON_chr11_125961075_A_chr11_126001820_A_chr11_126021374_C	-0.0221443	-0.0221443	-0.0221443	1	0	1
CDON_chr11_126021374_C_homo	-0.0320088	-0.0320088	-0.0320088	1	1	0
CDT1_MAX_homo	0.029511	0.029511	0.029511	1	0	1
CDT1_chr16_88805821_G_homo	-0.00213918	-0.00213918	-0.00213918	1	0	1
CDX1_MAX_homo	0.0104627	0.00323736	0.0176881	2	0	2
CDX1_chr5_150167265_C_homo	-0.0417965	-0.0417965	-0.0417965	1	0	1
CDYL_MAX_homo	-0.0933375	-0.098455	-0.08822	2	0	2
CDYL_chr6_4715782_G_chr6_4715803_C_chr6_4734801_C_chr6_4734837_G	0.0810336	0.0582019	0.103865	2	1	1
CEACAM20_MAX	-0.0157821	-0.0281875	-0.00337672	2	2	0
CEBPZ_chr2_37228889_C	-0.0186479	-0.0276691	-0.00962674	2	0	2
CECR2_MAX	-0.0350345	-0.0350345	-0.0350345	1	1	0
CELA2B_MAX	-0.016361	-0.0204993	-0.0122226	2	2	0
CELA2B_chr1_15482272_A_chr1_15482377_A	0.00627375	0.00519745	0.00735005	2	2	0
CELSR2_MAX	0.0307407	0.0138717	0.0614987	3	0	3
CEMIP2_MAX	-0.0474917	-0.0474917	-0.0474917	1	0	1
CENPC_MAX	0.0965608	0.000751921	0.471363	25	22	3
CENPC_chr4_67514497_G	-0.066589	-0.189662	-0.0134983	6	2	4
CENPF_MAX_homo	-0.0454684	-0.0454684	-0.0454684	1	0	1
CENPN_MAX	0.0357317	0.00549416	0.0659693	2	0	2
CENPQ_chr6_49492265_G	-0.0306795	-0.0572647	-0.00409428	2	2	0
CENPV_MAX_homo	0.109865	0.109865	0.109865	1	0	1
CENPV_chr17_16353372_CGGAGGCCC_homo	-0.0474476	-0.0474476	-0.0474476	1	0	1
CEP112_chr17_66027506_T_homo	0.096831	0.0130626	0.322057	6	2	4
CEP120_MAX	0.0280032	0.0280032	0.0280032	1	0	1
CEP120_MAX_homo	0.0791712	0.0621929	0.110293	3	0	3
CEP128_MAX	0.111927	0.00430689	0.16274	5	0	5
CEP128_MAX_homo	0.206704	0.206704	0.206704	1	0	1
CEP164_chr11_117395596_G_chr11_117397168_A	-0.0398992	-0.0770635	-0.00273491	2	0	2
CEP192_MAX_homo	-0.0506623	-0.0506623	-0.0506623	1	1	0
CEP44_MAX_homo	0.0580114	0.0580114	0.0580114	1	0	1
CEP44_chr4_174304301_G	-0.0015592	-0.0015592	-0.0015592	1	0	1
CEP44_chr4_174304301_G_homo	-0.0282565	-0.0282565	-0.0282565	1	0	1
CEP55_MAX	-0.00860812	-0.00860812	-0.00860812	1	0	1
CEP55_MAX_homo	-0.258833	-0.258833	-0.258833	1	0	1
CEP63_MAX	-0.0619224	-0.145593	-0.0230142	5	0	5
CEP63_MAX_homo	-0.0654216	-0.0654216	-0.0654216	1	1	0
CEP63_chr3_134559428_T	0.01994	0.00139303	0.0427583	5	0	5
CEP63_chr3_134559428_T_homo	0.0231415	0.0231415	0.0231415	1	1	0
CEP68_chr2_65069664_A	0.0752581	0.0752581	0.0752581	1	0	1
CEP72_chr5_639116_A	0.0258144	0.0258144	0.0258144	1	0	1
CEP83_MAX	0.0986571	0.00258306	0.178557	8	0	8
CEP85L_MAX	0.0793995	0.0291098	0.151433	6	6	0
CEP85L_MAX_homo	0.0711698	0.0247884	0.133639	3	2	1
CEP85L_chr6_118566140_T	-0.0185462	-0.0185462	-0.0185462	1	0	1
CEP85L_chr6_118566140_T_homo	-0.199178	-0.487427	-0.0199035	13	10	3
CEP89_MAX_homo	-0.0663396	-0.126642	-0.00603698	2	0	2
CER1_MAX	0.0476752	0.0476752	0.0476752	1	0	1
CERS2_MAX	0.0545105	0.0545105	0.0545105	1	0	1
CERS2_chr1_150968149_G	-0.0211126	-0.0211126	-0.0211126	1	0	1
CERS5_chr12_50144032_A	-0.117759	-0.16024	-0.0912793	5	0	5
CETN1_MAX	0.0222809	0.0123286	0.0322332	2	0	2
CETN1_chr18_580623_C	-0.0554467	-0.116089	-0.0107222	5	0	5
CFAP221_chr2_119546244_T_chr2_119652040_T	-0.119109	-0.119109	-0.119109	1	0	1
CFAP46_MAX_homo	-0.0537459	-0.0721295	-0.0353623	2	2	0
CFAP52_MAX	-0.103845	-0.103845	-0.103845	1	0	1
CFAP52_chr17_9612460_G	0.0755838	0.0755838	0.0755838	1	0	1
CFAP53_MAX	0.037447	8.37323e-06	0.0748856	2	0	2
CFAP53_chr18_50250874_T	-0.0363993	-0.0707491	-0.015251	3	0	3
CFAP54_MAX_homo	-0.141421	-0.141421	-0.141421	1	0	1
CFAP57_chr1_43183837_G	-0.0643699	-0.186776	-0.00363916	23	22	1
CFAP57_chr1_43183837_G_homo	-0.12123	-0.12123	-0.12123	1	1	0
CFAP61_MAX_homo	0.0670328	0.0670328	0.0670328	1	0	1
CFAP61_chr20_20164128_G_homo	-0.103302	-0.196347	-0.0102571	2	0	2
CFAP65_MAX_homo	-0.20527	-0.362644	-0.0478952	2	0	2
CFAP65_chr2_219027511_A	-0.0167947	-0.0167947	-0.0167947	1	0	1
CFAP65_chr2_219038536_T	0.169881	0.0384172	0.355614	5	0	5
CFAP69_chr7_90282987_G_chr7_90309274_C_chr7_90309366_C	-0.112038	-0.173357	-0.0108271	5	0	5
CFAP74_MAX_homo	0.0857053	0.00483922	0.246989	4	0	4
CFAP74_chr1_1942086_T_homo	-0.0607395	-0.120823	-0.000655763	2	0	2
CFAP77_chr9_132537698_C	-0.18566	-0.327245	-0.0440747	2	0	2
CFAP97_MAX	-0.119849	-0.402695	-0.000394483	6	0	6
CFAP97_MAX_homo	0.0465164	0.0465164	0.0465164	1	1	0
CFAP97_chr4_185170333_A_chr4_185190485_T	0.0741078	0.0741078	0.0741078	1	0	1
CFHR1_MAX	0.0419116	0.000586923	0.163533	37	24	13
CFHR1_MAX_homo	0.0903084	0.00019252	0.256165	45	41	4
CFHR1_chr1_196828114_G	-0.0896051	-0.407729	-0.00190891	46	38	8
CFHR1_chr1_196828114_G_homo	-0.0912967	-0.309856	-9.35341e-05	54	53	1
CFH_chr1_196673103_A	-0.0306352	-0.0734297	-0.00116355	3	0	3
CFH_chr1_196690107_C_homo	0.117897	0.0423894	0.157639	3	0	3
CGA_MAX	-0.0475112	-0.133587	-0.000440124	3	3	0
CGA_chr6_87086515_G	0.0256837	0.0161025	0.0352648	2	2	0
CGNL1_MAX_homo	0.187655	0.107978	0.267332	2	0	2
CHD1L_MAX	-0.0497112	-0.133686	-0.000772617	6	0	6
CHD5_MAX	0.0503725	0.000437633	0.117633	7	0	7
CHD5_chr1_6124032_A	-0.0208316	-0.0600903	-3.49637e-05	7	0	7
CHD9_MAX	-0.135188	-0.135188	-0.135188	1	0	1
CHD9_chr16_53324527_G	0.0849616	0.0088878	0.196348	5	5	0
CHFR_MAX_homo	0.057625	0.057625	0.057625	1	0	1
CHGB_chr20_5922677_A_chr20_5923202_G	-0.0269307	-0.0269307	-0.0269307	1	0	1
CHGB_chr20_5922677_A_chr20_5923202_G_homo	-0.482193	-0.870892	-0.0934946	2	0	2
CHI3L2_chr1_111235703_T	0.32066	0.32066	0.32066	1	0	1
CHIA_chr1_111319219_A_chr1_111319352_T_chr1_111320330_T	-0.111381	-0.303749	-0.0223563	8	0	8
CHID1_MAX_homo	0.0972088	0.0165356	0.177882	2	2	0
CHID1_chr11_870446_A_homo	-0.207467	-0.207467	-0.207467	1	0	1
CHORDC1_MAX	-0.0458184	-0.117241	-0.000475925	7	0	7
CHORDC1_chr11_90202418_G	0.035842	0.00233956	0.0805836	7	0	7
CHPT1_MAX	0.0539615	0.000527048	0.303161	41	8	33
CHPT1_MAX_homo	0.0537621	0.022265	0.0899392	4	0	4
CHPT1_chr12_101714567_C	-0.0597239	-0.24826	-0.000149483	35	10	25
CHPT1_chr12_101714567_C_homo	-0.132795	-0.238713	-0.0159967	5	1	4
CHRAC1_just_medium_al1	0.121915	0.0778355	0.165994	2	0	2
CHRAC1_just_medium_al2	0.865119	0.865119	0.865119	1	0	1
CHRDL2_just_rare_al1	-0.187473	-0.335646	-0.054111	3	0	3
CHRD_ultrarare_al1	-0.101716	-0.195884	-0.00754859	2	0	2
CHRNA2_MAX_homo	-0.0558079	-0.0558079	-0.0558079	1	1	0
CHRNA2_chr8_27467305_C	0.0823203	0.00361442	0.290573	11	0	11
CHRNA2_chr8_27467305_C_chr8_27470994_A	-0.11841	-0.17266	-0.0641604	2	1	1
CHRNA2_chr8_27467305_C_homo	0.406373	0.406373	0.406373	1	0	1
CHRNA3_just_medium_al1	-0.0368374	-0.0581715	-0.0155033	2	0	2
CHRNA9_MAX	0.0656922	0.0267776	0.129545	4	3	1
CHRNB1_MAX	-0.0216613	-0.0216613	-0.0216613	1	0	1
CHRNB1_chr17_7445306_G	0.124405	0.124405	0.124405	1	0	1
CHRNB1_chr17_7445306_G_homo	0.113401	0.113401	0.113401	1	0	1
CHRNB3_just_rare_al1	0.281124	0.0260953	0.606488	9	0	9
CHRNE_ultrarare_al1	-0.0313015	-0.0313015	-0.0313015	1	0	1
CHRNG_ultrarare_al2	-1.37656	-1.37656	-1.37656	1	1	0
CHST13_MAX	0.134775	0.000159558	0.687397	36	36	0
CHST15_chr10_124021237_G_chr10_124021243_C	-0.0904309	-0.0904309	-0.0904309	1	0	1
CHST5_MAX	-0.0417151	-0.0873272	-5.20078e-05	4	0	4
CHST5_chr16_75529432_A	0.0800538	0.0414664	0.119729	4	0	4
CHTF18_MAX	-0.0323204	-0.0323204	-0.0323204	1	0	1
CHTF18_chr16_790378_G	0.134381	0.00727149	0.515056	23	13	10
CHUK_MAX	0.000523159	0.000523159	0.000523159	1	0	1
CHUK_MAX_homo	0.0419353	0.0419353	0.0419353	1	0	1
CHUK_chr10_100218126_C	-0.0233083	-0.0233083	-0.0233083	1	0	1
CIB3_MAX	-0.0349727	-0.086262	-0.00170866	13	4	9
CIB3_chr19_16164844_C	0.0430992	0.00014035	0.0814647	10	2	8
CIITA_MAX	0.0287949	0.0287949	0.0287949	1	0	1
CILP_chr15_65196790_C_chr15_65201874_A	-0.0505657	-0.0505657	-0.0505657	1	1	0
CILP_chr15_65201874_A	0.141502	0.00094962	0.458087	40	33	7
CKAP2L_MAX_homo	-0.109138	-0.109138	-0.109138	1	0	1
CLCA2_MAX_homo	0.483551	0.168289	0.696083	3	0	3
CLCA2_chr1_86434689_G_chr1_86443899_A	-0.0735702	-0.0735702	-0.0735702	1	0	1
CLCN2_MAX_homo	-0.000783253	-0.000783253	-0.000783253	1	0	1
CLCN2_chr3_184353275_G_homo	0.158068	0.0593317	0.256804	2	0	2
CLCNKB_MAX	0.0511866	0.0511866	0.0511866	1	0	1
CLC_MAX	-0.0181791	-0.03602	-0.000338095	2	0	2
CLC_chr19_39735006_G	0.00704605	0.000574202	0.0135179	2	0	2
CLDN16_MAX	0.0100826	0.0014904	0.0201937	5	0	5
CLDN16_chr3_190388283_-_chr3_190388285_C	-0.0256452	-0.081302	-0.0024984	5	0	5
CLDN23_MAX	-0.130888	-0.368675	-0.00693319	10	0	10
CLDN23_chr8_8703026_A_chr8_8703092_T	0.0625046	0.0178328	0.107176	2	0	2
CLEC1B_chr12_9998375_G	0.0679174	0.0101518	0.176759	4	0	4
CLEC4A_MAX_homo	-0.0134284	-0.0134284	-0.0134284	1	0	1
CLEC4A_chr12_8125585_A_homo	0.0519497	0.0123163	0.106362	3	0	3
CLEC4C_MAX	0.0738806	0.0738806	0.0738806	1	1	0
CLEC4C_chr12_7741460_A	-0.0071886	-0.00739455	-0.00698265	2	2	0
CLEC4D_MAX	-0.0830663	-0.193464	-0.0271708	10	0	10
CLEC4D_chr12_8515301_G	0.0777727	0.0005355	0.224113	10	0	10
CLEC4M_MAX	0.0314139	0.000215217	0.0553865	3	0	3
CLEC4M_chr19_7766742_A	-0.0407187	-0.0917194	-0.01203	3	0	3
CLEC4M_chr19_7766742_A_homo	0.15331	0.15331	0.15331	1	0	1
CLHC1_MAX	0.198074	0.198074	0.198074	1	1	0
CLHC1_MAX_homo	-0.0780557	-0.152399	-0.00371258	2	0	2
CLHC1_chr2_55177658_G_chr2_55209798_A	0.0834708	0.0419821	0.137469	3	0	3
CLIC6_MAX	0.0453941	0.0201866	0.10476	9	7	2
CLIC6_chr21_34670164_-_chr21_34670280_G	-0.013625	-0.0165696	-0.0106804	2	0	2
CLPSL1_chr6_35781154_C_homo	0.0136351	0.0136351	0.0136351	1	0	1
CLRN3_MAX	0.0208517	0.0208517	0.0208517	1	0	1
CLTCL1_chr22_19196584_T_homo	-0.0767025	-0.215454	-0.00816073	4	2	2
CLUAP1_MAX	-0.0294168	-0.0806116	-0.000374558	8	7	1
CLUAP1_chr16_3536230_T	0.106224	0.0268666	0.167155	3	3	0
CLYBL_MAX	0.0344155	0.00294053	0.113026	13	13	0
CLYBL_chr13_99866326_A	-0.0365885	-0.147286	-0.00109863	19	19	0
CMPK1_MAX_homo	0.0488336	0.00111167	0.147258	14	14	0
CMPK1_chr1_47333967_C_homo	-0.0548874	-0.134542	-0.00537446	11	11	0
CMSS1_chr3_100167818_A	-0.032244	-0.032244	-0.032244	1	1	0
CNBD2_MAX	-0.044988	-0.0713314	-0.0186446	2	2	0
CNDP2_MAX	0.0386228	0.0156314	0.117167	8	0	8
CNDP2_chr18_74508848_C	-0.0710334	-0.195695	-0.000485302	9	0	9
CNGA2_chrX_151744490_A	0.0108014	0.0108014	0.0108014	1	1	0
CNGB1_chr16_57963056_C	-0.00463114	-0.00463114	-0.00463114	1	0	1
CNGB3_MAX	0.034667	0.034667	0.034667	1	1	0
CNOT1_MAX	0.0516419	0.0516419	0.0516419	1	1	0
CNOT4_MAX	0.0262305	0.00781577	0.0515753	6	2	4
CNOT4_chr7_135398201_C	-0.0651381	-0.0651381	-0.0651381	1	1	0
CNPPD1_chr2_219172944_A_chr2_219173034_A	-0.132081	-0.407683	-0.013259	8	8	0
CNR2_MAX	-0.106562	-0.106562	-0.106562	1	1	0
CNTLN_MAX	0.051866	0.0223092	0.0814228	2	0	2
CNTN5_chr11_99819555_T_chr11_99819697_G	-0.10172	-0.181939	-0.0286477	4	0	4
CNTNAP4_MAX_homo	-0.373663	-0.373663	-0.373663	1	0	1
CNTNAP4_chr16_76553305_G	0.0893639	0.0529703	0.127596	3	0	3
CNTRL_MAX_homo	-0.089379	-0.184682	-0.00169877	7	0	7
CNTRL_chr9_121098411_T	0.136111	0.0502627	0.237741	6	0	6
CNTROB_MAX_homo	-0.0171911	-0.0171911	-0.0171911	1	0	1
CNTROB_chr17_7944637_A_homo	0.0535644	0.0535644	0.0535644	1	0	1
COA6_MAX	-0.0702444	-0.102999	-0.0151178	3	0	3
COA6_chr1_234373513_C	0.00833737	0.00157067	0.0199751	3	0	3
COA7_MAX	-0.0300305	-0.0300305	-0.0300305	1	0	1
COA7_chr1_52687760_C	0.0173797	0.0173797	0.0173797	1	0	1
COASY_chr17_42562786_C_homo	0.0226821	0.0226821	0.0226821	1	0	1
COBLL1_MAX	-0.0954794	-0.254627	-0.000420046	7	5	2
COBLL1_chr2_164842037_A	0.0428868	0.0428868	0.0428868	1	0	1
COBL_MAX_homo	-0.161996	-0.207612	-0.116381	2	0	2
COG1_chr17_73200670_A	-0.0341728	-0.0634897	-0.00259618	6	0	6
COG3_MAX	0.0655591	0.00117662	0.20811	18	0	18
COG3_chr13_45529800_A	-0.125031	-0.39367	-0.0018385	16	0	16
COG6_chr13_39655754_A_chr13_39655820_A	0.0918903	0.000796267	0.314445	37	37	0
COIL_MAX	0.031186	0.00647959	0.0453264	8	0	8
COIL_chr17_56950809_T	-0.0581643	-0.144956	-3.44243e-05	7	0	7
COL12A1_MAX_homo	-0.0965819	-0.16702	-0.0346573	3	1	2
COL14A1_MAX_homo	-0.0719478	-0.0847176	-0.0591781	2	1	1
COL15A1_MAX_homo	-0.0139258	-0.0237221	-0.00224952	4	4	0
COL15A1_chr9_98986074_G_homo	-0.0496875	-0.0496875	-0.0496875	1	0	1
COL16A1_MAX	-0.0866456	-0.216341	-0.00349324	9	0	9
COL16A1_chr1_31699894_G	0.0347902	0.000195238	0.0904965	7	0	7
COL17A1_MAX_homo	-0.0514151	-0.0568205	-0.0471543	3	1	2
COL17A1_chr10_104033992_C_chr10_104050642_T_chr10_104064575_G	-0.0205553	-0.0205553	-0.0205553	1	0	1
COL17A1_chr10_104050642_T_chr10_104064575_G	0.0896861	0.0223747	0.188062	5	2	3
COL18A1_MAX	-0.0398999	-0.077056	-0.00274373	2	1	1
COL18A1_chr21_45456392_A_chr21_45456666_T	0.0875661	0.0875661	0.0875661	1	0	1
COL18A1_chr21_45456666_T_homo	-0.188734	-0.391632	-0.0763006	3	3	0
COL23A1_MAX_homo	-0.114537	-0.144773	-0.0866218	3	3	0
COL23A1_chr5_178256376_T_homo	0.141711	0.0117311	0.27169	2	0	2
COL26A1_MAX	-0.0111961	-0.0111961	-0.0111961	1	0	1
COL27A1_chr9_114167820_A_chr9_114167914_G_chr9_114168819_A_chr9_114169165_C_chr9_114169386_T_chr9_114288718_A	-0.0161677	-0.0566115	0.024276	2	1	1
COL27A1_chr9_114288718_A_homo	0.0509684	0.0509684	0.0509684	1	0	1
COL4A1_MAX_homo	-0.00199004	-0.0733086	0.0614976	3	1	2
COL4A1_chr13_110166251_G	0.0244607	0.000507368	0.0484141	2	0	2
COL4A1_chr13_110166251_G_chr13_110307009_G	-0.105105	-0.465406	-0.0013846	36	26	10
COL4A1_chr13_110307009_G_homo	0.0797902	0.0435539	0.116027	2	2	0
COL4A2-AS2_MAX	0.0569509	0.0237778	0.0872214	4	0	4
COL4A2-AS2_chr13_110457271_C_chr13_110457535_G	-0.0576293	-0.0576293	-0.0576293	1	0	1
COL4A2-AS2_chr13_110457271_C_homo	-0.261422	-0.467616	-0.104885	3	0	3
COL4A2_MAX_homo	-0.0245365	-0.0891359	0.0400629	2	1	1
COL4A2_chr13_110458888_G	-0.118075	-0.290666	-0.00861606	16	16	0
COL4A2_chr13_110458888_G_chr13_110469273_T	0.131654	0.0839174	0.17939	2	0	2
COL4A2_chr13_110458888_G_homo	-0.260237	-0.292983	-0.227491	2	2	0
COL4A2_chr13_110469273_T	-0.0339032	-0.0392735	-0.0285329	2	0	2
COL4A3_MAX_homo	-0.0656225	-0.0787885	-0.0524565	2	0	2
COL4A6_MAX	0.0527072	0.0527072	0.0527072	1	1	0
COL4A6_chrX_108190458_A	-0.281127	-0.281127	-0.281127	1	1	0
COL6A1_chr21_46003475_A	0.0369888	0.0369888	0.0369888	1	0	1
COL6A1_chr21_46003595_T	0.0906964	0.0249268	0.219176	8	0	8
COL6A3_MAX_homo	0.0206856	0.0206856	0.0206856	1	0	1
COL6A5_MAX	-0.103856	-0.350426	-0.00325803	39	24	15
COL9A1_MAX_homo	0.211916	0.211916	0.211916	1	0	1
COL9A1_chr6_70252130_C_homo	-0.0557098	-0.0557098	-0.0557098	1	0	1
COL9A1_chr6_70274733_G	-0.0178134	-0.0178134	-0.0178134	1	1	0
COL9A3_MAX	0.104907	0.00205803	0.169572	3	0	3
COLEC12_chr18_334742_T_homo	0.038605	0.0242526	0.0529574	2	0	2
COMT_MAX_homo	0.0335597	8.12829e-07	0.117653	8	7	1
COMT_chr22_19963748_G_homo	-0.13673	-0.372015	-0.0044779	7	6	1
COQ2_MAX	0.00627299	0.00140322	0.0149364	3	0	3
COQ2_chr4_83284719_C	-0.0116312	-0.0208712	-0.00267432	3	0	3
COQ3_MAX_homo	0.0352837	0.0344091	0.0361584	2	2	0
COQ3_chr6_99377472_C	-0.0103098	-0.0103098	-0.0103098	1	1	0
COQ6_chr14_73961742_A_homo	0.0402998	0.0402998	0.0402998	1	0	1
COQ7_MAX	-0.108474	-0.41239	-0.0067208	27	25	2
COQ7_chr16_19073976_C	0.0935059	0.00247895	0.309236	20	18	2
CORIN_MAX_homo	-0.24449	-0.24449	-0.24449	1	1	0
COX11_MAX	0.0487165	0.00134037	0.117846	3	0	3
COX11_chr17_54961293_C	-0.0468178	-0.11594	-0.00267805	3	0	3
CPA4_chr7_130298758_T_chr7_130310900_T	-0.113004	-0.113004	-0.113004	1	1	0
CPA4_chr7_130298758_T_chr7_130310900_T_homo	-0.0902905	-0.242379	-0.00390501	7	4	3
CPA5_MAX	-0.0912783	-0.418965	-0.000594455	26	10	16
CPA5_chr7_130367540_C_chr7_130367547_T_chr7_130368444_C	0.121888	0.00251359	0.690055	49	15	34
CPAMD8_MAX_homo	-0.0298788	-0.0730093	-0.00364185	3	3	0
CPB1_MAX	-0.034081	-0.0605996	-0.00699053	4	4	0
CPB1_chr3_148844523_A	0.0251	0.0108198	0.0638849	4	4	0
CPED1_chr7_121136043_G_homo	-0.193671	-0.193671	-0.193671	1	0	1
CPLANE1_chr5_37173828_C_chr5_37182800_A	-0.0830829	-0.0830829	-0.0830829	1	1	0
CPN2_MAX_homo	0.226929	0.226929	0.226929	1	1	0
CPN2_chr3_194341177_T_chr3_194341178_A	0.103909	0.103909	0.103909	1	0	1
CPN2_chr3_194341178_A_homo	-0.0422138	-0.0422138	-0.0422138	1	0	1
CPNE3_MAX_homo	0.0130761	0.0130761	0.0130761	1	0	1
CPOX_chr3_98588852_G	-0.109885	-0.109885	-0.109885	1	0	1
CPO_chr2_206955552_A_chr2_206959660_G_homo	-0.113894	-0.113894	-0.113894	1	0	1
CPS1_MAX_homo	-0.235482	-0.362658	-0.108305	2	0	2
CPS1_chr2_210675783_A_homo	0.0904602	0.0246566	0.156264	2	0	2
CPT1B_chr22_50571524_T	0.0558529	0.00853381	0.149176	4	3	1
CPT2_chr1_53210776_G	0.0808169	0.00772476	0.21973	26	19	7
CPT2_chr1_53210776_G_chr1_53213557_G	-0.0105623	-0.0105623	-0.0105623	1	0	1
CPVL_chr7_29030593_A	0.0747796	0.00411454	0.212977	8	7	1
CPXCR1_chrX_88753422_A	-0.435086	-0.435086	-0.435086	1	1	0
CPZ_chr4_8592850_T	-0.0547601	-0.0739287	-0.043788	3	0	3
CR1L_MAX_homo	0.0508639	0.0508639	0.0508639	1	0	1
CR1L_chr1_207678266_A_chr1_207717521_C	-0.0830077	-0.222856	-0.0119333	5	0	5
CRB2_chr9_123365932_C_chr9_123365974_C	-0.0863495	-0.219454	-0.00268539	23	19	4
CREB3L2_chr7_137928168_TGG_homo	0.0850126	0.0362866	0.133739	2	0	2
CRIP3_MAX	0.0219395	0.0219395	0.0219395	1	0	1
CRIP3_chr6_43305866_A	-0.00425642	-0.00425642	-0.00425642	1	0	1
CRISP3_chr6_49733726_A_chr6_49733810_A	-0.128199	-0.264471	-0.0496254	5	0	5
CRISP3_chr6_49733726_A_homo	0.0953521	0.0953521	0.0953521	1	0	1
CRISPLD2_chr16_84845858_G	0.0687903	0.0178907	0.11969	2	0	2
CRLS1_MAX	0.0466204	0.0347013	0.0585395	2	0	2
CRNKL1_chr20_20052354_C_chr20_20052493_T_chr20_20052675_G	-0.00438094	-0.00438094	-0.00438094	1	0	1
CRNKL1_chr20_20052493_T	0.0121204	0.0121204	0.0121204	1	0	1
CROCC2_MAX_homo	-0.0232753	-0.0232753	-0.0232753	1	0	1
CROCC2_chr2_240933180_A_chr2_240959407_A_chr2_240964584_G_homo	0.0270973	0.0270973	0.0270973	1	0	1
CROCC_chr1_16939065_T_chr1_16940041_C	-0.0405005	-0.0405005	-0.0405005	1	1	0
CRPPA_MAX	-0.0182534	-0.0332371	-0.00161545	6	5	1
CRPPA_chr7_16421268_G	0.074732	0.074732	0.074732	1	0	1
CRPPA_chr7_16421268_G_homo	0.151645	0.151645	0.151645	1	0	1
CRYBB3_MAX_homo	0.191854	0.191854	0.191854	1	1	0
CRYBG1_chr6_106519310_C_chr6_106551947_A	-0.0136229	-0.0212638	-0.00598193	2	0	2
CSF2_MAX	-0.0406367	-0.0852501	-0.00610475	7	5	2
CSF2_chr5_132075767_C	0.0422347	3.61797e-05	0.086498	6	4	2
CSGALNACT2_MAX	0.0133413	0.0133413	0.0133413	1	1	0
CSGALNACT2_chr10_43183348_T	-0.0121328	-0.0121328	-0.0121328	1	1	0
CSHL1_MAX	0.0211169	0.000529314	0.0622211	3	0	3
CSHL1_chr17_63910210_T	-0.0096915	-0.0288141	-2.89577e-05	3	0	3
CSKMT_MAX	0.0184142	0.0014156	0.0354127	2	0	2
CSKMT_chr11_62666701_A	-0.0152952	-0.016035	-0.0145555	2	0	2
CSMD1_chr8_3052470_G	0.0316614	0.0316614	0.0316614	1	1	0
CSMD2_MAX_homo	-0.0969777	-0.449929	-0.00456008	28	28	0
CSMD2_chr1_33605925_C_chr1_33772682_C	-0.109256	-0.109256	-0.109256	1	0	1
CSN1S1_MAX	-0.0625121	-0.0810914	-0.0361205	4	4	0
CSN1S1_chr4_69942053_T	0.0733435	2.10613e-05	0.24059	4	4	0
CSNK1A1L_chr13_37105131_T	0.0916892	0.0245439	0.160016	8	3	5
CSNK2A3_MAX_homo	0.01741	0.00718755	0.0356339	3	1	2
CSNK2A3_chr11_11352722_G	-0.161342	-0.379011	-0.0254822	8	0	8
CSPG5_MAX	-0.0534235	-0.166321	-0.00132674	10	1	9
CSPG5_chr3_47577463_C	0.0263938	0.000395909	0.105702	9	1	8
CSRNP1_MAX	-0.0881596	-0.21934	-0.00819119	6	6	0
CSRNP1_chr3_39143468_C_chr3_39146691_T	0.0757151	0.0757151	0.0757151	1	1	0
CST1_MAX	0.0719772	0.00631198	0.174598	15	14	1
CST1_chr20_23750857_A	-0.115044	-0.115044	-0.115044	1	0	1
CST3_MAX	-0.0239139	-0.0441269	-0.00794546	4	0	4
CST3_chr20_23637790_T	0.0515847	0.00971493	0.10494	3	0	3
CST9L_MAX_homo	-0.000288234	-0.000288234	-0.000288234	1	1	0
CST9L_chr20_23566002_G_homo	0.0500301	0.0500301	0.0500301	1	1	0
CST9_MAX_homo	0.0474976	0.0474976	0.0474976	1	0	1
CST9_chr20_23605723_G	0.00641094	0.00641094	0.00641094	1	0	1
CSTL1_MAX	-0.136951	-0.234478	-0.0121828	5	5	0
CSTL1_chr20_23443976_C	0.0274032	0.0167112	0.0380951	2	2	0
CTAGE1_MAX	-0.0396368	-0.067001	-3.38286e-06	4	0	4
CTAGE1_chr18_22415768_C	0.0210528	0.00905701	0.0392642	5	0	5
CTAGE1_chr18_22415768_C_homo	0.00951915	0.00951915	0.00951915	1	0	1
CTBP2_chr10_125026145_C_chr10_125026397_G_homo	-0.0331881	-0.0331881	-0.0331881	1	0	1
CTBS_MAX	-0.00946398	-0.00946398	-0.00946398	1	0	1
CTCFL_MAX_homo	-0.0606848	-0.0808053	-0.0405642	2	0	2
CTCFL_chr20_57524058_G	0.0954521	0.00602625	0.284963	7	7	0
CTH_MAX	0.0137232	0.0137232	0.0137232	1	1	0
CTH_chr1_70439117_T	-0.00936707	-0.00936707	-0.00936707	1	1	0
CTLA4_MAX	-0.0117704	-0.0157086	-0.00783211	2	2	0
CTLA4_chr2_203867991_G	0.031235	0.0232721	0.0391978	2	2	0
CTNNA3_MAX	0.0326901	0.000555213	0.0531016	4	4	0
CTNNA3_chr10_66280567_T	-0.0078461	-0.0169857	-0.0011453	4	3	1
CTNNAL1_MAX	0.00849432	0.00849432	0.00849432	1	0	1
CTNNAL1_MAX_homo	0.0544759	0.0544759	0.0544759	1	0	1
CTNNAL1_chr9_108965390_G	-0.0286816	-0.0286816	-0.0286816	1	0	1
CTNNAL1_chr9_108965390_G_homo	-0.190399	-0.190399	-0.190399	1	0	1
CTRB2_MAX	-0.0229006	-0.0369482	-0.00453789	3	0	3
CTRB2_chr16_75204205_C	0.0315054	0.000513167	0.049491	3	0	3
CTSA_MAX	-0.0517084	-0.16819	-0.00811381	16	13	3
CTSA_chr20_45891599_CTG	0.0382923	8.97775e-05	0.122907	12	10	2
CTSB_MAX_homo	-0.00389096	-0.00389096	-0.00389096	1	0	1
CTSB_chr8_11853379_C	0.0690253	0.00588926	0.132161	2	0	2
CTSB_chr8_11853379_C_homo	0.0336747	0.0336747	0.0336747	1	0	1
CTSC_MAX	-0.0310192	-0.0310192	-0.0310192	1	0	1
CTSC_chr11_88312415_A	0.0135041	0.0135041	0.0135041	1	0	1
CTSH_MAX_homo	-0.157968	-0.530228	-0.0034008	16	15	1
CTSH_chr15_78944905_C_chr15_78944951_T	0.0763916	0.0153055	0.185018	3	0	3
CTU1_MAX	-0.0946345	-0.311757	-0.00742624	4	0	4
CTU2_MAX_homo	-0.0683064	-0.0683064	-0.0683064	1	0	1
CUBN_MAX_homo	0.136309	0.02082	0.307801	10	10	0
CUL4A_MAX	0.00775402	0.00775402	0.00775402	1	0	1
CUL4A_chr13_113255025_G	-0.0328368	-0.0328368	-0.0328368	1	0	1
CWC22_MAX	0.0724059	0.00166125	0.170204	3	0	3
CWC22_chr2_179945537_A	-0.0788033	-0.153317	-0.0042897	2	0	2
CWC27_MAX	-0.0244785	-0.0390319	-0.00992512	2	2	0
CWC27_chr5_64801318_G	0.00214026	0.00214026	0.00214026	1	1	0
CWF19L2_chr11_107326914_C	-0.0537939	-0.0835163	-0.0240714	2	2	0
CWF19L2_chr11_107326914_C_chr11_107428905_A	0.108628	0.0988494	0.118407	2	0	2
CWH43_chr4_48986433_A_homo	-0.026439	-0.026439	-0.026439	1	1	0
CXADR_MAX	-0.00314258	-0.00314258	-0.00314258	1	0	1
CXCL16_chr17_4735268_A_chr17_4735442_G_homo	-0.0108848	-0.0108848	-0.0108848	1	1	0
CYBRD1_MAX	0.011606	0.011606	0.011606	1	0	1
CYBRD1_chr2_171554763_G	-0.034635	-0.034635	-0.034635	1	0	1
CYP1B1_MAX_homo	0.127854	0.0758537	0.220281	3	3	0
CYP1B1_chr2_38070996_C	-0.080122	-0.299807	-0.0103372	8	0	8
CYP1B1_chr2_38075034_A_chr2_38075247_C	0.0948471	0.0186805	0.171014	2	2	0
CYP20A1_MAX	0.050796	0.0004569	0.132365	12	6	6
CYP20A1_MAX_homo	0.000282895	0.000282895	0.000282895	1	1	0
CYP20A1_chr2_203289829_C	-0.0425184	-0.148268	-0.000971904	12	5	7
CYP20A1_chr2_203289829_C_homo	-0.294887	-0.294887	-0.294887	1	1	0
CYP2A7_MAX_homo	0.0640744	0.0137358	0.155356	5	5	0
CYP2A7_chr19_40877894_G_chr19_40878770_T_chr19_40880231_A_homo	0.0717665	0.0717665	0.0717665	1	0	1
CYP2W1_MAX	0.0703454	0.0194384	0.16249	3	0	3
CYP2W1_chr7_985219_A	-0.00256293	-0.00256293	-0.00256293	1	0	1
CYP4F12_chr19_15697074_A	-0.0868231	-0.137701	-0.0359448	2	1	1
CYP4F2_chr19_15879621_T_chr19_15897578_C	-0.00326551	-0.00326551	-0.00326551	1	0	1
CYP4F8_chr19_15615749_T	0.0467666	0.0467666	0.0467666	1	0	1
CYP4V2_chr4_186191887_C	0.0381798	0.0381798	0.0381798	1	1	0
CYP4V2_chr4_186191887_C_homo	0.0698759	0.0335131	0.143071	5	5	0
D2HGDH_chr2_241735388_A_chr2_241751260_A	-0.058677	-0.142663	-0.00657433	9	0	9
DAB2_chr5_39376886_T	-0.055507	-0.055507	-0.055507	1	0	1
DACT1_MAX_homo	-0.0355635	-0.0355635	-0.0355635	1	0	1
DACT2_MAX_homo	0.0566667	0.00750772	0.105826	2	2	0
DAGLB_chr7_6409865_C	0.00584025	0.00584025	0.00584025	1	0	1
DAPL1_MAX_homo	0.123212	0.010604	0.272698	7	3	4
DBH_MAX	0.065372	0.065372	0.065372	1	1	0
DBNDD2_MAX	-0.019857	-0.0285343	-0.0047875	3	0	3
DBNDD2_chr20_45409934_A	0.039327	0.0120757	0.0915829	3	0	3
DCAF11_MAX	0.066113	0.00587102	0.475902	24	24	0
DCAF11_chr14_24118430_A	-0.0867798	-0.306884	-0.00422418	26	26	0
DCAF15_MAX	0.016927	0.00622128	0.0280327	4	0	4
DCAF15_MAX_homo	0.0936384	0.00415741	0.158911	3	0	3
DCAF15_chr19_13959894_GGTGGGCCCAGGGCGGGCAG	-0.0616875	-0.143247	-0.010539	3	0	3
DCAF15_chr19_13959894_GGTGGGCCCAGGGCGGGCAG_homo	-0.210452	-0.272765	-0.0895661	3	0	3
DCAF4_MAX	-0.0810697	-0.183776	-0.00855081	16	16	0
DCAF6_chr1_168044612_C	-0.0929547	-0.166387	-0.0289693	3	0	3
DCAF6_chr1_168044966_A	0.0389154	0.0389154	0.0389154	1	0	1
DCAF8L2_MAX	-0.0327158	-0.0327158	-0.0327158	1	1	0
DCAF8L2_chrX_27747928_G	0.077679	0.077679	0.077679	1	1	0
DCDC1_MAX	0.036835	0.036835	0.036835	1	1	0
DCDC1_chr11_30952568_A	-0.0849734	-0.0849734	-0.0849734	1	1	0
DCDC2_MAX	0.020333	0.020333	0.020333	1	1	0
DCDC2_chr6_24290975_T	-0.0159907	-0.0215376	-0.0104439	2	2	0
DCHS1_MAX	-0.218276	-0.218276	-0.218276	1	0	1
DCHS1_chr11_6627193_A	0.111599	0.0530318	0.204153	3	3	0
DCHS1_chr11_6627193_A_homo	0.097845	0.0670126	0.147717	3	0	3
DCLRE1A_MAX	-0.0250908	-0.0912076	-0.000960845	13	5	8
DCLRE1A_chr10_113850156_C	0.0483221	2.99705e-05	0.1399	11	2	9
DCLRE1C_MAX	-0.0731661	-0.0731661	-0.0731661	1	1	0
DCST1_MAX	0.0521163	0.000524017	0.129922	16	1	15
DCST1_chr1_155047234_C	-0.0430087	-0.164582	-6.38976e-07	18	2	16
DDIAS_MAX_homo	-0.0730567	-0.189097	-0.0282259	4	4	0
DDIAS_chr11_82932718_T_chr11_82933862_A	0.103763	0.0271162	0.297179	7	7	0
DDIAS_chr11_82933862_A_homo	0.243372	0.172916	0.313828	2	0	2
DDX18_MAX	0.00223684	0.00223684	0.00223684	1	1	0
DDX18_chr2_117817639_G	-0.000387917	-0.000387917	-0.000387917	1	1	0
DDX4_MAX	-0.0312496	-0.0618786	-0.00723316	6	1	5
DDX5_MAX	0.0275238	0.0275238	0.0275238	1	0	1
DDX5_chr17_64500552_C	-0.227029	-0.227029	-0.227029	1	0	1
DEFB108B_chr11_71837419_A	-0.0891388	-0.159817	-0.0289403	3	3	0
DEFB108B_chr11_71837419_A_homo	-0.0199935	-0.0199935	-0.0199935	1	1	0
DEFB108B_chr11_71837446_T_homo	0.182739	0.0153505	0.414891	7	6	1
DEFB128_MAX	0.109167	0.109167	0.109167	1	0	1
DEFB128_chr20_188087_T	-0.0591331	-0.0591331	-0.0591331	1	0	1
DEFB129_MAX	-0.0478171	-0.0478171	-0.0478171	1	1	0
DEFB129_chr20_229665_G	0.0870279	0.0870279	0.0870279	1	1	0
DEFB132_MAX	0.0379368	1.06214e-06	0.223376	16	5	11
DEFB132_chr20_257795_TGGTCT	-0.0326732	-0.181429	-2.17937e-05	16	4	12
DEGS2_MAX_homo	-0.121513	-0.147415	-0.0956105	2	0	2
DEGS2_chr14_100149624_T_chr14_100159565_C	0.120344	0.000758926	0.379422	17	0	17
DEGS2_chr14_100159565_C	-0.0550572	-0.0550572	-0.0550572	1	0	1
DENND1C_MAX	0.0201605	0.000185828	0.0332427	5	0	5
DENND1C_chr19_6468320_C	-0.0218083	-0.0386907	-0.000478248	4	0	4
DENND2A_MAX_homo	-0.114392	-0.179277	-0.0152215	5	0	5
DENND2A_chr7_140544760_T	0.0713673	0.000313458	0.193709	14	0	14
DENND3_MAX_homo	-0.0402482	-0.0572975	-0.0287196	3	0	3
DENND5A_MAX	0.00568332	0.00568332	0.00568332	1	1	0
DENND5A_chr11_9203939_G	-0.0148833	-0.0148833	-0.0148833	1	1	0
DENND5B_chr12_31495892_T	0.0369709	0.0177353	0.0719861	3	0	3
DGKG_chr3_186288829_G	0.113684	0.0246236	0.162197	3	0	3
DGKG_chr3_186288829_G_homo	0.00815381	0.00815381	0.00815381	1	0	1
DGKK_MAX	-0.0661985	-0.0661985	-0.0661985	1	1	0
DGKK_chrX_50376086_T	0.214009	0.214009	0.214009	1	1	0
DGKZ_chr11_46347717_A	0.241646	0.121379	0.346523	4	0	4
DGLUCY_MAX	0.0604448	0.000810774	0.164053	31	28	3
DHDDS_MAX	0.00868033	0.00868033	0.00868033	1	0	1
DHDDS_chr1_26460136_A	-0.0131993	-0.0131993	-0.0131993	1	0	1
DHODH_chr16_72008783_A_homo	0.0176758	0.0176758	0.0176758	1	0	1
DHRS12_MAX	0.100568	0.0574004	0.143737	2	0	2
DHRS12_chr13_51791218_T	-0.0917625	-0.206441	-0.00165089	3	0	3
DHRS13_MAX	0.00387843	0.00387843	0.00387843	1	0	1
DHRS13_chr17_28898568_T	-0.0278029	-0.0278029	-0.0278029	1	0	1
DHRS4_MAX	-0.00679048	-0.00679048	-0.00679048	1	0	1
DHRSX_MAX	-0.0951445	-0.323436	-0.0106632	13	3	10
DHRSX_chrX_2221145_T_chrX_2243088_C	0.152018	0.0512446	0.251103	3	0	3
DHRSX_chrX_2221145_T_chrX_2243088_C_homo	0.0745322	0.0255119	0.123552	2	0	2
DHRSX_chrX_2221159_T_homo	-0.247101	-0.247101	-0.247101	1	0	1
DHTKD1_chr10_12089082_T_chr10_12101106_C	-0.0467231	-0.0467231	-0.0467231	1	0	1
DHX36_MAX	0.0351616	0.00751855	0.0628046	2	0	2
DHX36_MAX_homo	-0.00121628	-0.00121628	-0.00121628	1	0	1
DHX36_chr3_154301098_C	-0.0135574	-0.0389089	-3.19995e-06	3	0	3
DHX36_chr3_154301098_C_homo	0.0219559	0.0219559	0.0219559	1	0	1
DHX37_MAX_homo	-0.17016	-0.17016	-0.17016	1	0	1
DIO2_MAX	-0.0407903	-0.112431	-0.00274169	15	14	1
DIO2_chr14_80203237_C	0.0488914	0.00258082	0.268777	14	11	3
DIPK2B_MAX	-0.0963012	-0.143162	-0.0494406	2	2	0
DIPK2B_chrX_45191866_T	0.10153	0.0153865	0.187674	2	2	0
DIS3L_MAX_homo	0.0773206	0.0773206	0.0773206	1	1	0
DIS3_chr13_72775221_C	0.139775	0.0130073	0.266544	2	1	1
DIS3_chr13_72775221_C_homo	0.262941	0.148559	0.377324	2	0	2
DISC1_MAX_homo	-0.164785	-0.384442	-0.0105607	4	0	4
DISC1_chr1_231694549_A	-0.031056	-0.031056	-0.031056	1	0	1
DISP2_MAX_homo	7.2213e-05	7.2213e-05	7.2213e-05	1	0	1
DISP2_chr15_40363644_C_chr15_40363672_C	0.0800603	0.0189648	0.232665	9	7	2
DKKL1_chr19_49365794_G_chr19_49374858_A_chr19_49374939_A	0.00302411	0.00302411	0.00302411	1	0	1
DLEC1_MAX	-0.0748885	-0.257454	-0.00400222	15	10	5
DLEC1_chr3_38039461_G	0.0517883	0.00569144	0.16205	9	7	2
DLG1_chr3_197138371_T	-0.0231078	-0.0231078	-0.0231078	1	0	1
DLL3_chr19_39504071_T	0.104898	0.00477479	0.234909	7	3	4
DLX6_MAX	-0.0386279	-0.0654783	-0.0117775	2	0	2
DLX6_chr7_97006108_GCC	0.074624	0.0261795	0.123069	2	0	2
DMAC2L_MAX	0.144322	0.144322	0.144322	1	0	1
DMAC2L_chr14_50321495_C	-0.0206586	-0.0206586	-0.0206586	1	0	1
DMAC2_MAX_homo	-0.103274	-0.127085	-0.0794628	2	0	2
DMAC2_chr19_41433392_G_chr19_41438332_C	0.0648263	0.0294844	0.129202	3	3	0
DMAC2_chr19_41433392_G_chr19_41438332_C_homo	0.0391037	0.0391037	0.0391037	1	0	1
DMD;DMD_MAX	0.0629851	0.0629851	0.0629851	1	1	0
DMD;DMD_chrX_31875190_G	-0.00764382	-0.00764382	-0.00764382	1	1	0
DMD_chrX_32362879_T	-0.218958	-0.218958	-0.218958	1	1	0
DMD_chrX_32362879_T_chrX_32485077_T	0.282685	0.282685	0.282685	1	1	0
DMKN_MAX_homo	-0.0178523	-0.0178523	-0.0178523	1	0	1
DMKN_chr19_35513204_A	0.0699091	0.0699091	0.0699091	1	0	1
DMP1_MAX	-0.0114337	-0.0114337	-0.0114337	1	0	1
DMRT3_MAX	-0.0403911	-0.0403911	-0.0403911	1	0	1
DMXL1_MAX	-0.100848	-0.12631	-0.0697735	3	3	0
DMXL2_MAX	-0.128677	-0.128677	-0.128677	1	0	1
DNAAF5_MAX_homo	0.292	0.292	0.292	1	0	1
DNAAF5_chr7_770582_C_homo	-0.0598699	-0.0598699	-0.0598699	1	0	1
DNAH11_MAX_homo	-0.134349	-0.229057	-0.0396407	2	2	0
DNAH12_MAX_homo	-0.238143	-0.268879	-0.207407	2	0	2
DNAH14_MAX_homo	-0.0476591	-0.0476591	-0.0476591	1	0	1
DNAH17_MAX_homo	0.239046	0.239046	0.239046	1	0	1
DNAH17_chr17_78501838_C_homo	-0.242961	-0.278835	-0.207088	2	0	2
DNAH1_chr3_52396510_A	-0.0919373	-0.157962	-0.0382995	4	0	4
DNAH2_MAX_homo	-0.0741561	-0.0741561	-0.0741561	1	0	1
DNAH5_chr5_13718980_A_homo	-0.150276	-0.46714	-0.00244541	5	3	2
DNAH6_MAX	-0.120982	-0.459488	-0.00465761	7	0	7
DNAH7_MAX	-0.0917611	-0.18863	-0.0211209	4	0	4
DNAH8_chr6_38783112_G_chr6_38805517_A_chr6_38832388_A	-0.0230057	-0.0230057	-0.0230057	1	0	1
DNAJC10_MAX	0.216621	0.216621	0.216621	1	1	0
DNAJC11_chr1_6645814_C	-0.0499441	-0.13814	-0.00962775	7	0	7
DNAJC13_MAX	0.0295739	0.0295739	0.0295739	1	0	1
DNAJC13_chr3_132499779_T_homo	-0.153848	-0.275472	-0.0322237	2	0	2
DNALI1_MAX	0.00219495	0.00130998	0.00307991	2	0	2
DNALI1_MAX_homo	0.0430636	0.0430636	0.0430636	1	1	0
DNALI1_chr1_37557715_T	-0.000199078	-0.000199078	-0.000199078	1	0	1
DNALI1_chr1_37557715_T_homo	-0.235801	-0.235801	-0.235801	1	1	0
DNHD1_chr11_6498412_G_chr11_6498934_T_chr11_6563777_A_homo	0.204383	0.204383	0.204383	1	0	1
DNM1_chr9_128222476_C	0.0011246	0.0011246	0.0011246	1	0	1
DNM1_chr9_128222476_C_homo	-0.138387	-0.147378	-0.129395	2	0	2
DNMBP_MAX_homo	0.057044	0.00647937	0.122696	6	4	2
DNMBP_chr10_99880120_C_homo	-0.247283	-0.43138	-0.0808493	4	4	0
DNTTIP2_MAX	0.00771264	0.00129814	0.0141271	2	0	2
DNTTIP2_chr1_93877008_A	-0.0369004	-0.0500525	-0.0237484	2	0	2
DOC2A_MAX	-0.0714051	-0.0983036	-0.0293759	3	3	0
DOC2A_chr16_30010081_T	0.0535801	0.024257	0.0829032	2	2	0
DOCK1_MAX	-0.0237445	-0.0349499	-0.00973332	3	2	1
DOCK1_chr10_127447420_A	0.0155945	0.00955577	0.0201315	3	2	1
DOCK5_MAX	-0.0273293	-0.0273293	-0.0273293	1	0	1
DOCK5_chr8_25364649_G	0.0445125	0.0445125	0.0445125	1	0	1
DOK3_chr5_177503171_GAG	0.0969266	0.0969266	0.0969266	1	0	1
DOK7_chr4_3492873_G	-0.23474	-0.23474	-0.23474	1	0	1
DOP1A_MAX	0.0111396	5.10388e-05	0.0190996	5	4	1
DOP1A_chr6_83128954_A	-0.0606806	-0.143302	-0.00585956	7	6	1
DOP1B_chr21_36245426_A_chr21_36289107_A	0.00493106	0.00493106	0.00493106	1	1	0
DOT1L_MAX_homo	0.00880053	0.000699307	0.0199153	3	3	0
DPAGT1_MAX_homo	-0.0115556	-0.0230831	-2.81521e-05	2	2	0
DPAGT1_chr11_119097048_C_homo	0.10116	0.0275324	0.165567	7	4	3
DPCD_MAX	0.151564	0.151564	0.151564	1	1	0
DPEP1_MAX	-0.000307006	-0.000307006	-0.000307006	1	0	1
DPEP1_chr16_89637957_C	0.0136284	0.0136284	0.0136284	1	0	1
DPH1_MAX	-0.037791	-0.037791	-0.037791	1	0	1
DPH1_chr17_2040586_G	0.327697	0.126003	0.457939	5	0	5
DPM2_MAX	-0.00412387	-0.00683143	-0.00141631	2	0	2
DPM2_chr9_127935750_G	0.0111819	0.00778491	0.0145788	2	0	2
DPP10_MAX	-0.0263613	-0.0263613	-0.0263613	1	0	1
DPP10_MAX_homo	-0.178244	-0.313147	-0.0342531	4	0	4
DPP10_chr2_115753241_G	0.076517	0.0206749	0.213799	8	0	8
DPP10_chr2_115753241_G_homo	0.238197	0.028797	0.447596	2	0	2
DPP6_chr7_154587807_T_chr7_154588029_T_chr7_154892443_C	0.105772	0.0658385	0.145705	2	0	2
DPP6_chr7_154892443_C	-0.0457528	-0.0981929	-0.00619995	10	10	0
DPP7_MAX	0.0366504	0.000352737	0.0568829	3	3	0
DPP7_chr9_137114298_G	-0.0504551	-0.0884025	-0.0125077	2	2	0
DPY19L1_chr7_34940293_A_homo	0.323961	0.323961	0.323961	1	0	1
DPY19L2_MAX	-0.136711	-0.438545	-0.001455	16	0	16
DPY19L2_MAX_homo	-0.429911	-0.623205	-0.236617	2	0	2
DROSHA_MAX	0.0936705	0.0936705	0.0936705	1	0	1
DROSHA_chr5_31515550_A	-0.0331236	-0.0331236	-0.0331236	1	0	1
DSC3_MAX	-0.127868	-0.127868	-0.127868	1	1	0
DSCAML1_chr11_117532520_T_homo	0.342246	0.342246	0.342246	1	0	1
DSE_chr6_116399324_T_homo	-0.0733032	-0.0733032	-0.0733032	1	0	1
DSG1_MAX_homo	-0.0419341	-0.0884003	-0.0223765	6	6	0
DSG2_chr18_31524751_G	-0.14089	-0.38325	-0.00804234	15	4	11
DSG2_chr18_31542836_A	0.0850713	0.0261277	0.270461	7	6	1
DSPP_MAX_homo	-0.0360192	-0.0810439	-0.0116029	4	4	0
DSPP_chr4_87615210_G_chr4_87615305_-_chr4_87615540_A_chr4_87615666_G	0.294418	0.252655	0.355203	3	0	3
DSTYK_MAX	-0.0144339	-0.0210704	-0.00779727	2	2	0
DSTYK_chr1_205161285_A	0.0849671	0.0849671	0.0849671	1	1	0
DTNA_MAX	-0.0019522	-0.0019522	-0.0019522	1	1	0
DTNA_chr18_34890327_A	0.00894369	0.00894369	0.00894369	1	1	0
DTX3L_MAX_homo	-0.0230079	-0.0344785	-0.0160324	3	2	1
DTX3L_chr3_122569363_G_homo	0.0813181	0.00486381	0.168361	7	4	3
DTYMK_MAX	-0.0714858	-0.274014	-0.00435986	24	24	0
DTYMK_chr2_241682911_C	0.0312761	0.00361081	0.104709	15	15	0
DUSP13_MAX_homo	0.0670332	0.0670332	0.0670332	1	0	1
DUSP15_MAX	0.00805894	0.00805894	0.00805894	1	1	0
DUSP15_MAX_homo	0.0862555	0.0447341	0.127777	2	0	2
DUSP15_chr20_31861522_G	-0.0760093	-0.247414	-0.003462	11	10	1
DUSP21_MAX	0.0233622	0.0233622	0.0233622	1	1	0
DUSP21_chrX_44844689_C	-0.0461655	-0.0461655	-0.0461655	1	1	0
DUSP27_chr1_167125926_C_chr1_167128502_A_homo	0.00516356	0.00516356	0.00516356	1	0	1
DUSP6_MAX	-0.0905516	-0.0905516	-0.0905516	1	0	1
DUSP6_chr12_89350996_C_chr12_89351700_C	-0.0644979	-0.150732	-0.00914702	8	8	0
DUSP6_chr12_89351700_C	0.0688794	0.0041797	0.162293	5	4	1
DYNAP_chr18_54598077_A_homo	0.0824663	0.0824663	0.0824663	1	0	1
DYNC2LI1_MAX	-0.104354	-0.26355	-0.0191839	5	5	0
DYNC2LI1_MAX_homo	-0.0676467	-0.128353	-0.0227178	3	0	3
DYNC2LI1_chr2_43776871_C_chr2_43794687_A	0.00420952	0.00420952	0.00420952	1	0	1
DYTN_chr2_206663116_T	-0.0795833	-0.111276	-0.0478905	2	0	2
DYTN_chr2_206663116_T_chr2_206705805_C	0.0483142	0.021332	0.0752965	2	0	2
DZANK1_MAX	-0.0656872	-0.233801	-0.0128055	7	5	2
DZIP1L_MAX	-0.0682464	-0.0998434	-0.0108985	6	5	1
DZIP1L_chr3_138067600_T_chr3_138088417_G	0.156596	0.0103647	0.475903	11	1	10
E2F2_chr1_23520972_C_homo	0.122478	0.122478	0.122478	1	0	1
ECHDC3_chr10_11742634_T	0.0140993	0.0140993	0.0140993	1	0	1
ECHS1_chr10_133373302_A	0.0232387	0.0232387	0.0232387	1	0	1
ECI2_chr6_4116028_A_chr6_4133621_T	0.00406098	0.00406098	0.00406098	1	0	1
ECM2_MAX	-0.0559198	-0.0559198	-0.0559198	1	0	1
ECM2_chr9_92522700_T	0.0178528	0.0178528	0.0178528	1	0	1
ECPAS_chr9_111412135_C_homo	0.0511078	0.0124834	0.0897323	2	0	2
EDA2R_MAX	-0.0447969	-0.0747736	-0.0148201	2	2	0
EDA2R_chrX_66605144_C	0.143586	0.0409451	0.246227	2	2	0
EDEM3_MAX	-0.0852744	-0.243577	-0.00603493	9	9	0
EDEM3_chr1_184694403_C	0.0530572	0.00388391	0.28674	7	7	0
EDRF1_MAX	-0.0369246	-0.129149	-0.00261018	6	0	6
EDRF1_chr10_125752870_A	0.0909133	0.00403842	0.149973	8	0	8
EEF1AKMT4_chr3_184258453_G	-0.0175648	-0.0175648	-0.0175648	1	1	0
EEF1AKNMT_chr1_171786042_A	-0.0577465	-0.191814	-0.0181961	5	5	0
EEF2KMT_chr16_5089185_G_homo	-0.0719023	-0.129756	-0.0359963	3	3	0
EFCAB12_chr3_129411175_A	-0.16042	-0.384769	-0.00251676	13	4	9
EFCAB6_MAX_homo	0.043007	0.00937986	0.104117	4	3	1
EFCAB6_chr22_43687562_C_homo	0.0605004	0.0605004	0.0605004	1	0	1
EFCAB8_MAX_homo	-0.0992628	-0.0992628	-0.0992628	1	0	1
EFCAB8_chr20_32878728_T_homo	-0.020932	-0.0266526	-0.0160828	3	2	1
EFCC1_MAX_homo	0.0690308	0.010524	0.180283	3	3	0
EFCC1_chr3_129001644_G_chr3_129037110_A_homo	-0.141744	-0.482554	-0.0239241	6	6	0
EFHB_chr3_19918264_G_chr3_19919838_C	0.130824	0.130824	0.130824	1	0	1
EFHC1_chr6_52438493_T	-0.105594	-0.282093	-0.0238357	8	0	8
EFHC2_MAX	-0.339312	-0.339312	-0.339312	1	1	0
EFHD1_chr2_232672415_G	-0.0730241	-0.135244	-0.0291295	6	6	0
EFR3A_MAX_homo	-0.0150242	-0.0250643	-2.61301e-06	3	2	1
EFR3A_chr8_131970577_G_homo	0.0497154	0.0114496	0.0884829	4	2	2
EFS_chr14_23360833_C	0.00644522	0.00644522	0.00644522	1	0	1
EGFR_MAX_homo	0.0754399	0.0754399	0.0754399	1	0	1
EGFR_chr7_55161562_A_homo	-0.17088	-0.17088	-0.17088	1	0	1
EGF_MAX_homo	0.0223349	0.0166367	0.0280331	2	1	1
EHBP1L1_chr11_65581592_A_chr11_65582285_G	-0.112862	-0.112862	-0.112862	1	0	1
EI24_MAX_homo	-0.000381861	-0.000381861	-0.000381861	1	0	1
EI24_chr11_125582418_G_homo	0.134514	0.0720504	0.177034	3	0	3
EID2_chr19_39540064_T	-0.276151	-0.276151	-0.276151	1	0	1
EIF2AK4_MAX	-0.132149	-0.132149	-0.132149	1	1	0
EIF2S3B_MAX	-0.115503	-0.143404	-0.0876032	2	2	0
EIF2S3_MAX	0.0360139	0.000581398	0.102179	83	83	0
EIF2S3_chrX_24057745_G	-0.123266	-0.449156	-0.0144891	83	83	0
EIF3B_MAX	0.00499669	0.00499669	0.00499669	1	1	0
EIF3B_chr7_2355111_T	-0.021267	-0.0376927	-0.00484129	2	2	0
EIF4G1_MAX	-0.0389441	-0.0664382	-0.0173763	3	1	2
EIF4G1_chr3_184321878_A	0.0452286	0.0392944	0.0511628	2	0	2
EIF5B_MAX_homo	-0.0347382	-0.0804312	-0.000954833	4	3	1
EIF5B_chr2_99376359_A_homo	0.0482414	0.0139242	0.0916924	3	2	1
ELF1_chr13_40941150_T_chr13_40958916_T_homo	0.358673	0.358673	0.358673	1	0	1
ELL3_MAX	-0.023664	-0.023664	-0.023664	1	0	1
ELL3_chr15_43776871_C	0.249016	0.249016	0.249016	1	0	1
ELMO3_MAX_homo	0.129519	0.0012689	0.353949	3	1	2
ELMO3_chr16_67199363_C	0.000377458	0.000377458	0.000377458	1	0	1
ELMO3_chr16_67199363_C_homo	-0.150491	-0.420105	-0.0113072	3	3	0
ELOA2_MAX_homo	-0.0535968	-0.203358	-0.000794241	14	13	1
ELOA2_chr18_47033929_T_chr18_47034058_C_chr18_47034504_A_chr18_47034729_C	-0.0623255	-0.181097	-0.000261012	16	13	3
ELOA2_chr18_47033929_T_chr18_47034504_A	0.133091	0.00238891	0.379211	27	26	1
ELOA2_chr18_47033929_T_chr18_47034504_A_homo	0.171046	0.01341	0.851119	53	52	1
ELOB_MAX_homo	-0.0261225	-0.0261225	-0.0261225	1	1	0
ELOB_chr16_2771524_A_chr16_2771572_C	0.176313	0.108866	0.243761	2	1	1
ELP2_MAX_homo	0.0544427	0.000946073	0.16317	17	17	0
ELP2_chr18_36138363_C_chr18_36145968_A	-0.0587514	-0.0937826	-0.0233938	5	2	3
ELP2_chr18_36138363_C_chr18_36145968_A_homo	-0.11021	-0.473146	-0.000785481	18	18	0
ELSPBP1_chr19_48022250_G_homo	0.171332	0.171332	0.171332	1	0	1
EMC1_MAX	-0.0328275	-0.0328275	-0.0328275	1	0	1
EMC1_chr1_19238850_G	0.0293982	0.0293982	0.0293982	1	0	1
EMCN_MAX	0.000351374	0.000203653	0.000499095	2	0	2
EMCN_chr4_100480005_-	-0.0380115	-0.0936304	-0.00696422	3	0	3
EML2_MAX	0.0423694	0.00803884	0.0767	2	2	0
EML2_chr19_45629998_A_chr19_45638587_C	0.0443395	0.0443395	0.0443395	1	0	1
EML3_MAX_homo	0.029194	0.029194	0.029194	1	0	1
EML3_chr11_62602409_A_chr11_62602412_G_homo	-0.106322	-0.106322	-0.106322	1	0	1
EML5_MAX	0.00469451	0.00469451	0.00469451	1	1	0
EML5_chr14_88738921_C	-0.06218	-0.107574	-0.0167859	2	2	0
EN2_MAX	0.0547352	0.00152854	0.13102	5	0	5
EN2_MAX_homo	0.00418282	0.00418282	0.00418282	1	1	0
EN2_chr7_155458738_C	-0.0319887	-0.0902162	-0.000480592	6	0	6
EN2_chr7_155458738_C_homo	-0.195432	-0.30589	-0.0849752	2	2	0
ENDOV_MAX	-0.0147327	-0.0147327	-0.0147327	1	1	0
ENO3_chr17_4953081_A_chr17_4953285_T	-0.0414113	-0.0414113	-0.0414113	1	1	0
ENO3_chr17_4953285_T	0.0959507	0.000332053	0.42128	26	18	8
ENOSF1_chr18_691266_G	-0.111706	-0.135402	-0.088009	2	2	0
ENOSF1_chr18_691266_G_chr18_712568_A	0.0506704	0.0506704	0.0506704	1	0	1
ENPP2_MAX	-0.0131939	-0.0147303	-0.0116575	2	0	2
ENPP2_chr8_119583783_A	0.032481	0.017153	0.0478091	2	0	2
ENPP3_MAX	-0.0361849	-0.0868082	-0.0116865	8	0	8
ENPP3_MAX_homo	-0.478603	-0.598572	-0.358635	2	0	2
ENPP3_chr6_131740280_A	0.0789683	0.00377995	0.152012	8	0	8
ENPP5_chr6_46167752_T_chr6_46168247_G_homo	-0.0698964	-0.085195	-0.0545977	2	2	0
ENTPD3_chr3_40427405_T	0.0400854	0.0400854	0.0400854	1	0	1
ENTPD6_MAX	-0.00503283	-0.0086134	-0.00145226	2	0	2
ENTPD6_chr20_25206577_A	0.0204826	1.88717e-06	0.0409633	2	0	2
ENTR1_MAX	-0.0137674	-0.017097	-0.0104378	2	0	2
EP400_MAX	-0.00691134	-0.00691134	-0.00691134	1	0	1
EP400_chr12_132077581_A	0.00660552	0.00660552	0.00660552	1	0	1
EPB41L4A_MAX_homo	0.0943315	0.012926	0.333709	13	11	2
EPB41L4A_chr5_112165119_-	-0.0648973	-0.205684	-0.00113799	7	4	3
EPB41L4A_chr5_112165119_-_homo	-0.0853639	-0.196101	-0.00278816	5	5	0
EPB41L4A_chr5_112168782_C_homo	-0.251479	-0.499859	-0.00309906	2	0	2
EPCAM_MAX	-0.0952977	-0.332043	-0.00448352	31	18	13
EPCAM_MAX_homo	-0.0278509	-0.0483638	-0.0115616	5	3	2
EPCAM_chr2_47373967_C	0.0451419	0.000706333	0.209329	28	12	16
EPCAM_chr2_47373967_C_homo	0.171684	0.0231081	0.353536	6	2	4
EPHA3_chr3_89472543_C	0.159492	0.159492	0.159492	1	0	1
EPHX2_MAX	0.0521946	0.00170633	0.167741	5	2	3
EPRS_MAX	0.0595478	3.22846e-05	0.267467	9	9	0
EPS8L1_MAX	-0.0941987	-0.216612	-0.0423987	6	0	6
EPS8L1_MAX_homo	0.0659188	0.0145217	0.120367	3	0	3
EPS8L1_chr19_55087356_G	0.0256708	0.000219665	0.0609426	6	0	6
EPS8L1_chr19_55087356_G_homo	-0.0734366	-0.074276	-0.0725971	2	0	2
EPS8L3_chr1_109757819_A_homo	-0.0618209	-0.0925035	-0.0311384	2	0	2
EPSTI1_MAX	0.0664847	0.00144242	0.149697	9	4	5
EPSTI1_MAX_homo	-0.126304	-0.126304	-0.126304	1	0	1
EPX_MAX	-0.0411613	-0.0411613	-0.0411613	1	0	1
EPX_chr17_58193733_C_homo	-0.272338	-0.272338	-0.272338	1	0	1
ERAP1_MAX_homo	-0.0487379	-0.0930353	-0.00444049	2	1	1
ERAP2_MAX	-0.0314434	-0.032978	-0.0287621	4	4	0
ERAP2_MAX_homo	-0.0131636	-0.0142698	-0.0120574	2	2	0
ERAP2_chr5_96895296_G_chr5_96903554_A	0.00187409	0.00187409	0.00187409	1	0	1
ERC1_chr12_1480847_T_homo	0.0222403	0.0222403	0.0222403	1	0	1
ERCC2_MAX_homo	0.090905	0.00679459	0.181707	4	0	4
ERCC2_chr19_45351661_G_chr19_45364001_T	-0.0521266	-0.164706	-0.00074917	6	2	4
ERI1_MAX_homo	0.0906865	0.0160391	0.231349	3	3	0
ERI2_MAX	-0.0679592	-0.0679592	-0.0679592	1	0	1
ERICH3_chr1_74572544_C_chr1_74631742_G	-0.180747	-1.02656	-0.00619999	54	54	0
ERICH3_chr1_74572544_C_chr1_74631742_G_homo	0.111463	0.111463	0.111463	1	0	1
ERICH3_chr1_74631742_G_homo	-0.101085	-0.101085	-0.101085	1	0	1
ERICH6B_MAX_homo	0.0267994	0.00547674	0.0481222	2	0	2
ERMAP_MAX	0.0178221	0.0178221	0.0178221	1	0	1
ERMAP_chr1_42830524_T	-0.0418722	-0.0418722	-0.0418722	1	0	1
ERV3-1-ZNF117;ZNF117_chr7_64979235_G_chr7_64979323_T	-0.00296952	-0.00533704	-0.000601997	2	0	2
ERV3-1_MAX	-0.107391	-0.180999	-0.0488763	4	4	0
ERV3-1_chr7_64992360_A	0.0372808	0.0372808	0.0372808	1	0	1
ERV3-1_chr7_64992452_C	0.0671564	0.00438383	0.24929	17	17	0
ERVV-2_MAX	0.0165703	0.0114781	0.0216624	2	2	0
ERVV-2_chr19_53050822_G	-0.0293437	-0.0424439	-0.0162434	2	2	0
ESPL1_chr12_53268840_C_chr12_53276761_C_chr12_53288673_A	-0.0549605	-0.0972	-0.00302903	6	0	6
ESPNL_MAX_homo	-0.188838	-0.383602	-0.0217489	4	1	3
ESPNL_chr2_238130996_T	0.0184905	0.0184905	0.0184905	1	0	1
ESRRB_chr14_76498312_T	-0.0153857	-0.0153857	-0.0153857	1	1	0
ESX1_MAX	-0.055679	-0.055679	-0.055679	1	1	0
ESX1_chrX_104250871_C	0.472928	0.472928	0.472928	1	1	0
ETAA1_MAX_homo	-0.108554	-0.293758	-0.0150251	3	0	3
ETFB_chr19_51347036_G	0.0754101	0.0754101	0.0754101	1	0	1
ETFB_chr19_51347036_G_homo	-0.0256343	-0.0321825	-0.0190861	2	0	2
ETV1_MAX	0.0263734	0.000536028	0.0448151	5	0	5
ETV1_chr7_13939184_C	-0.0761483	-0.1532	-0.0301283	5	0	5
EVC2_chr4_5622943_C	0.196057	0.196057	0.196057	1	0	1
EVC_chr4_5783715_A	0.176188	0.00723812	0.438166	7	0	7
EVPL_chr17_76018587_T	0.0765416	0.00945228	0.179893	6	0	6
EVPL_chr17_76018587_T_homo	0.0051574	0.0051574	0.0051574	1	0	1
EXO5_MAX_homo	0.135385	0.135385	0.135385	1	1	0
EXOC3L4_MAX	0.106888	0.00368672	0.36126	8	0	8
EXOC3L4_MAX_homo	0.13689	0.0354288	0.226398	4	2	2
EXOC3L4_chr14_103100448_T_chr14_103100498_G_chr14_103102277_A	-0.0170173	-0.0170173	-0.0170173	1	1	0
EXOC6_chr10_92834808_G	0.0254332	0.00720874	0.0436576	2	0	2
EXOC6_chr10_92935860_C	-0.119764	-0.500928	-0.0252656	8	0	8
EXOSC5_MAX	-0.0183171	-0.0217965	-0.0156032	3	2	1
EXOSC5_MAX_homo	-0.213319	-0.213319	-0.213319	1	1	0
EXOSC5_chr19_41397315_G	0.0122476	0.00884935	0.0156458	2	1	1
EXOSC5_chr19_41397315_G_homo	0.118327	0.118327	0.118327	1	0	1
EXPH5_MAX_homo	-0.0777549	-0.199323	-0.00233024	45	45	0
F13A1_MAX_homo	-0.0587282	-0.0716343	-0.045822	2	0	2
F13B_MAX	0.0249325	0.0147423	0.0351227	2	1	1
F13B_chr1_197061891_C	-0.0547229	-0.066185	-0.0432608	2	0	2
F2RL3_MAX	-0.0375476	-0.0590786	-0.010317	3	3	0
F2RL3_chr19_16889821_A	0.0258829	0.00252435	0.048008	3	3	0
F5_MAX	0.0501326	0.0501326	0.0501326	1	1	0
F5_chr1_169529737_C_chr1_169542317_C_chr1_169542496_C_chr1_169542517_C	-0.103032	-0.255302	-0.00524013	29	28	1
F7_MAX	-0.0172918	-0.0172918	-0.0172918	1	1	0
F7_chr13_113118845_A	0.000100421	0.000100421	0.000100421	1	1	0
F8_MAX	0.0260537	0.0260537	0.0260537	1	1	0
F8_chrX_154930010_C	-0.00824514	-0.00824514	-0.00824514	1	1	0
F9_MAX	0.195137	0.195137	0.195137	1	1	0
F9_chrX_139551121_G	-0.0915377	-0.0915377	-0.0915377	1	1	0
FAAP100_MAX	0.118545	0.00326888	0.237159	8	0	8
FAAP100_chr17_81547103_G	0.0089556	0.0089556	0.0089556	1	1	0
FABP1_MAX	-0.071294	-0.119435	-0.00561571	10	10	0
FABP1_chr2_88124547_C	0.062453	0.0203004	0.106954	7	7	0
FABP6_MAX	-0.0567368	-0.153966	-0.00312519	3	3	0
FABP6_chr5_160232266_T	0.0525251	0.0373828	0.0689894	3	3	0
FAM104A_MAX_homo	0.00800425	0.00800425	0.00800425	1	0	1
FAM104A_chr17_73209715_A_homo	-0.0535557	-0.0535557	-0.0535557	1	0	1
FAM107A_MAX	0.0248485	0.0146378	0.0350591	2	2	0
FAM118A_MAX	-0.0689329	-0.233644	-0.000248313	11	0	11
FAM120AOS_MAX	-0.0821476	-0.0890302	-0.075265	2	0	2
FAM120C_MAX	-0.0807321	-0.0807321	-0.0807321	1	1	0
FAM120C_chrX_54182869_GGCGGC	0.127364	0.127364	0.127364	1	1	0
FAM122C_MAX	-0.106154	-0.199324	-0.0129848	2	2	0
FAM122C_chrX_134854223_G	0.42287	0.42287	0.42287	1	1	0
FAM131C_MAX	0.0585984	0.000105242	0.171538	11	1	10
FAM131C_chr1_16062531_C	-0.0445152	-0.187305	-0.00997658	12	1	11
FAM135A_MAX	0.0279591	0.0279591	0.0279591	1	0	1
FAM135A_MAX_homo	-0.00694833	-0.011887	-0.00200962	2	1	1
FAM135A_chr6_70528402_G	-0.0170952	-0.0170952	-0.0170952	1	0	1
FAM135A_chr6_70528402_G_homo	0.163662	0.106304	0.221021	2	1	1
FAM135B_MAX_homo	-0.0687202	-0.117353	-0.020087	2	0	2
FAM135B_chr8_138153046_T	0.114011	0.0814965	0.152112	3	0	3
FAM155B_MAX	0.0297774	0.0297774	0.0297774	1	1	0
FAM155B_chrX_69505797_C	-0.0149581	-0.0149581	-0.0149581	1	1	0
FAM160A2_MAX_homo	0.0051326	0.0051326	0.0051326	1	0	1
FAM160A2_chr11_6217730_A_chr11_6218114_G	-0.0057698	-0.0057698	-0.0057698	1	0	1
FAM160B2_chr8_22098597_G	-0.016962	-0.016962	-0.016962	1	0	1
FAM161A_MAX	0.148086	0.148086	0.148086	1	0	1
FAM161A_MAX_homo	-0.0637072	-0.0637072	-0.0637072	1	0	1
FAM161A_chr2_61840298_C	-0.0516846	-0.105412	-0.00197512	7	7	0
FAM161A_chr2_61842223_C	-0.0977429	-0.11314	-0.0823462	2	0	2
FAM161B_MAX_homo	-0.00116403	-0.00116403	-0.00116403	1	0	1
FAM161B_chr14_73938053_C_homo	0.142508	0.142508	0.142508	1	0	1
FAM166B_MAX	0.070774	0.0140328	0.200499	7	0	7
FAM166B_chr9_35561916_-	-0.121429	-0.333425	-0.0113402	20	1	19
FAM170B_chr10_49132259_A_chr10_49133909_G	-0.0218471	-0.0601528	-0.00629305	4	2	2
FAM178B_MAX	-0.0796238	-0.262375	-0.0001998	7	1	6
FAM178B_chr2_96972168_T_chr2_96972301_A	0.238409	0.238409	0.238409	1	0	1
FAM184B_MAX	-0.141312	-0.451698	-0.0285458	8	0	8
FAM184B_chr4_17642225_G_chr4_17658459_C	0.0291905	0.00594968	0.0524313	2	0	2
FAM186A_MAX	0.130039	0.00330781	0.364824	32	32	0
FAM186A_chr12_50333923_C_chr12_50334028_T_chr12_50350336_G_chr12_50353134_A_chr12_50353222_T_chr12_50360780_T	-0.0513164	-0.0859482	-0.00464844	5	2	3
FAM187A_chr17_44903871_AGT_chr17_44904286_G_chr17_44904920_G	0.0687273	0.00368614	0.162636	5	2	3
FAM187B_chr19_35228035_T_chr19_35228117_T_chr19_35228674_A	-0.109728	-0.17973	-0.00748351	4	4	0
FAM187B_chr19_35228117_T_homo	0.217571	0.145572	0.289569	2	0	2
FAM187B_chr19_35228674_A_homo	-0.247466	-0.493033	-0.0138274	3	0	3
FAM205A_chr9_34723747_C_chr9_34723938_C_chr9_34724244_C_chr9_34726674_A	0.0704527	0.0107688	0.143686	9	9	0
FAM205A_chr9_34723747_C_chr9_34723938_C_chr9_34724244_C_homo	-0.0699974	-0.0729972	-0.0669976	2	0	2
FAM207A_MAX	0.149467	0.149467	0.149467	1	0	1
FAM20A_chr17_68537514_A	-0.118601	-0.118601	-0.118601	1	0	1
FAM20C_chr7_259915_G_homo	0.101934	0.0152952	0.157068	3	0	3
FAM214A_MAX	0.0327866	0.0327866	0.0327866	1	0	1
FAM214A_MAX_homo	-0.153337	-0.153337	-0.153337	1	0	1
FAM47A_chrX_34130689_-	-0.0302351	-0.0302351	-0.0302351	1	1	0
FAM47E;FAM47E-STBD1_MAX_homo	-0.0755639	-0.0874132	-0.0637146	2	0	2
FAM47E;FAM47E-STBD1_chr4_76271715_A	0.113167	0.0128105	0.328224	14	0	14
FAM47E;FAM47E-STBD1_chr4_76271715_A_homo	0.249761	0.109237	0.390284	2	0	2
FAM71A_MAX_homo	0.0202118	0.0202118	0.0202118	1	0	1
FAM71A_chr1_212626607_C_homo	-0.0289975	-0.0289975	-0.0289975	1	0	1
FAM71F1_MAX	-0.0482136	-0.0607263	-0.035701	2	2	0
FAM71F1_chr7_128719079_T	0.0972847	0.0243347	0.190105	3	3	0
FAM83B_chr6_54940890_C_chr6_54941691_A	0.0623762	0.0623762	0.0623762	1	0	1
FAM83D_chr20_38926473_C_homo	0.160284	0.0272398	0.293328	2	0	2
FAM83E_MAX	-0.0577656	-0.192228	-0.00796395	15	15	0
FAM83E_chr19_48613102_C	0.0705486	0.0179785	0.154166	4	0	4
FAM86C1_MAX	0.0371017	0.000789309	0.122647	23	3	20
FAM86C1_chr11_71787555_G	-0.0611161	-0.159394	-0.000799301	22	3	19
FAM90A1_MAX	-0.122049	-0.379012	-0.00253247	14	14	0
FAM92A_MAX	-0.0302502	-0.0302502	-0.0302502	1	0	1
FAM92A_chr8_93726401_A	0.253107	0.253107	0.253107	1	0	1
FANCA_chr16_89769915_T_chr16_89799635_C	0.142414	0.00110215	0.252449	6	0	6
FANCA_chr16_89783072_T_homo	-0.212497	-0.212497	-0.212497	1	0	1
FARP1_chr13_98244522_T	-0.063191	-0.063191	-0.063191	1	0	1
FASTKD3_MAX	0.0515473	4.66928e-06	0.136272	13	0	13
FASTKD3_chr5_7867917_T	-0.131164	-0.266427	-0.00363372	12	0	12
FAT1_MAX_homo	-0.0454295	-0.15924	-0.00318161	10	9	1
FAT4_chr4_125317769_T_chr4_125318831_T_chr4_125451587_A	0.0450822	0.025425	0.0647394	2	0	2
FATE1_MAX	0.162424	0.162424	0.162424	1	1	0
FATE1_chrX_151716148_T	-0.0590308	-0.114838	-0.00322385	2	2	0
FBF1_MAX_homo	0.0476788	0.0476788	0.0476788	1	0	1
FBF1_chr17_75926860_C_chr17_75930040_A	0.0467033	0.00233184	0.144322	10	4	6
FBLN2_MAX_homo	0.13821	0.13821	0.13821	1	1	0
FBRSL1_MAX	0.0465946	0.00292214	0.1525	6	0	6
FBRSL1_chr12_132583147_T	-0.0260533	-0.0783255	-0.00136828	8	0	8
FBXL18_MAX_homo	-0.0113089	-0.0143028	-0.008315	2	1	1
FBXL18_chr7_5490127_A_homo	0.220083	0.0915109	0.359263	3	0	3
FBXL22_MAX	0.0458151	2.04184e-05	0.189926	27	25	2
FBXL22_chr15_63597735_C	-0.135041	-0.558834	-0.000790133	33	32	1
FBXO16_MAX	-0.0297502	-0.0297502	-0.0297502	1	1	0
FBXO16_MAX_homo	0.0882092	0.0882092	0.0882092	1	0	1
FBXO16_chr8_28447252_T	0.0491087	0.0402321	0.0579854	2	2	0
FBXO16_chr8_28447252_T_homo	-0.146424	-0.146424	-0.146424	1	0	1
FBXO34_MAX	0.020366	0.020366	0.020366	1	0	1
FBXO34_MAX_homo	0.214732	0.138115	0.363999	3	0	3
FBXO41_MAX	0.0678488	0.00162479	0.196978	6	6	0
FBXO41_chr2_73265486_T	-0.0409311	-0.164547	-0.00453808	8	8	0
FBXO41_chr2_73265486_T_homo	0.181955	0.0586417	0.305268	2	0	2
FBXO5_MAX	-0.0929902	-0.253383	-0.0280462	4	0	4
FBXO5_chr6_152975406_G	0.0553566	0.00316129	0.211457	6	0	6
FBXO7_MAX_homo	-0.0937458	-0.0937458	-0.0937458	1	0	1
FBXW4_MAX	0.0954268	0.0571406	0.133713	2	0	2
FBXW4_chr10_101694645_T	-0.0371706	-0.0624202	-0.011921	2	1	1
FCGBP_chr19_39877755_C_chr19_39915705_C	0.137663	0.0591613	0.190117	3	0	3
FCGR2A_chr1_161509955_G	0.0189535	0.0189535	0.0189535	1	0	1
FCGR3B_MAX_homo	0.0233643	0.0233643	0.0233643	1	0	1
FCGR3B_chr1_161629903_T_homo	-0.0789905	-0.0789905	-0.0789905	1	0	1
FCN2_MAX_homo	-0.00817253	-0.00817253	-0.00817253	1	1	0
FCN2_chr9_134887180_T_homo	0.0642846	0.0598273	0.0687419	2	0	2
FCRL3_chr1_157698600_C	0.235515	0.235515	0.235515	1	0	1
FCRL5_MAX_homo	-0.157725	-0.157725	-0.157725	1	0	1
FCRL5_chr1_157539092_C_chr1_157539235_C_chr1_157544307_A	0.0371547	0.0371547	0.0371547	1	1	0
FCRL5_chr1_157544301_T	0.0284197	0.00867598	0.0647637	4	0	4
FCRLB_MAX	-0.0701131	-0.0701131	-0.0701131	1	1	0
FECH_MAX	0.0221656	0.000756219	0.0455727	5	0	5
FECH_chr18_57573273_T	-0.0725292	-0.241149	-7.91908e-05	6	0	6
FER1L5_MAX_homo	-0.00250581	-0.00250581	-0.00250581	1	0	1
FER1L5_chr2_96686103_G_homo	0.119763	0.0223509	0.239428	3	0	3
FER1L6_chr8_124103179_A	-0.232965	-0.52192	-0.00255997	4	0	4
FERD3L_MAX	0.0510966	0.000261284	0.153963	16	1	15
FERD3L_chr7_19145123_TCT	-0.0522975	-0.196489	-0.00447069	15	1	14
FERMT1_chr20_6085082_T	0.0242124	0.0242124	0.0242124	1	0	1
FERMT1_chr20_6085082_T_homo	0.0568263	0.0133176	0.100335	2	0	2
FEZ1_MAX	0.0752747	0.0752747	0.0752747	1	1	0
FEZ1_chr11_125481576_T	-0.180822	-0.180822	-0.180822	1	1	0
FFAR1_MAX	0.0278322	0.00660823	0.0484027	3	3	0
FFAR1_chr19_35352183_G	-0.198752	-0.227184	-0.170321	2	2	0
FFAR3_MAX	-0.0106905	-0.0362716	-4.68162e-05	6	0	6
FFAR3_chr19_35359024_A	0.0266942	9.27744e-05	0.0470385	6	0	6
FGD2_MAX	0.0544541	0.0544541	0.0544541	1	1	0
FGD2_chr6_37008861_C	-0.0520146	-0.0520146	-0.0520146	1	1	0
FGD4_MAX	-0.163211	-0.376027	-0.00518758	5	0	5
FGD4_MAX_homo	0.0142579	0.0142579	0.0142579	1	0	1
FGD4_chr12_32399835_G	0.131082	0.0224633	0.351823	10	0	10
FGD4_chr12_32399835_G_homo	-0.228435	-0.228435	-0.228435	1	0	1
FGF21_MAX	0.0101128	0.0101128	0.0101128	1	1	0
FGF21_chr19_48758111_T	-0.0270979	-0.0270979	-0.0270979	1	1	0
FGF6_MAX	0.0526033	0.000794027	0.159327	12	12	0
FGF6_chr12_4445464_G	-0.0939691	-0.492701	-4.10821e-05	19	19	0
FGFBP2_chr4_15962862_A	0.214758	0.00221508	0.829931	59	59	0
FGFBP2_chr4_15962862_A_homo	0.11287	0.00567279	0.558504	11	11	0
FGFBP2_chr4_15963047_T	-0.108785	-0.235403	-0.0129704	7	7	0
FGFBP3_MAX	0.0834195	0.0834195	0.0834195	1	0	1
FGFR4_MAX_homo	-0.163444	-0.750289	-0.00343484	36	34	2
FGFR4_chr5_177090796_C_chr5_177093242_A	-0.0186147	-0.0186147	-0.0186147	1	0	1
FGFRL1_MAX	0.0726481	0.0129686	0.121226	7	7	0
FGFRL1_MAX_homo	-0.143851	-0.143851	-0.143851	1	0	1
FGFRL1_chr4_1024917_A	-0.0923434	-0.0923434	-0.0923434	1	1	0
FGL1_MAX_homo	-0.152888	-0.152888	-0.152888	1	0	1
FHAD1_MAX_homo	0.000148827	-0.0261275	0.0264252	2	1	1
FHL5_chr6_96610677_G_chr6_96610698_A_chr6_96615646_G	-0.0245532	-0.0680137	-0.00359809	5	0	5
FHL5_chr6_96610677_G_chr6_96615646_G	-0.0645487	-0.115635	-0.0287404	3	0	3
FHL5_chr6_96610698_A	0.0703201	0.0135678	0.170984	9	1	8
FHL5_chr6_96610698_A_homo	0.129987	0.0401761	0.219798	2	0	2
FHOD3_MAX	0.0612039	0.0139	0.109245	5	5	0
FHOD3_chr18_36652647_T_chr18_36744128_A	-0.0932989	-0.35071	-0.00189995	17	17	0
FIGNL2_MAX	0.0124707	0.0124707	0.0124707	1	0	1
FIGNL2_chr12_51821318_T	-0.0604676	-0.0604676	-0.0604676	1	0	1
FKTN_MAX	-0.0210648	-0.0318393	-0.0107159	5	0	5
FKTN_chr9_105604453_A	0.00866862	2.58921e-05	0.016179	5	0	5
FLG_MAX	0.0951805	0.0092838	0.220698	10	0	10
FLJ44635_chrX_72159852_T	0.404866	0.404866	0.404866	1	1	0
FLJ44635_chrX_72159852_T_chrX_72160031_A	-0.538951	-0.538951	-0.538951	1	1	0
FLRT2_MAX	-0.00452925	-0.00727678	-0.00178172	2	0	2
FLRT2_chr14_85622971_A	0.00874086	0.00728795	0.0101938	2	0	2
FLT3_MAX_homo	-0.309713	-0.429019	-0.137093	3	0	3
FLT3_chr13_28050157_G_homo	0.0337451	0.0337451	0.0337451	1	1	0
FLVCR2_MAX	-0.00985416	-0.013794	-0.0021806	4	4	0
FLVCR2_chr14_75579019_C	0.0342716	0.0160274	0.048328	3	3	0
FMC1;FMC1-LUC7L2_MAX	0.00617249	0.00617249	0.00617249	1	0	1
FMN2_chr1_240329434_A	0.0520076	0.0520076	0.0520076	1	1	0
FMNL1_chr17_45242067_CCG	-0.120432	-0.320028	-0.0213489	5	0	5
FMO2_MAX	-0.0820631	-0.0820631	-0.0820631	1	0	1
FMO3_MAX	0.184706	0.000885841	0.645514	43	43	0
FMO3_chr1_171107825_A_chr1_171114102_G	-0.0460247	-0.0460247	-0.0460247	1	1	0
FN1_MAX	0.024582	0.000199045	0.0675792	10	1	9
FN1_chr2_215435759_T	-0.0428609	-0.0933014	-0.00794422	9	0	9
FNBP4_MAX	-0.0355207	-0.0355207	-0.0355207	1	0	1
FNBP4_chr11_47767112_-	0.0427541	0.0361702	0.0493379	2	0	2
FNDC3A_MAX	0.0144965	0.0144965	0.0144965	1	0	1
FNDC3B_MAX	0.0569241	0.000711002	0.113137	2	0	2
FNDC3B_MAX_homo	0.0286116	0.0286116	0.0286116	1	1	0
FNDC3B_chr3_172251287_C	-0.0282613	-0.0475104	-0.00901221	2	0	2
FNDC3B_chr3_172251287_C_homo	-0.0585585	-0.0585585	-0.0585585	1	1	0
FNDC7_chr1_108722407_G	-0.000321789	-0.000321789	-0.000321789	1	1	0
FNDC7_chr1_108722407_G_chr1_108725951_T	0.070805	0.0443807	0.0972293	2	2	0
FNDC8_MAX	0.0413601	0.0413601	0.0413601	1	0	1
FNDC8_chr17_35121799_T	-0.0192134	-0.0192134	-0.0192134	1	0	1
FNDC9_MAX	0.0157577	0.00126888	0.0252282	5	2	3
FNDC9_chr5_157343125_T	-0.045102	-0.0973389	-0.00523261	7	4	3
FOXD4_chr9_116800_G_chr9_116832_C	0.043233	0.0127744	0.0736916	2	2	0
FOXE1_MAX	-0.0169893	-0.0228414	-0.0111372	2	1	1
FOXE1_MAX_homo	-0.0457806	-0.0968576	-0.00402523	4	4	0
FOXE1_chr9_97854419_-	0.0191697	0.0191697	0.0191697	1	0	1
FOXE1_chr9_97854419_-_homo	0.0952262	0.0064524	0.18846	6	4	2
FOXF2_MAX_homo	-0.175088	-0.283404	-0.0724884	4	1	3
FOXF2_chr6_1390850_GGC_homo	0.00922491	0.00922491	0.00922491	1	1	0
FOXJ3_MAX	-0.0919393	-0.251806	-0.0229372	13	7	6
FOXJ3_chr1_42191525_G	0.0276645	0.00191717	0.0749251	4	2	2
FOXN1_chr17_28537284_C	-0.0172023	-0.0244206	-0.00998393	2	0	2
FOXN1_chr17_28537284_C_homo	-0.128743	-0.128743	-0.128743	1	0	1
FOXO6_chr1_41382388_C_chr1_41382624_G_homo	-0.192309	-0.192309	-0.192309	1	1	0
FOXO6_chr1_41382624_G_homo	0.031435	0.031435	0.031435	1	0	1
FOXQ1_MAX	0.12905	0.0263149	0.317848	5	0	5
FOXQ1_chr6_1312843_A	-0.055925	-0.187265	-0.00148193	8	0	8
FPR1_MAX_homo	0.0106462	0.0106462	0.0106462	1	0	1
FPR1_chr19_51746419_C_chr19_51746694_G_chr19_51746963_A	-0.0695923	-0.0695923	-0.0695923	1	0	1
FRAS1_MAX_homo	-0.0754913	-0.0754913	-0.0754913	1	0	1
FREM2_MAX_homo	0.172749	0.0062082	0.340825	9	5	4
FREM3_chr4_143700626_G_homo	-0.0111948	-0.0111948	-0.0111948	1	1	0
FRMD7_MAX	0.033638	0.033638	0.033638	1	1	0
FRMD7_chrX_132078614_T	-0.330795	-0.330795	-0.330795	1	1	0
FRMPD1_MAX	0.0619522	2.40401e-05	0.104646	3	0	3
FRMPD1_chr9_37692657_C_chr9_37729789_T	-0.0478907	-0.0517614	-0.0431739	3	0	3
FRZB_MAX	0.0066768	-0.0789022	0.0922558	2	1	1
FRZB_chr2_182838608_A	-0.0816936	-0.0816936	-0.0816936	1	0	1
FSD1L_MAX	2.29022e-06	2.29022e-06	2.29022e-06	1	0	1
FSD1L_chr9_105472013_G	-0.00774408	-0.00774408	-0.00774408	1	0	1
FSHR_MAX	0.0645867	0.00518009	0.123993	2	0	2
FSHR_chr2_48962782_C_chr2_48963902_C	-0.0607803	-0.11167	-0.0315105	4	0	4
FSIP2_MAX_homo	-0.0335402	-0.0335402	-0.0335402	1	0	1
FTCDNL1_MAX	-0.0345955	-0.0876284	-0.00824148	4	0	4
FUCA1_chr1_23854472_C	0.0601693	0.00299259	0.171554	9	3	6
FUT2_chr19_48703417_A	-0.148228	-0.190039	-0.106417	2	0	2
FUT2_chr19_48703728_G_homo	0.102714	0.102714	0.102714	1	0	1
FXYD3_chr19_35121255_G	0.0290161	0.0290161	0.0290161	1	0	1
FXYD3_chr19_35121264_A	-0.0192253	-0.0265252	-0.00898503	3	0	3
FXYD5_chr19_35157462_G	0.119368	0.00308751	0.327878	8	0	8
FXYD5_chr19_35169605_G	-0.0603454	-0.105694	-0.014997	2	0	2
FYCO1_MAX_homo	0.0917804	0.000241264	0.2694	4	0	4
FYCO1_chr3_45966331_T_chr3_45966333_C_chr3_45967298_A_chr3_45967995_A	0.133672	0.133672	0.133672	1	0	1
FYCO1_chr3_45967298_A	-0.16226	-0.497059	-0.0176358	4	0	4
FYCO1_chr3_45967298_A_homo	-0.316301	-0.316301	-0.316301	1	0	1
FYCO1_chr3_45968372_C_homo	-0.0746292	-0.117973	-0.00154875	3	3	0
FZD1_MAX	-0.0777572	-0.0833884	-0.072126	2	0	2
FZD1_MAX_homo	0.0647706	0.0647706	0.0647706	1	0	1
FZD1_chr7_91265144_CCG	0.0246547	0.0246547	0.0246547	1	0	1
FZD1_chr7_91265144_CCG_homo	-0.0232749	-0.0232749	-0.0232749	1	0	1
FZD6_MAX_homo	0.0588269	0.0588269	0.0588269	1	0	1
FZD6_chr8_103300204_G_homo	-0.0481864	-0.0481864	-0.0481864	1	0	1
FZD6_chr8_103325139_C	0.0296066	0.00397565	0.0705117	4	2	2
GABRG2_MAX	-0.0621619	-0.114384	-0.0129944	3	0	3
GABRG2_chr5_162102565_A	0.0723168	0.0068761	0.137757	2	0	2
GABRR2_MAX	0.0108085	0.0108085	0.0108085	1	0	1
GABRR2_chr6_89257779_A	-0.0949773	-0.0949773	-0.0949773	1	0	1
GAL3ST1_MAX	0.0687487	0.00108529	0.200919	12	12	0
GAL3ST1_chr22_30557308_T	-0.0742945	-0.205389	-0.000487999	13	13	0
GALNS_MAX	-0.0459407	-0.0715626	-0.0107882	4	0	4
GALNT15_chr3_16219913_T	0.0800575	0.0800575	0.0800575	1	1	0
GALNT16_MAX	-0.00106417	-0.00106417	-0.00106417	1	0	1
GALNT16_chr14_69328482_A	0.00899055	0.00899055	0.00899055	1	0	1
GALNT8_MAX	0.119228	0.0135347	0.199439	4	0	4
GALNT9_MAX	0.0429957	0.0429957	0.0429957	1	0	1
GALNT9_chr12_132203570_T	-0.029711	-0.029711	-0.029711	1	0	1
GALP_MAX	-0.0462992	-0.0767484	-0.01585	2	2	0
GASK1A_MAX_homo	0.113536	0.00425382	0.413836	7	3	4
GASK1A_chr3_43053609_A_chr3_43056273_A	-0.027828	-0.0468101	-0.00884587	2	1	1
GATA2_MAX	0.0161717	5.96392e-05	0.0381284	5	0	5
GATA2_chr3_128486108_T	-0.0385296	-0.096634	-0.000399132	4	0	4
GATB_MAX	0.00369677	0.00369677	0.00369677	1	0	1
GATB_chr4_151760894_T	-0.0294101	-0.0294101	-0.0294101	1	0	1
GBE1_MAX	0.0057934	0.00286509	0.00872172	2	0	2
GBE1_chr3_81648979_C	-0.0326484	-0.0566558	-0.017887	3	0	3
GBGT1_chr9_133162355_A	-0.173465	-0.203005	-0.143926	2	0	2
GBP2_chr1_89114258_T_chr1_89117007_G	-0.0713244	-0.0713244	-0.0713244	1	0	1
GBP3_chr1_89013185_A_chr1_89013380_A_chr1_89013391_T	0.0644506	0.0644506	0.0644506	1	0	1
GCAT_MAX	0.191108	0.191108	0.191108	1	1	0
GCAT_chr22_37808082_C_chr22_37809982_C	-0.14187	-0.429695	-0.00260429	10	1	9
GCNT1_MAX	0.00794299	0.00794299	0.00794299	1	0	1
GCNT1_chr9_76502835_G	-0.00446511	-0.00446511	-0.00446511	1	0	1
GCNT7_chr20_56495212_T	-0.108446	-0.1602	-0.0424644	3	0	3
GCOM1;MYZAP_chr15_57633638_T	-0.0546975	-0.0546975	-0.0546975	1	0	1
GCSAML_MAX	-0.0826913	-0.0826913	-0.0826913	1	0	1
GCSAML_chr1_247556467_A	0.142339	0.142339	0.142339	1	0	1
GC_MAX	0.11478	0.0232002	0.224342	5	0	5
GDPD4_chr11_77243743_A_chr11_77243767_C_chr11_77243788_A	0.0226706	0.0221666	0.0231746	2	2	0
GDPGP1_MAX	-0.137973	-0.211909	-0.00236059	3	0	3
GDPGP1_chr15_90241018_T	-0.0838101	-0.262878	-0.00170021	15	15	0
GDPGP1_chr15_90241018_T_chr15_90241698_A_chr15_90241828_T	0.198069	0.0877659	0.408269	7	0	7
GEM_MAX	0.0106343	0.0106343	0.0106343	1	0	1
GEM_chr8_94260377_C	-0.0832017	-0.0832017	-0.0832017	1	0	1
GFAP_chr17_44910155_A_chr17_44910156_C	0.0732339	0.00257621	0.363056	26	19	7
GFER_MAX	0.0297875	0.00374771	0.047319	3	0	3
GFER_chr16_1985906_C	-0.176445	-0.40838	-0.0356044	3	0	3
GFM2_MAX	-0.00641739	-0.00641739	-0.00641739	1	0	1
GFRA1_MAX	0.0227101	5.43078e-05	0.0794304	8	4	4
GFRA1_chr10_116089842_C	-0.112974	-0.369601	-0.00435367	9	4	5
GFRA2_MAX	-0.0565362	-0.0911467	-0.0219257	2	0	2
GFRA2_chr8_21693288_T	0.017308	0.00711922	0.0274968	2	0	2
GFRAL_MAX_homo	-0.00572151	-0.00572151	-0.00572151	1	1	0
GFRAL_chr6_55331789_T_homo	0.207651	0.0068422	0.891847	65	64	1
GGCX_MAX	0.0807964	0.000473957	0.410901	70	49	21
GGCX_MAX_homo	0.0248103	0.0127351	0.034488	3	1	2
GGCX_chr2_85553413_T	-0.0889338	-0.358424	-0.000376702	67	55	12
GGCX_chr2_85553413_T_homo	-0.0104914	-0.0105811	-0.0104018	2	1	1
GGT5_MAX_homo	-0.151978	-0.286525	-0.0174322	2	0	2
GGT5_chr22_24226680_C_homo	0.404955	0.255197	0.658824	3	0	3
GGT6_MAX_homo	-0.243167	-0.243167	-0.243167	1	0	1
GGT6_chr17_4558453_A_chr17_4559728_G_chr17_4560404_A	-0.0331512	-0.0486291	-0.0114757	3	3	0
GHR_chr5_42719137_C_homo	0.0177495	0.0177495	0.0177495	1	1	0
GIPC2_MAX	0.0482895	0.0376952	0.0676629	3	0	3
GIPC2_chr1_78119402_C	-0.0202369	-0.0397467	-0.00621247	3	0	3
GJA4_MAX_homo	0.203419	0.203419	0.203419	1	0	1
GJA4_chr1_34795168_T	-0.0526795	-0.0526795	-0.0526795	1	0	1
GJA9_MAX_homo	0.0673196	0.0368789	0.0977603	2	0	2
GJA9_chr1_38874610_T_homo	-0.031761	-0.0397675	-0.0237545	2	0	2
GJB7_chr6_87284854_G	0.100856	0.00220643	0.432763	33	29	4
GJB7_chr6_87284854_G_homo	0.151287	0.0148335	0.799169	12	8	4
GLB1_MAX_homo	0.0963949	0.0327462	0.160044	2	0	2
GLCE_MAX_homo	0.0594153	0.0594153	0.0594153	1	0	1
GLCE_chr15_69269179_G_homo	-0.0103719	-0.0103719	-0.0103719	1	0	1
GLI2_chr2_120989380_G_chr2_120989830_G	0.117746	0.0238463	0.258269	16	16	0
GLI3_MAX_homo	0.162977	0.108865	0.217089	2	0	2
GLI3_chr7_41966080_A_chr7_42048623_T	-0.0916016	-0.157731	-0.0139874	3	0	3
GLIPR1L2_MAX	-0.0696704	-0.17279	-0.00235784	10	2	8
GLIPR1L2_chr12_75423034_ACA	0.0333146	0.00456563	0.152467	10	1	9
GLIPR1L2_chr12_75423034_ACA_homo	0.0377624	0.0377624	0.0377624	1	0	1
GLIS1_MAX_homo	-0.288093	-0.410051	-0.166134	2	0	2
GLIS1_chr1_53594343_C_chr1_53594575_C	-0.0241817	-0.0241817	-0.0241817	1	1	0
GLMP_MAX	0.0570223	0.0226346	0.100782	3	3	0
GLP1R_chr6_39048860_T_chr6_39066296_A	0.0551533	0.00528017	0.0884046	3	0	3
GLP1R_chr6_39048860_T_chr6_39066296_A_chr6_39073726_A	-0.0406333	-0.0784177	-0.00284895	2	0	2
GLP2R_MAX	-0.0244633	-0.0244633	-0.0244633	1	0	1
[truncated: 3,716 more rows]
