# Supplementary material for: Common, low-frequency, rare, and ultra-rare coding variants contribute to COVID-19 severity
Source: Hum Genet. 2021 Dec 10;141(1):147–73. doi: 10.1007/s00439-021-02397-7 (PMC8661833; doi:10.1007/s00439-021-02397-7)
Supplement: Supplementary file 15 — Supplementary file15 (XLSX 361 kb) [file 439_2021_2397_MOESM15_ESM.xlsx]

## Sheet: Weights
Supplementary Table 7. List of genes and weights used for pathway analysis
NAME	Female	Male
ZNF280C	NA	237.547
SCML2	NA	197.407
MAGEA8	NA	185.351
IL1RAPL1	NA	170.971
DLG3	NA	143.064
TSPAN7	NA	133.777
OFD1	NA	130.698
CMC4	NA	127.84
RIBC1	NA	105.768
MMGT1	NA	100.104
BRS3	NA	96.0045
TBL1X	NA	93.9007
WDR13	NA	87.1334
GPC3	NA	82.5323
FTHL17	NA	82.505
GK	NA	81.1561
FAM133A	NA	79.7544
ZNF182	NA	75.7227
FUNDC1	NA	75.6832
SOX3	NA	74.1043
MBTPS2	NA	72.3504
PHF6	NA	70.933
SASH3	NA	70.2961
TENT5D	NA	70.1701
MTM1	NA	67.8263
PAGE4	NA	63.4749
SPIN3	NA	62.5475
MAGEA10	NA	61.7623
SRPK3	NA	57.9488
NKRF	NA	57.2673
NAA10	NA	53.6253
MED14OS	NA	52.4302
RNF128	NA	52.0974
KLHL15	NA	51.4389
ZXDB	NA	50.5002
TSPAN6	NA	48.8647
GPM6B	NA	46.0683
SMC1A	NA	44.8659
TMEM31	NA	44.0402
MPC1L	NA	43.7775
AIFM1	NA	42.7028
MAGEA11	NA	41.701
MCTS1	NA	39.7894
CHRDL1	NA	36.7
USP9X	NA	36.3219
NDP	NA	32.7024
IL13RA1	NA	29.7145
SLC10A3	NA	29.3674
PSMD5	NA	29.2109
PLAC1	NA	28.192
SMARCA1	NA	27.7643
AWAT1	NA	27.3677
TAZ	NA	26.9723
AMELX	NA	24.9283
ATP6AP1	NA	24.8246
ZNF711	NA	24.1814
DGAT2L6	NA	23.524
GLOD5	NA	23.4232
OR5F1	NA	23.1784
FGF13	NA	22.7548
EXO1	NA	22.1954
ZFP92	NA	21.8776
ARAF	NA	20.6514
PCYT1B	NA	20.3383
OGT	NA	20.2398
FAM3A	NA	19.7261
NR1D1	NA	19.103
GPR34	NA	18.8544
GDI1	NA	18.8544
BEX5	NA	18.3719
FAM122B	NA	17.7191
CETN2	NA	17.2093
KRBOX4	NA	15.3458
RDH10	NA	15.0281
ATP7A	NA	15.0079
MICU3	NA	14.9077
SSR4	NA	14.7885
ATP5MF-PTCD1	NA	14.3689
TMEM164	NA	14.3562
LHFPL1	NA	14.3177
SPATA5	NA	14.0539
GRIA3	NA	13.8418
MAGEB17	NA	13.6736
ZBTB38	NA	13.5744
LIPN	NA	13.5386
PAGE1	NA	13.4782
SOWAHD	NA	13.0482
XAGE5	NA	13.0414
PLIN1	NA	13.0142
PPP1R2C	NA	12.4757
GLUD2	NA	12.4138
FAM71B	NA	12.4
ENOX2	NA	12.3093
MSN	NA	12.2929
ZNF497	NA	11.7163
APOO	NA	11.5671
IL13RA2	NA	11.3033
YIPF6	NA	11.1486
NLGN3	NA	11.1291
RS1	NA	11.0759
ZNF771	NA	10.4902
ZC3H7B	NA	10.4398
PGK1	NA	9.9668
ZCCHC13	NA	9.88997
TPPP2	NA	9.13995
KDM5C	NA	9.11076
B3GALNT1	NA	8.77896
MAGEB18	NA	8.21677
VCX	NA	8.10913
TEDC2	NA	7.91962
DYM	NA	7.62763
ITGB1BP2	NA	6.94334
EDA	NA	6.81523
JAK2	NA	6.63424
ZMAT1	NA	6.17535
PSMG3	NA	5.76639
ZNF596	NA	5.73856
FBXO40	NA	5.71459
PRSS16	NA	5.62725
AIM2	NA	5.50114
ZNF600	NA	5.44989
HAS3	NA	5.33312
PGAM4	NA	5.3268
LOX	NA	5.04237
ZNF449	NA	4.92462
SLC7A11	NA	4.82711
CAD	NA	4.74521
NYX	NA	4.71982
IFNA5	NA	4.68102
ZSWIM2	NA	4.5895
IREB2	NA	4.4253
DRD4	NA	4.3925
ATP5MF	NA	4.36717
TEAD4	NA	4.265
TSSK1B	NA	4.0455
MTMR1	NA	4.04278
SEMA7A	NA	4.01088
FMC1-LUC7L2	NA	3.90354
CCNQ	NA	3.86919
CHMP1A	NA	3.81782
ANKRD34B	NA	3.81644
KRT26	NA	3.79503
ARMCX1	NA	3.69844
ACTL7A	NA	3.69184
GJD3	NA	3.67579
PLEK	NA	3.52369
BUB1B-PAK6	NA	3.5197
PGAM2	NA	3.50706
CHST7	NA	3.49636
KCNH1	NA	3.48026
CASK	NA	3.43828
CDS1	NA	3.4095
EPOR	NA	3.40145
ZNF10	NA	3.3983
ORAI1	NA	3.19907
ZNF304	NA	3.15674
ACADS	NA	3.14209
PHACTR2	NA	3.12538
TSR2	NA	3.1084
SELENBP1	NA	3.06134
TYROBP	NA	2.97939
CLK4	NA	2.90261
CCSER1	NA	2.90162
SCAF11	NA	2.89769
MYL7	NA	2.87219
MCM9	NA	2.8492
PRPF38B	NA	2.80305
NUP107	NA	2.79737
LGALS13	NA	2.7724
PATL1	NA	2.77217
C5orf49	NA	2.76381
AGRP	NA	2.72167
PITPNM3	NA	2.72051
ANKS3	NA	2.70107
ARPC4-TTLL3	NA	2.69582
PPFIA1	NA	2.59096
PAEP	NA	2.56531
CLIC2	NA	2.55751
ALG10B	NA	2.54822
ATP6V1B1	NA	2.50762
ANKRD29	NA	2.44164
JAGN1	NA	2.42178
SLC45A2	NA	2.38947
SORT1	NA	2.34948
SIGLEC14	NA	2.27843
NR0B1	NA	2.258
PFN4	NA	2.2383
NT5E	NA	2.22716
CAVIN3	NA	2.19186
KIAA1328	NA	2.1806
SAA2	NA	2.14081
TRUB1	NA	2.09505
CTPS2	NA	2.06489
DRC7	NA	2.04381
KAT2B	NA	2.01148
SPATA17	NA	1.9499
TLL1	NA	1.89995
OSGEPL1	NA	1.89796
DCAF12L2	NA	1.86906
MAN1C1	NA	1.84429
ZFX	NA	1.81734
UST	NA	1.80039
CDNF	NA	1.78584
HDAC10	NA	1.7855
CD99L2	NA	1.78039
ATP6AP2	NA	1.76355
PXN	NA	1.75795
SH3D21	NA	1.68005
ZNF234	NA	1.66899
MAPK11	NA	1.65204
SLCO2A1	NA	1.64914
OR3A3	NA	1.59081
ZNF442	NA	1.5184
KRTAP12-1	NA	1.503
METAP1D	NA	1.49838
ANXA9	NA	1.49268
C8orf86	NA	1.49032
MLYCD	NA	1.48521
SSX1	NA	1.48437
ANKRD53	NA	1.47436
CASQ1	NA	1.463
CYP27A1	NA	1.36723
JAG1	NA	1.36667
ACP2	NA	1.32619
TUSC3	NA	1.3246
CADM1	NA	1.30722
NFATC1	NA	1.26623
DFFA	NA	1.26221
TNNI1	NA	1.26207
EBP	NA	1.24463
ABCA12	NA	1.2409
PPFIA4	NA	1.23894
OPTC	NA	1.22766
LRRC63	NA	1.21037
SHISA8	NA	1.18042
ATP2A3	NA	1.16693
SPDYE4	NA	1.15937
ZNF788P	NA	1.15759
DKK1	NA	1.1488
EIF3J	NA	1.14778
MRPL10	NA	1.14598
AIFM2	NA	1.1375
STAT4	NA	1.12791
MS4A2	NA	1.11699
MYT1L	NA	1.11183
TMEM132D	NA	1.09149
TSC22D3	NA	1.07221
UVRAG	NA	1.04824
DGCR2	NA	1.03424
KBTBD13	NA	1.02976
SLC16A9	NA	1.02169
TMPRSS11A	NA	1.00935
ADAM12	NA	1.00565
CARNS1	NA	1.00363
CD1B	NA	0.999361
HSD17B10	NA	0.96093
STK16	NA	0.950114
FMO5	NA	0.948079
ZC3H12C	NA	0.939648
KRTAP10-12	NA	0.935978
UAP1L1	NA	0.922876
GPR137	NA	0.911583
RFESD	NA	0.909223
NDUFB11	NA	0.902744
TRIM59	NA	0.885878
CALHM1	NA	0.867721
DPEP2	NA	0.866273
EVI5	NA	0.864576
UFSP2	NA	0.858086
METTL11B	NA	0.808446
ZNF613	NA	0.806727
SMURF2	NA	0.806564
SLC41A3	NA	0.805768
KLF2	NA	0.800216
DEPDC1	NA	0.790788
C12orf49	NA	0.788937
SBSN	NA	0.781204
NARS2	NA	0.775675
ADGRD1	NA	0.770205
ZNF784	NA	0.767678
TBC1D9	NA	0.766679
USP37	NA	0.763649
C1GALT1	NA	0.75081
NUP42	NA	0.75078
NAXD	NA	0.740766
RMDN3	NA	0.739394
SMPD3	NA	0.737412
ANKRD60	NA	0.723109
EPB41L1	NA	0.715129
C19orf57	NA	0.704918
CSAD	NA	0.693419
CLIP1	NA	0.687049
PAGE5	NA	0.677414
COL7A1	NA	0.653368
UPF3B	NA	0.646798
ORC1	NA	0.639582
PPP4R2	NA	0.634421
DDX55	NA	0.622427
FKBP4	NA	0.610178
CD248	NA	0.602722
MZF1	NA	0.602225
DUXB	NA	0.583816
SYN1	NA	0.579441
CD300C	NA	0.577975
KIF24	NA	0.575406
RTP1	NA	0.571054
TBCK	NA	0.570212
PLOD1	NA	0.544352
MICALL1	NA	0.535304
S100A7A	NA	0.534168
ADAM21	NA	0.530689
STOX2	NA	0.527199
VDR	NA	0.521717
GLYATL2	NA	0.506858
RIOX2	NA	0.502189
ADCY8	NA	0.499781
NTN4	NA	0.496874
ADAM23	NA	0.482234
PLPP6	NA	0.479892
SELENON	NA	0.475853
UBA7	NA	0.474819
RSRP1	NA	0.465196
DYDC2	NA	0.464722
SMR3A	NA	0.45758
KRTAP19-6	NA	0.446611
DSCAM	NA	0.4404
RNGTT	NA	0.437862
PRPH	NA	0.435975
ASIC1	NA	0.435715
ETV3L	NA	0.430761
TSPYL4	NA	0.4219
PRX	NA	0.419793
SFRP4	NA	0.416107
ITGB7	NA	0.414123
SGCA	NA	0.413963
OAF	NA	0.412244
STK3	NA	0.40944
IGLL5	NA	0.407535
ARHGDIB	NA	0.407311
WRNIP1	NA	0.404707
CASC3	NA	0.404104
REX1BD	NA	0.403672
HOXC13	NA	0.403338
FIZ1	NA	0.40073
TRIB2	NA	0.400307
ARHGAP17	NA	0.397444
EFCAB13	NA	0.395868
GFPT2	NA	0.391932
FCER2	NA	0.383483
ANGPTL4	NA	0.383333
DYNC1LI1	NA	0.381027
CCL17	NA	0.381002
SERPINI2	NA	0.37717
ENDOD1	NA	0.372851
SPATA1	NA	0.357276
RTL8A	NA	0.349906
RNF103	NA	0.349055
LRP1	NA	0.345164
TCEA3	NA	0.343926
OR51V1	NA	0.343412
TMED9	NA	0.339687
ZNF766	NA	0.336481
OR6N2	NA	0.333436
ADPRHL1	NA	0.331361
IQCG	NA	0.331218
PBX4	NA	0.328559
FCRLA	NA	0.324257
ZNF233	NA	0.323271
WDR78	NA	0.322598
PMM1	NA	0.322198
CD180	NA	0.322193
INPP5F	NA	0.321039
C9	NA	0.319253
GAS2L3	NA	0.319065
CCDC68	NA	0.317067
ABCG4	NA	0.316914
SPATA19	NA	0.315508
KHK	NA	0.315134
TMEM222	NA	0.314861
SNAPC3	NA	0.31316
PCGF6	NA	0.307777
OR1S1	NA	0.307625
CIDEA	NA	0.303205
STOX1	NA	0.298847
ZP1	NA	0.293536
SERPINI1	NA	0.288616
NTN5	NA	0.288239
HEBP2	NA	0.287636
ZNF443	NA	0.287369
CYP7B1	NA	0.285925
ZNF883	NA	0.281042
ARL2BP	NA	0.280921
TLCD3B	NA	0.27448
PES1	NA	0.267598
RPS6KA1	NA	0.2674
FAM25A	NA	0.266899
SH2D3C	NA	0.265728
CENPM	NA	0.264703
DERPC	NA	0.263025
GAL3ST4	NA	0.261184
TEX26	NA	0.256927
KATNB1	NA	0.250686
SYN3	NA	0.247989
IL19	NA	0.245892
ANKS1B	NA	0.24495
OPA1	NA	0.243055
ACSM4	NA	0.242375
PAK1	NA	0.242374
ECI1	NA	0.236362
C17orf97	NA	0.23544
WFDC8	NA	0.23523
GRB14	NA	0.234397
GPR25	NA	0.232808
CCDC57	NA	0.226563
LIPC	NA	0.226026
MOSMO	NA	0.225547
SHROOM1	NA	0.224176
HBB	NA	0.22373
SUPT20H	NA	0.222605
JDP2	NA	0.222301
CSF1	NA	0.220484
PPP1R14A	NA	0.219785
ZNF777	NA	0.217005
REST	NA	0.213587
NSMAF	NA	0.213551
PDCD4	NA	0.213014
DPPA4	NA	0.20361
BIRC5	NA	0.201217
SCARB1	NA	0.199719
PDF	NA	0.199218
TNFAIP6	NA	0.195973
PARP16	NA	0.194384
TRIM34	NA	0.193389
TMEM161A	NA	0.193371
ADGRG2	NA	0.191792
MTFMT	NA	0.188547
PIF1	NA	0.180227
ZIC4	NA	0.179233
PAX9	NA	0.17888
HAO1	NA	0.175533
IL5RA	NA	0.175172
TRIM9	NA	0.16929
VWC2	NA	0.168459
LNPEP	NA	0.167623
EML4	NA	0.166572
UROC1	NA	0.16525
PCDHB16	NA	0.164776
ODF3	NA	0.157802
LUZP1	NA	0.157318
MDM1	NA	0.156913
MRPS27	NA	0.156524
KCNAB2	NA	0.155804
ZNF716	NA	0.15432
NCLN	NA	0.153831
ZC3HC1	NA	0.151474
CLCC1	NA	0.150635
PNLDC1	NA	0.150559
OR13F1	NA	0.149954
OSBPL9	NA	0.149352
ZNF454	NA	0.148906
MRPL1	NA	0.148317
QRICH1	NA	0.146963
GORAB	NA	0.145593
GALR1	NA	0.145367
KLK11	NA	0.144035
KDM7A	NA	0.142565
TRUB2	NA	0.140261
ENPP6	NA	0.13982
TSPAN15	NA	0.138822
CLRN2	NA	0.13856
KIF27	NA	0.136945
CD44	NA	0.13601
INPP4A	NA	0.133895
ZNF853	NA	0.130544
PUS7	NA	0.129132
ZNF200	NA	0.12869
PPIL6	NA	0.128324
PROM1	NA	0.128027
TGOLN2	NA	0.127403
RGS16	NA	0.12573
TIMM21	NA	0.125313
FBLN7	NA	0.124847
TXNRD3	NA	0.123193
CDA	NA	0.11923
TIMM50	NA	0.117726
OBP2A	NA	0.116156
CLDN5	NA	0.115976
PYGO1	NA	0.114204
IRGM	NA	0.111655
PABPC4L	NA	0.107426
PPP2R5A	NA	0.107189
CD83	NA	0.102636
PIEZO2	NA	0.101348
ZSCAN30	NA	0.0996005
CYP3A43	NA	0.099209
MANEA	NA	0.0985085
GNAL	NA	0.0980197
PCNX4	NA	0.0967959
ZNF727	NA	0.096757
TDRKH	NA	0.0950745
ZNF692	NA	0.0930535
TTC23L	NA	0.0892337
OR52D1	NA	0.0891853
UBQLN1	NA	0.0890039
ETNPPL	NA	0.0851789
LRIG2	NA	0.0844763
HSDL1	NA	0.0835271
HDAC5	NA	0.0808203
RWDD3	NA	0.0805517
MRPS21	NA	0.0797016
RMND5B	NA	0.0796306
IL24	NA	0.0792965
APOL4	NA	0.0787889
TRIM64C	NA	0.0780556
LRRC34	NA	0.0777218
IGDCC4	NA	0.0770862
AMTN	NA	0.0767545
MCEE	NA	0.0760746
GAS2L2	NA	0.0758886
TRMT2A	NA	0.0747886
CCDC158	NA	0.0742275
WIPF3	NA	0.0712673
MYSM1	NA	0.0702586
RNF111	NA	0.0691704
FBXO38	NA	0.0689328
LSS	NA	0.068922
CCDC32	NA	0.0669014
DBN1	NA	0.065869
VMO1	NA	0.0654565
GABRA4	NA	0.0644104
TAOK3	NA	0.0628265
LAMB1	NA	0.0622347
OR1Q1	NA	0.0609296
ALKBH1	NA	0.0604815
DNAAF4	NA	0.058609
ANAPC4	NA	0.0582452
GIMAP4	NA	0.0551397
ABL1	NA	0.0547678
SLC4A9	NA	0.0541559
DGKA	NA	0.0535964
PERP	NA	0.0529088
HSD17B1	NA	0.0478652
RNF123	NA	0.0475354
TIGD3	NA	0.0473455
VOPP1	NA	0.0435373
OR5B2	NA	0.0425905
BMP4	NA	0.0421516
KAZALD1	NA	0.0420214
SPAM1	NA	0.040075
B4GALT6	NA	0.0394168
ZDHHC23	NA	0.0385657
ALDH1A2	NA	0.0366256
DLK2	NA	0.0359641
MEPE	NA	0.0336489
CYP26B1	NA	0.0330709
SLC15A3	NA	0.0327912
DNAJB11	NA	0.0321717
IGSF9B	NA	0.0318227
FBXW12	NA	0.0310589
EARS2	NA	0.0302
FUCA2	NA	0.0298411
CD177	NA	0.029788
OR4C11	NA	0.0279633
C1orf35	NA	0.0250696
REV3L	NA	0.0250391
AS3MT	NA	0.024925
FAM177B	NA	0.0243231
MRPL28	NA	0.0243001
FILIP1L	NA	0.0237489
TRIM17	NA	0.0228128
MYBPC1	NA	0.0226852
SPRY3	NA	0.0225113
ZCWPW2	NA	0.0202658
ENPEP	NA	0.0196565
SPATA9	NA	0.0191289
BARX1	NA	0.0190756
HOOK1	NA	0.017853
UGT2B7	NA	0.0169892
CLDN6	NA	0.0168266
PRDM10	NA	0.015939
WBP2NL	NA	0.0156818
PGBD1	NA	0.0156551
ANO10	NA	0.0148034
MS4A18	NA	0.0139784
HNRNPLL	NA	0.0136018
OR10D3	NA	0.0135877
ZNF175	NA	0.0133929
C20orf173	NA	0.0119598
OR4A15	NA	0.0117638
ANKRD2	NA	0.0115177
RNF186	NA	0.0112644
FAM120A	NA	0.0110358
GDF15	NA	0.0104343
BAIAP2L1	NA	0.0101051
OR1E2	NA	0.00953559
DRC3	NA	0.0094372
HINT3	NA	0.00915091
CEP85	NA	0.00890834
KNSTRN	NA	0.00642892
SEMA3B	NA	0.00569388
SPARCL1	NA	0.00511615
NT5C3B	NA	0.00499497
SWAP70	NA	0.00429719
ACSM6	NA	0.00402954
UBAC1	NA	0.00370342
TRARG1	NA	0.00308197
FLVCR1	NA	0.00111402
OR4C6	NA	0.000355012
OR9Q1	NA	0.000318229
LRP2	561.073	22.7791
FANCB	536.568	26.6273
TLR5	475.973	3.94895
UNC5C	473.305	12.6524
PKDREJ	453.539	207.719
SYNE1	452.543	34.4109
HCFC1	449.497	55.5247
GBA3	444.026	452.079
COL18A1	420.656	404.276
TRIOBP	415.437	49.3278
POU3F3	411.18	46.6332
SCNN1D	393.498	379.269
THSD7A	379.534	105.672
KTN1	377.447	231.377
SOX21	353.485	351.985
ACOT9	351.992	97.0061
ANKZF1	351.167	11.8444
RNF215	348.654	344.64
ADAMTS2	338.421	2.70368
UTRN	330.984	336.445
NUP133	327.153	326.849
MTMR8	320.378	10.8003
AHNAK	318.678	310.872
SBF1	314.373	311.977
TCHH	312.486	220.513
ZYG11A	310.731	14.5143
CFAP46	307.457	293.293
DGKK	307.258	56.7603
MUC17	306.738	285.424
MAMLD1	306.311	20.7422
PPP6R2	302.092	0.389674
AATK	301.046	305.478
ADAMTS20	300.992	281.552
SLITRK4	300.67	0.950789
SEC24B	298.881	293.515
PDZD7	298.232	266.068
SEC16B	297.049	301.809
ZNF510	296.139	309.594
BTN2A2	292.8	107.834
TACR2	291.424	0.47187
TENM4	282.935	194.453
FAT1	282.321	114.461
GEMIN8	279.615	41.758
APOB	273.874	198.858
HMX1	273.011	278.387
BPIFB1	272.864	204.567
KRT10	269.887	18.4633
ARMCX2	269.065	13.1541
TSEN54	268.598	273.031
MAST4	266.149	265.912
TNFAIP2	265.424	112.129
SACS	263.383	267.112
TAS1R3	262.139	262.422
AGTPBP1	260.77	255.63
FLNA	259.802	47.9135
SLC35A2	259.384	4.19354
ZSWIM6	259.174	7.05258
SELENOP	258.744	9.64348
FAM9A	257.605	271.948
SLITRK6	253.368	265.034
TPRN	253.221	260.5
ZNF526	253.018	253.627
PKD1	251.482	21.7192
GCNT2	251.354	242.033
EN1	246.273	251.27
ZNF107	245.641	239.079
HVCN1	241.319	13.1848
SLC17A4	240.27	240.27
SETX	238.888	133.077
TNR	237.055	226.423
RYR2	236.705	14.8432
IDS	235.232	36.2618
PDE6B	234.921	234.921
C1QTNF8	234.38	237.851
STARD9	232.423	225.634
LMTK3	230.49	234.167
ZNF648	230.171	233.187
ATXN2	230.107	212.079
POU3F1	229.327	235.139
CEP290	226.655	225.469
PLEC	223.172	20.4728
ODF2L	222.956	12.4699
TRO	221.75	145.329
MYBBP1A	219.357	69.2252
DCAF4	218.023	216.726
DLGAP5	217.357	9.73874
COL27A1	215.847	219.302
APBA3	215.31	145.112
GALR3	214.77	208.248
ASB18	214.716	215.094
GNPTAB	213.803	199.5
DNTTIP2	213.799	213.799
SLC26A1	213.792	210.395
BMP8A	213.662	213.662
CRMP1	213.216	116.084
TOPAZ1	212.746	28.1223
TIAM2	212.577	5.78839
ATXN3	211.713	206.257
NCOR2	211.23	43.5501
WFS1	211.075	202.363
SVEP1	209.804	266.735
PAPPA	209.225	206.288
LAMA3	207.989	209.706
ANKDD1B	206.997	206.997
NCOA3	204.277	167.166
TBL1Y	203.207	205.716
PLXNA3	202.03	NA
KCNQ4	199.182	199.182
TG	198.147	69.6254
TOP2B	197.096	199.641
EFCAB5	194.634	198.891
LRRC53	190.242	8.84691
MLH3	189.498	0.826361
TCTN3	188.693	24.6983
ADGB	187.828	188.788
ZNF75D	187.11	58.264
C8orf74	186.444	237.753
C1orf87	186.356	99.7004
FAM186B	186.342	3.22249
FOLR3	185.665	190.719
PNLIPRP3	185.527	184.763
CSPG4	184.914	177.579
ZP4	184.229	184.229
CASP5	182.057	180.013
ICE1	181.448	177.703
MAMDC4	180.813	220.599
BPIFA2	180.784	243.765
DMRTA2	179.475	179.475
RBP3	179.074	179.074
CUBN	179.006	184.268
SP8	178.638	178.881
LRRC14B	176.75	242.544
C1orf116	176.499	47.2962
SYNE2	173.653	7.454
FER1L6	173.074	142.418
GRM6	172.42	79.8565
HMCN1	171.959	210.28
WDR66	171.797	171.797
ATP12A	171.735	0.38521
EVPL	170.92	175.957
MYH3	169.739	167.69
ZNF44	169.581	189.989
CCDC60	169.517	0.109057
NBEAL2	167.541	22.5938
CEACAM5	166.88	168.043
GRIN2D	166.247	167.052
SDK1	166.052	137.019
HEATR1	166.012	157.467
IQSEC2	165.696	156.63
RNF19B	165.525	5.1383
TBXAS1	165.113	163.362
ZNF534	165.048	169.525
CHD3	164.89	164.89
HTRA1	163.897	163.897
LRCH2	162.777	75.7675
POU6F2	161.385	165.332
WDR97	160.399	181.856
IL12RB2	159.63	199.86
APBB1IP	157.507	83.9274
CCDC88C	157.417	162.228
SYTL5	156.902	98.4941
CDKL5	156.02	39.8553
PLXND1	155.046	142.257
OTULIN	154.846	150.668
RNASEL	154.434	154.663
CEP250	154.419	178.192
ZNF302	154.32	139.578
HEATR5A	153.343	49.6578
MYO7A	153.272	152.954
NUTM1	152.702	4.14662
AEBP1	151.767	151.601
GART	151.205	156.098
BOC	148.718	2.2909
QRICH2	148.05	150.553
CNTRL	147.57	141.947
SF1	147.414	141.139
NPIPB11	146.89	18.0758
SCAF1	146.687	146.766
CNKSR2	145.857	0.846116
DNAH9	145.515	137.321
SUGP2	145.124	145.124
SHROOM2	145.124	12.4537
AGAP3	144.859	85.4899
NHSL2	144.785	26.3882
SNAPC5	144.685	144.685
EPHB3	144.57	129.468
SPAG17	142.316	94.6983
GPR101	141.761	16.5017
ERCC5	141.719	54.0158
PITRM1	141.502	140.861
FAM241A	141.299	143.044
GANC	140.822	145.958
CHD1L	140.783	127.271
CFTR	140.286	150.175
DNAH1	140.143	51.9546
SERPINA7	139.887	27.1562
CNNM3	139.765	135.027
PRR18	138.695	137.433
ARHGEF17	138.246	134.776
DNAH17	137.568	24.8023
MYO15B	137.507	138.862
C8orf49	137.282	141.274
BRCA2	137.239	143.393
KNL1	137.045	137.839
GLRA4	136.718	56.2154
FAM81B	136.198	90.4817
RHD	136.124	8.144
PSG2	135.587	135.587
MUC5B	135.276	117.841
OTC	135.182	6.49119
SLC38A8	134.964	137.547
TSPOAP1	134.95	1.1329
SCLY	134.495	134.393
ECPAS	134.486	135.37
ATP6V0A4	133.974	22.9181
NANOS1	133.837	118.808
IGSF1	133.593	167.624
KRT77	133.482	87.1519
COL6A3	133.307	121.734
AMER3	132.939	135.751
PRICKLE3	132.892	2.22528
HELQ	132.855	132.855
CMYA5	132.813	129.318
SNTA1	132.795	0.982964
ATP10A	132.702	100.619
KIAA0040	132.459	123.872
LRRC9	132.412	44.371
DNAH8	132.384	112.65
ZXDC	132.237	9.70984
ABCA13	132.13	46.6005
FBLN2	132.098	9.38342
CCNJL	131.82	133.693
SUCO	131.629	131.629
PRAF2	131.557	NA
KRTAP10-10	131.537	135.467
PGBD2	131.336	9.5198
TMEM232	131.255	4.86605
JAKMIP1	130.659	4.65635
KRTAP4-4	130.297	130.297
RREB1	129.855	134.946
NCOA6	129.293	129.157
KLLN	128.986	7.04874
TRIP11	127.102	162.564
B3GAT1	126.903	126.903
NID2	126.016	11.3756
DYTN	125.853	0.415465
PELP1	125.775	93.858
SPNS2	125.437	123.887
FMN1	124.613	120.975
TREX2	124.284	34.6169
DACH1	123.582	130.102
VPS13C	123.238	2.689
PLEKHA5	122.226	8.42829
MSH3	122.176	126.954
GSE1	121.953	79.8104
ZNF502	121.554	49.7004
NLRC3	121.367	101.164
ANKRD18A	121.154	173.423
LOXL4	121.082	118.031
SON	121.058	122
USP11	120.839	69.6822
GEMIN5	120.613	117.922
FKBP1B	119.754	113.005
FLG	119.719	112.653
CROCC	119.605	118.782
MECP2	119.445	5.59761
GTSE1	119.337	111.91
PLXNB3	119.28	17.8016
PRR36	118.758	120.834
DNAH14	118.669	85.0213
ANO8	117.81	23.5136
NACC2	117.387	117.387
NOD2	117.237	7.2902
KRT84	117.132	27.0598
ZNF90	117.071	118.476
XPNPEP2	117.052	19.0663
WDR87	116.896	107.616
ZFHX2	116.616	108.759
LAMC3	116.49	6.27698
CYB5R3	116.423	116.423
AQP11	116.058	28.8957
ANTXRL	115.999	116.224
ZNF860	115.795	117.647
STAT2	115.729	115.729
BCOR	115.527	14.3777
COL28A1	115.341	114.322
CRYBG1	115.254	103.937
TNFRSF13B	115.006	20.7427
ZIC5	114.95	271.134
USP31	114.783	114.078
TKTL1	114.72	22.8747
C10orf71	114.583	105.687
LLGL2	114.514	117.553
DMXL2	114.182	19.4716
SIAH2	113.994	116.354
JAG2	113.629	145.65
PIWIL3	113.449	74.7811
OSBP	113.032	113.032
PASD1	112.413	24.5879
ZNF554	112.28	112.631
LTBP4	112.07	16.2693
MCC	111.283	11.6758
MYH15	111.197	20.774
NOM1	111.191	53.7795
PALMD	111.111	109.025
WNT8A	110.682	100.192
CTAGE15	110.482	NA
CNTLN	109.466	110.126
CCDC66	109.326	110.613
BNIP3	109.304	111.816
DDX51	108.584	55.8242
USP27X	108.578	NA
DMKN	107.875	83.6848
ZEB1	107.277	108.57
TGIF2LY	106.914	114.378
CPZ	106.481	106.481
SLC14A1	106.315	0.60811
B4GALNT3	105.165	71.3414
NFASC	105.097	105.928
IGFN1	104.515	86.3522
MYOF	104.501	86.7503
SOGA1	104.386	69.8996
TNKS1BP1	104.118	27.3748
TCERG1L	103.528	96.7094
RECQL4	103.158	105.78
CYS1	103.032	92.4915
CATSPER4	102.859	101.891
PRAMEF12	102.557	98.815
ANKFN1	102.406	91.7756
SLC9A7	102.192	15.5595
NYNRIN	102.127	103.324
ZC3H3	102.115	25.6732
CRACR2A	102.033	102.001
ZNF592	101.964	98.7676
ADRA2C	101.768	101.768
ALDH16A1	101.469	81.4315
ZNF517	101.465	105.325
DNAH7	101.453	14.1423
SYNJ2	101.099	98.5705
ADAM17	100.629	109.367
TBC1D8B	100.557	27.3117
CDK16	100.188	29.905
NCAPD3	100.105	100.105
COL11A1	99.8741	97.9507
RYR1	99.762	86.8131
TAF4	99.6918	28.8321
ARAP1	99.6044	99.6044
SOX1	99.4458	71.9533
SPATA6L	99.3756	94.035
GLRA2	99.2958	2.52432
WNK2	99.2585	91.2069
CT45A10	99.2324	157.845
MROH1	99.1336	101.498
OVCH1	98.8268	25.38
TNS1	98.5926	19.0136
CASP4	98.4856	93.6659
TMLHE	98.405	NA
KLHL35	98.0074	99.7779
GMIP	97.576	8.52756
ATM	97.436	96.8072
NPIPB2	97.4299	5.16203
RIPOR2	97.3762	32.7784
NOP53	97.2989	99.2868
SYTL3	97.2138	103.762
AANAT	97.1417	97.1417
MMP24	96.7615	74.4968
ZNF486	96.7056	96.7056
SFXN5	96.4425	96.4425
PKHD1	96.3407	113.587
KLHDC4	95.5703	95.8039
CCDC22	95.4963	67.8702
FSIP2	94.9901	47.8666
OR2AK2	94.8174	92.3849
MAML3	94.4249	103.341
PDZD4	93.4006	0.726251
IGFBP2	93.3534	96.5349
FREM3	93.2036	86.7914
EFHC2	93.2005	27.9882
PRSS41	92.9862	11.7938
APOL2	92.9098	85.0135
RELN	92.7892	74.3725
MLH1	92.3083	3.62813
CFAP74	92.2448	92.9649
ZFHX3	91.836	136.043
ZNF354B	91.7811	91.7811
CCDC40	91.7588	37.4153
KANK1	91.2271	19.1568
SEMG1	90.8527	138.839
TENM1	90.7528	17.6748
ZNF749	90.7098	84.0351
SLC12A2	90.7082	88.8866
E4F1	90.6437	92.1307
CYP1B1	90.5882	69.1855
FUT10	90.035	0.99498
QSER1	89.8151	91.9411
PLXNA4	89.6354	3.5841
WWC3	89.4	11.8328
SLC22A1	89.3596	94.2419
UNC13B	89.3077	89.5854
LOXHD1	89.2964	90.8298
AQP12B	89.1537	89.2149
EVC2	89.0464	89.0464
TBX1	88.8592	88.1763
TRPM2	88.7742	131.708
LTBP1	88.7443	15.7484
ADAMTS7	88.6468	45.8578
CCNB3	88.6248	64.6967
IGSF10	88.4612	4.45246
ZDHHC18	88.4064	88.4064
CLEC2L	87.9242	87.1461
ERCC6L2	87.7259	54.3931
ZNF217	87.4296	24.3239
CENPV	86.8918	87.3208
KIF16B	85.91	69.3538
SSTR1	85.8752	0.582455
FNDC1	85.7381	95.5804
TMEM173	85.2031	85.721
RAB40B	84.9389	44.7296
C1orf158	84.187	83.9312
CPLANE1	83.6304	9.45715
ERCC4	83.1484	83.1484
RGS12	83.135	60.0888
MAGEB4	82.968	NA
DRAXIN	82.6563	14.5497
TTLL3	82.5642	79.8684
STAB1	82.5162	13.4389
ZAN	82.4542	29.8248
ALOX12	82.3919	78.1173
SCN11A	82.3675	7.11962
CCDC198	82.3488	51.5431
PDLIM5	81.9681	5.25827
CFAP44	81.8865	71.5199
TJP2	81.5897	82.5791
EZHIP	81.4235	2.5886
IFIH1	81.2418	92.1426
ZSCAN10	81.2214	22.1525
DNHD1	81.1337	58.9812
SKP2	81.0476	81.0476
RBMXL3	80.7943	2.08276
NKX2-3	80.7483	14.0969
TCEAL4	80.3997	11.0867
MATN3	80.2866	80.479
PLCG2	79.7648	91.0648
EMILIN3	79.4617	94.2967
ANK1	79.3235	82.2778
AKAP9	79.2262	63.4668
NAV3	78.9489	85.1835
GABRE	78.8771	121.884
P2RY8	78.7523	78.7387
ELMSAN1	78.612	74.58
PCNX2	78.53	80.1748
GAA	78.4454	83.3306
FAM193A	78.3995	77.8239
USP26	78.0789	24.175
CCDC150	78.0516	78.0516
PLXNA2	77.7617	77.6356
BPTF	77.1558	77.5955
OXNAD1	77.1318	77.1318
TCOF1	77.0192	95.8893
SP7	77.0162	71.3784
SNX29	76.9764	76.9764
AJM1	76.4998	76.4998
TDRD6	76.3658	21.9903
TOP3A	76.3158	147.223
UACA	76.2821	78.5886
KDM6A	76.161	43.1101
C2CD3	76.0246	56.567
CAPN9	75.5219	88.7527
ZNF222	74.9369	74.932
GCC1	74.828	70.3061
SRRD	74.7327	74.7327
ZC3H14	74.5498	74.5498
BEND2	74.009	17.3678
ABI3BP	73.8217	7.62864
ZNF620	73.755	73.755
PLEKHA4	73.721	12.631
ARMCX4	73.64	34.2329
APC2	73.5347	62.851
CDT1	73.4384	91.1796
PIEZO1	73.3863	67.3416
ABCA10	73.348	72.9089
ATP10B	73.2762	82.3354
KIAA1210	73.1947	29.2852
CYLC2	72.9068	9.9133
ASXL1	72.8829	76.1678
ZNF831	72.752	27.2658
LGSN	72.3746	73.0049
LONRF3	72.3372	64.4205
DISP2	72.1393	75.5403
VCAN	71.7667	30.3849
MLXIPL	71.4255	49.2968
NELL2	71.102	131.364
SLC25A43	70.8652	5.10672
FAM155B	70.8394	4.94974
MYO1E	70.3854	NA
BBS12	70.2621	84.7108
PPP1R15A	70.1962	72.3099
MYORG	69.8277	68.5071
PAQR6	69.5798	30.0084
TCFL5	69.5317	70.6672
SLC22A24	69.3412	12.2012
CYP2A6	69.2824	69.2824
POF1B	69.2508	1.18311
ATP1B4	69.2164	6.73297
MROH5	69.0803	63.7021
CCDC24	68.9589	0.35531
SLC10A2	68.9041	63.9794
GRIFIN	68.56	68.56
CD33	68.5495	68.5495
PRDM11	68.4921	68.4921
TICRR	68.4247	8.74165
MROH2A	68.3202	63.7014
KCNE5	68.2789	NA
BTBD2	67.9653	67.9653
MAGEE2	67.9635	49.9852
MOGS	67.8871	60.4627
LY75	67.4997	19.6011
USF3	67.1568	56.0656
CLIP2	67.1343	79.9999
UBXN11	66.9626	83.4682
TLR8	66.9593	92.9906
PNMA5	66.9254	18.8761
TBC1D22A	66.9186	70.4143
PDGFRB	66.865	36.562
LRG1	66.6367	66.6367
FAT2	66.5954	7.39254
ZBED1	66.5161	67.9276
WAS	66.5093	NA
NOTCH1	66.4972	75.6856
MDN1	66.4614	60.1213
BFSP1	66.4023	82.8644
KNDC1	66	49.86
CCDC88B	65.9873	72.3085
FASN	65.7916	16.346
FMNL2	65.755	21.8992
GCNA	65.5441	4.28346
ALMS1	65.3742	72.8158
SMO	65.3449	66.5922
OTOG	64.8584	70.0006
NPC1L1	64.817	64.817
CFAP54	64.7465	41.2495
WTIP	64.6655	35.6183
TNRC6A	64.321	68.0421
CFAP410	64.1457	66.3625
DNAH10	64.0414	63.344
ZNF518A	64.0239	53.2958
SLC26A10	63.9572	112.14
AASS	63.8279	63.0172
INPP5J	63.7506	62.9082
METTL24	63.6487	63.6487
INPPL1	63.5718	64.3581
SHCBP1L	63.3752	1.19886
RALGDS	63.2192	66.4484
TBP	63.1624	52.5772
AR	63.0506	36.7049
PLPPR3	62.8732	66.0793
CDR1	62.8687	23.7681
TRIM38	62.7885	10.7309
MIA2	62.6889	60.6586
PPP1R3F	62.6672	81.2823
AFF2	62.3666	2.5413
PITPNM2	62.2338	62.2338
AHNAK2	62.185	31.0097
ABCB5	62.1557	13.3729
CFAP99	61.9425	62.58
ADAMTS10	61.7514	12.7993
PALM2-AKAP2	61.5951	61.5951
LIPE	61.476	61.476
IGLL1	61.4361	61.4361
IGFALS	61.3182	61.3182
KLHL34	61.0781	2.04079
CKAP4	61.0238	65.3277
ADGRV1	60.9957	63.2345
UBR4	60.9715	60.9715
OR4P4	60.8398	60.7257
ITM2C	60.7644	0.327035
CASKIN1	60.6836	69.9724
FOXD1	60.503	62.195
CD40LG	60.3531	21.8561
KMT5A	60.1717	60.1717
PRDM2	60.1533	52.2888
HEPH	60.1075	98.3938
POU4F1	59.8144	51.0582
ZNF142	59.7947	74.8351
HIVEP1	59.7179	67.583
ALPK3	59.6518	55.7684
RTL3	59.583	41.0567
ALG13	59.4961	37.1482
ZNF544	59.2838	30.0235
FAM171A2	59.1643	42.4572
SLC16A2	59.0844	NA
CSF2RA	58.8813	61.5831
HS6ST2	58.8321	5.61809
NOP14	58.7389	22.5487
FAM71E2	58.7124	51.8854
NPVF	58.6604	54.5791
CDAN1	58.616	84.1504
ITGAD	58.5305	34.5411
HOXD13	58.5298	50.284
PNPLA7	58.3901	75.3653
GJB2	58.2274	58.2274
GCGR	58.1635	53.8202
PSD3	58.1439	52.9057
RRBP1	57.8175	58.242
MICAL1	57.8034	55.4818
POLQ	57.6518	18.0713
ACTRT1	57.6061	36.728
ZNF598	57.474	41.2709
ALDH3A1	57.4007	10.9372
AK9	57.2705	41.4143
NCL	57.2003	56.2071
SEPTIN9	57.0948	57.0805
EEF2K	57.0739	61.9812
RP2	57.0509	NA
ARHGAP39	57.0187	6.7633
MPP1	56.8986	9.9892
NPHP4	56.8983	50.7245
MUC16	56.8917	52.5747
ACE2	56.8747	9.05686
SKOR2	56.5094	72.7445
ZNF99	56.4939	61.3288
PTPRJ	56.4761	54.994
PDZD2	56.458	58.4857
NOL6	56.3621	56.3621
F8	56.1136	12.4877
SLC47A2	56.0481	111.078
CHADL	56.0252	81.0945
MAP3K10	55.9791	55.9791
TRIM64	55.9481	54.6467
PAGE2	55.541	10.7141
DNAH5	55.4951	67.6523
SUSD2	55.4128	55.4128
USP43	55.246	58.5751
ITGB4	55.1954	76.4284
ARHGAP30	55.1625	26.7647
SCRT1	55.0559	57.8611
NIN	54.9363	49.2847
MC1R	54.8955	133.628
HLTF	54.8318	74.951
RHO	54.8097	54.8097
TMEM132C	54.4661	55.7259
ARSD	54.39	93.2503
PIGA	54.3419	2.56363
CNTROB	54.3286	55.5836
ATP2C2	54.2962	30.4384
ELMO3	54.2732	53.7884
CNOT2	54.1989	67.752
NUDT19	54.1464	42.7137
SNAPC1	53.9492	6.65777
NXPE3	53.8095	54.1018
ASPM	53.8076	58.4474
TRAPPC2	53.7775	16.5478
BMP8B	53.7682	53.7682
VPS13A	53.5528	64.5155
NKX1-1	53.3438	132.242
TSHZ1	53.2858	10.415
PPEF2	53.2604	14.7785
G6PD	53.1378	86.6174
KRTAP10-5	53.0985	48.7454
MAGEE1	53.0299	169.2
PCSK1N	52.8941	62.896
PTPRZ1	52.7867	8.72727
TBL3	52.7449	42.6548
GBF1	52.6088	52.6088
HDAC6	52.5815	65.7389
LRRIQ3	52.5592	9.36874
RAI1	52.3954	51.9306
XIRP1	52.3676	60.1014
DGKI	52.1622	47.0878
TNFRSF9	51.7345	55.0393
ZNF41	51.7252	120.46
SIGLEC1	51.704	53.3245
AKNA	51.6798	19.5449
MED13	51.6478	51.6478
PDYN	51.642	51.642
SIGLEC10	51.6328	51.6328
RNASEH2B	51.5186	51.5186
GPNMB	51.1247	40.962
MAML2	51.0597	51.0597
NBAS	50.9722	59.0822
HOXC12	50.8406	50.0829
NDUFA10	50.7768	53.3377
STK36	50.739	60.2629
KCNS1	50.7093	50.7093
RYR3	50.6918	53.8918
UGT1A3	50.6717	51.9008
CGAS	50.6126	50.6126
KRT74	50.4452	50.1851
SPTBN2	50.3952	48.7705
HERC1	50.3764	50.0779
SOWAHC	50.3744	50.3744
TMEM255A	50.2613	36.2296
KIAA1549L	50.1107	50.1107
OR1L1	50.0575	50.0575
ZG16B	49.8227	49.8227
FRMD1	49.6431	6.48105
COL23A1	49.4419	49.0983
BOP1	49.3747	49.7734
MYH4	49.135	33.7725
ANKRD11	49.1191	78.693
HRCT1	49.0111	50.072
SLC17A2	48.9977	72.1813
ZNF341	48.9746	48.9746
PFKFB1	48.9607	63.7882
COL16A1	48.666	50.7964
OR6K2	48.5964	46.5635
TEKT4	48.5834	49.5785
LEPR	48.487	29.8026
TUBGCP3	48.3828	39.9281
TOMM20L	48.3214	48.7903
PTPRN2	48.2015	40.1574
ZC3H4	48.1535	81.6189
FGD3	48.0518	42.1677
MAGEB1	48.0509	5.49805
MKI67	47.9748	47.9748
FUCA1	47.9427	50.5037
SPTBN4	47.9292	44.5854
SHANK3	47.911	54.1357
ARID1B	47.6662	56.5981
SHC2	47.6067	46.3316
ELOA2	47.5691	32.8631
TANC2	47.5189	46.0819
XIRP2	47.3725	47.7913
MAGEA6	47.3319	13.5175
ANGPTL5	47.26	101.704
CHIT1	47.0329	49.9794
PPARGC1B	46.9983	46.7149
DOCK2	46.9572	46.9572
TRIB3	46.8818	0.00101343
FBN3	46.7326	34.1821
RRP12	46.5806	47.5069
ABCA3	46.4486	41.3143
SZT2	46.4416	43.9128
PZP	46.4406	46.2321
SSTR4	46.3891	46.4372
ZC3H18	46.3855	60.1362
ATXN7	46.3522	50.8008
LITAF	46.0185	51.6537
RIN3	45.9003	16.9151
IL1RL1	45.7855	1.5265
SIRT6	45.7301	0.838541
FMR1NB	45.5826	1.9905
GRIK5	45.5701	41.8374
OR5J2	45.5668	46.5603
MTCL1	45.5564	23.2237
MLLT3	45.4475	105.201
RLF	45.384	45.384
VWDE	45.3804	38.7883
HS3ST4	45.1851	45.1851
DNAH3	45.1085	45.6908
DDX3X	45.011	NA
TCEAL5	45.0066	NA
PLEKHG5	44.8918	41.1985
TNRC6B	44.8262	5.66528
PHKA1	44.769	70.3511
KCNN3	44.5896	33.6735
XYLT1	44.5402	NA
PLP2	44.5022	0.923878
RET	44.4504	21.0026
DNAH11	44.391	12.2545
SIPA1L3	44.3793	53.7103
SOX4	44.2964	45.6224
CFAP65	44.2912	44.7683
PCDHA9	44.2799	44.2799
SHISA7	44.2192	44.2192
COL22A1	44.1335	39.945
CTSE	44.0913	46.5376
LONRF2	44.0818	44.0818
ZNF493	44.0499	52.3006
MTERF2	43.9628	44.1062
ITPRIP	43.8243	43.8243
KLHL30	43.7515	46.1919
TOR2A	43.6739	43.6739
CCDC39	43.6638	31.7212
LIG1	43.6447	44.6757
SLC2A10	43.5868	46.6571
BAZ2B	43.5741	51.8525
PPIF	43.3356	43.3356
ERFE	43.3176	34.1216
ADGRG4	43.31	26.5393
CELSR1	43.2634	12.158
WDR90	43.2046	8.94743
PPRC1	43.0692	48.7139
NWD1	43.0274	23.2358
BEND4	43.0087	42.8102
FLYWCH1	42.9124	2.26064
PPARGC1A	42.8664	44.4883
CASZ1	42.7492	39.5065
NEB	42.7364	21.6097
SCN10A	42.73	43.3334
TIMM17B	42.546	NA
AGTR2	42.4887	123.277
EFCAB6	42.3433	38.1765
HPGDS	42.3129	63.0634
SYCP2	42.2459	89.6356
ENAH	42.2192	11.2409
CTRL	42.1649	42.1649
TLE2	42.1214	42.1677
CALD1	42.0763	62.6802
C16orf96	42.0381	42.4829
ESX1	41.9987	26.2969
CCDC171	41.8173	32.1999
MAGEA12	41.7024	14.2533
MAP1S	41.68	41.4393
THSD1	41.6548	47.8538
ARX	41.6397	19.6186
ZNF470	41.6314	36.7076
SGSM2	41.5784	33.6718
LYRM2	41.417	60.9129
NEK10	41.3086	89.7963
ATXN7L2	41.2599	27.7824
ONECUT3	41.1926	36.3102
BCAP31	41.147	4.55407
NUDT9	41.1166	45.912
TMEM132A	41.0374	60.1277
RTN2	41.0184	41.0184
MAP3K15	40.9054	75.1567
STS	40.8893	95.6561
CDH26	40.8735	41.1716
MRTFB	40.8719	51.4985
TCF7L1	40.7287	40.626
KIAA0754	40.7252	37.8612
BEX1	40.7204	NA
NEXMIF	40.6645	26.3982
AWAT2	40.655	7.00187
OPHN1	40.4728	17.7338
ZNF529	40.445	40.445
ARSF	40.4324	24.501
DCDC1	40.3291	40.2073
MYO3B	40.3285	40.3285
TGM6	40.3187	40.3187
DDX47	40.2889	23.899
RECK	40.2407	29.6733
FLG2	40.1027	34.247
MTSS2	39.9174	38.8757
RASGRP4	39.8713	32.2579
MAP10	39.8611	44.8929
RAPGEF5	39.8414	39.8414
BSN	39.789	39.6481
DCAF8L1	39.764	21.294
GYS2	39.7548	36.6144
PTDSS2	39.5767	39.5767
PLEKHG1	39.571	7.31655
ZCCHC18	39.4471	8.67599
ANKRD34C	39.3703	58.0479
POLA1	39.3353	40.8646
KMT2A	39.2784	41.1992
ACSM3	39.2454	77.2714
ADH1B	39.1627	52.1502
TNS2	39.1003	9.84111
GLYCTK	38.66	38.66
SYNM	38.6479	38.8468
DDX60L	38.5253	5.40703
KCNMA1	38.5219	3.62541
STARD8	38.4341	166.187
CD101	38.3026	38.3145
TSPEAR	38.3019	36.2349
EVX2	38.2802	29.7617
FOCAD	38.2161	38.2161
CAPN15	38.1762	42.1357
CASKIN2	38.1588	38.1588
CDK13	38.0854	38.0854
BHLHE41	38.0586	38.0586
POMGNT2	38.0545	NA
SPTA1	38.053	26.8862
CPEB2	37.9496	17.4766
C11orf16	37.8391	46.4611
REPS2	37.7708	128.113
PTCH1	37.7525	36.8719
SIRPB1	37.7438	37.7438
SSB	37.6511	44.4752
CCDC155	37.5345	37.4808
DSPP	37.4693	21.3447
ATP8B4	37.4431	29.7378
RPS6KC1	37.3517	48.3427
HUWE1	37.31	NA
ATP2B3	37.2535	108.934
KLHL10	37.1035	37.1035
ATXN3L	37.0806	16.1019
DNAJC1	37.0423	90.0635
ITPR2	37.0337	38.3335
PCDHA12	37.0295	36.65
AKAP11	36.9754	44.9364
SCN9A	36.9496	17.8047
IL6	36.8512	18.7809
KMT2B	36.8002	37.0206
ZSWIM4	36.7844	40.965
ODF1	36.6659	22.5067
COL6A5	36.6588	67.9946
RPAP2	36.6561	36.4475
SLC35G3	36.6424	8.04067
SPHK2	36.6394	36.6394
ZNF670	36.5716	36.5716
LCOR	36.4929	37.4912
ITGAX	36.4216	36.9139
DCST2	36.3486	28.5942
BIRC6	36.1527	43.7204
ERICH3	36.125	23.2378
RANBP2	36.1166	63.5884
RIN2	36.1062	38.1094
CNKSR1	36.0713	36.0713
TMEM87B	36.0615	35.0725
FAM47C	36.0574	11.8983
ABCB7	36.0045	29.8093
APOC4	35.8851	0.317682
FAM184B	35.8735	17.8628
DEAF1	35.863	NA
TMEM238	35.8394	35.8394
ZMYM6	35.6915	36.0405
DOCK6	35.6502	35.9717
PRKD1	35.6311	35.6311
RIPOR3	35.5949	35.0098
NFKBIE	35.5748	18.9187
LRP5	35.4566	19.756
SSC5D	35.3435	34.9275
VWF	35.3236	52.2781
GPKOW	35.3036	13.78
RAF1	35.3018	27.1348
CALCA	35.2758	28.5125
ZNF626	35.2127	32.0042
FAM47A	35.2056	68.2639
PROB1	35.0865	0.181185
ZNF275	34.9277	NA
SEC14L3	34.8749	10.0192
GGT5	34.7246	38.1653
TSNARE1	34.6606	34.64
OBSCN	34.5198	3.60316
SPTBN5	34.4572	33.6251
MED12	34.4365	76.8375
EP300	34.4261	38.5649
TAS1R2	34.412	27.0555
PTPRB	34.3946	37.1287
GPRIN3	34.3918	34.3292
PPM1F	34.335	34.335
NREP	34.3213	34.8439
WNK1	34.283	28.1996
MEGF8	34.1775	68.1102
RGSL1	34.1653	34.1653
ADCY4	34.1309	34.2062
SENP5	34.0773	46.4424
OR2AG1	33.9535	34.5908
KANK4	33.8854	8.15336
PDIA2	33.8311	26.8078
NPTXR	33.781	33.781
EMILIN2	33.7017	33.1692
RTEL1	33.693	30.1089
GALNT2	33.6561	0.432741
C16orf58	33.5765	13.2829
CEP295NL	33.4582	27.2207
CTBP2	33.4215	34.9635
SP9	33.4177	40.7138
LUZP4	33.3942	43.5675
PAGE3	33.3292	NA
ESYT2	33.1702	33.1702
DCPS	33.0929	34.1814
PARPBP	33.0893	33.6506
SLC6A18	32.8951	32.8951
ZDHHC16	32.8751	32.8751
ADAMTS3	32.8158	25.2956
AKAP6	32.7847	32.7847
MYH2	32.7762	12.1962
RXFP2	32.6814	41.9096
MEX3C	32.6246	31.4462
COL4A4	32.4545	33.1744
RECQL5	32.4421	37.4785
NOP9	32.2551	32.2551
KCNG2	32.2252	32.2252
ANK3	32.1514	23.2407
OXCT1	32.1404	32.1404
SYNGR2	32.1285	36.3846
CDH23	32.0955	30.5582
OTUD6A	32.0744	NA
MROH2B	32.0551	20.3439
POP1	32.0212	32.262
TRPM4	32.0204	32.0204
CSMD2	31.932	69.7749
PIWIL4	31.859	0.750617
RBM23	31.8526	22.3262
CILP	31.7268	26.9118
FCRL6	31.7089	31.2293
MMP17	31.5504	25.0471
TUT7	31.4827	19.5735
LAS1L	31.3783	9.19603
NRROS	31.363	31.363
ADAM33	31.3545	31.3545
MNX1	31.2744	31.5725
MYBPC3	31.1784	27.2195
POLR1E	31.1582	31.1582
DAP3	31.1127	60.1897
TEX13B	31.086	125.441
OR10A5	31.0457	35.3712
LMF1	31.0009	26.7072
MRPL46	30.9433	33.1671
TNK2	30.8443	56.1401
KIF20B	30.8424	6.84621
PTCHD1	30.7881	2.44745
GAGE10	30.7686	NA
SMTN	30.7198	23.9297
COL6A2	30.6981	26.8316
UNKL	30.6933	27.1654
TNC	30.6271	29.7146
IL17REL	30.5801	0.62014
SH3KBP1	30.4967	228.714
MASP1	30.3297	33.9899
USH2A	30.2789	17.8382
PDX1	30.2736	30.0244
KDM6B	30.263	22.7959
MAF	30.2425	30.2425
LYPLAL1	30.2056	30.2056
C2orf16	30.1721	27.0707
AHR	30.1405	12.7042
SCARA5	30.1193	30.4667
SPECC1L	30.0711	30.0711
ASTN2	30.0484	25.4939
DNAH2	30.036	27.0295
PDE6A	29.9906	29.9906
SLC24A1	29.925	5.01241
FCN3	29.8243	29.4377
TUSC1	29.8217	30.1487
SULT6B1	29.8214	2.16241
SERPINA9	29.7555	29.7555
AFAP1L2	29.6928	29.9586
OSBP2	29.68	17.1561
SPDEF	29.6695	29.1368
PCDHB5	29.6361	30.4815
RNLS	29.5777	25.2873
ELF4	29.5624	31.1048
DIPK2B	29.5586	13.0657
SLC12A8	29.5346	29.4706
FLNB	29.523	33.2149
FUNDC2	29.471	2.83859
ZNF229	29.399	28.7711
FAM117B	29.3868	33.5554
COL24A1	29.3834	29.4892
MARCHF10	29.339	3.78643
TTC6	29.3338	15.884
SARS2	29.3205	48.6782
OPALIN	29.2975	0.111446
FCSK	29.2571	25.2811
MAST2	29.2282	60.4505
TEP1	29.2171	13.711
NHS	29.2019	16.6122
IL3RA	29.0904	31.4362
FOXD2	29.0105	57.2891
TMPRSS4	28.9799	29.9346
HMCN2	28.9445	31.2098
SRPX2	28.9214	105.937
COL3A1	28.8947	28.8947
ZBTB49	28.8944	2.12787
SFI1	28.8743	6.07078
DOCK10	28.8716	22.0326
KIAA1211	28.867	24.9786
PLCXD1	28.8635	40.7545
OR4D9	28.8588	28.8588
MACF1	28.8361	29.2223
ARMC4	28.7159	31.2793
CAPN6	28.7113	85.2377
HMGN5	28.69	NA
LAMC1	28.6728	28.9433
PSG4	28.6527	28.6527
DHRS4	28.5654	2.85714
TLN2	28.534	30.7483
KRTAP10-7	28.4972	5.90855
DGLUCY	28.3945	7.77366
REXO1	28.3659	56.0896
GRIN2C	28.2807	35.2743
FREM1	28.2515	16.5809
PTPN13	28.2239	26.8147
CLPX	28.1837	28.1837
MEGF6	28.182	24.8856
SHF	28.1313	29.0231
OXR1	28.1206	28.1206
CRYBG2	28.1013	21.5238
SLC7A9	27.9595	21.4701
ERBB2	27.8914	32.2282
ARID4B	27.8501	74.2024
ZNF679	27.8229	27.8229
TNK1	27.6729	29.1967
SEMA4D	27.6527	25.6942
CXorf21	27.5659	12.7746
VN1R1	27.4884	27.4884
MPP2	27.4845	27.4845
ABCA1	27.4799	42.2171
ARR3	27.4708	1.51347
NRG2	27.4661	46.7202
ABCA4	27.4552	22.4367
RNPEPL1	27.3728	51.1108
LLGL1	27.3586	24.7994
PRAMEF1	27.3305	28.9657
GLDC	27.3244	31.601
POLE	27.2406	26.3044
ZNF726	27.221	27.221
PLEKHG4	27.187	2.56344
ARHGEF4	27.1808	27.6845
CASR	27.1784	27.6187
NLRX1	27.1696	40.0867
PRAMEF2	27.1614	3.27616
NRIP1	27.0997	17.9535
LFNG	27.0437	27.0437
DSG2	27.0134	46.1392
NXF3	26.9308	10.8799
ZNF778	26.9172	23.5638
SSX3	26.8756	23.5577
CA9	26.8699	19.1866
DUSP16	26.8021	13.5108
TRPM5	26.7876	28.3817
YEATS2	26.7849	NA
CXorf38	26.7379	62.4274
SRPX	26.7055	150.678
CENPI	26.6942	NA
TLR6	26.663	35.8323
OR51I2	26.6337	26.5185
CST4	26.6287	28.8494
SARM1	26.5938	26.5938
C1orf127	26.5619	35.8675
SP3	26.5518	26.5518
LPO	26.5168	0.152851
FHDC1	26.5157	25.1366
THAP3	26.4576	34.7005
NOX4	26.45	13.089
NT5DC2	26.3624	30.5723
SNAI3	26.3057	27.4458
USP9Y	26.2979	27.34
MRGPRX1	26.2974	26.2974
ZNF221	26.272	8.94081
OR5M11	26.183	24.7207
MYCN	26.0778	26.0778
SUMF2	26.0445	2.27819
TMEM132E	26.0358	26.408
USP21	26.0175	2.85088
FAM71F2	26.0122	31.7544
HTT	25.9584	25.4985
KIAA1522	25.9223	32.6484
PLXNC1	25.903	27.0258
DSG4	25.8759	3.8641
SPAG5	25.8473	25.8473
CABP1	25.8392	25.8392
C8B	25.8296	35.714
RPTN	25.7958	25.7958
GTPBP6	25.7811	26.6901
SLC45A3	25.7783	28.6904
PLIN4	25.7376	18.7742
SLC9A4	25.6093	25.6093
CELA3B	25.555	2.23098
ZNF408	25.5235	4.86501
RUSC2	25.5189	23.7907
P2RY10	25.4963	NA
FRZB	25.4556	26.9917
CARD10	25.3783	25.0973
FREM2	25.3555	8.05426
AKAP17A	25.3474	9.66655
AMMECR1	25.3309	90.04
MROH8	25.2808	10.4058
TTBK1	25.2521	42.7315
MAGEB2	25.1679	26.6681
PPFIBP2	25.1381	2.7635
ART5	25.0866	26.261
ECE2	25.0624	25.2013
SLC39A3	25.0497	25.0497
TGM5	25.0395	29.298
ABO	25.005	14.6044
KLHL13	24.9987	58.5041
SRRM2	24.8568	27.7051
KANK2	24.8455	10.5482
HAO2	24.8388	13.4295
HAPLN3	24.8075	25.011
UNC93B1	24.791	2.11636
SLC5A4	24.7552	28.663
ACOT11	24.7225	4.41732
TRAP1	24.7152	22.7565
MYO18B	24.6948	9.08628
FCRL5	24.6359	3.17723
DPYD	24.6027	13.2002
OR2T35	24.5573	NA
HEPHL1	24.5494	24.5542
BCORL1	24.5362	33.9654
SNX13	24.5194	NA
EP400	24.4738	37.3962
KCNC3	24.4635	24.4635
COL4A5	24.459	32.5456
CHD7	24.4447	28.253
EGFLAM	24.4263	13.1631
KIF19	24.413	20.0161
GLA	24.4052	7.45166
COL4A6	24.3974	6.99794
OLFML2A	24.3841	24.6444
AGAP2	24.3685	24.3685
CHIC1	24.3491	34.8614
LAPTM5	24.3198	27.2798
SWI5	24.2729	24.2729
PCDHGA2	24.1787	10.5354
BRWD3	24.1482	41.7041
ZNF276	24.1042	23.1024
SIPA1	24.0919	23.566
MICALCL	24.0559	3.56148
MED14	24.0301	48.865
CACNA1B	23.9756	23.3574
NEK2	23.9665	23.9665
MMP12	23.9099	NA
CEP162	23.9087	8.10341
ATPAF2	23.8887	30.3836
AMER1	23.8373	36.6721
NELL1	23.6962	19.3649
TRPV3	23.6326	23.6326
HOXA13	23.6096	23.6104
DST	23.5911	0.326059
IQSEC1	23.5674	18.9323
C4orf48	23.5642	13.6739
SEC14L6	23.5415	8.17469
COBL	23.5025	25.7659
KIF1C	23.4847	23.4847
ZNF639	23.4819	23.4819
NCAM1	23.4603	22.5665
ROBO4	23.4502	0.21003
CBLL2	23.4488	51.9872
APEX2	23.4464	76.7377
HRG	23.3514	30.7791
KIAA1614	23.286	25.2039
KIAA0556	23.1702	20.8467
MAPK1	23.1417	38.965
GIMAP6	23.1058	23.1058
CCDC3	23.1034	23.1034
CSMD3	23.0128	69.5758
KMT2D	22.9644	12.5445
ZNF469	22.9294	5.39205
LRRC17	22.8005	44.7297
PLD1	22.7522	29.6938
UNC5B	22.733	29.4385
DUOX1	22.5277	22.5837
OTOGL	22.524	0.709268
MAGEC2	22.5209	0.112488
PHF14	22.5138	3.72618
TMEM121B	22.4962	22.4962
CSHL1	22.4453	22.4453
F5	22.3392	15.481
CUL9	22.3235	33.2114
WASHC1	22.3211	25.7942
ZNF169	22.2927	2.9618
IMPG2	22.2669	24.3085
MYO9B	22.2244	88.3879
PTPRD	22.2011	8.62778
KIAA1217	22.1944	80.3016
DSC2	22.1799	0.747715
GTF2F1	22.163	22.6304
DNAAF5	22.1579	18.7591
PADI6	22.104	21.9695
FRMPD3	22.0775	11.3913
RNF135	22.0732	26.0416
ABCA9	22.0709	1.51686
OR8G5	22.0439	12.1034
AIPL1	22.0002	23.6801
ACADL	21.996	16.9404
ILDR1	21.9607	21.9607
NXPE1	21.8756	138.95
TCN2	21.8727	31.9652
PPL	21.7775	4.8775
GDF11	21.7238	18.5393
GOLGA6L2	21.7063	31.3683
FOXK1	21.6929	21.6929
ETV7	21.6866	42.8478
SNX14	21.6795	21.6795
RFX6	21.6691	54.2691
PTPN18	21.6585	25.6942
IFNA17	21.6385	0.379146
TKT	21.6277	2.86116
SPNS1	21.6236	21.6463
CHAF1A	21.5791	20.3683
PARD3B	21.5495	30.0488
COL15A1	21.5446	17.2502
ALK	21.5417	12.5242
L1TD1	21.5363	26.5441
DMRTB1	21.5186	NA
ZNF226	21.5059	43.4544
DMBT1	21.4749	19.4824
PCARE	21.4621	12.6101
ZNF774	21.3925	21.3368
TMEM187	21.3658	2.72018
LMF2	21.3568	24.1886
THAP11	21.3484	21.3484
GYG2	21.2618	44.4138
ADAM11	21.2156	32.4317
CSF3R	21.209	23.093
TRIM64B	21.2074	21.2074
VAX1	21.2059	21.2059
TACC2	21.1419	20.2161
CACNB2	21.1412	19.5792
RBM41	21.1312	5.59683
PGRMC1	21.104	25.5546
RPUSD3	21.1034	101.59
EFNB1	21.0858	63.0022
SPATA31E1	21.0587	49.8842
HPR	21.0429	23.2032
AEN	21.0426	0.278853
SYTL2	21.0292	53.6708
SURF2	21.0224	7.32528
NRK	20.9445	29.9744
ZSCAN32	20.9331	0.537212
ZNF141	20.9325	22.3885
VSIG4	20.9316	76.1641
NUMA1	20.9261	26.8708
PAOX	20.9233	20.9233
PRUNE2	20.8506	17.7063
MLKL	20.8243	2.53825
SLC15A4	20.8205	1.7353
MYO5A	20.8079	49.8547
ANKFY1	20.7941	1.77115
PSKH2	20.7938	20.7938
PRR32	20.7816	20.3402
AGBL3	20.7665	6.55934
SLC5A2	20.7645	20.7645
RSPO4	20.7508	160.779
SLC7A8	20.7385	12.3552
GMNC	20.7205	5.20963
PIGN	20.7197	17.5278
SERINC4	20.6855	23.4269
MAGEH1	20.6821	5.8285
TIMELESS	20.6813	43.1992
TIGD7	20.5839	20.5839
FANCM	20.5824	24.7763
RUBCN	20.5805	36.992
ACSL4	20.536	15.4741
BHLHE22	20.5353	8.86159
SRRM5	20.5328	12.2443
LTN1	20.5258	20.5937
UNCX	20.4875	20.4875
CTNNA3	20.4373	1.96269
FGD1	20.3966	57.8935
WASHC4	20.3719	20.3719
SLCO4C1	20.3667	20.3667
TMEM82	20.3644	33.8526
LRIG1	20.3506	17.0756
GOLGA1	20.3106	13.2339
CNTNAP5	20.309	11.1328
R3HCC1L	20.2967	26.6624
DVL1	20.2848	21.9258
FER1L5	20.2817	27.2087
ADGRA3	20.2384	30.4637
PKP3	20.238	18.5426
SKIDA1	20.2201	19.6989
MYO10	20.2056	40.2642
HCN2	20.1659	20.1659
RP1L1	20.0076	17.5922
DHRSX	19.983	21.5613
MIDN	19.9803	19.9803
CARMIL1	19.9244	23.0356
ETV5	19.9156	19.9156
GDF7	19.8826	19.6698
FOXC1	19.8729	20.1671
FAM221A	19.8427	19.8427
CRELD2	19.754	5.69718
ASB11	19.7104	4.37904
PAPLN	19.7053	22.4624
FNIP2	19.6572	19.6572
ARHGEF28	19.6268	2.9228
ZNF574	19.6191	20.592
GPR119	19.6064	0.857087
DEFB119	19.559	19.559
UPK1A	19.515	0.998147
XKR5	19.4916	19.4916
MPDZ	19.4834	16.0819
SEL1L3	19.475	19.475
P2RY11	19.4461	0.479008
CLCA1	19.4425	NA
NXF5	19.4404	6.76219
RPUSD1	19.3717	22.4751
PRKDC	19.3717	20.5551
SPG7	19.3605	19.3605
PASK	19.3298	19.7396
SORCS2	19.3145	14.7876
FAM227A	19.2998	19.2681
OR10R2	19.2374	19.0968
HSPG2	19.2345	12.6687
NHSL1	19.1943	17.4684
RPL3L	19.1901	24.4933
CYP24A1	19.1856	6.44981
KIF9	19.1847	19.1847
CKAP2	19.165	2.94535
VWA2	19.1549	19.8066
ADGRA2	19.1372	22.1635
PCDH15	19.1119	19.1119
GTPBP1	19.0927	19.0927
C1GALT1C1	19.0854	0.58806
OR2T10	19.0848	19.5925
SETD1A	19.0658	0.96438
MICAL3	19.0196	20.1191
MTERF1	18.9821	21.9266
PTPRH	18.9807	4.70002
TMEM104	18.9477	4.80208
TLR1	18.9424	5.19312
[truncated: 5,928 more rows]

## Sheet: Summary
	Female	Male
number of genes	7317	7325
max weight	561.073	452.079
min weight	3.28853e-05	7.35235e-05
