# Supplementary material for: Common, low-frequency, rare, and ultra-rare coding variants contribute to COVID-19 severity
Source: Hum Genet. 2021 Dec 10;141(1):147–73. doi: 10.1007/s00439-021-02397-7 (PMC8661833; doi:10.1007/s00439-021-02397-7)
Supplement: Supplementary file 16 — Supplementary file16 (XLSX 680 kb) [file 439_2021_2397_MOESM16_ESM.xlsx]

## Sheet: table
Supplementary Table 8. List of genes belonging to the significant pathways and their weights in Females and Males
KEGG_GLYCOSAMINOGLYCAN_DEGRADATION	FemaleWeight	MaleWeight		GSE10239_MEMORY_VS_DAY4.5_EFF_CD8_TCELL_UP	FemaleWeight	MaleWeight		GSE10325_LUPUS_BCELL_VS_LUPUS_MYELOID_DN	FemaleWeight	MaleWeight		GSE10856_CTRL_VS_TNFRSF6B_IN_MACROPHAGE_UP	FemaleWeight	MaleWeight		GSE14026_TH1_VS_TH17_DN	FemaleWeight	MaleWeight		GSE1432_CTRL_VS_IFNG_24H_MICROGLIA_DN	FemaleWeight	MaleWeight		GSE1432_1H_VS_6H_IFNG_MICROGLIA_UP	FemaleWeight	MaleWeight		GSE1460_INTRATHYMIC_T_PROGENITOR_VS_NAIVE_CD4_TCELL_CORD_BLOOD_DN	FemaleWeight	MaleWeight		GSE1460_CD4_THYMOCYTE_VS_NAIVE_CD4_TCELL_ADULT_BLOOD_DN	FemaleWeight	MaleWeight		GSE17721_CTRL_VS_GARDIQUIMOD_1H_BMDC_UP	FemaleWeight	MaleWeight		GSE17721_0.5H_VS_12H_LPS_BMDC_UP	FemaleWeight	MaleWeight		GSE17974_CTRL_VS_ACT_IL4_AND_ANTI_IL12_1H_CD4_TCELL_UP	FemaleWeight	MaleWeight		GSE18791_UNSTIM_VS_NEWCATSLE_VIRUS_DC_18H_DN	FemaleWeight
IDS	235.232	36.2618		TPRN	253.221	260.5		TLR5	475.973	3.94895		TNFAIP2	265.424	112.129		KTN1	377.447	231.377		BTN2A2	292.8	107.834		PKDREJ	453.539	207.719		SYNE1	452.543	34.4109		AHNAK	318.678	310.872		RYR2	236.705	14.8432		HCFC1	449.497	55.5247		KTN1	377.447	231.377		LRP2	561.073
HYAL4	3.3341	0.0415618		CHD3	164.89	164.89		ACOT9	351.992	97.0061		ZSWIM6	259.174	7.05258		ACOT9	351.992	97.0061		TNFAIP2	265.424	112.129		AATK	301.046	305.478		COL18A1	420.656	404.276		CFAP46	307.457	293.293		GALR3	214.77	208.248		TPRN	253.221	260.5		TPRN	253.221	260.5		ATP12A	171.735
HEXB	2.49681	2.33117		DACH1	123.582	130.102		TNFAIP2	265.424	112.129		LMTK3	230.49	234.167		TCHH	312.486	220.513		CASP5	182.057	180.013		PLXND1	155.046	142.257		ZNF510	296.139	309.594		PPP6R2	302.092	0.389674		OTULIN	154.846	150.668		OTULIN	154.846	150.668		SETX	238.888	133.077		CEACAM5	166.88
GALNS	1.71638	1.71638		NLRC3	121.367	101.164		TBXAS1	165.113	163.362		PLEC	223.172	20.4728		SLC35A2	259.384	4.19354		RNF19B	165.525	5.1383		MYO7A	153.272	152.954		MAST4	266.149	265.912		WFS1	211.075	202.363		CEP250	154.419	178.192		ZXDC	132.237	9.70984		COL6A3	133.307	121.734		FAM81B	136.198
ARSB	1.55734	0.288782		SLC14A1	106.315	0.60811		PLXND1	155.046	142.257		IQSEC2	165.696	156.63		TOP2B	197.096	199.641		NOD2	117.237	7.2902		SCLY	134.495	134.393		ATP12A	171.735	0.38521		CCDC88C	157.417	162.228		SON	121.058	122		TRIP11	127.102	162.564		NCOA6	129.293	129.157		ATP10A	132.702
HYAL3	1.3527	0.417612		ARAP1	99.6044	99.6044		NACC2	117.387	117.387		PLXND1	155.046	142.257		TBXAS1	165.113	163.362		CRYBG1	115.254	103.937		LLGL2	114.514	117.553		EPHB3	144.57	129.468		NACC2	117.387	117.387		STAT2	115.729	115.729		PELP1	125.775	93.858		GSE1	121.953	79.8104		PASD1	112.413
HPSE2	0.685484	0.685484		E4F1	90.6437	92.1307		NOD2	117.237	7.2902		FMN1	124.613	120.975		HEATR5A	153.343	49.6578		MYOF	104.501	86.7503		NCAPD3	100.105	100.105		ATP10A	132.702	100.619		CRYBG1	115.254	103.937		LTBP4	112.07	16.2693		CENPV	86.8918	87.3208		SFXN5	96.4425	96.4425		ADRA2C	101.768
HPSE	0.547243	0.547243		AKAP9	79.2262	63.4668		DMXL2	114.182	19.4716		NOD2	117.237	7.2902		NCAPD3	100.105	100.105		APOL2	92.9098	85.0135		PLXNA2	77.7617	77.6356		LLGL2	114.514	117.553		APOL2	92.9098	85.0135		DMKN	107.875	83.6848		SCN11A	82.3675	7.11962		FREM3	93.2036	86.7914		RIPOR2	97.3762
SGSH	0.296906	0.328153		UBXN11	66.9626	83.4682		MYOF	104.501	86.7503		NCAPD3	100.105	100.105		ADAMTS7	88.6468	45.8578		IFIH1	81.2418	92.1426		MPP1	56.8986	9.9892		BNIP3	109.304	111.816		NELL2	71.102	131.364		TBX1	88.8592	88.1763		MYORG	69.8277	68.5071		GAA	78.4454	83.3306		TJP2	81.5897
GLB1	0.19279	0.394586		CCDC88B	65.9873	72.3085		CYP1B1	90.5882	69.1855		MAML3	94.4249	103.341		ERCC6L2	87.7259	54.3931		DDX47	40.2889	23.899		XYLT1	44.5402	NA		ABI3BP	73.8217	7.62864		LY75	67.4997	19.6011		TNRC6A	64.321	68.0421		NDUFA10	50.7768	53.3377		CLIP2	67.1343	79.9999		IFIH1	81.2418
HYAL2	0.180716	0.153228		NPC1L1	64.817	64.817		STAB1	82.5162	13.4389		BTBD2	67.9653	67.9653		SLC17A2	48.9977	72.1813		TLN2	28.534	30.7483		ATP2B3	37.2535	108.934		CKAP4	61.0238	65.3277		CKAP4	61.0238	65.3277		GCGR	58.1635	53.8202		DDX3X	45.011	NA		MAGEE1	53.0299	169.2		HRCT1	49.0111
HEXA	0.0814758	0.0814758		IGLL1	61.4361	61.4361		TJP2	81.5897	82.5791		CSF2RA	58.8813	61.5831		AKAP6	32.7847	32.7847		GIMAP6	23.1058	23.1058		PPM1F	34.335	34.335		MEGF6	28.182	24.8856		FUCA1	47.9427	50.5037		PTPRJ	56.4761	54.994		MMP12	23.9099	NA		TRIB3	46.8818	0.00101343		MAP3K15	40.9054
SPAM1	NA	0.040075		IGFALS	61.3182	61.3182		GAA	78.4454	83.3306		CNOT2	54.1989	67.752		TRPM5	26.7876	28.3817		ANK2	16.4915	12.5108		PLCXD1	28.8635	40.7545		ACOT11	24.7225	4.41732		PLP2	44.5022	0.923878		AKNA	51.6798	19.5449		NHSL1	19.1943	17.4684		TOR2A	43.6739	43.6739		DDX60L	38.5253
				STS	40.8893	95.6561		VCAN	71.7667	30.3849		SEMA4D	27.6527	25.6942		UNC93B1	24.791	2.11636		ICAM1	16.2969	15.019		LRRC17	22.8005	44.7297		KCNC3	24.4635	24.4635		ZMYM6	35.6915	36.0405		LEPR	48.487	29.8026		ASB12	17.9157	16.659		ERBB2	27.8914	32.2282		DSPP	37.4693
				KMT2A	39.2784	41.1992		MPP1	56.8986	9.9892		C1orf127	26.5619	35.8675		CUL9	22.3235	33.2114		POLR3C	10.8086	10.8086		TKT	21.6277	2.86116		PASK	19.3298	19.7396		USP21	26.0175	2.85088		MIDN	19.9803	19.9803		SLF1	15.8613	16.1556		WDR27	18.2821	6.31845		RPS6KC1	37.3517
				KCNMA1	38.5219	3.62541		RIN2	36.1062	38.1094		NXF5	19.4404	6.76219		IL17RD	18.5638	0.741707		DENND1A	9.4769	12.4175		PSD4	18.5262	1.76094		GPRASP1	16.3662	19.9309		IQSEC1	23.5674	18.9323		ZFYVE19	16.1399	6.74699		SLC26A6	15.8189	72.1844		BRI3BP	15.2357	4.33488		HAPLN3	24.8075
				ITPR2	37.0337	38.3335		CTBP2	33.4215	34.9635		NPDC1	14.3292	9.38586		LAMC2	15.3673	6.11755		SLC6A12	8.4061	8.33327		CRLF2	12.1026	12.1834		ZCCHC2	13.8685	13.471		AEN	21.0426	0.278853		OCSTAMP	10.4716	1.36248		FAM149B1	15.6656	15.6656		KLB	14.4365	14.8438		ALK	21.5417
				TCN2	21.8727	31.9652		CSF3R	21.209	23.093		ERBIN	12.4493	12.4493		CAT	14.1513	14.1513		SEPTIN4	7.16093	7.4928		CEP68	9.04257	8.73368		MAPK13	13.1118	70.2118		LRIG1	20.3506	17.0756		GIGYF1	10.0582	10.6511		SFSWAP	15.5915	20.0981		PUSL1	13.2785	13.2785		CACNA1A	14.4223
				C2CD4B	18.4667	18.4667		IFNGR1	15.4854	5.57718		DCANP1	11.5007	10.2634		DDX59	11.5941	0.284105		RAPGEF2	4.97424	4.97424		PREX2	8.72098	NA		ADAM15	12.7282	10.5792		SEL1L3	19.475	19.475		DPP7	8.86826	0.160206		SCAF8	11.4201	56.4885		ZBED6CL	12.0844	1.59472		SYNE3	12.8023
				PITPNM1	17.5466	21.3581		CARD9	15.0447	25.3384		ZZZ3	8.37129	0.16115		AFDN	10.3861	11.0937		VPS9D1	4.38219	4.38219		SHB	7.62362	24.3009		ZNF155	12.2836	0.87878		PASK	19.3298	19.7396		GJC2	5.91833	5.91833		TBC1D14	10.1943	10.1943		PDE4DIP	11.6521	16.4875		VIT	10.5391
				RGS3	10.2934	10.2229		CTSB	12.9465	13.6949		PYGL	8.02584	11.1818		TBC1D14	10.1943	10.1943		IFIT5	4.28073	0.936897		SDR39U1	7.18484	5.53805		MAB21L4	8.84335	10.0706		PDE4DIP	11.6521	16.4875		TPSG1	5.86787	4.88049		KCNK13	6.25889	5.98162		ANKS6	11.3036	12.3899		USP42	10.352
				GREB1	10.2785	2.12007		ARHGEF40	12.1267	2.45927		OLFML2B	6.27195	1.3685		NUP205	9.28101	5.28652		MTHFD1	3.80005	0.529661		TMPO	6.13524	6.13524		ATP9B	7.74873	7.9115		CEP68	9.04257	8.73368		CHM	5.66783	153.026		CYP4F3	6.23473	6.23473		VNN1	9.53239	10.71		ZNF445	7.64289
				ARHGAP45	9.84594	9.8367		MAPKAPK3	8.81495	8.81495		P2RX7	5.04201	3.04103		HPS5	8.97118	7.12567		DDX60	3.65098	NA		MCM6	5.26967	6.14517		CAPN3	7.25149	12.884		CTSF	7.79342	7.79342		ABCA2	4.36098	1.10965		ABCD1	4.94002	131.839		MAPKAPK3	8.81495	8.81495		HELZ2	6.988
				DACT2	8.64019	9.84808		TIMP1	8.6051	NA		APPL2	4.78123	2.84412		SMC4	7.00986	7.00986		ST3GAL5	3.08629	3.08629		UBE4B	5.2619	6.67173		ARHGEF6	6.64832	141.61		ADAM8	5.33617	4.28059		P2RX4	3.50574	3.50574		NAF1	4.9335	4.9335		RPAP1	8.74156	0.863333		PNPT1	5.54094
				RFLNB	7.62587	2.57619		ANPEP	8.06013	12.2571		MPPE1	4.5537	4.5537		TAF9B	6.94063	NA		PARP12	3.07473	2.47959		ALDH4A1	4.59127	2.72636		HIVEP2	5.90525	4.98139		COQ8A	5.24633	0.766		PTPMT1	3.48754	3.48754		MYCBP2	4.52219	0.0629516		CEP170B	8.50803	10.324		ZBP1	5.42322
				ATG13	7.09178	7.09178		CEBPA	7.38322	1.84199		C11orf95	4.42491	4.42491		VPS41	6.80058	6.80058		SP110	2.75662	2.76338		FGL1	4.42268	3.30521		ABHD8	5.67141	5.67141		ZNF23	5.08411	8.52233		ANGPT1	2.76294	2.76294		LTBP3	4.0878	3.07104		IMPG1	6.23288	3.87572		SAMD9	4.73796
				KRT78	6.34265	0.149537		PLAUR	7.06942	NA		DAPK1	4.37597	1.01253		NUP88	6.54166	4.82702		APOL1	2.60804	2.60804		SATB1	4.38129	4.38129		C17orf80	5.64574	7.1418		NAP1L2	4.99912	231.442		ALKBH4	2.71468	NA		OPN3	3.85075	3.85075		NUDT22	6.18919	1.76503		IFIT5	4.28073
				INSC	6.2266	7.70175		CFP	5.65025	NA		USP51	3.71212	NA		GJC2	5.91833	5.91833		APOL3	2.5411	2.87088		PEX16	3.19652	9.59443		CSF1R	5.4202	5.4202		PODNL1	4.76284	4.76284		CAMK2G	2.49965	2.4347		ENPP1	3.02127	NA		ATG7	5.40488	NA		DDX60	3.65098
				HSD17B11	5.9949	2.15794		LILRA2	5.57465	5.57465		NLN	3.48499	1.06292		STEAP4	5.50667	5.36346		SSPN	2.51797	2.19091		PCDHGA1	2.84664	2.84664		ZNF516	3.89417	6.70325		PKD2L1	3.8501	3.31341		SLC12A9	2.16201	NA		B3GNT8	2.72157	2.6599		TSC22D1	5.03126	5.03126		CCDC173	3.286
				MS4A15	5.93804	6.95911		CD93	5.45816	6.27385		RNF213	2.9584	6.81707		SLC39A12	5.07145	0.818878		SYNC	2.29798	0.591906		LGR4	2.80398	3.22074		HEG1	3.89214	3.89214		DOCK9	3.26815	3.26815		MOCS2	2.02316	1.15878		MRPL55	2.27555	NA		PTPRN	4.45111	4.45111		SYNPO2	3.23502
				MED13L	4.88557	1.71207		CSF1R	5.4202	5.4202		WDPCP	2.528	0.894835		TMF1	4.63122	5.77359		PML	2.14232	2.0217		TAAR2	2.40223	0.0641023		HTR7	2.89811	2.89811		PEX16	3.19652	9.59443		TLN1	1.86172	1.86172		LARP7	1.81547	0.38917		C4BPA	4.06417	7.82521		EFHB	2.97376
				PLXNB1	4.14868	5.22267		ATG7	5.40488	NA		ARHGEF18	1.9309	42.4962		GGN	3.88924	7.93961		TAPBPL	2.08934	2.11771		CEP131	2.18765	3.92853		SORL1	2.67611	3.20731		EPS8L2	3.12618	2.35808		MYRF	1.66251	1.66251		TNFRSF21	1.69705	0.592137		NMBR	3.70062	6.25971		B3GNT8	2.72157
				TCP11L2	3.31436	1.17342		TBC1D2	4.70121	2.61166		ADAMTS18	1.81007	1.7413		POM121L12	3.82443	3.79339		IFI35	1.80141	0.193442		DNMBP	1.80668	0.706704		PHF20	2.49132	2.49132		SVIL	3.02346	0.520656		AHDC1	1.49156	4.5404		PMFBP1	1.4904	1.4904		PTPMT1	3.48754	3.48754		PPP1R3E	2.46868
				SP110	2.75662	2.76338		CREG1	4.38563	4.38563		MAP3K1	1.37145	1.67553		TGM1	3.79803	3.79803		SLAMF7	1.45076	1.45076		HMGA2	1.60906	1.60906		WWC1	2.4802	0.613647		NLRP1	2.75762	3.53205		SRRM4	1.4745	NA		EHHADH	1.35518	1.60259		ABCC8	2.76831	2.76831		SELENOO	1.64335
				CARD6	2.56	2.4505		DAPK1	4.37597	1.01253		CTSA	1.28684	0.0417108		FAM120C	3.6719	145.515		ADAR	1.20794	1.28004		AURKA	1.58347	1.42882		CABIN1	2.47593	7.17149		CRADD	2.74399	2.74399		MRPL30	1.27932	1.23351		WDR6	0.76764	0.76764		CCDC71L	2.73697	2.73697		STON1	1.49041
				CAMK2G	2.49965	2.4347		MICAL2	4.26799	6.09318		COL12A1	1.11442	0.947398		CENPC	3.26381	0.977496		BTN3A3	1.10206	1.10206		TRAK1	1.5351	1.5351		ALDH3A2	2.0862	1.96181		DENND4B	2.69077	2.61253		GAK	0.943133	5.11661		SORBS3	0.758749	1.42465		ST7L	2.73308	1.44307		SLAMF7	1.45076
				GZMM	2.15366	2.15366		EPB41L3	3.63555	3.63555		NISCH	0.957439	2.32952		SYNPO2	3.23502	3.23502		MMP20	1.03346	0.84367		TMEM14B	1.5003	NA		TAF1	1.67861	6.22029		SORL1	2.67611	3.20731		GRM1	0.861836	0.879311		ACY1	0.70488	NA		RNF207	2.51968	0.868131		NBN	1.35172
				RAB11FIP1	2.0596	0.454228		C5AR1	2.85666	0.976056		SNX20	0.95249	0.95249		DIS3L2	3.06409	3.06409		SECTM1	0.952016	2.31842		HDHD5	1.49056	3.58181		PACSIN3	1.6188	0.871162		RNF113A	2.54902	1.36767		MRPL4	0.82253	0.848621		LSP1	0.65942	1.18298		ARRB2	2.41578	1.82583		DHX58	1.3215
				ZC3H13	1.3401	2.60525		HEXB	2.49681	2.33117		MCAM	0.784267	0.784267		ELF1	2.80219	2.80219		CALCOCO2	0.901259	0.901259		KLHL11	0.987635	0.987635		RBM19	1.42538	1.70322		APOL3	2.5411	2.87088		ITGB6	0.644019	NA		RPL28	0.644034	0.173728		HDDC3	2.26736	3.05211		C5orf46	1.27442
				KCNJ11	1.18532	0.812197		ARRB2	2.41578	1.82583		TAF5	0.64129	0.785526		COL20A1	2.34924	0.834774		IL32	0.898037	0.905594		FAAP100	0.957312	2.73347		RAPGEF6	1.3712	3.99286		AKAP4	2.41122	53.4518		ZNF467	0.60675	0.60675		CD8B	0.517319	0.517319		TTLL12	2.186	0.821326		CCDC191	1.08111
				TDRP	1.13549	1.13549		CD36	1.99999	1.99999		HPSE	0.547243	0.547243		NAP1L5	2.18933	11.3176		C1RL	0.864939	1.75096		NBEA	0.929572	0.929572		TNIP2	1.31821	4.97542		KRTAP5-8	2.09606	4.17562		PPP2R3A	0.575598	0.564256		MRC1	0.507216	1.53663		TMED3	2.043	2.043		RETNLB	1.03151
				MYC	0.953075	0.953075		LAMP1	1.93345	1.93345		ZNF14	0.546601	0.546601		CCDC80	2.05223	NA		RTP4	0.862734	0.862734		RPP40	0.908692	0.995528		ADCY2	1.31571	1.31571		SELPLG	1.96813	0.430856		B3GNT3	0.560571	0.560571		ZFP91	0.416715	0.482589		ACAP1	1.83832	NA		RICTOR	1.01888
				PRSS12	0.905836	0.96349		TSPO	1.84862	1.93302		SMAP1	0.474387	0.474387		ZNF473	1.87311	4.67117		TRIM22	0.583812	0.76078		CFAP70	0.898042	0.00492365		AGRN	1.27665	6.14369		TMC6	1.89445	1.89445		D2HGDH	0.528093	0.667605		EMP1	0.39112	6.75082		DUSP1	1.63847	0.0268439		SECTM1	0.952016
				IL10RB	0.817887	0.817887		SLC11A1	1.80287	5.9539		FAM214A	0.422403	0.699548		DEDD	1.54099	1.54099		SP140	0.53245	0.0560148		PCDH8	0.862591	0.258033		GJB1	1.2156	4.54032		ACP6	1.7544	4.17729		FA2H	0.444127	1.31223		GOLM1	0.37733	0.37733		REPIN1	1.26134	6.08459		SAMD9L	0.903858
				BBX	0.772186	0.772186		HK1	1.58821	0.497234		PMF1	0.326275	0.0608371		NT5DC1	1.53284	2.33346		TDRD7	0.467163	0.467163		FKBP9	0.861595	0.861595		PLXNA1	1.08367	1.08367		KLK1	1.65888	1.77964		PDZD3	0.439044	0.0968931		GSC	0.350015	0.350015		TP53AIP1	1.13004	1.13004		GLCCI1	0.888515
				MLXIP	0.626555	0.377096		CTSA	1.28684	0.0417108		PLAU	0.325096	3.42606		BDH2	1.51007	1.5879		PSME4	0.370559	0.956629		STIL	0.70661	0.0543112		BCL10	1.04619	1.38696		DUSP1	1.63847	0.0268439		RRP7A	0.391	0.633567		TTYH2	0.347141	0.347141		COL12A1	1.11442	0.947398		UBQLNL	0.819294
				AQP9	0.612531	1.13653		TCF7L2	1.20036	NA		INPP5B	0.282377	0.255998		TBCD	1.49689	0.498292		IFITM3	0.241612	0.241612		FBXO5	0.7041	0.720248		FRY	1.0122	0.128948		RADX	1.63328	3.9078		ZNF841	0.307634	1.90539		HIP1	0.317381	0.317381		DNASE1L1	1.04812	30.9272		PLD4	0.808775
				MTERF4	0.592507	0.22476		TBC1D8	1.17662	1.17662		SLC6A16	0.263378	0.263378		CDC14A	1.49113	1.49113		LPIN2	0.177425	0.177425		NDC1	0.584947	0.584947		PLEKHA1	0.942161	0.158636		ALCAM	1.26012	1.12569		KDM3A	0.30464	0.30464		ALDH18A1	0.303892	0.303892		KLHDC9	0.830947	0.830947		KRT79	0.792604
				NFE2L3	0.546711	0.749752		SECTM1	0.952016	2.31842		GSAP	0.207016	0.207016		PJA2	1.30393	0.877191		ERAP2	0.153975	0.00187409		PDE3B	0.563877	NA		IL32	0.898037	0.905594		CD48	1.10468	1.22374		RPS6KA4	0.210976	0.210976		GPX4	0.249458	0.249458		ZMYM3	0.782753	75.5019		TTF2	0.755662
				IRF2BP2	0.491574	0.491574		DUSP6	0.950932	0.101172		MAEA	0.141662	0.505359		GJB1	1.2156	4.54032		LAG3	0.152621	0.152621		RASGRP3	0.520423	0.520423		BCO1	0.844561	0.765923		BTN3A3	1.10206	1.10206		PCYOX1	0.200984	0.200984		COA6	0.235745	0.241509		THAP4	0.596796	0.291503		EPSTI1	0.724667
				PLCD1	0.469144	0.469144		NLRP3	0.85401	0.85401		ZNF565	0.0995285	0.0837662		GSDMC	1.18943	0.340953		SCO2	0.128247	0.128247		LRPPRC	0.488168	0.488168		ATP11A	0.664979	NA		VTI1B	0.986069	3.47756		PTPRG	0.13761	0.000622242		PEMT	0.201583	0.201583		SH3BP2	0.488954	0.403978		IFIT2	0.680934
				PAQR7	0.451594	0.451594		CTSD	0.751967	0.644926		COLEC12	0.07721	0.256051		RBM10	1.13427	68.6107		RHOBTB3	0.098722	0.209637		HLX	0.407994	0.0299007		TDRD3	0.626508	0.944474		PLEKHA1	0.942161	0.158636		HNF1A	0.137566	0.211739		ACAT1	0.17457	NA		ZADH2	0.476629	3.48907		CSRNP1	0.604673
				METTL22	0.434425	45.3444		LGALS3	0.69319	0.714421		FARP1	0.063191	2.97996		BARD1	1.03651	0.981788		GBP2	0.0713244	0.0713244		SSH1	0.288109	0.0129781		TPK1	0.62571	0.62571		TH	0.902511	0.853095		B3GNT5	0.116564	NA		GPT	0.0843095	0.15583		TMEM145	0.451901	0.451901		TRIM22	0.583812
				ATP6V1F	0.401919	0.474899		HK3	0.618581	0.451576		SIDT1	0.0530906	0.0530906		VLDLR	0.962124	0.962124		RHBDF2	0.0598471	0.0598471		PARL	0.227995	0.20516		ZNF467	0.60675	0.60675		C1RL	0.864939	1.75096		ATG12	0.104024	0.104024		ATP5IF1	0.0661428	0.0661428		TMEM132B	0.354754	0.54208		KLKB1	0.527181
				ZNF335	0.382504	1.12311		HPSE	0.547243	0.547243		CTSC	0.0445233	0.0445233		TCEANC	0.943886	52.9611		RCN1	0.0565735	4.36157		RTN3	0.206035	0.206035		CSF2	0.537866	0.570852		AAK1	0.817895	0.817895		YBX2	0.102043	0.102043		IFI30	0.0410386	0.0410386		CMTM7	0.342022	0.342022		INTS12	0.500381
				SBF2	0.375404	0.158185		P2RY2	0.544032	0.785718		KIF18A	0.0425539	0.0425539		SUCLA2	0.932635	0.932635		UBE2L6	0.0549211	0.0549211		GIPC2	0.205579	0.242064		TXK	0.513922	0.713463		DIS3	0.805434	2.48606		DOK3	0.0969266	0.0969266		IL6ST	0.0364034	0.0364034		SSBP4	0.293357	0.293357		ZNF214	0.421579
				ADGRG5	0.355704	0.355704		GOLM1	0.37733	0.37733		TNFRSF8	0.0307801	0.0307801		FUBP3	0.857889	0.857889		PANX1	0.0530902	0.0530902		PSG5	0.200662	0.200662		GALNT8	0.476914	0.476914		SQSTM1	0.740403	0.740403		TRIM25	0.0606403	0.0606403		C15orf40	0.0238052	NA		ZNF792	0.207687	0.0833221		IRAK2	0.352114
				AMN	0.354814	0.0602898		C3AR1	0.373806	0.899028		FCGR2A	0.0189535	0.0189535		NOXO1	0.814552	0.950035		ADGRE5	0.0483441	0.0483441		PRPF18	0.106868	0.106868		NCR2	0.403172	1.80628		MLN	0.703585	NA		SLC39A13	0.0530664	0.0530664		NUCB2	0.0190556	0.0190556		CHRNA3	0.14735	0.14735		SLC15A2	0.316988
				COL9A3	0.31472	0.31472		MYO1F	0.352095	0.352095		ECHDC3	0.0140993	0.0310293		MMAB	0.656055	1.19101		ISG15	0.044063	NA		ECM2	0.0737726	0.0737726		ACADSB	0.264681	0.264681		MAP3K5	0.539288	0.523944		SERTAD1	0.0511315	0.0511315		SASH3	NA	70.2961		TRABD2A	0.130263	0.130263		DNALI1	0.283454
				MEA1	0.22747	0.22747		APOBR	0.341449	1.07182		KRBOX4	NA	15.3458		HEPACAM	0.489902	0.749586		VRK2	0.0400743	0.0400743		FARP1	0.063191	2.97996		KRT2	0.155118	NA		DHRS12	0.476424	0.476424		MST1R	0.0271924	0.087453		NFATC1	NA	1.26623		NEURL1	0.1258	NA		NEDD1	0.269617
				TTC26	0.224222	0.224222		ADGRE2	0.336654	0.295455		C5orf49	NA	2.76381		RPAIN	0.487687	2.31852		OAS3	0.0359167	0.0415515		COQ2	0.0537124	0.224575		CASP10	0.125852	0.125852		BCL2A1	0.471441	0.622404		ZSCAN5B	0.0188986	NA		MYT1L	NA	1.11183		IRS1	0.125139	0.125139		CALHM6	0.261636
				TNIP1	0.205403	0.205403		ST3GAL6	0.309525	2.96166		PLPP6	NA	0.479892		SOAT1	0.47971	0.47971		CIITA	0.0287949	0.0287949		ITPKB	0.0331246	NA		LMOD1	0.0919494	0.0919494		FNDC3B	0.257541	0.170371		PSMD5	NA	29.2109		FKBP4	NA	0.610178		CAMSAP1	0.104049	0.104049		OAS1	0.243486
				DBNDD2	0.177552	0.177552		BLVRB	0.296115	0.296115		RSRP1	NA	0.465196		SMAP1	0.474387	0.474387		IL15RA	0.0202937	0.0202937		AVPI1	0.0329201	NA		FXYD3	0.086692	0.139568		LGI2	0.229762	1.30879		HVCN1	241.319	13.1848		ARHGDIB	NA	0.407311		PRR12	0.0722878	0.0722878		KRT25	0.222596
				VPS11	0.138103	0.254832		QSOX1	0.283741	0.283741		INPP4A	NA	0.133895		NKAP	0.385506	29.694		HERC5	0.0137446	0.0432982		PGM1	0.0177156	0.0177156		AFAP1	0.0772516	0.0438247		C11orf21	0.181985	0.147953		CLIP1	NA	0.687049						IFI30	0.0410386	0.0410386		NSUN7	0.194834
				IKBKE	0.13639	0.726468		CST3	0.250409	0.330904		LSS	NA	0.068922		KBTBD12	0.385419	0.304413		IFI44	0.0091478	0.0091478		ATIC	0.015267	0.0143226		GZMA	0.0663885	0.0663885		ACAT1	0.17457	NA		HEBP2	NA	0.287636						ADCYAP1	0.0183781	0.0173799		C21orf91	0.168631
				MRPS34	0.125109	0.115835		PLIN3	0.190248	1.60989		ABL1	NA	0.0547678		SCD	0.331788	NA		GK	NA	81.1561		IFNA16	0.00337277	0.213207		ZNF571	0.0420452	0.0420452		CBR3	0.172954	0.172954		SUPT20H	NA	0.222605						ADCK2	0.00183845	NA		PARP14	0.151256
				EPS8L3	0.123642	0.123642		KCNMB1	0.187731	0.187731						GOLGB1	0.262826	0.262826		JAK2	NA	6.63424		CYP27A1	NA	1.36723		TNFRSF1B	0.0376044	0.317424		CREB3L2	0.170025	0.170025		IRGM	NA	0.111655						VILL	0.000670255	0.761124		ZSCAN12	0.145433
				MAP3K14	0.110124	0.110124		CLEC4A	0.169277	0.169277						NAPSA	0.257471	0.202033		AIM2	NA	5.50114		VDR	NA	0.521717		ADCYAP1	0.0183781	0.0173799		THG1L	0.16666	NA		HNRNPLL	NA	0.0136018						STK16	NA	0.950114		XAF1	0.142486
				CNR2	0.106562	NA		SLC22A4	0.154453	0.154453						THEM5	0.248607	0.0184043		PLEK	NA	3.52369		KATNB1	NA	0.250686		SELENBP1	NA	3.06134		TMEM204	0.0592509	0.0592509										SUPT20H	NA	0.222605		FBXO7	0.0937458
				NSFL1C	0.0636558	0.0636558		ARHGEF10L	0.150838	0.0271809						CCDC54	0.206828	34.1318		RMDN3	NA	0.739394		KCNAB2	NA	0.155804		MAN1C1	NA	1.84429		NPEPL1	0.049727	NA														ACACB	0.079191
				ZNF579	0.0574081	1.04389		KIAA0513	0.143072	6.58786						SACM1L	0.194275	0.0127197		PAK1	NA	0.242374		REV3L	NA	0.0250391		DGCR2	NA	1.03424		PBXIP1	0.0102824	0.0102824														GBP2	0.0713244
				BCL6	0.0186754	0.198408		FLVCR2	0.142231	NA						DMAC2L	0.164981	0.164981		GIMAP4	NA	0.0551397						TRIB2	NA	0.400307		NAA10	NA	53.6253														TBXT	0.0502778
				RHCG	0.0107249	0.0424011		CRISPLD2	0.137581	0.837356						TCTE1	0.108774	0.108774										SERPINI2	NA	0.37717		PXN	NA	1.75795														OAS3	0.0359167
				NT5E	NA	2.22716		SCO2	0.128247	0.128247						ENPP2	0.0913499	0.0913499										ABCG4	NA	0.316914		STAT4	NA	1.12791														IFI44L	0.0294225
				ZNF777	NA	0.217005		TGFBI	0.0472011	0.0472011						CNBD2	0.089976	NA										PDCD4	NA	0.213014		TSC22D3	NA	1.07221														NUP58	0.0283572
				PARP16	NA	0.194384		TNFRSF1B	0.0376044	0.317424						CCNG1	0.0808757	0.0808757										IL24	NA	0.0792965		KLF2	NA	0.800216														NCOA7	0.0216486
				RNF123	NA	0.0475354		FCGR2A	0.0189535	0.0189535						ATXN1L	0.059332	1.10029										CD177	NA	0.029788		RSRP1	NA	0.465196														HERC5	0.0137446
								NCF2	0.0161712	0.0203581						PRODH2	0.0120909	0.478101										BARX1	NA	0.0190756		REX1BD	NA	0.403672														IFI44	0.0091478
								RTN4	0.00109894	0.175936						DENND10	0.00955494	NA														ENDOD1	NA	0.372851														MAGEA11	NA
								TMEM164	NA	14.3562						SCML2	NA	197.407														ECI1	NA	0.236362														AIM2	NA
								TYROBP	NA	2.97939						ZNF600	NA	5.44989														PYGO1	NA	0.114204														TNFAIP6	NA
								PLOD1	NA	0.544352						KHK	NA	0.315134														GIMAP4	NA	0.0551397														KLK11	NA
								LRP1	NA	0.345164						PYGO1	NA	0.114204																														CLDN5	NA
																HOOK1	NA	0.017853
[truncated: 277 more columns]
