# Supplementary material for: Common, low-frequency, rare, and ultra-rare coding variants contribute to COVID-19 severity
Source: Hum Genet. 2021 Dec 10;141(1):147–73. doi: 10.1007/s00439-021-02397-7 (PMC8661833; doi:10.1007/s00439-021-02397-7)
Supplement: Supplementary file 17 — Supplementary file17 (XLSX 9 kb) [file 439_2021_2397_MOESM17_ESM.xlsx]

## Sheet: Sheet2
Supplementary Table 9. Association study with univariate logistic regression
Variable	Type	Coef.	P value	OR	95 CI
IPGS	Continuous [0,1]	0.44	0.017	1.56	[1.15, 2.12]
Age	Continuous (Decades)	0.63	<0.01	1.87	[1.78, 1.98]
Gender	Binary (Male Vs Female)	1.01	<0.01	2.75	[2.32, 3.27]
