# Supplementary material for: Common, low-frequency, rare, and ultra-rare coding variants contribute to COVID-19 severity
Source: Hum Genet. 2021 Dec 10;141(1):147–73. doi: 10.1007/s00439-021-02397-7 (PMC8661833; doi:10.1007/s00439-021-02397-7)
Supplement: Supplementary file 20 — Supplementary file20 (XLSX 43 kb) [file 439_2021_2397_MOESM20_ESM.xlsx]

## Sheet: Foglio1
Supplementary Table 12. Gene prioritization by identity
Gene	Category	Category description
PVR	1	TIP
TUBGCP3	1	TIP
VPS11	1	TIP
ADAMTS1	2	TI
CCDC86	2	TI
CEP250	2	TI
CEP68	2	TI
CLIP4	2	TI
COL6A1	2	TI
DNMT1	2	TI
FBN2	2	TI
FYCO1	2	TI
GCC1	2	TI
GFER	2	TI
GOLGA3	2	TI
HEATR3	2	TI
MFGE8	2	TI
MPHOSPH10	2	TI
MYCBP2	2	TI
NIN	2	TI
PITRM1	2	TI
PKP2	2	TI
PRRC2B	2	TI
SBNO1	2	TI
SIRT5	2	TI
SLC44A2	2	TI
SUN2	2	TI
TUBGCP2	2	TI
UGGT2	2	TI
ACE2	3	TP
AIM2	3	TP
ALOXE3	3	TP
BCAR1	3	TP
BRCA1	3	TP
C5	3	TP
C6	3	TP
C8A	3	TP
CCR5	3	TP
CCR7	3	TP
CFP	3	TP
CR1	3	TP
CSF2RB	3	TP
CSF3R	3	TP
CYBB	3	TP
DAG1	3	TP
DMBT1	3	TP
ERCC4	3	TP
FPR1	3	TP
G6PD	3	TP
GATA2	3	TP
HAVCR2	3	TP
HLA-DRB5	3	TP
HYDIN	3	TP
IFIH1	3	TP
IFNAR2	3	TP
IL10RB	3	TP
IL17RC	3	TP
IL4R	3	TP
IL6	3	TP
ITPKC	3	TP
LIG1	3	TP
MASP1	3	TP
MEFV	3	TP
MLKL	3	TP
MRC1	3	TP
MUC5B	3	TP
NBAS	3	TP
NBN	3	TP
NLRP1	3	TP
OAS1	3	TP
ODC1	3	TP
ORAI1	3	TP
POLE	3	TP
POLR3C	3	TP
RNF168	3	TP
SAMD9	3	TP
SAMD9L	3	TP
SP110	3	TP
STAT2	3	TP
STAT4	3	TP
TAZ	3	TP
TGFBR1	3	TP
THBD	3	TP
TLR7	3	TP
TMPRSS2	3	TP
TNFRSF9	3	TP
TRIB3	3	TP
TRIM22	3	TP
TTC7A	3	TP
USP18	3	TP
WAS	3	TP
XIAP	3	TP
ABCA1	4	T
ABCA13	4	T
ABCC2	4	T
ABCC3	4	T
ABHD8	4	T
ABLIM1	4	T
ABLIM3	4	T
ACTR5	4	T
ADAM15	4	T
ADAMTS13	4	T
ADAMTS2	4	T
ADAMTS3	4	T
ADAMTS9	4	T
ADAMTSL3	4	T
ADAMTSL4	4	T
ADAMTSL5	4	T
ADCY3	4	T
ADCY4	4	T
ADD1	4	T
ADGRA3	4	T
ADH1B	4	T
AEN	4	T
AFAP1L1	4	T
AFG1L	4	T
AGAP3	4	T
AGFG2	4	T
AGL	4	T
AGPAT2	4	T
AHNAK	4	T
AK7	4	T
AKAP1	4	T
AKAP11	4	T
AKAP13	4	T
AKAP17A	4	T
ALDH3A1	4	T
ALMS1	4	T
ALPK1	4	T
AMER1	4	T
AMN	4	T
ANKDD1A	4	T
ANKIB1	4	T
ANKRD11	4	T
ANKRD27	4	T
ANKRD35	4	T
ANKS1A	4	T
ANKZF1	4	T
ANXA13	4	T
APBB1IP	4	T
APC	4	T
APLF	4	T
APOBR	4	T
APOL2	4	T
APOL3	4	T
APPL2	4	T
AQP9	4	T
ARAP3	4	T
ARFGEF3	4	T
ARHGAP29	4	T
ARHGAP4	4	T
ARHGEF10L	4	T
ARHGEF15	4	T
ARHGEF18	4	T
ARHGEF37	4	T
ARHGEF40	4	T
ARL6IP4	4	T
ARMC4	4	T
ARMC5	4	T
ARMCX4	4	T
ARRB2	4	T
ARRDC2	4	T
ARRDC4	4	T
ARSE	4	T
ASAP2	4	T
ASL	4	T
ASMTL	4	T
ASXL1	4	T
ATAD3A	4	T
ATAD3B	4	T
ATF4	4	T
ATP10A	4	T
ATP10D	4	T
ATP2C2	4	T
ATP6V0A2	4	T
ATP7B	4	T
ATRX	4	T
BANP	4	T
BCL2A1	4	T
BCL6	4	T
BCL9	4	T
BCOR	4	T
BCR	4	T
BICRAL	4	T
BIN2	4	T
BMP7	4	T
BMS1	4	T
BNC2	4	T
BPI	4	T
BPIFB1	4	T
BPIFB2	4	T
BPTF	4	T
BST1	4	T
BTBD2	4	T
BTN2A2	4	T
BTN3A2	4	T
C11orf1	4	T
C11orf49	4	T
C15orf39	4	T
C1orf141	4	T
C1orf162	4	T
C20orf194	4	T
C20orf85	4	T
C20orf96	4	T
C3AR1	4	T
C4BPA	4	T
C5AR1	4	T
C7orf57	4	T
CACNA1A	4	T
CACNA1E	4	T
CACNG6	4	T
CALD1	4	T
CAMP	4	T
CAPRIN2	4	T
CASKIN2	4	T
CASP4	4	T
CASP5	4	T
CASP7	4	T
CAT	4	T
CBFA2T3	4	T
CBX4	4	T
CCDC114	4	T
CCDC120	4	T
CCDC17	4	T
CCDC22	4	T
CCDC3	4	T
CCDC57	4	T
CCDC60	4	T
CCDC9	4	T
CCL25	4	T
CCNL2	4	T
CCRL2	4	T
CCT8	4	T
CD300LF	4	T
CD300LG	4	T
CD48	4	T
CD68	4	T
CD93	4	T
CDC14A	4	T
CDH12	4	T
CDHR4	4	T
CDR1	4	T
CEACAM8	4	T
CEP120	4	T
CEP164	4	T
CEP85L	4	T
CEP97	4	T
CERS5	4	T
CETN1	4	T
CFAP206	4	T
CFAP410	4	T
CFAP97	4	T
CHFR	4	T
CHI3L2	4	T
CHID1	4	T
CHIT1	4	T
CHL1	4	T
CHMP1A	4	T
CHRAC1	4	T
CHSY1	4	T
CLC	4	T
CLEC1B	4	T
CLEC4A	4	T
CLEC4D	4	T
CLHC1	4	T
CNTN2	4	T
CNTN5	4	T
CNTROB	4	T
COASY	4	T
COBL	4	T
COBLL1	4	T
COG1	4	T
COG6	4	T
COG7	4	T
COL12A1	4	T
COL16A1	4	T
COL18A1	4	T
COL4A4	4	T
COL4A6	4	T
COL5A1	4	T
COL5A3	4	T
COL6A6	4	T
COL9A2	4	T
COQ2	4	T
CPA5	4	T
CPAMD8	4	T
CPNE3	4	T
CREB3L2	4	T
CRELD2	4	T
CRISP3	4	T
CRLS1	4	T
CSE1L	4	T
CSF2	4	T
CSPG4	4	T
CSRNP1	4	T
CTSE	4	T
CUL9	4	T
CWC22	4	T
CWF19L2	4	T
CXorf21	4	T
CYHR1	4	T
CYP19A1	4	T
CYP1A1	4	T
CYP24A1	4	T
CYP2A13	4	T
CYP3A5	4	T
CYP4F3	4	T
DAAM1	4	T
DAAM2	4	T
DBF4	4	T
DCAF15	4	T
DCAF5	4	T
DCDC2	4	T
DCHS1	4	T
DDX47	4	T
DDX49	4	T
DDX60	4	T
DDX60L	4	T
DEAF1	4	T
DENND2A	4	T
DENND3	4	T
DEPDC1	4	T
DHRS12	4	T
DHX38	4	T
DIAPH2	4	T
DIDO1	4	T
DLG1	4	T
DLST	4	T
DNAAF3	4	T
DNASE1	4	T
DOCK1	4	T
DOCK6	4	T
DOCK9	4	T
DPH1	4	T
DPP7	4	T
DPP8	4	T
DST	4	T
DSTYK	4	T
DTL	4	T
DTX2	4	T
DUSP1	4	T
DUSP5	4	T
DUSP6	4	T
DVL1	4	T
DYM	4	T
DZIP1	4	T
E4F1	4	T
EBNA1BP2	4	T
ECHDC3	4	T
ECT2L	4	T
EFHC1	4	T
EFHC2	4	T
EFNB1	4	T
EGFL6	4	T
EGFLAM	4	T
EIF2AK4	4	T
EIF2S3	4	T
EIF3B	4	T
EIF3F	4	T
EIF4G1	4	T
ELP2	4	T
EMP1	4	T
ENAH	4	T
ENDOD1	4	T
ENOSF1	4	T
ENOX2	4	T
ENPP5	4	T
ENTPD6	4	T
EP400	4	T
EPB41L1	4	T
EPB41L3	4	T
EPHA2	4	T
EPSTI1	4	T
ERBB2	4	T
ERVW-1	4	T
ESF1	4	T
ETV1	4	T
ETV7	4	T
EXO1	4	T
F2RL3	4	T
F5	4	T
F8	4	T
FAAP100	4	T
FABP6	4	T
FAM104B	4	T
FAM107A	4	T
FAM118A	4	T
FAM13A	4	T
FAM160A2	4	T
FAM181B	4	T
FAM193A	4	T
FAM20C	4	T
FAM214B	4	T
FAM3A	4	T
FARP1	4	T
FARP2	4	T
FBXO36	4	T
FBXW4	4	T
FBXW5	4	T
FCER2	4	T
FCRLA	4	T
FCSK	4	T
FGD4	4	T
FGD5	4	T
FGG	4	T
FGL1	4	T
FHL1	4	T
FLG	4	T
FLG2	4	T
FLII	4	T
FLNA	4	T
FLNC	4	T
FLT1	4	T
FLYWCH1	4	T
FMN1	4	T
FMO3	4	T
FNBP4	4	T
FOXK2	4	T
FOXO4	4	T
FOXP4	4	T
FREM2	4	T
FRMD6	4	T
FSTL5	4	T
FZD4	4	T
GAB4	4	T
GABRE	4	T
GAK	4	T
GALNT14	4	T
GALNT15	4	T
GBP3	4	T
GBP4	4	T
GCFC2	4	T
GCN1	4	T
GIMAP4	4	T
GIMAP6	4	T
GIPC2	4	T
GK	4	T
GLI3	4	T
GLIS3	4	T
GNA12	4	T
GNAS	4	T
GNLY	4	T
GOT2	4	T
GPM6B	4	T
GPNMB	4	T
GPSM2	4	T
GPX4	4	T
GRB7	4	T
GRIN2D	4	T
GSDMA	4	T
GSN	4	T
GTPBP1	4	T
GUF1	4	T
GZF1	4	T
HCAR3	4	T
HDAC7	4	T
HECTD4	4	T
HELZ2	4	T
HERC5	4	T
HEXB	4	T
HIF3A	4	T
HIRIP3	4	T
HLX	4	T
HMX1	4	T
HPGDS	4	T
HS1BP3	4	T
HSDL1	4	T
HSPB7	4	T
HTATSF1	4	T
HTT	4	T
HUWE1	4	T
HYAL2	4	T
ICA1L	4	T
ID3	4	T
ID4	4	T
IDO2	4	T
IDS	4	T
IFI44L	4	T
IFIT2	4	T
IFIT5	4	T
IFITM2	4	T
IFT43	4	T
IGFBP2	4	T
IL19	4	T
IL27RA	4	T
IL34	4	T
ILVBL	4	T
IMP4	4	T
INMT	4	T
INPP5B	4	T
INPPL1	4	T
INTS1	4	T
INTS6L	4	T
IPMK	4	T
IQCA1	4	T
IQCG	4	T
IRAK3	4	T
IST1	4	T
ITGA2B	4	T
ITGA4	4	T
ITGA6	4	T
ITGA9	4	T
ITGAE	4	T
ITGB4	4	T
ITIH4	4	T
ITIH5	4	T
ITM2A	4	T
ITM2C	4	T
ITPR3	4	T
ITPRIP	4	T
JAG2	4	T
JUND	4	T
KANK2	4	T
KANSL1L	4	T
KAZN	4	T
KCNH7	4	T
KCNK17	4	T
KDM4C	4	T
KHSRP	4	T
KIAA0100	4	T
KIAA0355	4	T
KIAA0513	4	T
KIAA0556	4	T
KIAA1522	4	T
KIF1C	4	T
KIF20A	4	T
KIZ	4	T
KLHDC4	4	T
KLHDC7B	4	T
KLHL33	4	T
KLK10	4	T
KPRP	4	T
KRI1	4	T
KRT10	4	T
KRT24	4	T
KRT72	4	T
KSR2	4	T
LAG3	4	T
LAMA2	4	T
LAMA4	4	T
LAMC3	4	T
LAS1L	4	T
LBP	4	T
LCP1	4	T
LEPR	4	T
LETM1	4	T
LGALS3	4	T
LIFR	4	T
LITAF	4	T
LLGL1	4	T
LNPEP	4	T
LNX1	4	T
LONP1	4	T
LOXL2	4	T
LPP	4	T
LRFN3	4	T
LRIG1	4	T
LRMP	4	T
LRRC34	4	T
LRRC36	4	T
LRRC38	4	T
LRRC45	4	T
LRRC6	4	T
LRRC61	4	T
LRRFIP1	4	T
LTBP3	4	T
LTF	4	T
LUZP1	4	T
LXN	4	T
LZTS1	4	T
MACC1	4	T
MADD	4	T
MAML1	4	T
MAMLD1	4	T
MAOB	4	T
MAP1B	4	T
MAP3K6	4	T
MAP4	4	T
MAPKAPK2	4	T
MAPKAPK3	4	T
MARCHF2	4	T
MAST2	4	T
MBD2	4	T
MBIP	4	T
MCM3AP	4	T
MCTS1	4	T
MECP2	4	T
MED14	4	T
MFHAS1	4	T
MGAM	4	T
MIA3	4	T
MICAL1	4	T
MICAL3	4	T
MICALL2	4	T
MICU3	4	T
MIER1	4	T
MINK1	4	T
MKKS	4	T
MLF1	4	T
MLH1	4	T
MLH3	4	T
MLNR	4	T
MLXIP	4	T
MMAB	4	T
MMGT1	4	T
MMP1	4	T
MMP10	4	T
MMP12	4	T
MMRN1	4	T
MMUT	4	T
MOB3C	4	T
MOCS2	4	T
MON2	4	T
MPDZ	4	T
MPRIP	4	T
MROH1	4	T
MROH2B	4	T
MRPL11	4	T
MRPL4	4	T
MS4A15	4	T
MS4A4A	4	T
MSR1	4	T
MTHFR	4	T
MTRR	4	T
MXRA5	4	T
MYBL2	4	T
MYC	4	T
MYO15B	4	T
MYO1B	4	T
MYO9B	4	T
N4BP2	4	T
NARF	4	T
NAT10	4	T
NEBL	4	T
NEIL2	4	T
NEK10	4	T
NEK5	4	T
NEPRO	4	T
NES	4	T
NFATC4	4	T
NKRF	4	T
NKTR	4	T
NLRC5	4	T
NOA1	4	T
NOL8	4	T
NOP53	4	T
NOP56	4	T
NOTCH2	4	T
NOTO	4	T
NPAT	4	T
NPDC1	4	T
NR1H2	4	T
NRIP1	4	T
NSUN4	4	T
NT5DC1	4	T
NT5DC2	4	T
NUDCD3	4	T
NUMA1	4	T
NUP188	4	T
NYNRIN	4	T
OAF	4	T
OAS3	4	T
ODF3B	4	T
OR2C3	4	T
OTOF	4	T
OXCT1	4	T
OXNAD1	4	T
OXR1	4	T
P2RY13	4	T
PACSIN3	4	T
PADI2	4	T
PADI4	4	T
PALD1	4	T
PALMD	4	T
PAMR1	4	T
PAN2	4	T
PAN3	4	T
PAPPA	4	T
PARD3	4	T
PARP12	4	T
PARP14	4	T
PARP9	4	T
PARVB	4	T
PAWR	4	T
PCDH12	4	T
PCSK9	4	T
PCYOX1L	4	T
PDCD11	4	T
PDE5A	4	T
PDE6B	4	T
PDGFRB	4	T
PDX1	4	T
PER1	4	T
PER3	4	T
PERP	4	T
PFKFB4	4	T
PFKL	4	T
PGM2L1	4	T
PHC3	4	T
PHIP	4	T
PHLPP2	4	T
PIBF1	4	T
PIEZO1	4	T
PIGR	4	T
PIK3AP1	4	T
PIK3C2A	4	T
PIK3C2B	4	T
PIKFYVE	4	T
PIN4	4	T
PINK1	4	T
PJA1	4	T
PLA2G7	4	T
PLCE1	4	T
PLD2	4	T
PLEK	4	T
PLEKHA4	4	T
PLEKHG3	4	T
PLEKHG4B	4	T
PLEKHM2	4	T
PLEKHO2	4	T
PLP2	4	T
PLXNA1	4	T
PLXNA2	4	T
PLXNB1	4	T
PLXND1	4	T
PML	4	T
PMM2	4	T
PNPT1	4	T
POC5	4	T
PODXL	4	T
POFUT2	4	T
POLG	4	T
POLR1E	4	T
POLR3E	4	T
POMT1	4	T
PPARGC1B	4	T
PPFIA4	4	T
PPFIBP2	4	T
PPM1F	4	T
PPP1R13B	4	T
PPP1R15A	4	T
PPP6R1	4	T
PPP6R2	4	T
PRCP	4	T
PRDM1	4	T
PRDM2	4	T
PRKD3	4	T
PRKX	4	T
PRLR	4	T
PRND	4	T
PROB1	4	T
PRPF39	4	T
PRR14L	4	T
PRR18	4	T
PRSS16	4	T
PRX	4	T
PSD3	4	T
PSG2	4	T
PSMB1	4	T
PTDSS2	4	T
PTK2B	4	T
PTK7	4	T
PTPN13	4	T
PTPN18	4	T
PTPRB	4	T
PTPRZ1	4	T
PWWP2A	4	T
PXDN	4	T
QRSL1	4	T
QSOX1	4	T
R3HCC1	4	T
R3HDM4	4	T
RAB3GAP2	4	T
RAD23A	4	T
RAET1L	4	T
RAF1	4	T
RAI2	4	T
RALBP1	4	T
RALGDS	4	T
RAPGEF3	4	T
RAPGEF5	4	T
RARS2	4	T
RBM10	4	T
RBM19	4	T
RBM6	4	T
RBMX	4	T
RCAN1	4	T
RECK	4	T
REM1	4	T
RENBP	4	T
REPIN1	4	T
REPS2	4	T
RFT1	4	T
RFX1	4	T
RGL4	4	T
RGS12	4	T
RGS22	4	T
RGS3	4	T
RHCG	4	T
RIMS1	4	T
RIOK2	4	T
RMI1	4	T
RMND1	4	T
RMND5B	4	T
RNASE3	4	T
RNF113A	4	T
RNF144A	4	T
RNF149	4	T
RNF19B	4	T
RNF213	4	T
RNF43	4	T
ROBO3	4	T
ROBO4	4	T
RP2	4	T
RPS6KA6	4	T
RPUSD1	4	T
RRM2	4	T
RRP12	4	T
RRP7A	4	T
RSF1	4	T
RTP4	4	T
SARM1	4	T
SARS2	4	T
SASH1	4	T
SASS6	4	T
SAXO2	4	T
SCN7A	4	T
SCYL1	4	T
SDC3	4	T
SDF2L1	4	T
SEC16A	4	T
SEC23IP	4	T
SEC24C	4	T
SEC31B	4	T
SEL1L3	4	T
SELENBP1	4	T
SEMA4C	4	T
SEMA6B	4	T
SEMA6D	4	T
SENP5	4	T
SEPTIN9	4	T
SERPINA3	4	T
SERPINB5	4	T
SEZ6L2	4	T
SFRP4	4	T
SFT2D1	4	T
SFTPA1	4	T
SFTPB	4	T
SFTPC	4	T
SGCB	4	T
SGPP2	4	T
SGSH	4	T
SGSM2	4	T
SH2D2A	4	T
SH3BP5	4	T
SH3PXD2B	4	T
SH3TC1	4	T
SHANK2	4	T
SHANK3	4	T
SHC2	4	T
SIAH2	4	T
SIGLEC1	4	T
SIGLEC14	4	T
SIGLEC5	4	T
SIRPB1	4	T
SLC12A2	4	T
SLC12A4	4	T
SLC24A4	4	T
SLC25A14	4	T
SLC25A39	4	T
SLC25A43	4	T
SLC26A6	4	T
SLC26A8	4	T
SLC35A3	4	T
SLC35A4	4	T
SLC35B2	4	T
SLC39A3	4	T
SLC43A1	4	T
SLCO2B1	4	T
SLIT3	4	T
SMAP1	4	T
SMC5	4	T
SMC6	4	T
SMCHD1	4	T
SMG5	4	T
SMG6	4	T
SMTN	4	T
SNAI1	4	T
SNED1	4	T
SNX14	4	T
SNX8	4	T
SOCS4	4	T
SOD3	4	T
SON	4	T
SOWAHC	4	T
SOX4	4	T
SP140	4	T
SPAG1	4	T
SPARC	4	T
SPATA13	4	T
SPATA16	4	T
SPATA18	4	T
SPECC1	4	T
SPG7	4	T
SPNS1	4	T
SPP1	4	T
SRBD1	4	T
SRCAP	4	T
SSH1	4	T
SSH2	4	T
SSPN	4	T
SSTR5	4	T
ST6GAL2	4	T
STAB1	4	T
STARD8	4	T
STARD9	4	T
STEAP4	4	T
STIL	4	T
STK16	4	T
STK40	4	T
SUCLA2	4	T
SUGP2	4	T
SUN1	4	T
SUOX	4	T
SURF6	4	T
SYNE1	4	T
SYNM	4	T
SYNPO	4	T
SYNPO2L	4	T
TAF1B	4	T
TAGAP	4	T
TANC1	4	T
TANC2	4	T
TAOK3	4	T
TARSL2	4	T
TASOR	4	T
TBC1D2	4	T
TBC1D22A	4	T
TBC1D2B	4	T
TBC1D9	4	T
TBC1D9B	4	T
TBCD	4	T
TBP	4	T
TCERG1	4	T
TCF7L1	4	T
TCN1	4	T
TCTN3	4	T
TECPR1	4	T
TEKT1	4	T
TET1	4	T
TET2	4	T
TEX264	4	T
TFF2	4	T
THAP11	4	T
THBS3	4	T
THSD7A	4	T
THSD7B	4	T
TIAM1	4	T
TIMM44	4	T
TJAP1	4	T
TLR1	4	T
TM4SF20	4	T
TMBIM1	4	T
TMEM171	4	T
TMEM176B	4	T
TMEM232	4	T
TMEM259	4	T
TMX4	4	T
TNFAIP6	4	T
TNFRSF10B	4	T
TNIP2	4	T
TNS1	4	T
TOP2A	4	T
TP53BP2	4	T
TPSB2	4	T
TRAK2	4	T
TRANK1	4	T
TRAP1	4	T
TRAPPC10	4	T
TRAPPC9	4	T
TRIM25	4	T
TRIM38	4	T
TRIOBP	4	T
TRIP10	4	T
TRIP11	4	T
TRPA1	4	T
TRRAP	4	T
TSC2	4	T
TSEN54	4	T
TSPAN7	4	T
TSPAN8	4	T
TSPO	4	T
TSPYL2	4	T
TSSC4	4	T
TTC3	4	T
TUBA4B	4	T
TUBGCP6	4	T
TULP4	4	T
TUSC1	4	T
TXNDC11	4	T
TXNDC9	4	T
UACA	4	T
UBQLN4	4	T
UCK1	4	T
ULK1	4	T
ULK3	4	T
UNC13B	4	T
UNC45A	4	T
UNC5B	4	T
URB1	4	T
URGCP	4	T
USF3	4	T
USP19	4	T
USP20	4	T
USP31	4	T
USP36	4	T
USP47	4	T
USP53	4	T
USP9Y	4	T
UTP14C	4	T
UTP6	4	T
VAPB	4	T
VAX1	4	T
VGLL4	4	T
VNN3	4	T
VPS13D	4	T
VPS16	4	T
VPS18	4	T
VPS26A	4	T
VPS8	4	T
VSIG10L	4	T
VWF	4	T
WBP1L	4	T
WDR13	4	T
WDR78	4	T
WDR91	4	T
WWTR1	4	T
XAF1	4	T
XYLT1	4	T
YLPM1	4	T
ZBED5	4	T
ZBP1	4	T
ZBTB10	4	T
ZC3H6	4	T
ZC3H7B	4	T
ZC3HAV1	4	T
ZEB2	4	T
ZFP36L2	4	T
ZFR	4	T
ZFYVE19	4	T
ZHX2	4	T
ZHX3	4	T
ZMYND10	4	T
ZNF10	4	T
ZNF106	4	T
ZNF133	4	T
ZNF160	4	T
ZNF185	4	T
ZNF195	4	T
ZNF222	4	T
ZNF282	4	T
ZNF333	4	T
ZNF337	4	T
ZNF343	4	T
ZNF354C	4	T
ZNF366	4	T
ZNF404	4	T
ZNF497	4	T
ZNF518A	4	T
ZNF700	4	T
ZNF703	4	T
ZNF704	4	T
ZNF718	4	T
ZNF749	4	T
ZNF841	4	T
ZRSR2	4	T
ZZEF1	4	T
ATP6AP1	5	IP
IL17RA	5	IP
MOGS	5	IP
NUP214	5	IP
NUP88	5	IP
POLA1	5	IP
SCARB1	5	IP
SRP72	5	IP
TAPT1	5	IP
AASS	6	I
ADAM9	6	I
AKAP8	6	I
AKAP9	6	I
CDK5RAP2	6	I
CEP112	6	I
CEP350	6	I
CHPF2	6	I
CIT	6	I
CNTRL	6	I
COMT	6	I
CWC27	6	I
CYB5R3	6	I
DNAJC11	6	I
EDEM3	6	I
ELOB	6	I
EMC1	6	I
ERMP1	6	I
EXOSC3	6	I
EXOSC5	6	I
FBN1	6	I
FKBP10	6	I
GGCX	6	I
GIGYF2	6	I
GLA	6	I
GRIPAP1	6	I
HS6ST2	6	I
JAKMIP1	6	I
LARP7	6	I
MDN1	6	I
NARS2	6	I
NEK9	6	I
NGLY1	6	I
NLRX1	6	I
NOL10	6	I
NUP210	6	I
NUP62	6	I
PCNT	6	I
PIGO	6	I
PLEKHA5	6	I
POR	6	I
PTGES2	6	I
PUSL1	6	I
QSOX2	6	I
RBM41	6	I
RTN4	6	I
SAAL1	6	I
SLC27A2	6	I
SPART	6	I
TYSND1	6	I
UBAP2	6	I
USP54	6	I
WASHC4	6	I
WFS1	6	I
ZC3H18	6	I
ABO	7	P
ACKR1	7	P
ACP5	7	P
ADA2	7	P
ADAM17	7	P
ADAR	7	P
AIRE	7	P
ANPEP	7	P
AP3D1	7	P
APOE	7	P
APOL1	7	P
ATM	7	P
BCL10	7	P
BLK	7	P
BRCA2	7	P
C8B	7	P
C9	7	P
CARD14	7	P
CARD9	7	P
CASP8	7	P
CD19	7	P
CD207	7	P
CD3G	7	P
CD40LG	7	P
CDKN1B	7	P
CEBPE	7	P
CFH	7	P
CFHR1	7	P
CFHR2	7	P
CFHR3	7	P
CFHR5	7	P
CFI	7	P
CFTR	7	P
CHD7	7	P
CLEC4M	7	P
CPT2	7	P
CSF2RA	7	P
CTLA4	7	P
CTSB	7	P
CXADR	7	P
CYP2B6	7	P
DKC1	7	P
DMD	7	P
DOCK2	7	P
DSG2	7	P
EFL1	7	P
EGFR	7	P
ELF4	7	P
EPCAM	7	P
EPG5	7	P
ERAP2	7	P
ERBIN	7	P
ERCC2	7	P
ERCC6L2	7	P
FAAP24	7	P
FANCA	7	P
FANCB	7	P
FANCF	7	P
FANCI	7	P
FANCM	7	P
FAT4	7	P
FBF1	7	P
FBRS	7	P
FCHO1	7	P
FCN3	7	P
FERMT1	7	P
FOXN1	7	P
FURIN	7	P
FUT2	7	P
GATA1	7	P
GC	7	P
HAVCR1	7	P
HAX1	7	P
HDAC6	7	P
HIVEP1	7	P
HPS1	7	P
ICAM1	7	P
IFNGR1	7	P
IFNGR2	7	P
IGLL1	7	P
IKZF1	7	P
IL12RB1	7	P
IL12RB2	7	P
IL23R	7	P
IL2RB	7	P
IL7R	7	P
INO80	7	P
IRAK1	7	P
IRF2BP2	7	P
ITGAL	7	P
JAGN1	7	P
KDM6A	7	P
KLF2	7	P
KMT2A	7	P
KMT2D	7	P
LDLR	7	P
LRBA	7	P
LYST	7	P
MAGT1	7	P
MASP2	7	P
MBL2	7	P
MED13L	7	P
MSH6	7	P
MSN	7	P
MST1R	7	P
MTHFD1	7	P
MTOR	7	P
MYH9	7	P
MYO5B	7	P
NFAT5	7	P
NLRC4	7	P
NLRP6	7	P
NOD2	7	P
NPC1	7	P
OTULIN	7	P
PALB2	7	P
PAX1	7	P
PEPD	7	P
PIK3CG	7	P
PLCG2	7	P
PLG	7	P
PNP	7	P
PRF1	7	P
PRKDC	7	P
PSTPIP1	7	P
PTPN22	7	P
RAG1	7	P
RANBP2	7	P
RECQL4	7	P
RELB	7	P
RET	7	P
RFWD3	7	P
RFX5	7	P
RNASEH2B	7	P
RNASEL	7	P
RPAIN	7	P
RTEL1	7	P
SCN4A	7	P
SCN5A	7	P
SELPLG	7	P
SERINC3	7	P
SH3BP2	7	P
SH3KBP1	7	P
SLC11A1	7	P
SLFN12L	7	P
SLX4	7	P
SPINK5	7	P
SPNS3	7	P
SPPL2A	7	P
TBX1	7	P
TCF3	7	P
TCN2	7	P
TFRC	7	P
TGFB1	7	P
TICAM1	7	P
TLR3	7	P
TLR5	7	P
TMC8	7	P
TMEM173	7	P
TMPRSS11A	7	P
TMPRSS4	7	P
TNFRSF13B	7	P
TNIP1	7	P
TOP2B	7	P
TP53	7	P
TRAF3IP2	7	P
TTC37	7	P
TYK2	7	P
UNC13D	7	P
UNC93B1	7	P
VPS13B	7	P
VPS33A	7	P
WSCD1	7	P
ZC3HC1	7	P
ZFHX3	7	P
ZNF341	7	P
Note: T=Transcriptome (X. Yong et al. Emerg Microbes Infect. 2020; S. Jiya et al. Front Microbiol. 2020; STR. Moolamalla et al. Microb Pathog. 2021; W. Xuefeng et al. J Virol 2021;P.A. Gita et al. Nat Commun 2021; R.G. Neal et al. PLoS Biol. 2021; N.A.P. Lieberman et al. PLoS Biol. 2021; P.K.W.Kwan et al. BMC Med Genomics 2021; A. Islam et al. J Transl Med. 2021); I=Interactome (D. E. Gordon et a…
