# Supplementary material for: Common, low-frequency, rare, and ultra-rare coding variants contribute to COVID-19 severity
Source: Hum Genet. 2021 Dec 10;141(1):147–73. doi: 10.1007/s00439-021-02397-7 (PMC8661833; doi:10.1007/s00439-021-02397-7)
Supplement: Supplementary file 21 — Supplementary file21 (XLSX 12241 kb) [file 439_2021_2397_MOESM21_ESM.xlsx]

## Sheet: Virus_Interactome
Core	Target	Distance	Rank	P-value(percentile)	Median_ratio	Average_ratio	Sphere	Route	Degrees_separation			Core Genes	Candidate Genes with at least one significant interaction	Overlapping Genes	Candidate Genes with Degree=1 with at least one Core Gene	Average Distance
FURIN	FURIN	0	0	0	0	0	0	FURIN	0			AAR2	AANAT	AASS	AASDH	8.2227
ITGAL	ITGAL	0	0	0	0	0	0	ITGAL	0			AASS	AARD	ACE2	ABAT
AASS	AASS	0	0	0	0	0	0	AASS	0			AATF	AASDH	ADAM9	ABCA1
ACE2	ACE2	0	0	0	0	0	0	ACE2	0			ABCC1	AASS	ADAMTS1	ABCA13
ADAM9	ADAM9	0	0	0	0	0	0	ADAM9	0			ACAD9	AATK	AKAP8	ABCA2
ADAMTS1	ADAMTS1	0	0	0	0	0	0	ADAMTS1	0			ACADM	ABAT	AKAP9	ABCA7
AKAP8	AKAP8	0	0	0	0	0	0	AKAP8	0			ACE2	ABCA1	ATP6AP1	ABCB6
AKAP9	AKAP9	0	0	0	0	0	0	AKAP9	0			ACSL3	ABCA13	CCDC86	ABCB8
ATP6AP1	ATP6AP1	0	0	0	0	0	0	ATP6AP1	0			ADAM9	ABCA2	CDK5RAP2	ABCC8
CCDC86	CCDC86	0	0	0	0	0	0	CCDC86	0			ADAMTS1	ABCA3	CEP250	ABCG8
CDK5RAP2	CDK5RAP2	0	0	0	0	0	0	CDK5RAP2	0			AGPS	ABCA7	CEP350	ABTB2
CEP250	CEP250	0	0	0	0	0	0	CEP250	0			AKAP8	ABCB5	CEP68	ACADL
CEP350	CEP350	0	0	0	0	0	0	CEP350	0			AKAP8L	ABCB6	CHPF2	ACADS
CEP68	CEP68	0	0	0	0	0	0	CEP68	0			AKAP9	ABCB7	CIT	ACAN
CHPF2	CHPF2	0	0	0	0	0	0	CHPF2	0			ALG11	ABCB8	CLIP4	ACE2
CIT	CIT	0	0	0	0	0	0	CIT	0			ALG5	ABCC3	CNTRL	ACKR2
CLIP4	CLIP4	0	0	0	0	0	0	CLIP4	0			ANO6	ABCC8	COL6A1	ACOT4
CNTRL	CNTRL	0	0	0	0	0	0	CNTRL	0			AP2A2	ABCG2	COMT	ACOX3
COL6A1	COL6A1	0	0	0	0	0	0	COL6A1	0			AP2M1	ABCG8	CTSB	ACOXL
COMT	COMT	0	0	0	0	0	0	COMT	0			AP3B1	ABHD15	CWC27	ACSBG2
CTSB	CTSB	0	0	0	0	0	0	CTSB	0			ARF6	ABLIM1	CYB5R3	ACSF2
CWC27	CWC27	0	0	0	0	0	0	CWC27	0			ATP13A3	ABLIM3	DNAJC11	ACSF3
CYB5R3	CYB5R3	0	0	0	0	0	0	CYB5R3	0			ATP1B1	ABTB2	DNMT1	ACSL4
DNAJC11	DNAJC11	0	0	0	0	0	0	DNAJC11	0			ATP5MG	ACAD11	EDEM3	ACTL7A
DNMT1	DNMT1	0	0	0	0	0	0	DNMT1	0			ATP6AP1	ACADL	ELOB	ACTN2
EDEM3	EDEM3	0	0	0	0	0	0	EDEM3	0			ATP6V1A	ACADS	EMC1	ACTN3
ELOB	ELOB	0	0	0	0	0	0	ELOB	0			BAG5	ACAN	EXOSC3	ACTR5
EMC1	EMC1	0	0	0	0	0	0	EMC1	0			BCKDK	ACCS	EXOSC5	ACTR8
EXOSC3	EXOSC3	0	0	0	0	0	0	EXOSC3	0			BCS1L	ACE2	FBN1	ACTRT1
EXOSC5	EXOSC5	0	0	0	0	0	0	EXOSC5	0			BRD4	ACKR1	FBN2	ACTRT2
FBN1	FBN1	0	0	0	0	0	0	FBN1	0			BST2	ACKR2	FKBP10	ACTRT3
FBN2	FBN2	0	0	0	0	0	0	FBN2	0			BZW2	ACOT4	FURIN	ADA2
FKBP10	FKBP10	0	0	0	0	0	0	FKBP10	0			CCDC86	ACOX3	FYCO1	ADAM12
FYCO1	FYCO1	0	0	0	0	0	0	FYCO1	0			CDK5RAP2	ACOXL	GCC1	ADAM15
GCC1	GCC1	0	0	0	0	0	0	GCC1	0			CENPF	ACSBG2	GFER	ADAM17
GFER	GFER	0	0	0	0	0	0	GFER	0			CEP135	ACSF2	GGCX	ADAM19
GGCX	GGCX	0	0	0	0	0	0	GGCX	0			CEP250	ACSF3	GIGYF2	ADAM28
GIGYF2	GIGYF2	0	0	0	0	0	0	GIGYF2	0			CEP350	ACSL4	GLA	ADAM8
GLA	GLA	0	0	0	0	0	0	GLA	0			CEP68	ACSM3	GOLGA3	ADAMTS10
GOLGA3	GOLGA3	0	0	0	0	0	0	GOLGA3	0			CHMP2A	ACTL7A	GRIPAP1	ADAMTS12
GRIPAP1	GRIPAP1	0	0	0	0	0	0	GRIPAP1	0			CHPF	ACTN2	HS6ST2	ADAMTS13
HS6ST2	HS6ST2	0	0	0	0	0	0	HS6ST2	0			CHPF2	ACTN3	IL17RA	ADAMTS15
IL17RA	IL17RA	0	0	0	0	0	0	IL17RA	0			CIT	ACTR5	ITGAL	ADAMTS16
JAKMIP1	JAKMIP1	0	0	0	0	0	0	JAKMIP1	0			CLCC1	ACTR8	JAKMIP1	ADAMTS17
LARP7	LARP7	0	0	0	0	0	0	LARP7	0			CLIP4	ACTRT1	LARP7	ADAMTS18
MDN1	MDN1	0	0	0	0	0	0	MDN1	0			CNTRL	ACTRT2	MDN1	ADAMTS2
MFGE8	MFGE8	0	0	0	0	0	0	MFGE8	0			COL6A1	ACTRT3	MFGE8	ADAMTS20
MPHOSPH10	MPHOSPH10	0	0	0	0	0	0	MPHOSPH10	0			COLGALT1	ADA2	MPHOSPH10	ADAMTS3
MYCBP2	MYCBP2	0	0	0	0	0	0	MYCBP2	0			COMT	ADAM12	MYCBP2	ADAMTS4
NARS2	NARS2	0	0	0	0	0	0	NARS2	0			COQ8B	ADAM15	NARS2	ADAMTS5
NEK9	NEK9	0	0	0	0	0	0	NEK9	0			CRTC3	ADAM17	NEK9	ADAMTS7
NGLY1	NGLY1	0	0	0	0	0	0	NGLY1	0			CSDE1	ADAM19	NGLY1	ADAMTS8
NIN	NIN	0	0	0	0	0	0	NIN	0			CSNK2A2	ADAM22	NIN	ADAMTS9
NLRX1	NLRX1	0	0	0	0	0	0	NLRX1	0			CSNK2B	ADAM28	NLRX1	ADAMTSL1
NOL10	NOL10	0	0	0	0	0	0	NOL10	0			CTSB	ADAM33	NOL10	ADAMTSL3
NUP210	NUP210	0	0	0	0	0	0	NUP210	0			CTSL	ADAM8	NUP210	ADAMTSL4
NUP214	NUP214	0	0	0	0	0	0	NUP214	0			CUL2	ADAM9	NUP214	ADAMTSL5
NUP62	NUP62	0	0	0	0	0	0	NUP62	0			CWC27	ADAMTS1	NUP62	ADAP1
NUP88	NUP88	0	0	0	0	0	0	NUP88	0			CYB5B	ADAMTS10	NUP88	ADAR
PCNT	PCNT	0	0	0	0	0	0	PCNT	0			CYB5R3	ADAMTS12	PCNT	ADCY1
PIGO	PIGO	0	0	0	0	0	0	PIGO	0			DCAF7	ADAMTS13	PIGO	ADCY2
PITRM1	PITRM1	0	0	0	0	0	0	PITRM1	0			DCAKD	ADAMTS15	PITRM1	ADCY3
PKP2	PKP2	0	0	0	0	0	0	PKP2	0			DCTPP1	ADAMTS16	PKP2	ADCY4
PLEKHA5	PLEKHA5	0	0	0	0	0	0	PLEKHA5	0			DDX1	ADAMTS17	PLEKHA5	ADCY8
POLA1	POLA1	0	0	0	0	0	0	POLA1	0			DDX10	ADAMTS18	POLA1	ADCY9
POR	POR	0	0	0	0	0	0	POR	0			DDX21	ADAMTS2	POR	ADGRG3
PRRC2B	PRRC2B	0	0	0	0	0	0	PRRC2B	0			DNAJC11	ADAMTS20	PRRC2B	ADH1B
PTGES2	PTGES2	0	0	0	0	0	0	PTGES2	0			DNAJC19	ADAMTS3	PTGES2	ADH7
PUSL1	PUSL1	0	0	0	0	0	0	PUSL1	0			DNMT1	ADAMTS4	PUSL1	ADRA1A
PVR	PVR	0	0	0	0	0	0	PVR	0			DPH5	ADAMTS5	PVR	ADRA2C
QSOX2	QSOX2	0	0	0	0	0	0	QSOX2	0			ECSIT	ADAMTS7	QSOX2	ADRM1
RBM41	RBM41	0	0	0	0	0	0	RBM41	0			EDEM3	ADAMTS8	RBM41	AFDN
RTN4	RTN4	0	0	0	0	0	0	RTN4	0			EIF4E2	ADAMTS9	RTN4	AFTPH
SAAL1	SAAL1	0	0	0	0	0	0	SAAL1	0			EIF4H	ADAMTSL1	SAAL1	AGA
SBNO1	SBNO1	0	0	0	0	0	0	SBNO1	0			ELOB	ADAMTSL3	SBNO1	AGPAT2
SCARB1	SCARB1	0	0	0	0	0	0	SCARB1	0			ELOC	ADAMTSL4	SCARB1	AGRN
SIRT5	SIRT5	0	0	0	0	0	0	SIRT5	0			EMC1	ADAMTSL5	SIRT5	AGT
SLC27A2	SLC27A2	0	0	0	0	0	0	SLC27A2	0			ERC1	ADAP1	SLC27A2	AGTR1
SLC44A2	SLC44A2	0	0	0	0	0	0	SLC44A2	0			ERGIC1	ADAR	SLC44A2	AGTR2
SPART	SPART	0	0	0	0	0	0	SPART	0			ERLEC1	ADCY1	SPART	AHCTF1
SUN2	SUN2	0	0	0	0	0	0	SUN2	0			ERO1B	ADCY2	SUN2	AHI1
TAPT1	TAPT1	0	0	0	0	0	0	TAPT1	0			ERP44	ADCY3	TAPT1	AHNAK
TMPRSS2	TMPRSS2	0	0	0	0	0	0	TMPRSS2	0			ETFA	ADCY4	TMPRSS2	AIFM1
TUBGCP2	TUBGCP2	0	0	0	0	0	0	TUBGCP2	0			EXOSC2	ADCY8	TUBGCP2	AIPL1
TUBGCP3	TUBGCP3	0	0	0	0	0	0	TUBGCP3	0			EXOSC3	ADCY9	TUBGCP3	AK9
TYSND1	TYSND1	0	0	0	0	0	0	TYSND1	0			EXOSC5	ADD1	TYSND1	AKAP1
UBAP2	UBAP2	0	0	0	0	0	0	UBAP2	0			EXOSC8	ADGRA2	UBAP2	AKAP13
UGGT2	UGGT2	0	0	0	0	0	0	UGGT2	0			F2RL1	ADGRB1	UGGT2	AKAP14
VPS11	VPS11	0	0	0	0	0	0	VPS11	0			FAM98A	ADGRG3	VPS11	AKAP3
WASHC4	WASHC4	0	0	0	0	0	0	WASHC4	0			FAR2	ADGRL2	WASHC4	AKAP4
WFS1	WFS1	0	0	0	0	0	0	WFS1	0			FASTKD5	ADH1B	WFS1	AKAP8
BST2	LAMP2	1.10055	1	6.37633e-05	0.10005	0.0753123	0	BST2[1.100552486]LAMP2	1			FBLN5	ADH7		AKAP9
MPP5	PATJ	1.07097	1	6.37633e-05	0.0509985	0.045297	0	MPP5[1.070967742]PATJ	1			FBN1	ADHFE1		ALDH18A1
NRP1	PLXNA2	1.02259	1	6.37633e-05	0.0786606	0.0649722	0	NRP1[1.022587269]PLXNA2	1			FBN2	ADRA1A		ALDH3A2
AASS	FASN	3.55714	1	6.37633e-05	0.0912088	0.0927583	0	AASS[3.557142857]FASN	1			FBXL12	ADRA2C		ALG13
ACADM	CHD9	1.10667	1	6.37633e-05	0.065098	0.0641543	0	ACADM[1.106666667]CHD9	1			FKBP10	ADRM1		ALMS1
ACE2	AGT	1.0375	1	6.37633e-05	0.0610294	0.0539663	0	ACE2[1.0375]AGT	1			FKBP15	ADSS1		AMACR
ACSL3	ACSL4	1.39888	1	6.37633e-05	0.0736251	0.0680571	0	ACSL3[1.398876404]ACSL4	1			FKBP7	AEBP1		AMELX
ADAMTS1	ADAMTS2	1.08615	1	6.37633e-05	0.0638912	0.0536059	0	ADAMTS1[1.086150491]ADAMTS2	1			FOXRED2	AFAP1L1		AMOT
AKAP9	CDK5RAP2	1.0607	1	6.37633e-05	0.117856	0.0861551	0	AKAP9[1.060702875]CDK5RAP2	1			FURIN	AFDN		ANK1
ALG11	PIGC	5.00503	1	6.37633e-05	0.139028	0.121575	0	ALG11[5.005025126]PIGC	1			FYCO1	AFF1		ANK2
ANO6	ATP8B4	1.08379	1	6.37633e-05	0.0985261	0.0788562	0	ANO6[1.083786725]ATP8B4	1			G3BP1	AFF3		ANK3
AP3B1	VAMP7	1.0562	1	6.37633e-05	0.10562	0.0797272	0	AP3B1[1.056203606]VAMP7	1			G3BP2	AFG1L		ANKFN1
ATP6V1A	ATP6V1B1	1.03212	1	6.37633e-05	0.0607132	0.0514412	0	ATP6V1A[1.032124352]ATP6V1B1	1			GCC1	AFTPH		ANKRD42
BZW2	ATF4	2.16993	1	6.37633e-05	0.094345	0.0814858	0	BZW2[2.169934641]ATF4	1			GCC2	AGA		ANKS6
CCDC86	SRPK3	3.68889	1	6.37633e-05	0.0768519	0.069152	0	CCDC86[3.688888889]SRPK3	1			GDF15	AGAP2		ANKZF1
CENPF	ESPL1	1.03967	1	6.37633e-05	0.0945151	0.0742663	0	CENPF[1.039665971]ESPL1	1			GFER	AGBL3		ANLN
CEP135	CEP63	1.03642	1	6.37633e-05	0.103642	0.073789	0	CEP135[1.036420395]CEP63	1			GGCX	AGFG2		ANO8
CEP350	FGFR1OP	1.09451	1	6.37633e-05	0.0643827	0.0523965	0	CEP350[1.094505495]FGFR1OP	1			GGH	AGL		AOC1
CHPF	BCAN	1.06752	1	6.37633e-05	0.0627955	0.0502871	0	CHPF[1.067524116]BCAN	1			GHITM	AGPAT2		AP1G1
CHPF2	BCAN	1.09692	1	6.37633e-05	0.0645245	0.0494178	0	CHPF2[1.0969163]BCAN	1			GIGYF2	AGRN		AP1G2
CNTRL	PCM1	1.04184	1	6.37633e-05	0.104184	0.0741891	0	CNTRL[1.041841004]PCM1	1			GLA	AGRP		AP4E1
COL6A1	COL6A3	1.0332	1	6.37633e-05	0.0794765	0.0630664	0	COL6A1[1.033195021]COL6A3	1			GNB1	AGT		APAF1
COQ8B	COQ9	2.19383	1	6.37633e-05	0.0391756	0.0368797	0	COQ8B[2.193832599]COQ9	1			GNG5	AGTR1		APBA3
CRTC3	PPARGC1A	1.10667	1	6.37633e-05	0.065098	0.0551462	0	CRTC3[1.106666667]PPARGC1A	1			GOLGA2	AGTR2		APBB1IP
CYB5B	CYB5R3	1.06867	1	6.37633e-05	0.0593705	0.0465521	0	CYB5B[1.068669528]CYB5R3	1			GOLGA3	AHCTF1		APC
EIF4H	EIF3F	1.04075	1	6.37633e-05	0.0800579	0.0658907	0	EIF4H[1.040752351]EIF3F	1			GOLGA7	AHI1		APOA4
ERGIC1	GTPBP3	4.20253	1	6.37633e-05	0.079293	0.0729841	0	ERGIC1[4.202531646]GTPBP3	1			GOLGB1	AHNAK		APOB
ETFA	ETFB	1.03642	1	6.37633e-05	0.030483	0.0284384	0	ETFA[1.036420395]ETFB	1			GORASP1	AHR		APOBEC3F
FASTKD5	MAPK4	3.43448	1	6.37633e-05	0.0903811	0.0878504	0	FASTKD5[3.434482759]MAPK4	1			GPAA1	AIFM1		APOBR
FBN1	ENAM	1.04622	1	6.37633e-05	0.104622	0.0736571	0	FBN1[1.046218487]ENAM	1			GRIPAP1	AIM2		APOC4
FBN2	FURIN	1.0933	1	6.37633e-05	0.0607391	0.0482906	0	FBN2[1.093304061]FURIN	1			GRPEL1	AIMP2		APOE
FOXRED2	TXNDC16	2.48379	1	6.37633e-05	0.0577626	0.0534843	0	FOXRED2[2.483790524]TXNDC16	1			GTF2F2	AIPL1		APOL1
G3BP1	RIOK2	1.76596	1	6.37633e-05	0.10388	0.0911929	0	G3BP1[1.765957447]RIOK2	1			HDAC2	AIRE		APOO
GCC1	GOLGA4	1.05957	1	6.37633e-05	0.0623279	0.0557168	0	GCC1[1.059574468]GOLGA4	1			HECTD1	AJAP1		APP
GDF15	TP53	1.91171	1	6.37633e-05	0.147054	0.112317	0	GDF15[1.911708253]TP53	1			HMOX1	AK5		APPL2
GLA	MAN2B1	1.07443	1	6.37633e-05	0.107443	0.0755874	0	GLA[1.074433657]MAN2B1	1			HOOK1	AK7		AQP9
GOLGA7	FOLR3	1.09571	1	6.37633e-05	0.0842854	0.0682312	0	GOLGA7[1.095709571]FOLR3	1			HS2ST1	AK8		AR
GRIPAP1	CPEB2	2.48379	1	6.37633e-05	0.0993516	0.0850513	0	GRIPAP1[2.483790524]CPEB2	1			HS6ST2	AK9		ARAF
GRPEL1	TIMM44	1.0562	1	6.37633e-05	0.058678	0.0468725	0	GRPEL1[1.056203606]TIMM44	1			HSBP1	AKAP1		ARAP2
HDAC2	NCOR2	1.0268	1	6.37633e-05	0.10268	0.0783963	0	HDAC2[1.026804124]NCOR2	1			HYOU1	AKAP11		ARAP3
HECTD1	UBR4	1.03212	1	6.37633e-05	0.0938295	0.0723521	0	HECTD1[1.032124352]UBR4	1			IDE	AKAP12		AREG
IL17RA	IL17RE	1.08026	1	6.37633e-05	0.051441	0.0452661	0	IL17RA[1.080260304]IL17RE	1			IL17RA	AKAP13		ARFGAP3
MARK1	DIXDC1	2.33803	1	6.37633e-05	0.101653	0.0938894	0	MARK1[2.338028169]DIXDC1	1			IMPDH2	AKAP14		ARFGEF3
MDN1	BOP1	1.34959	1	6.37633e-05	0.0674797	0.0557832	0	MDN1[1.349593496]BOP1	1			INHBE	AKAP3		ARHGAP17
MEPCE	LARP7	1.34232	1	6.37633e-05	0.0610145	0.0529624	0	MEPCE[1.342318059]LARP7	1			INTS4	AKAP4		ARHGAP22
MPHOSPH10	DDX49	1.02893	1	6.37633e-05	0.060525	0.055506	0	MPHOSPH10[1.02892562]DDX49	1			ITGAL	AKAP6		ARHGAP25
NAT14	HYDIN	2.48379	1	6.37633e-05	0.0496758	0.0497133	0	NAT14[2.483790524]HYDIN	1			ITGB1	AKAP8		ARHGAP29
NEU1	CTSA	1.08852	1	6.37633e-05	0.0907104	0.0709604	0	NEU1[1.08852459]CTSA	1			JAKMIP1	AKAP9		ARHGAP30
NPC2	CTSA	1.0933	1	6.37633e-05	0.10933	0.0769399	0	NPC2[1.093304061]CTSA	1			KPNA2	AKIP1		ARHGAP31
NUP210	NUP214	1.04953	1	6.37633e-05	0.0954114	0.0747724	0	NUP210[1.049525817]NUP214	1			LARP1	AKNA		ARHGAP32
NUP88	NUP214	1.03427	1	6.37633e-05	0.0940244	0.0729656	0	NUP88[1.034267913]NUP214	1			LARP7	AKR1A1		ARHGAP39
NUP98	NXT2	1.2342	1	6.37633e-05	0.0726	0.0693962	0	NUP98[1.234200743]NXT2	1			LMAN2	AKR1C3		ARHGAP4
PCNT	AHI1	1.05732	1	6.37633e-05	0.105732	0.0751859	0	PCNT[1.057324841]AHI1	1			LOX	AKR7A3		ARHGAP42
PCSK6	FLG	1.10421	1	6.37633e-05	0.0649537	0.0578222	0	PCSK6[1.10421286]FLG	1			MAP7D1	ALCAM		ARHGAP45
PKP2	JUP	1.07212	1	6.37633e-05	0.0630659	0.0528987	0	PKP2[1.07212056]JUP	1			MARK1	ALDH16A1		ARHGAP5
PLD3	PLD1	1.19568	1	6.37633e-05	0.0664266	0.058039	0	PLD3[1.195678271]PLD1	1			MARK2	ALDH18A1		ARHGAP6
PLOD2	COL5A2	1.06867	1	6.37633e-05	0.0628629	0.0576375	0	PLOD2[1.068669528]COL5A2	1			MARK3	ALDH1B1		ARHGEF10L
POFUT1	POFUT2	1.10299	1	6.37633e-05	0.0648818	0.0558332	0	POFUT1[1.102990033]POFUT2	1			MAT2B	ALDH1L1		ARHGEF11
PRIM2	POLE	1.02049	1	6.37633e-05	0.0600289	0.0571925	0	PRIM2[1.020491803]POLE	1			MDN1	ALDH3A1		ARHGEF12
PTGES2	HEBP2	1.0933	1	6.37633e-05	0.10933	0.0809861	0	PTGES2[1.093304061]HEBP2	1			MEPCE	ALDH3A2		ARHGEF17
PVR	NECTIN3	1.07443	1	6.37633e-05	0.063202	0.0614356	0	PVR[1.074433657]NECTIN3	1			MFGE8	ALG10B		ARHGEF18
QSOX2	KTN1	3.50704	1	6.37633e-05	0.12989	0.108908	0	QSOX2[3.507042254]KTN1	1			MIB1	ALG13		ARHGEF19
RAB7A	MON1A	1.0332	1	6.37633e-05	0.10332	0.0728642	0	RAB7A[1.033195021]MON1A	1			MIPOL1	ALG1L		ARHGEF28
RBM28	RRP7A	1.10667	1	6.37633e-05	0.065098	0.054522	0	RBM28[1.106666667]RRP7A	1			MOV10	ALG1L2		ARHGEF33
RRP9	DDX49	1.02469	1	6.37633e-05	0.060276	0.0546793	0	RRP9[1.024691358]DDX49	1			MPHOSPH10	ALK		ARHGEF37
SCCPDH	F5	1.09211	1	6.37633e-05	0.0910088	0.0733985	0	SCCPDH[1.092105263]F5	1			MPP5	ALMS1		ARHGEF39
SIRT5	SIRT3	1.64628	1	6.37633e-05	0.0866464	0.0795751	0	SIRT5[1.646280992]SIRT3	1			MRPS2	ALOX12		ARHGEF40
SLC27A2	ATP8B4	1.06638	1	6.37633e-05	0.0888651	0.0754128	0	SLC27A2[1.066381156]ATP8B4	1			MRPS25	ALOX15		ARHGEF6
STOML2	YME1L1	1.08852	1	6.37633e-05	0.0375353	0.0320884	0	STOML2[1.08852459]YME1L1	1			MRPS27	ALOX15B		ARID4B
SUN2	SYNE1	1.09571	1	6.37633e-05	0.0644535	0.0619521	0	SUN2[1.095709571]SYNE1	1			MRPS5	ALX1		ARL11
TAPT1	SUCO	3.35354	1	6.37633e-05	0.0578196	0.0542234	0	TAPT1[3.353535354]SUCO	1			MYCBP2	AMACR		ARR3
TBCA	TBCD	1.09813	1	6.37633e-05	0.0645956	0.0520793	0	TBCA[1.098125689]TBCD	1			NARS2	AMELX		ARRB2
TMEM97	NPC1	1.245	1	6.37633e-05	0.042931	0.0355708	0	TMEM97[1.245]NPC1	1			NAT14	AMH		ARSA
TMPRSS2	TMPRSS4	1.17039	1	6.37633e-05	0.0557328	0.0517357	0	TMPRSS2[1.170387779]TMPRSS4	1			NDFIP2	AMOT		ARSB
TUBGCP2	TUBGCP3	1.02364	1	6.37633e-05	0.102364	0.0719065	0	TUBGCP2[1.023638232]TUBGCP3	1			NDUFAF1	AMOTL2		ASAH1
TUBGCP3	TUBGCP2	1.02364	1	6.37633e-05	0.102364	0.0719517	0	TUBGCP3[1.023638232]TUBGCP2	1			NDUFAF2	ANK1		ASAP2
UGGT2	UGGT1	1.22963	1	6.37633e-05	0.0215724	0.0193762	0	UGGT2[1.22962963]UGGT1	1			NDUFB9	ANK2		ASB11
VPS11	VPS41	1.0562	1	6.37633e-05	0.0422481	0.037271	0	VPS11[1.056203606]VPS41	1			NEK9	ANK3		ASB12
VPS39	VPS41	1.0562	1	6.37633e-05	0.0502954	0.0451663	0	VPS39[1.056203606]VPS41	1			NEU1	ANKFN1		ASB14
WFS1	GPC3	1.08497	1	6.37633e-05	0.0986334	0.0756049	0	WFS1[1.08496732]GPC3	1			NGDN	ANKRD12		ASB15
BST2	PIGR	1.10421	2	0.000127527	0.100383	0.0755628	0	BST2[1.10421286]PIGR	1			NGLY1	ANKRD27		ASB16
FURIN	FBN2	1.0933	2	0.000127527	0.0841003	0.0682606	0	FURIN[1.093304061]FBN2	1			NIN	ANKRD42		ASB17
PHB	SPG7	1.06638	2	0.000127527	0.0761701	0.0644327	0	PHB[1.066381156]SPG7	1			NINL	ANKRD50		ASB18
SGTA	ADRM1	2.08368	2	0.000127527	0.099223	0.0931183	0	SGTA[2.083682008]ADRM1	1			NLRX1	ANKRD6		ASCC1
ABCC1	CDKN2A	2.42336	2	0.000127527	0.115398	0.111063	0	ABCC1[2.423357664]CDKN2A	1			NOL10	ANKS6		ASH1L
ACADM	TGS1	1.10667	2	0.000127527	0.065098	0.0641543	0	ACADM[1.106666667]TGS1	1			NPC2	ANKZF1		ASIC1
ADAM9	CDCP1	1.91171	2	0.000127527	0.106206	0.0845271	0	ADAM9[1.911708253]CDCP1	1			NPTX1	ANLN		ASIC4
ADAMTS1	ADAMTS13	1.08615	2	0.000127527	0.0638912	0.0536059	0	ADAMTS1[1.086150491]ADAMTS13	1			NRP1	ANO8		ASPM
ALG11	GBE1	5.00503	2	0.000127527	0.139028	0.121575	0	ALG11[5.005025126]GBE1	1			NSD2	ANPEP		ASTL
AP3B1	AP1G1	1.05732	2	0.000127527	0.105732	0.0798119	0	AP3B1[1.057324841]AP1G1	1			NUP210	ANXA11		ASXL1
CENPF	SGO1	1.04512	2	0.000127527	0.095011	0.0746559	0	CENPF[1.045120672]SGO1	1			NUP214	ANXA13		ATAD2B
CEP250	OFD1	1.05845	2	0.000127527	0.105845	0.0752227	0	CEP250[1.058448459]OFD1	1			NUP54	AOC1		ATAD5
CEP350	MAPK1	2.25339	2	0.000127527	0.132553	0.107875	0	CEP350[2.253393665]MAPK1	1			NUP58	AP1G1		ATF4
CEP68	CDK5RAP2	2.48379	2	0.000127527	0.1129	0.103645	0	CEP68[2.483790524]CDK5RAP2	1			NUP62	AP1G2		ATG13
CLCC1	GABRG2	1.7084	2	0.000127527	0.0854202	0.0785391	0	CLCC1[1.708404803]GABRG2	1			NUP88	AP4E1		ATG7
COL6A1	COL6A2	1.0332	2	0.000127527	0.0794765	0.0630664	0	COL6A1[1.033195021]COL6A2	1			NUP98	APAF1		ATM
COLGALT1	COL4A6	1.10055	2	0.000127527	0.0611418	0.0498255	0	COLGALT1[1.100552486]COL4A6	1			NUTF2	APBA3		ATP11A
CSNK2A2	TP53	1.04953	2	0.000127527	0.0954114	0.0713707	0	CSNK2A2[1.049525817]TP53	1			OS9	APBB1IP		ATP12A
CUL2	ELOB	1.02469	2	0.000127527	0.0931538	0.0740402	0	CUL2[1.024691358]ELOB	1			PABPC1	APC		ATP1A2
DCAF7	DCAF4	1.08972	2	0.000127527	0.0838243	0.0695806	0	DCAF7[1.089715536]DCAF4	1			PABPC4	APC2		ATP1A4
DDX21	EBNA1BP2	1.05508	2	0.000127527	0.0811604	0.0672096	0	DDX21[1.055084746]EBNA1BP2	1			PCNT	APEX1		ATP1B4
DNAJC11	APOO	1.10055	2	0.000127527	0.0647384	0.0504818	0	DNAJC11[1.100552486]APOO	1			PCSK6	APH1B		ATP2B3
ERGIC1	RDH10	5.50276	2	0.000127527	0.103826	0.0955648	0	ERGIC1[5.502762431]RDH10	1			PDE4DIP	APIP		ATP5MF
F2RL1	PTGER1	1.0933	2	0.000127527	0.0841003	0.070949	0	F2RL1[1.093304061]PTGER1	1			PDZD11	APLF		ATP6AP1
FBN2	FBN1	1.10421	2	0.000127527	0.0613452	0.0487724	0	FBN2[1.10421286]FBN1	1			PHB	APMAP		ATP6V0A2
FKBP10	TRDN	6.11043	2	0.000127527	0.235017	0.1994	0	FKBP10[6.110429448]TRDN	1			PHB2	APOA4		ATP6V0A4
GCC1	GOLGA1	1.0607	2	0.000127527	0.0623943	0.0557761	0	GCC1[1.060702875]GOLGA1	1			PIGO	APOB		ATP6V1B1
GOLGA3	COG3	1.10421	2	0.000127527	0.0613452	0.0545691	0	GOLGA3[1.10421286]COG3	1			PIGS	APOBEC3F		ATP6V1F
HECTD1	UBR2	1.05063	2	0.000127527	0.0955121	0.0736495	0	HECTD1[1.050632911]UBR2	1			PITRM1	APOBR		ATP7A
HOOK1	FAM160A2	1.10299	2	0.000127527	0.0525233	0.0493777	0	HOOK1[1.102990033]FAM160A2	1			PKP2	APOC4		ATP8B4
HS6ST2	GPC3	1.07097	2	0.000127527	0.0629981	0.0546455	0	HS6ST2[1.070967742]GPC3	1			PLAT	APOE		ATR
IL17RA	IL17RC	1.10177	2	0.000127527	0.0524652	0.0461674	0	IL17RA[1.101769912]IL17RC	1			PLD3	APOL1		AURKA
INHBE	CGA	1.10667	2	0.000127527	0.065098	0.0559224	0	INHBE[1.106666667]CGA	1			PLEKHA5	APOL2		AURKB
LOX	LOXL2	1.09813	2	0.000127527	0.0645956	0.0546044	0	LOX[1.098125689]LOXL2	1			PLEKHF2	APOO		AUTS2
NARS2	QRSL1	2.26364	2	0.000127527	0.0611794	0.0569305	0	NARS2[2.263636364]QRSL1	1			PLOD2	APP		AXIN1
NAT14	TTC30B	5.62712	2	0.000127527	0.112542	0.112627	0	NAT14[5.627118644]TTC30B	1			PMPCA	APPL2		B3GLCT
NEU1	GLB1	1.09571	2	0.000127527	0.0913091	0.0714288	0	NEU1[1.095709571]GLB1	1			PMPCB	AQP9		B4GALNT3
NLRX1	RNF135	1.10667	2	0.000127527	0.065098	0.0525403	0	NLRX1[1.106666667]RNF135	1			POFUT1	AR		B4GALNT4
NOL10	BOP1	2.19868	2	0.000127527	0.104699	0.0897882	0	NOL10[2.198675497]BOP1	1			POLA1	ARAF		BAHCC1
NUP210	NUP205	1.05063	2	0.000127527	0.0955121	0.0748513	0	NUP210[1.050632911]NUP205	1			POLA2	ARAP1		BAHD1
NUP214	NUP88	1.03427	2	0.000127527	0.103427	0.0754487	0	NUP214[1.034267913]NUP88	1			POR	ARAP2		BAIAP2L2
NUP62	NUP88	1.0375	2	0.000127527	0.0943182	0.0738158	0	NUP62[1.0375]NUP88	1			PPIL3	ARAP3		BARD1
PABPC1	EIF4G1	1.04842	2	0.000127527	0.095311	0.0738514	0	PABPC1[1.048421053]EIF4G1	1			PPT1	AREG		BCAN
PCNT	CDK5RAP2	1.0607	2	0.000127527	0.10607	0.0754261	0	PCNT[1.060702875]CDK5RAP2	1			PRIM1	ARFGAP3		BCAR1
PDZD11	ATP7A	1.10667	2	0.000127527	0.0442667	0.0393317	0	PDZD11[1.106666667]ATP7A	1			PRIM2	ARFGEF3		BCL2L11
PKP2	DSG2	1.07909	2	0.000127527	0.0634759	0.0532426	0	PKP2[1.079089924]DSG2	1			PRKACA	ARHGAP17		BCL9
PLD3	PLD2	1.22359	2	0.000127527	0.0679771	0.0593937	0	PLD3[1.223587224]PLD2	1			PRKAR2A	ARHGAP22		BCR
PLEKHA5	LATS2	5.0303	2	0.000127527	0.201212	0.17487	0	PLEKHA5[5.03030303]LATS2	1			PRKAR2B	ARHGAP25		BDKRB2
PLOD2	COL4A6	1.08852	2	0.000127527	0.0640309	0.0587084	0	PLOD2[1.08852459]COL4A6	1			PRRC2B	ARHGAP29		BGN
POLA1	POLE	1.02893	2	0.000127527	0.060525	0.0592812	0	POLA1[1.02892562]POLE	1			PSMD8	ARHGAP30		BIRC5
POLA2	POLE	1.02575	2	0.000127527	0.060338	0.0576733	0	POLA2[1.025746653]POLE	1			PTBP2	ARHGAP31		BIRC6
PRIM1	POLA1	1.03106	2	0.000127527	0.0606503	0.0578349	0	PRIM1[1.031055901]POLA1	1			PTGES2	ARHGAP32		BMP15
PUSL1	TRUB1	6.18634	2	0.000127527	0.167198	0.14999	0	PUSL1[6.186335404]TRUB1	1			PUSL1	ARHGAP39		BMP2K
PVR	AFDN	1.09211	2	0.000127527	0.0642415	0.0624461	0	PVR[1.092105263]AFDN	1			PVR	ARHGAP4		BMS1
RAB18	RAB21	1.06867	2	0.000127527	0.0822053	0.0664783	0	RAB18[1.068669528]RAB21	1			QSOX2	ARHGAP42		BMX
REEP5	OR52N4	1.10177	2	0.000127527	0.06481	0.0561433	0	REEP5[1.101769912]OR52N4	1			RAB10	ARHGAP45		BNIP3
RNF41	USP8	1.06524	2	0.000127527	0.0968401	0.0770325	0	RNF41[1.065240642]USP8	1			RAB14	ARHGAP5		BOP1
SEPSECS	ALDH18A1	3.50704	2	0.000127527	0.0922906	0.090313	0	SEPSECS[3.507042254]ALDH18A1	1			RAB18	ARHGAP6		BPI
SIGMAR1	ATF4	2.33803	2	0.000127527	0.101653	0.0913886	0	SIGMAR1[2.338028169]ATF4	1			RAB1A	ARHGEF10L		BPIFB2
SLC44A2	ITGAL	1.08497	2	0.000127527	0.0904139	0.0743806	0	SLC44A2[1.08496732]ITGAL	1			RAB2A	ARHGEF11		BRCA1
SLC9A3R1	CFTR	1.09692	2	0.000127527	0.0914097	0.0733812	0	SLC9A3R1[1.0969163]CFTR	1			RAB5C	ARHGEF12		BRCC3
SPART	PLIN3	2.28966	2	0.000127527	0.127203	0.110511	0	SPART[2.289655172]PLIN3	1			RAB7A	ARHGEF15		BRINP1
STC2	PENK	1.09451	2	0.000127527	0.0995005	0.0761969	0	STC2[1.094505495]PENK	1			RAB8A	ARHGEF17		BRS3
STOM	ASIC1	1.08497	2	0.000127527	0.108497	0.0811579	0	STOM[1.08496732]ASIC1	1			RAE1	ARHGEF18		BSN
SUN2	SYNE2	1.09571	2	0.000127527	0.0644535	0.0619521	0	SUN2[1.095709571]SYNE2	1			RALA	ARHGEF19		BST1
TMPRSS2	AR	2.06211	2	0.000127527	0.0981958	0.0911533	0	TMPRSS2[2.062111801]AR	1			RAP1GDS1	ARHGEF28		BTBD11
TOR1A	STON2	1.0933	2	0.000127527	0.064312	0.060462	0	TOR1A[1.093304061]STON2	1			RBM28	ARHGEF33		BTBD2
TRIM59	WDR19	1.82084	2	0.000127527	0.107108	0.0982548	0	TRIM59[1.820840951]WDR19	1			RBM41	ARHGEF37		BTC
TUBGCP3	TUBGCP6	1.0268	2	0.000127527	0.10268	0.0721743	0	TUBGCP3[1.026804124]TUBGCP6	1			RBX1	ARHGEF39		C17orf80
UBAP2L	PHC3	1.10055	2	0.000127527	0.0647384	0.0575869	0	UBAP2L[1.100552486]PHC3	1			REEP5	ARHGEF4		C2CD3
VPS39	VPS18	1.0562	2	0.000127527	0.0502954	0.0451663	0	VPS39[1.056203606]VPS18	1			REEP6	ARHGEF40		C3AR1
WFS1	LAMC1	1.09692	2	0.000127527	0.0997197	0.0764375	0	WFS1[1.0969163]LAMC1	1			RHOA	ARHGEF6		C5
YIF1A	VAPB	2.33803	2	0.000127527	0.0730634	0.0659171	0	YIF1A[2.338028169]VAPB	1			RIPK1	ARID1A		C5AR1
ZNF503	LHX3	2.20843	2	0.000127527	0.0920177	0.0787989	0	ZNF503[2.208425721]LHX3	1			RNF41	ARID1B		C9orf72
ZYG11B	ELOB	1.58347	2	0.000127527	0.0833403	0.0745119	0	ZYG11B[1.583465819]ELOB	1			RPL36	ARID4B		CABIN1
COQ8B	COQ7	6.54351	2	0.000127527	0.116848	0.11	0	COQ8B[2.193832599]COQ9[1.077922078]COQ7	2			RRP9	ARL11		CACNA1A
FKBP7	TGFBR1	9.55407	2	0.000127527	0.318469	0.273776	0	FKBP7[3.70260223]FKBP1A[1.074433657]TGFBR1	2			RTN4	ARL13A		CACNA1B
THTPA	TP53	6.5532	2	0.000127527	0.225973	0.206194	0	THTPA[2.169934641]NDRG1[1.106666667]TP53	2			SAAL1	ARMCX1		CACNA1F
BST2	FPR1	1.10421	3	0.00019129	0.100383	0.0755628	0	BST2[1.10421286]FPR1	1			SBNO1	ARMS2		CACNA1S
FURIN	NOTCH2	1.09813	3	0.00019129	0.0844712	0.0685616	0	FURIN[1.098125689]NOTCH2	1			SCAP	ARR3		CACNA2D2
KPNA2	NBN	1.10055	3	0.00019129	0.0846579	0.069047	0	KPNA2[1.100552486]NBN	1			SCARB1	ARRB2		CACNA2D3
MPP5	AMOT	1.20874	3	0.00019129	0.0575589	0.051124	0	MPP5[1.208737864]AMOT	1			SCCPDH	ARSA		CACNA2D4
NRP1	SEMA3A	1.04953	3	0.00019129	0.0807328	0.0666837	0	NRP1[1.049525817]SEMA3A	1			SDF2	ARSB		CACNB2
PHB2	SPG7	1.05063	3	0.00019129	0.0618019	0.0588031	0	PHB2[1.050632911]SPG7	1			SELENOS	ARSD		CACNG5
ABCC1	KCNJ11	4.54795	3	0.00019129	0.216569	0.208432	0	ABCC1[4.547945205]KCNJ11	1			SEPSECS	ARSF		CACNG6
ADAMTS1	THSD4	1.08734	3	0.00019129	0.063961	0.0536644	0	ADAMTS1[1.087336245]THSD4	1			SGTA	ARSG		CAD
ALG11	ALG13	5.0303	3	0.00019129	0.139731	0.122189	0	ALG11[5.03030303]ALG13	1			SIGMAR1	ARSH		CALCA
CDK5RAP2	AHI1	1.04842	3	0.00019129	0.104842	0.0751244	0	CDK5RAP2[1.048421053]AHI1	1			SIL1	ARVCF		CALCOCO2
CENPF	CENPE	1.04512	3	0.00019129	0.095011	0.0746559	0	CENPF[1.045120672]CENPE	1			SIRT5	ARX		CALML5
CEP135	CEP152	1.04075	3	0.00019129	0.104075	0.0740974	0	CEP135[1.040752351]CEP152	1			SLC27A2	ASAH1		CAMK2G
CHPF	BGN	1.09934	3	0.00019129	0.0646669	0.0517857	0	CHPF[1.099337748]BGN	1			SLC30A7	ASAP2		CAMP
CHPF2	BGN	1.10177	3	0.00019129	0.06481	0.0496364	0	CHPF2[1.101769912]BGN	1			SLC44A2	ASB11		CAND2
CIT	KIF14	1.08261	3	0.00019129	0.067663	0.0633805	0	CIT[1.082608696]KIF14	1			SLC9A3R1	ASB12		CAPN1
COL6A1	COL5A1	1.03642	3	0.00019129	0.0797246	0.0632632	0	COL6A1[1.036420395]COL5A1	1			SLU7	ASB14		CAPNS1
COLGALT1	COL19A1	1.10055	3	0.00019129	0.0611418	0.0498255	0	COLGALT1[1.100552486]COL19A1	1			SMAD3	ASB15		CAPZA3
CSNK2A2	FUNDC1	1.06297	3	0.00019129	0.0966334	0.0722847	0	CSNK2A2[1.062966916]FUNDC1	1			SNIP1	ASB16		CASK
DDX21	POLR1B	1.0562	3	0.00019129	0.0812464	0.0672808	0	DDX21[1.056203606]POLR1B	1			SPART	ASB17		CASP4
DPH5	EFL1	4.65421	3	0.00019129	0.179008	0.157676	0	DPH5[4.654205607]EFL1	1			SRP19	ASB18		CASP5
ELOC	ELOB	1.0184	3	0.00019129	0.10184	0.0801964	0	ELOC[1.018404908]ELOB	1			SRP54	ASCC1		CASP7
ERP44	QSOX1	1.10055	3	0.00019129	0.0917127	0.0718665	0	ERP44[1.100552486]QSOX1	1			STC2	ASCL1		CASP8
EXOSC3	EXOSC5	1.00101	3	0.00019129	0.0770004	0.0671494	0	EXOSC3[1.001005025]EXOSC5	1			STOM	ASH1L		CASP9
EXOSC5	EXOSC3	1.00101	3	0.00019129	0.0770004	0.0671252	0	EXOSC5[1.001005025]EXOSC3	1			STOML2	ASIC1		CASR
EXOSC8	EXOSC6	1.00101	3	0.00019129	0.0770004	0.0670956	0	EXOSC8[1.001005025]EXOSC6	1			SUN2	ASIC4		CAT
FBN2	FBN3	1.10667	3	0.00019129	0.0614815	0.0488808	0	FBN2[1.106666667]FBN3	1			TAPT1	ASL		CBFA2T3
FOXRED2	XDH	5.96407	3	0.00019129	0.138699	0.128426	0	FOXRED2[5.964071856]XDH	1			TARS2	ASMT		CBLL2
FYCO1	GPC3	2.42336	3	0.00019129	0.110153	0.0942009	0	FYCO1[2.423357664]GPC3	1			TBCA	ASMTL		CBX2
GCC2	GOLGA4	1.06638	3	0.00019129	0.0627283	0.05778	0	GCC2[1.066381156]GOLGA4	1			TBK1	ASPM		CBX4
GGH	GLA	1.0933	3	0.00019129	0.10933	0.0814977	0	GGH[1.093304061]GLA	1			TBKBP1	ASTL		CCDC120
GIGYF2	TNRC6A	2.28966	3	0.00019129	0.120508	0.097723	0	GIGYF2[2.289655172]TNRC6A	1			TCF12	ASXL1		CCDC155
GLA	GLB1	1.09451	3	0.00019129	0.109451	0.0769995	0	GLA[1.094505495]GLB1	1			THTPA	ASXL3		CCDC22
GOLGA7	DBNL	1.10421	3	0.00019129	0.0849395	0.0687607	0	GOLGA7[1.10421286]DBNL	1			TIMM10	ATAD2		CCDC8
GORASP1	COG7	1.05174	3	0.00019129	0.0956129	0.0719539	0	GORASP1[1.051742344]COG7	1			TIMM10B	ATAD2B		CCL13
GTF2F2	GTF2E2	1.03212	3	0.00019129	0.0938295	0.0746249	0	GTF2F2[1.032124352]GTF2E2	1			TIMM29	ATAD3C		CCL25
HECTD1	UBR1	1.06183	3	0.00019129	0.0965303	0.0744347	0	HECTD1[1.061833689]UBR1	1			TIMM8B	ATAD5		CCN3
HS2ST1	GPC4	1.09091	3	0.00019129	0.0641711	0.0556231	0	HS2ST1[1.090909091]GPC4	1			TIMM9	ATF4		CCNB1
MFGE8	MELTF	1.09692	3	0.00019129	0.109692	0.0766894	0	MFGE8[1.0969163]MELTF	1			TLE1	ATF5		CCNB3
MIB1	JAG2	1.07443	3	0.00019129	0.063202	0.0525446	0	MIB1[1.074433657]JAG2	1			TLE3	ATF7IP		CCNG1
MPHOSPH10	WDR36	1.03427	3	0.00019129	0.0608393	0.0557942	0	MPHOSPH10[1.034267913]WDR36	1			TMED5	ATG10		CCNJL
MRPS2	MRPL46	1.03212	3	0.00019129	0.0543223	0.0461646	0	MRPS2[1.032124352]MRPL46	1			TMEM97	ATG13		CCNO
MRPS25	MRPL10	1.03212	3	0.00019129	0.0543223	0.0458364	0	MRPS25[1.032124352]MRPL10	1			TMPRSS2	ATG7		CCP110
NEU1	LRG1	1.10299	3	0.00019129	0.0919158	0.0719034	0	NEU1[1.102990033]LRG1	1			TOMM70	ATM		CCR5
NGDN	NOP56	1.34595	3	0.00019129	0.0747748	0.063842	0	NGDN[1.345945946]NOP56	1			TOR1A	ATN1		CCR7
NIN	CEP128	1.3551	3	0.00019129	0.0752834	0.0657927	0	NIN[1.355102041]CEP128	1			TOR1AIP1	ATOH1		CCT6B
NLRX1	TRIM25	1.10667	3	0.00019129	0.065098	0.0525403	0	NLRX1[1.106666667]TRIM25	1			TRIM59	ATP10A		CCT8
NSD2	ATM	1.08972	3	0.00019129	0.0908096	0.0742934	0	NSD2[1.089715536]ATM	1			TUBGCP2	ATP10B		CD33
NUP54	NUP107	1.0375	3	0.00019129	0.0943182	0.0729878	0	NUP54[1.0375]NUP107	1			TUBGCP3	ATP10D		CD36
PITRM1	COQ2	1.10421	3	0.00019129	0.0525816	0.044606	0	PITRM1[1.10421286]COQ2	1			TYSND1	ATP11A		CD3EAP
PKP2	DSG4	1.07909	3	0.00019129	0.0634759	0.0532426	0	PKP2[1.079089924]DSG4	1			UBAP2	ATP11C		CD3G
PLD3	PLD4	1.23573	3	0.00019129	0.0686518	0.0599833	0	PLD3[1.23573201]PLD4	1			UBAP2L	ATP12A		CD40LG
PLOD2	COL4A5	1.08852	3	0.00019129	0.0640309	0.0587084	0	PLOD2[1.08852459]COL4A5	1			UBXN8	ATP13A4		CD68
PMPCA	TIMM21	1.07328	3	0.00019129	0.0631339	0.0497317	0	PMPCA[1.073275862]TIMM21	1			UGGT2	ATP1A2		CD93
POFUT1	NOTCH2	1.10667	3	0.00019129	0.065098	0.0560193	0	POFUT1[1.106666667]NOTCH2	1			UPF1	ATP1A4		CDC25C
PPIL3	CRNKL1	1.05174	3	0.00019129	0.0809033	0.0659847	0	PPIL3[1.051742344]CRNKL1	1			USP13	ATP1B4		CDC42BPA
RAB14	GDI1	1.07328	3	0.00019129	0.0975705	0.0773367	0	RAB14[1.073275862]GDI1	1			VPS11	ATP2B3		CDC42BPG
RBM28	FCF1	1.10667	3	0.00019129	0.065098	0.054522	0	RBM28[1.106666667]FCF1	1			VPS39	ATP2C2		CDCP1
REEP5	OR52N1	1.10421	3	0.00019129	0.0649537	0.0562678	0	REEP5[1.10421286]OR52N1	1			WASHC4	ATP5MF		CDH5
RHOA	PLEKHG5	1.0562	3	0.00019129	0.117356	0.0969896	0	RHOA[1.056203606]PLEKHG5	1			WFS1	ATP6AP1		CDK16
RRP9	DDX47	1.03212	3	0.00019129	0.0607132	0.055076	0	RRP9[1.032124352]DDX47	1			YIF1A	ATP6V0A2		CDK5RAP2
SCAP	INSIG1	1.10055	3	0.00019129	0.0647384	0.0541199	0	SCAP[1.100552486]INSIG1	1			ZDHHC5	ATP6V0A4		CDKN1A
SCCPDH	APP	1.10544	3	0.00019129	0.0921199	0.0742946	0	SCCPDH[1.105438402]APP	1			ZNF503	ATP6V1B1		CDKN1B
SIRT5	TP53	2.075	3	0.00019129	0.109211	0.100298	0	SIRT5[2.075]TP53	1			ZYG11B	ATP6V1F		CDKN2A
SLU7	DHX38	1.04622	3	0.00019129	0.0804783	0.0669349	0	SLU7[1.046218487]DHX38	1				ATP7A		CEACAM8
STOML2	PARL	1.10177	3	0.00019129	0.0379921	0.0324789	0	STOML2[1.101769912]PARL	1				ATP7B		CEBPZ
SUN2	SUN1	1.09813	3	0.00019129	0.0645956	0.0620887	0	SUN2[1.098125689]SUN1	1				ATP8B3		CENPC
TIMM10B	TIMM17B	1.05957	3	0.00019129	0.0392435	0.0370842	0	TIMM10B[1.059574468]TIMM17B	1				ATP8B4		CENPE
TIMM9	TIMM17B	1.05957	3	0.00019129	0.0392435	0.0370947	0	TIMM9[1.059574468]TIMM17B	1				ATPAF2		CENPI
TLE1	TCF7L1	1.07097	3	0.00019129	0.0973607	0.0772337	0	TLE1[1.070967742]TCF7L1	1				ATR		CENPN
TMPRSS2	NKX3-1	2.2844	3	0.00019129	0.108781	0.10098	0	TMPRSS2[2.28440367]NKX3-1	1				ATRX		CENPQ
TRIM59	CLUAP1	1.82752	3	0.00019129	0.107501	0.0986154	0	TRIM59[1.827522936]CLUAP1	1				ATXN1		CEP128
TUBGCP2	TUBGCP6	1.0268	3	0.00019129	0.10268	0.0721289	0	TUBGCP2[1.026804124]TUBGCP6	1				ATXN3L		CEP131
TYSND1	CRAT	1.07443	3	0.00019129	0.063202	0.0575819	0	TYSND1[1.074433657]CRAT	1				ATXN7		CEP152
USP13	SKP2	1.10421	3	0.00019129	0.0649537	0.0566017	0	USP13[1.10421286]SKP2	1				ATXN7L1		CEP162
VPS11	VPS18	1.0562	3	0.00019129	0.0422481	0.037271	0	VPS11[1.056203606]VPS18	1				AURKA		CEP164
VPS39	VPS16	1.0562	3	0.00019129	0.0502954	0.0451663	0	VPS39[1.056203606]VPS16	1				AURKB		CEP192
YIF1A	SLC34A1	3.04587	3	0.00019129	0.0951835	0.0858737	0	YIF1A[3.04587156]SLC34A1	1				AUTS2		CEP250
COQ8B	COQ6	8.0834	3	0.00019129	0.144346	0.135887	0	COQ8B[2.193832599]COQ9[1.847866419]COQ6	2				AVEN		CEP290
ETFA	ETFBKMT	4.28127	3	0.00019129	0.12592	0.117474	0	ETFA[1.036420395]ETFB[1.10421286]ETFBKMT	2				AWAT1		CEP63
GHITM	TICAM1	7.04258	3	0.00019129	0.306199	0.267405	0	GHITM[2.483790524]TLR4[1.0375]TICAM1	2				AWAT2		CEP68
LARP1	MTOR	6.3128	3	0.00019129	0.30061	0.248108	0	LARP1[2.132762313]RPTOR[1.023638232]MTOR	2				AXIN1		CEP83
NAT14	IFT74	13.3533	3	0.00019129	0.267066	0.267267	0	NAT14[5.627118644]TTC30B[1.049525817]IFT74	2				B3GAT1		CEP89
NDFIP2	MYO5B	6.60827	3	0.00019129	0.21317	0.205751	0	NDFIP2[2.208425721]AQP2[1.095709571]MYO5B	2				B3GLCT		CEP97
NPTX1	TCF4	6.93844	3	0.00019129	0.289102	0.238738	0	NPTX1[2.417475728]MYOD1[1.051742344]TCF4	2				B3GNT3		CETN1
SAAL1	ASIC1	14.7775	3	0.00019129	0.378911	0.342118	0	SAAL1[6.303797468]STOM[1.08496732]ASIC1	2				B3GNT4		CETN2
TOR1AIP1	STON2	6.86266	3	0.00019129	0.20796	0.202792	0	TOR1AIP1[2.338028169]TOR1A[1.093304061]STON2	2				B4GALNT3		CETP
BST2	CPNE3	1.10421	4	0.000255053	0.100383	0.0755628	0	BST2[1.10421286]CPNE3	1				B4GALNT4		CFP
FURIN	NOTCH3	1.09813	4	0.000255053	0.0844712	0.0685616	0	FURIN[1.098125689]NOTCH3	1				BAHCC1		CFTR
MPP5	MPDZ	1.70256	4	0.000255053	0.0810745	0.0720106	0	MPP5[1.702564103]MPDZ	1				BAHD1		CGA
NRP1	PLXNA1	1.06638	4	0.000255053	0.0820293	0.0677547	0	NRP1[1.066381156]PLXNA1	1				BAIAP2L2		CGAS
AATF	MAGED1	1.10667	4	0.000255053	0.0851282	0.0689437	0	AATF[1.106666667]MAGED1	1				BANP		CGN
ACE2	MEP1B	1.18996	4	0.000255053	0.0699979	0.0618969	0	ACE2[1.189964158]MEP1B	1				BARD1		CHD1L
ADAMTS1	POFUT2	1.08734	4	0.000255053	0.063961	0.0536644	0	ADAMTS1[1.087336245]POFUT2	1				BAZ2B		CHD3
AGPS	TYSND1	1.09813	4	0.000255053	0.061007	0.0507584	0	AGPS[1.098125689]TYSND1	1				BBS12		CHD5
AKAP9	CEP152	1.06183	4	0.000255053	0.117982	0.086247	0	AKAP9[1.061833689]CEP152	1				BBS4		CHD9
ANO6	ITGAX	1.10421	4	0.000255053	0.100383	0.0803424	0	ANO6[1.10421286]ITGAX	1				BBS9		CHFR
ARF6	ITSN2	1.06982	4	0.000255053	0.106982	0.0789098	0	ARF6[1.069817401]ITSN2	1				BCAN		CHGB
ATP1B1	ATP1A2	1.02259	4	0.000255053	0.0681725	0.0587545	0	ATP1B1[1.022587269]ATP1A2	1				BCAR1		CHIT1
ATP6AP1	ATP6V1B1	1.04842	4	0.000255053	0.0616718	0.0567842	0	ATP6AP1[1.048421053]ATP6V1B1	1				BCL2A1		CHL1
BRD4	AR	2.08805	4	0.000255053	0.122826	0.114462	0	BRD4[2.088050314]AR	1				BCL2L11		CHM
CDK5RAP2	CEP152	1.04842	4	0.000255053	0.104842	0.0751244	0	CDK5RAP2[1.048421053]CEP152	1				BCL6		CHMP1A
CEP250	TUBGCP3	1.07676	4	0.000255053	0.107676	0.0765238	0	CEP250[1.076756757]TUBGCP3	1				BCL9		CHPF2
CEP350	TBC1D31	4.31169	4	0.000255053	0.253629	0.20641	0	CEP350[4.311688312]TBC1D31	1				BCO1		CHRDL1
CHPF	VCAN	1.10055	4	0.000255053	0.0647384	0.0518429	0	CHPF[1.100552486]VCAN	1				BCOR		CHSY1
CLIP4	SPAG16	3.29801	4	0.000255053	0.164901	0.147079	0	CLIP4[3.298013245]SPAG16	1				BCORL1		CHUK
COL6A1	COL1A2	1.03642	4	0.000255053	0.0797246	0.0632632	0	COL6A1[1.036420395]COL1A2	1				BCR		CIT
COLGALT1	COL4A2	1.10421	4	0.000255053	0.0613452	0.0499912	0	COLGALT1[1.10421286]COL4A2	1				BDH2		CITED1
CRTC3	ATF4	1.61165	4	0.000255053	0.094803	0.08031	0	CRTC3[1.611650485]ATF4	1				BDKRB2		CKAP4
CTSB	HLA-DRB5	1.10177	4	0.000255053	0.06481	0.0615174	0	CTSB[1.101769912]HLA-DRB5	1				BEX1		CLCN2
CYB5R3	MAPK1	1.09211	4	0.000255053	0.109211	0.0772229	0	CYB5R3[1.092105263]MAPK1	1				BEX2		CLCNKA
DDX10	HEATR1	2.20354	4	0.000255053	0.100161	0.0820278	0	DDX10[2.203539823]HEATR1	1				BGN		CLCNKB
DDX21	BOP1	1.05732	4	0.000255053	0.0813327	0.0673523	0	DDX21[1.057324841]BOP1	1				BHLHE22		CLEC4C
DNAJC19	TIMM44	1.06524	4	0.000255053	0.05918	0.0490401	0	DNAJC19[1.065240642]TIMM44	1				BHLHE41		CLEC4D
FAR2	ACSF2	5.05584	4	0.000255053	0.112352	0.115383	0	FAR2[5.055837563]ACSF2	1				BHMT		CLEC4M
FBN1	APOB	1.08734	4	0.000255053	0.108734	0.0765519	0	FBN1[1.087336245]APOB	1				BIK		CLIC6
FBN2	ADAMTS17	2.2585	4	0.000255053	0.125472	0.0997568	0	FBN2[2.258503401]ADAMTS17	1				BIRC5		CLIP2
G3BP2	HELZ2	5.13402	4	0.000255053	0.155576	0.156548	0	G3BP2[5.134020619]HELZ2	1				BIRC6		CLIP4
GCC1	COG6	1.06638	4	0.000255053	0.0627283	0.0560747	0	GCC1[1.066381156]COG6	1				BIRC7		CLTCL1
GCC2	GCC1	1.06638	4	0.000255053	0.0627283	0.05778	0	GCC2[1.066381156]GCC1	1				BLK		CLUAP1
GDF15	EGFR	2.21333	4	0.000255053	0.170256	0.130039	0	GDF15[2.213333333]EGFR	1				BMF		CMC4
GGCX	PROS1	1.10421	4	0.000255053	0.0649537	0.0565641	0	GGCX[1.10421286]PROS1	1				BMP15		CNGA2
GLA	HEXB	1.09692	4	0.000255053	0.109692	0.0771691	0	GLA[1.0969163]HEXB	1				BMP2K		CNKSR1
GOLGA3	COG1	1.10667	4	0.000255053	0.0614815	0.0546904	0	GOLGA3[1.106666667]COG1	1				BMP6		CNKSR2
GPAA1	PIGU	1.0375	4	0.000255053	0.0576389	0.0476402	0	GPAA1[1.0375]PIGU	1				BMP7		CNOT2
HS2ST1	GPC6	1.09091	4	0.000255053	0.0641711	0.0556231	0	HS2ST1[1.090909091]GPC6	1				BMS1		CNOT4
HS6ST2	GPC4	1.08379	4	0.000255053	0.0637522	0.0552996	0	HS6ST2[1.083786725]GPC4	1				BMX		CNTRL
HYOU1	HSP90B1	2.14194	4	0.000255053	0.112733	0.103261	0	HYOU1[2.141935484]HSP90B1	1				BNIP3		COA6
IDE	DAO	1.09813	4	0.000255053	0.0645956	0.0642221	0	IDE[1.098125689]DAO	1				BOC		COASY
ITGB1	ITGA2B	1.05508	4	0.000255053	0.117232	0.0838245	0	ITGB1[1.055084746]ITGA2B	1				BOP1		COG1
LOX	LOXL1	1.09934	4	0.000255053	0.0646669	0.0546646	0	LOX[1.099337748]LOXL1	1				BPI		COG3
MFGE8	PENK	1.10177	4	0.000255053	0.110177	0.0770288	0	MFGE8[1.101769912]PENK	1				BPIFB1		COG6
MPHOSPH10	PDCD11	1.03427	4	0.000255053	0.0608393	0.0557942	0	MPHOSPH10[1.034267913]PDCD11	1				BPIFB2		COG7
MRPS27	MRPL10	1.03212	4	0.000255053	0.0543223	0.0465773	0	MRPS27[1.032124352]MRPL10	1				BPIFB4		COL11A1
MRPS5	MRPS34	1.03212	4	0.000255053	0.0543223	0.0465163	0	MRPS5[1.032124352]MRPS34	1				BPTF		COL12A1
NOL10	NAT10	2.19868	4	0.000255053	0.104699	0.0897882	0	NOL10[2.198675497]NAT10	1				BRAT1		COL13A1
NPC2	CCT8	1.09571	4	0.000255053	0.109571	0.0771092	0	NPC2[1.095709571]CCT8	1				BRCA1		COL14A1
NUP214	NUP107	1.0375	4	0.000255053	0.10375	0.0756845	0	NUP214[1.0375]NUP107	1				BRCA2		COL15A1
NUP54	NUP62	1.0375	4	0.000255053	0.0943182	0.0729878	0	NUP54[1.0375]NUP62	1				BRCC3		COL16A1
NUP62	NUP205	1.03858	4	0.000255053	0.0944165	0.0738927	0	NUP62[1.038581856]NUP205	1				BRINP1		COL18A1
NUP88	NUP107	1.0375	4	0.000255053	0.0943182	0.0731936	0	NUP88[1.0375]NUP107	1				BRS3		COL19A1
NUTF2	NUP62	1.10667	4	0.000255053	0.0790476	0.0677532	0	NUTF2[1.106666667]NUP62	1				BRSK1		COL1A2
PIGS	PIGU	1.04622	4	0.000255053	0.0581232	0.0482001	0	PIGS[1.046218487]PIGU	1				BSCL2		COL20A1
PKP2	DSG1	1.07909	4	0.000255053	0.0634759	0.0532426	0	PKP2[1.079089924]DSG1	1				BSN		COL21A1
PLD3	PLA2G3	1.42693	4	0.000255053	0.0792741	0.0692643	0	PLD3[1.426934097]PLA2G3	1				BST1		COL22A1
PLEKHA5	BIRC6	5.05584	4	0.000255053	0.202234	0.175757	0	PLEKHA5[5.055837563]BIRC6	1				BTBD11		COL23A1
PLOD2	COL4A4	1.08852	4	0.000255053	0.0640309	0.0587084	0	PLOD2[1.08852459]COL4A4	1				BTBD2		COL24A1
PMPCA	TIMM17B	1.07443	4	0.000255053	0.063202	0.0497853	0	PMPCA[1.074433657]TIMM17B	1				BTC		COL26A1
POFUT1	NOTCH3	1.10667	4	0.000255053	0.065098	0.0560193	0	POFUT1[1.106666667]NOTCH3	1				C17orf80		COL27A1
PPT1	ACSBG2	1.60386	4	0.000255053	0.0801932	0.0705014	0	PPT1[1.603864734]ACSBG2	1				C1GALT1		COL28A1
PRKAR2B	PCM1	1.05732	4	0.000255053	0.117481	0.0835592	0	PRKAR2B[1.057324841]PCM1	1				C1QTNF9		COL3A1
PTBP2	EIF4G1	1.10667	4	0.000255053	0.065098	0.0624005	0	PTBP2[1.106666667]EIF4G1	1				C2CD3		COL4A1
PTGES2	CYB5R3	1.09934	4	0.000255053	0.109934	0.081433	0	PTGES2[1.099337748]CYB5R3	1				C3AR1		COL4A2
PUSL1	DKC1	6.18634	4	0.000255053	0.167198	0.14999	0	PUSL1[6.186335404]DKC1	1				C3orf20		COL4A3
RAB10	GDI1	1.06752	4	0.000255053	0.0711683	0.0642095	0	RAB10[1.067524116]GDI1	1				C4BPA		COL4A4
RAB14	RAB33A	1.07443	4	0.000255053	0.0976758	0.0774201	0	RAB14[1.074433657]RAB33A	1				C5		COL4A5
RAE1	NUP214	1.0375	4	0.000255053	0.0943182	0.0730861	0	RAE1[1.0375]NUP214	1				C5AR1		COL4A6
RBM28	RRP36	1.10667	4	0.000255053	0.065098	0.054522	0	RBM28[1.106666667]RRP36	1				C6		COL5A1
RBX1	SKP2	1.02469	4	0.000255053	0.113855	0.0890479	0	RBX1[1.024691358]SKP2	1				C8A		COL5A2
RRP9	WDR36	1.03212	4	0.000255053	0.0607132	0.055076	0	RRP9[1.032124352]WDR36	1				C8B		COL5A3
SCAP	SEC24D	1.10667	4	0.000255053	0.065098	0.0544205	0	SCAP[1.106666667]SEC24D	1				C9		COL6A1
SLC27A2	DAO	1.08972	4	0.000255053	0.0908096	0.077063	0	SLC27A2[1.089715536]DAO	1				C9orf72		COL6A2
SLC9A3R1	TBXA2R	1.10177	4	0.000255053	0.0918142	0.0737059	0	SLC9A3R1[1.101769912]TBXA2R	1				CA9		COL6A3
SNIP1	EP300	1.10667	4	0.000255053	0.0790476	0.0657159	0	SNIP1[1.106666667]EP300	1				CABIN1		COL6A5
TCF12	GATA2	1.06867	4	0.000255053	0.0628629	0.0613605	0	TCF12[1.068669528]GATA2	1				CABP1		COL6A6
TIMM8B	GFER	1.08734	4	0.000255053	0.0402717	0.0384363	0	TIMM8B[1.087336245]GFER	1				CACNA1A		COL9A1
TIMM9	TIMM17A	1.0607	4	0.000255053	0.0392853	0.0371342	0	TIMM9[1.060702875]TIMM17A	1				CACNA1B		COL9A2
TLE3	TCF7L1	1.07097	4	0.000255053	0.0973607	0.0767125	0	TLE3[1.070967742]TCF7L1	1				CACNA1E		COMT
TRIM59	IFT140	1.83088	4	0.000255053	0.107699	0.0987967	0	TRIM59[1.830882353]IFT140	1				CACNA1F		COQ2
UPF1	SMG6	1.04622	4	0.000255053	0.0871849	0.0709846	0	UPF1[1.046218487]SMG6	1				CACNA1G		COQ3
VPS11	VPS16	1.0562	4	0.000255053	0.0422481	0.037271	0	VPS11[1.056203606]VPS16	1				CACNA1H		COQ9
VPS39	VPS33A	1.0562	4	0.000255053	0.0502954	0.0451663	0	VPS39[1.056203606]VPS33A	1				CACNA1S		COX10
CCDC86	SRRM2	11.8846	4	0.000255053	0.247595	0.222788	0	CCDC86[3.688888889]SRPK3[2.253393665]SRRM2	2				CACNA2D2		CP
CEP68	CCNB3	6.44743	4	0.000255053	0.293065	0.269042	0	CEP68[2.208425721]PLK1[1.01529052]CCNB3	2				CACNA2D3		CPEB2
COQ8B	COQ8A	8.77533	4	0.000255053	0.156702	0.147519	0	COQ8B[2.193832599]COQ9[2.193832599]COQ8A	2				CACNA2D4		CPNE3
NPTX1	TCF3	6.93844	4	0.000255053	0.289102	0.238738	0	NPTX1[2.417475728]MYOD1[1.051742344]TCF3	2				CACNB2		CPPED1
STOML2	MICU3	4.32269	4	0.000255053	0.149058	0.127428	0	STOML2[1.101769912]SMDT1[1.059574468]MICU3	2				CACNG5		CPS1
TMEM97	LAMP2	7.27846	4	0.000255053	0.250981	0.207952	0	TMEM97[1.245]NPC1[2.394230769]LAMP2	2				CACNG6		CPT1B
UBAP2	PLG	6.65642	4	0.000255053	0.302565	0.248923	0	UBAP2[2.243243243]ANXA2[1.08496732]PLG	2				CAD		CPVL
UGGT2	ODC1	18.2756	4	0.000255053	0.320625	0.287983	0	UGGT2[5.502762431]AGMAT[3.635036496]ODC1	2				CADM1		CRACR2A
YIF1A	OSBP	6.78846	4	0.000255053	0.212139	0.19139	0	YIF1A[2.338028169]VAPB[1.056203606]OSBP	2				CALCA		CRADD
FURIN	FBN3	1.10055	5	0.000318817	0.0846579	0.0687131	0	FURIN[1.100552486]FBN3	1				CALCOCO1		CRAT
ITGAL	SLC44A2	1.08497	5	0.000318817	0.108497	0.0809028	0	ITGAL[1.08496732]SLC44A2	1				CALCOCO2		CREB3L1
NRP1	PLXNA4	1.06638	5	0.000318817	0.0820293	0.0677547	0	NRP1[1.066381156]PLXNA4	1				CALD1		CREB3L2
ABCC1	SLC2A13	6.11043	5	0.000318817	0.290973	0.280041	0	ABCC1[6.110429448]SLC2A13	1				CALML5		CREB3L4
ACADM	NCOA6	1.10667	5	0.000318817	0.065098	0.0641543	0	ACADM[1.106666667]NCOA6	1				CAMK2G		CREG1
ACE2	XPNPEP2	1.2	5	0.000318817	0.0705882	0.0624189	0	ACE2[1.2]XPNPEP2	1				CAMP		CRHR2
ACSL3	ACSBG2	1.43931	5	0.000318817	0.075753	0.070024	0	ACSL3[1.439306358]ACSBG2	1				CAND2		CRISP3
ADAMTS1	ADAMTSL4	1.08852	5	0.000318817	0.0640309	0.053723	0	ADAMTS1[1.08852459]ADAMTSL4	1				CAPN1		CRMP1
AGPS	PHYH	1.09934	5	0.000318817	0.0610743	0.0508145	0	AGPS[1.099337748]PHYH	1				CAPN3		CRNKL1
ALG11	GYG1	5.26984	5	0.000318817	0.146384	0.128008	0	ALG11[5.26984127]GYG1	1				CAPNS1		CRTAP
ALG5	DPAGT1	4.98	5	0.000318817	0.118571	0.114473	0	ALG5[4.98]DPAGT1	1				CAPZA3		CSF1
ANO6	PLAUR	1.10421	5	0.000318817	0.100383	0.0803424	0	ANO6[1.10421286]PLAUR	1				CARD10		CSF1R
AP2A2	ITSN2	1.04732	5	0.000318817	0.116369	0.0865107	0	AP2A2[1.047318612]ITSN2	1				CARD8		CSF2
AP2M1	REPS1	1.04403	5	0.000318817	0.116003	0.0872402	0	AP2M1[1.044025157]REPS1	1				CARD9		CSF2RA
ARF6	CLTCL1	1.07328	5	0.000318817	0.107328	0.0791649	0	ARF6[1.073275862]CLTCL1	1				CARMIL1		CSF2RB
ATP1B1	ATP1A4	1.02786	5	0.000318817	0.0685243	0.0590577	0	ATP1B1[1.027863777]ATP1A4	1				CASK		CSGALNACT1
BCKDK	DLST	1.76283	5	0.000318817	0.0801287	0.0762954	0	BCKDK[1.762831858]DLST	1				CASP4		CSNK1A1L
CEP135	CCP110	1.04622	5	0.000318817	0.104622	0.0744866	0	CEP135[1.046218487]CCP110	1				CASP5		CSNK1G1
CEP250	PCM1	1.08379	5	0.000318817	0.108379	0.0770235	0	CEP250[1.083786725]PCM1	1				CASP7		CSNK2A3
CEP350	SPAG16	4.31169	5	0.000318817	0.253629	0.20641	0	CEP350[4.311688312]SPAG16	1				CASP8		CSPG4
CHPF2	VCAN	1.10421	5	0.000318817	0.0649537	0.0497465	0	CHPF2[1.10421286]VCAN	1				CASP9		CSPG5
CIT	MYH9	1.09571	5	0.000318817	0.0684818	0.0641475	0	CIT[1.095709571]MYH9	1				CASQ2		CST3
COLGALT1	COL4A1	1.10421	5	0.000318817	0.0613452	0.0499912	0	COLGALT1[1.10421286]COL4A1	1				CASR		CTBP2
COMT	UGT1A7	1.42693	5	0.000318817	0.0713467	0.0640133	0	COMT[1.426934097]UGT1A7	1				CASS4		CTDSP1
CTSL	HLA-DRB5	1.10421	5	0.000318817	0.0649537	0.0626322	0	CTSL[1.10421286]HLA-DRB5	1				CASZ1		CTNNA3
CWC27	CWC22	1.02575	5	0.000318817	0.0789036	0.0641931	0	CWC27[1.025746653]CWC22	1				CAT		CTSA
DDX10	DDX18	2.22819	5	0.000318817	0.101281	0.0829454	0	DDX10[2.228187919]DDX18	1				CATSPER1		CTSB
DNAJC19	TIMM21	1.06638	5	0.000318817	0.0592434	0.0490926	0	DNAJC19[1.066381156]TIMM21	1				CATSPER2		CTSD
ERO1B	PDIA6	1.43309	5	0.000318817	0.0842996	0.0764166	0	ERO1B[1.433093525]PDIA6	1				CATSPER3		CTSH
ETFA	ACOXL	5.44262	5	0.000318817	0.160077	0.14934	0	ETFA[5.442622951]ACOXL	1				CATSPER4		CUL7
EXOSC2	EXOSC3	1.00101	5	0.000318817	0.0770004	0.0671583	0	EXOSC2[1.001005025]EXOSC3	1				CATSPERD		CUL9
FAM98A	FAM98C	1.84444	5	0.000318817	0.0614815	0.054654	0	FAM98A[1.844444444]FAM98C	1				CATSPERE		CWC22
FAR2	ACSF3	5.05584	5	0.000318817	0.112352	0.115383	0	FAR2[5.055837563]ACSF3	1				CATSPERG		CWC27
GCC2	GOLGA1	1.06638	5	0.000318817	0.0627283	0.05778	0	GCC2[1.066381156]GOLGA1	1				CATSPERZ		CX3CL1
GGH	CTSH	1.09692	5	0.000318817	0.109692	0.0817669	0	GGH[1.0969163]CTSH	1				CBFA2T3		CXCR1
GOLGA3	COG7	1.10667	5	0.000318817	0.0614815	0.0546904	0	GOLGA3[1.106666667]COG7	1				CBLL2		CYB5R2
GPAA1	PLAUR	1.10667	5	0.000318817	0.0614815	0.0508163	0	GPAA1[1.106666667]PLAUR	1				CBX2		CYB5R3
GRPEL1	TIMM17B	1.0607	5	0.000318817	0.0589279	0.0470722	0	GRPEL1[1.060702875]TIMM17B	1				CBX4		CYBB
HS2ST1	GPC1	1.09813	5	0.000318817	0.0645956	0.055991	0	HS2ST1[1.098125689]GPC1	1				CC2D1A		CYP4F12
HS6ST2	GPC6	1.08379	5	0.000318817	0.0637522	0.0552996	0	HS6ST2[1.083786725]GPC6	1				CCAR2		CYP4V2
HYOU1	PDIA6	2.14194	5	0.000318817	0.112733	0.103261	0	HYOU1[2.141935484]PDIA6	1				CCDC114		CYSLTR1
ITGB1	ITGA9	1.06524	5	0.000318817	0.11836	0.0846314	0	ITGB1[1.065240642]ITGA9	1				CCDC120		CYSLTR2
MARK3	KSR2	1.09813	5	0.000318817	0.109813	0.081622	0	MARK3[1.098125689]KSR2	1				CCDC155		DAG1
MFGE8	LTBP1	1.10299	5	0.000318817	0.110299	0.0771141	0	MFGE8[1.102990033]LTBP1	1				CCDC183		DAO
MIB1	NOTCH2	1.08734	5	0.000318817	0.063961	0.0531756	0	MIB1[1.087336245]NOTCH2	1				CCDC22		DAP3
NEU1	CTSD	1.10421	5	0.000318817	0.0920177	0.0719832	0	NEU1[1.10421286]CTSD	1				CCDC3		DBF4
NIN	CNTRL	1.36438	5	0.000318817	0.0757991	0.0662433	0	NIN[1.364383562]CNTRL	1				CCDC40		DBNL
NINL	CEP192	1.09813	5	0.000318817	0.109813	0.0780241	0	NINL[1.098125689]CEP192	1				CCDC62		DCAF11
NOL10	NOL6	2.19868	5	0.000318817	0.104699	0.0897882	0	NOL10[2.198675497]NOL6	1				CCDC8		DCAF15
NUP54	NUP205	1.0375	5	0.000318817	0.0943182	0.0729878	0	NUP54[1.0375]NUP205	1				CCDC86		DCAF4
NUP62	NUP214	1.03858	5	0.000318817	0.0944165	0.0738927	0	NUP62[1.038581856]NUP214	1				CCDC88B		DCAF5
NUP88	NUP62	1.0375	5	0.000318817	0.0943182	0.0731936	0	NUP88[1.0375]NUP62	1				CCDC88C		DCAF6
NUP98	NUP107	1.38333	5	0.000318817	0.0813725	0.0777816	0	NUP98[1.383333333]NUP107	1				CCDC90B		DCP1A
PCNT	CEP152	1.06183	5	0.000318817	0.106183	0.0755065	0	PCNT[1.061833689]CEP152	1				CCL13		DCSTAMP
PDE4DIP	CLIP2	5.05584	5	0.000318817	0.252792	0.234358	0	PDE4DIP[5.055837563]CLIP2	1				CCL25		DDIAS
PIGS	PLAUR	1.10667	5	0.000318817	0.0614815	0.050985	0	PIGS[1.106666667]PLAUR	1				CCN3		DDX18
PKP2	DSP	1.08379	5	0.000318817	0.0637522	0.0534743	0	PKP2[1.083786725]DSP	1				CCN6		DDX3X
PLOD2	COL4A2	1.08852	5	0.000318817	0.0640309	0.0587084	0	PLOD2[1.08852459]COL4A2	1				CCNB1		DDX47
PMPCA	TIMM17A	1.07443	5	0.000318817	0.063202	0.0497853	0	PMPCA[1.074433657]TIMM17A	1				CCNB3		DDX49
PMPCB	SPG7	1.07909	5	0.000318817	0.0634759	0.0518631	0	PMPCB[1.079089924]SPG7	1				CCNG1		DDX51
POFUT1	AGRN	2.04517	5	0.000318817	0.120304	0.103526	0	POFUT1[2.045174538]AGRN	1				CCNJL		DDX54
POLA2	POLA1	1.02893	5	0.000318817	0.060525	0.057852	0	POLA2[1.02892562]POLA1	1				CCNL2		DDX60
PPIL3	GTF2F1	1.05845	5	0.000318817	0.0814191	0.0664055	0	PPIL3[1.058448459]GTF2F1	1				CCNO		DDX60L
PRIM2	POLA1	1.02893	5	0.000318817	0.060525	0.0576652	0	PRIM2[1.02892562]POLA1	1				CCP110		DEFA4
QSOX2	TXNDC11	4.40708	5	0.000318817	0.163225	0.136857	0	QSOX2[4.407079646]TXNDC11	1				CCR5		DENND1C
RBM28	DDX49	1.10667	5	0.000318817	0.065098	0.054522	0	RBM28[1.106666667]DDX49	1				CCR7		DENND4B
RBX1	ELOB	1.0375	5	0.000318817	0.115278	0.090161	0	RBX1[1.0375]ELOB	1				CCRL2		DGKG
REEP5	OR52N2	1.10544	5	0.000318817	0.0650258	0.0563303	0	REEP5[1.105438402]OR52N2	1				CCT6B		DGKI
RHOA	ARHGEF11	1.06297	5	0.000318817	0.118107	0.0976107	0	RHOA[1.062966916]ARHGEF11	1				CCT8		DGKK
RRP9	PDCD11	1.03212	5	0.000318817	0.0607132	0.055076	0	RRP9[1.032124352]PDCD11	1				CD109		DGKQ
SEPSECS	ABAT	6.42581	5	0.000318817	0.1691	0.165477	0	SEPSECS[6.425806452]ABAT	1				CD160		DGKZ
SIRT5	SIRT6	2.16052	5	0.000318817	0.113712	0.104432	0	SIRT5[2.160520607]SIRT6	1				CD180		DHTKD1
SLC44A2	SLCO4C1	1.09813	5	0.000318817	0.0915105	0.0752827	0	SLC44A2[1.098125689]SLCO4C1	1				CD19		DHX34
STC2	WFS1	1.10055	5	0.000318817	0.10005	0.0766178	0	STC2[1.100552486]WFS1	1				CD276		DHX35
TBCA	TUBB1	1.10055	5	0.000318817	0.0647384	0.0521944	0	TBCA[1.100552486]TUBB1	1				CD300C		DHX36
TIMM10	TIMM17B	1.0607	5	0.000318817	0.0392853	0.037364	0	TIMM10[1.060702875]TIMM17B	1				CD300LF		DHX37
TIMM10B	TIMM17A	1.06867	5	0.000318817	0.0395804	0.0374025	0	TIMM10B[1.068669528]TIMM17A	1				CD33		DHX38
TIMM29	ANKS6	4.16736	5	0.000318817	0.12257	0.110624	0	TIMM29[4.167364017]ANKS6	1				CD36		DHX57
TRIM59	IFT74	1.83425	5	0.000318817	0.107897	0.0989786	0	TRIM59[1.834254144]IFT74	1				CD3EAP		DIAPH2
UBXN8	SPATA5L1	3.62182	5	0.000318817	0.134141	0.123277	0	UBXN8[3.621818182]SPATA5L1	1				CD3G		DIS3
UPF1	SMG5	1.04732	5	0.000318817	0.0872766	0.0710593	0	UPF1[1.047318612]SMG5	1				CD40LG		DIS3L2
USP13	SIAH2	1.10667	5	0.000318817	0.065098	0.0567275	0	USP13[1.106666667]SIAH2	1				CD5		DISC1
VPS11	VPS33A	1.0562	5	0.000318817	0.0422481	0.037271	0	VPS11[1.056203606]VPS33A	1				CD52		DIXDC1
VPS39	VPS11	1.0562	5	0.000318817	0.0502954	0.0451663	0	VPS39[1.056203606]VPS11	1				CD68		DKC1
SMAD3	SKI	1.04622	5	0.000318817	0.116246	0.0903392	0	SMAD3[1.046218487]SKI	1				CD86		DLC1
CEP68	FBXO5	6.48324	5	0.000318817	0.294693	0.270537	0	CEP68[2.208425721]PLK1[1.033195021]FBXO5	2				CD8B		DLG1
LARP1	TSC2	6.36016	5	0.000318817	0.302865	0.249969	0	LARP1[2.132762313]RPTOR[1.047318612]TSC2	2				CD93		DLST
NAT14	TRAF3IP1	13.3689	5	0.000318817	0.267378	0.267579	0	NAT14[5.627118644]TTC30B[1.057324841]TRAF3IP1	2				CDAN1		DMD
PRRC2B	GDI1	13.136	5	0.000318817	0.336821	0.300846	0	PRRC2B[5.502762431]ARHGDIA[1.065240642]GDI1	2				CDC14A		DMP1
UBAP2	MAPK1	6.66354	5	0.000318817	0.302888	0.249189	0	UBAP2[2.243243243]ANXA2[1.08852459]MAPK1	2				CDC20B		DNAJC13
MIPOL1	SPTBN2	41.1636	5	0.000318817	0.403565	0.4115	0	MIPOL1[5.502762431]TSPYL4[4.387665198]CELSR3[3.830769231]SPTBN2	3				CDC25C		DNASE1L1
TAPT1	SYNJ1	28.2477	5	0.000318817	0.487029	0.456737	0	TAPT1[3.353535354]SUCO[5.005025126]DNM3[1.057324841]SYNJ1	3				CDC42BPA		DNLZ
FURIN	MMP24	1.10299	6	0.00038258	0.0848454	0.0688653	0	FURIN[1.102990033]MMP24	1				CDC42BPG		DNM1
ITGAL	C3AR1	1.08972	6	0.00038258	0.108972	0.0812569	0	ITGAL[1.089715536]C3AR1	1				CDCP1		DNMBP
NRP1	FLT1	1.06752	6	0.00038258	0.0821172	0.0678273	0	NRP1[1.067524116]FLT1	1				CDH12		DNMT1
AAR2	NAA38	3.29801	6	0.00038258	0.137417	0.123868	0	AAR2[3.298013245]NAA38	1				CDH13		DOCK4
ABCC1	SLC2A10	6.11043	6	0.00038258	0.290973	0.280041	0	ABCC1[6.110429448]SLC2A10	1				CDH15		DOT1L
ACSL3	LIPF	1.4712	6	0.00038258	0.0774314	0.0715755	0	ACSL3[1.471196455]LIPF	1				CDH23		DPAGT1
AGPS	PEX12	1.10177	6	0.00038258	0.0612094	0.0509269	0	AGPS[1.101769912]PEX12	1				CDH24		DPP10
AKAP9	CCP110	1.06982	6	0.00038258	0.118869	0.0868955	0	AKAP9[1.069817401]CCP110	1				CDH26		DPP6
ALG11	GYG2	5.26984	6	0.00038258	0.146384	0.128008	0	ALG11[5.26984127]GYG2	1				CDH3		DPP7
ALG5	PIGM	5.1875	6	0.00038258	0.123512	0.119243	0	ALG5[5.1875]PIGM	1				CDH5		DQX1
ANO6	HVCN1	1.10421	6	0.00038258	0.100383	0.0803424	0	ANO6[1.10421286]HVCN1	1				CDH9		DRD4
BCKDK	OGDH	1.81421	6	0.00038258	0.082464	0.078519	0	BCKDK[1.81420765]OGDH	1				CDHR3		DSC2
CDK5RAP2	AURKA	1.05732	6	0.00038258	0.105732	0.0757624	0	CDK5RAP2[1.057324841]AURKA	1				CDK13		DSG1
CEP135	CDK5RAP2	1.04953	6	0.00038258	0.104953	0.0747221	0	CEP135[1.049525817]CDK5RAP2	1				CDK16		DSG2
CHPF	CSPG5	1.10544	6	0.00038258	0.0650258	0.0520731	0	CHPF[1.105438402]CSPG5	1				CDK5RAP2		DSG3
CHPF2	CSPG5	1.10667	6	0.00038258	0.065098	0.049857	0	CHPF2[1.106666667]CSPG5	1				CDKL1		DSG4
CLIP4	TBC1D31	3.29801	6	0.00038258	0.164901	0.147079	0	CLIP4[3.298013245]TBC1D31	1				CDKN1A		DSP
COL6A1	COL3A1	1.04622	6	0.00038258	0.0804783	0.0638613	0	COL6A1[1.046218487]COL3A1	1				CDKN1B		DSTYK
COLGALT1	COL14A1	1.10421	6	0.00038258	0.0613452	0.0499912	0	COLGALT1[1.10421286]COL14A1	1				CDKN2A		DTL
COMT	UGT1A10	1.42693	6	0.00038258	0.0713467	0.0640133	0	COMT[1.426934097]UGT1A10	1				CDON		DTX3L
CSNK2B	NCAPH	1.08379	6	0.00038258	0.108379	0.0758505	0	CSNK2B[1.083786725]NCAPH	1				CDS1		DTYMK
CWC27	SNW1	1.0268	6	0.00038258	0.0789849	0.0642593	0	CWC27[1.026804124]SNW1	1				CDT1		DVL1
CYB5B	CYB5R2	3.2233	6	0.00038258	0.179072	0.140409	0	CYB5B[3.223300971]CYB5R2	1				CDX1		DYNC2LI1
DCAF7	CCT6B	1.10055	6	0.00038258	0.0846579	0.0702725	0	DCAF7[1.100552486]CCT6B	1				CDYL		DZIP1
DCAKD	COASY	3.6087	6	0.00038258	0.109354	0.100002	0	DCAKD[3.608695652]COASY	1				CEACAM20		EAF1
DCTPP1	POLE	1.51368	6	0.00038258	0.0756839	0.0648539	0	DCTPP1[1.513677812]POLE	1				CEACAM5		EBNA1BP2
DDX10	KCTD19	2.78212	6	0.00038258	0.12646	0.103566	0	DDX10[2.782122905]KCTD19	1				CEACAM8		ECPAS
EIF4E2	TRIM25	1.10055	6	0.00038258	0.0647384	0.0648672	0	EIF4E2[1.100552486]TRIM25	1				CEBPA		ECT2L
ERO1B	TXNDC5	1.47337	6	0.00038258	0.086669	0.0785644	0	ERO1B[1.473372781]TXNDC5	1				CEBPE		EEF2K
FBN2	ELN	2.4	6	0.00038258	0.133333	0.106007	0	FBN2[2.4]ELN	1				CEBPZ		EFCAB8
FKBP15	PDE5A	4.67606	6	0.00038258	0.203307	0.163093	0	FKBP15[4.676056338]PDE5A	1				CECR2		EFL1
GDF15	RNASEL	2.32168	6	0.00038258	0.178591	0.136404	0	GDF15[2.321678322]RNASEL	1				CELSR1		EFNB1
GGH	CHIT1	1.09692	6	0.00038258	0.109692	0.0817669	0	GGH[1.0969163]CHIT1	1				CELSR2		EGF
GLA	FUCA1	1.10055	6	0.00038258	0.110055	0.0774249	0	GLA[1.100552486]FUCA1	1				CENPC		EGFR
GNB1	RHO	1.04184	6	0.00038258	0.11576	0.0891522	0	GNB1[1.041841004]RHO	1				CENPE		EHD2
GNG5	GNA12	1.07328	6	0.00038258	0.107328	0.0813403	0	GNG5[1.073275862]GNA12	1				CENPI		EHHADH
GOLGA3	COG6	1.10667	6	0.00038258	0.0614815	0.0546904	0	GOLGA3[1.106666667]COG6	1				CENPN		EIF2S3
GRPEL1	TIMM17A	1.0607	6	0.00038258	0.0589279	0.0470722	0	GRPEL1[1.060702875]TIMM17A	1				CENPQ		EIF2S3B
HECTD1	HUWE1	1.08143	6	0.00038258	0.0983121	0.0758086	0	HECTD1[1.081433225]HUWE1	1				CENPV		EIF3B
HMOX1	IL13	1.10667	6	0.00038258	0.100606	0.0762857	0	HMOX1[1.106666667]IL13	1				CEP128		EIF3F
HOOK1	ANK3	2.2844	6	0.00038258	0.108781	0.102266	0	HOOK1[2.28440367]ANK3	1				CEP131		EIF3J
HS2ST1	GPC3	1.09813	6	0.00038258	0.0645956	0.055991	0	HS2ST1[1.098125689]GPC3	1				CEP152		EIF4G1
IDE	ACOT4	1.10177	6	0.00038258	0.06481	0.0644352	0	IDE[1.101769912]ACOT4	1				CEP162		EIF5B
IL17RA	IL25	1.2266	6	0.00038258	0.0584096	0.0513982	0	IL17RA[1.226600985]IL25	1				CEP164		ELF4
INTS4	INTS7	1.04622	6	0.00038258	0.0615423	0.0612285	0	INTS4[1.046218487]INTS7	1				CEP192		ELN
JAKMIP1	TYK2	2.62797	6	0.00038258	0.119453	0.113355	0	JAKMIP1[2.627968338]TYK2	1				CEP250		ELOA2
LARP7	RRM2	2.48379	6	0.00038258	0.130726	0.107665	0	LARP7[2.483790524]RRM2	1				CEP290		ELOB
LOX	LOXL4	1.10055	6	0.00038258	0.0647384	0.054725	0	LOX[1.100552486]LOXL4	1				CEP350		EMILIN1
MIB1	NOTCH3	1.08734	6	0.00038258	0.063961	0.0531756	0	MIB1[1.087336245]NOTCH3	1				CEP63		ENAM
MRPS25	MRPS34	1.03642	6	0.00038258	0.0545484	0.0460272	0	MRPS25[1.036420395]MRPS34	1				CEP68		ENTPD3
MRPS5	MRPL46	1.03212	6	0.00038258	0.0543223	0.0465163	0	MRPS5[1.032124352]MRPL46	1				CEP83		EP300
NUP214	NUP133	1.0375	6	0.00038258	0.10375	0.0756845	0	NUP214[1.0375]NUP133	1				CEP89		EPB41L4B
NUP62	NUP107	1.03967	6	0.00038258	0.0945151	0.0739699	0	NUP62[1.039665971]NUP107	1				CEP97		EPHA1
NUP88	NUP205	1.03858	6	0.00038258	0.0944165	0.0732699	0	NUP88[1.038581856]NUP205	1				CERS5		EPHA2
NUTF2	RANBP2	1.10667	6	0.00038258	0.0790476	0.0677532	0	NUTF2[1.106666667]RANBP2	1				CETN1		EPHA5
PABPC1	GSPT1	1.06297	6	0.00038258	0.0966334	0.074876	0	PABPC1[1.062966916]GSPT1	1				CETN2		EPHB3
PKP2	DSG3	1.09091	6	0.00038258	0.0641711	0.0538258	0	PKP2[1.090909091]DSG3	1				CETP		EPHX2
PLOD2	COL4A1	1.08852	6	0.00038258	0.0640309	0.0587084	0	PLOD2[1.08852459]COL4A1	1				CFAP97		EPN1
PPT1	ACSL4	1.60386	6	0.00038258	0.0801932	0.0705014	0	PPT1[1.603864734]ACSL4	1				CFI		ERBB2
PRKACA	NEK2	1.07909	6	0.00038258	0.119899	0.0989721	0	PRKACA[1.079089924]NEK2	1				CFP		ERCC2
QSOX2	PDILT	4.50679	6	0.00038258	0.166918	0.139954	0	QSOX2[4.50678733]PDILT	1				CFTR		ERCC4
RAB8A	GDI1	1.06297	6	0.00038258	0.106297	0.0786732	0	RAB8A[1.062966916]GDI1	1				CGA		ERCC6L
RAE1	NUP107	1.04293	6	0.00038258	0.094812	0.0734687	0	RAE1[1.042931937]NUP107	1				CGAS		ESF1
RALA	EXOC1	1.09571	6	0.00038258	0.09961	0.0737987	0	RALA[1.095709571]EXOC1	1				CGN		ESPL1
RBM28	DDX47	1.10667	6	0.00038258	0.065098	0.054522	0	RBM28[1.106666667]DDX47	1				CHAF1A		ESX1
RHOA	ARHGEF12	1.06297	6	0.00038258	0.118107	0.0976107	0	RHOA[1.062966916]ARHGEF12	1				CHD1L		ETFB
SCAP	SEC24C	1.10667	6	0.00038258	0.065098	0.0544205	0	SCAP[1.106666667]SEC24C	1				CHD3		EXOC1
SIRT5	CPS1	2.16052	6	0.00038258	0.113712	0.104432	0	SIRT5[2.160520607]CPS1	1				CHD5		EXOC3
SLC27A2	ACOX3	1.09571	6	0.00038258	0.0913091	0.0774869	0	SLC27A2[1.095709571]ACOX3	1				CHD6		EXOC6
SLU7	SRRM2	1.05732	6	0.00038258	0.0813327	0.0676455	0	SLU7[1.057324841]SRRM2	1				CHD7		EXOSC3
STC2	CST3	1.10055	6	0.00038258	0.10005	0.0766178	0	STC2[1.100552486]CST3	1				CHD9		EXOSC5
SUN2	SMC1A	1.09813	6	0.00038258	0.0645956	0.0620887	0	SUN2[1.098125689]SMC1A	1				CHFR		EXOSC6
TIMM10	TIMM17A	1.0607	6	0.00038258	0.0392853	0.037364	0	TIMM10[1.060702875]TIMM17A	1				CHGB		F13A1
TLE1	APC	1.10055	6	0.00038258	0.10005	0.0793673	0	TLE1[1.100552486]APC	1				CHIT1		F2RL3
TMED5	WNT8A	1.09692	6	0.00038258	0.0645245	0.0566182	0	TMED5[1.0969163]WNT8A	1				CHL1		F5
TRIM59	IFT172	1.83425	6	0.00038258	0.107897	0.0989786	0	TRIM59[1.834254144]IFT172	1				CHM		F8
TYSND1	ACOX3	1.08734	6	0.00038258	0.063961	0.0582734	0	TYSND1[1.087336245]ACOX3	1				CHMP1A		FA2H
UBXN8	UBXN11	3.62182	6	0.00038258	0.134141	0.123277	0	UBXN8[3.621818182]UBXN11	1				CHORDC1		FAAH2
WASHC4	WASHC1	1.10667	6	0.00038258	0.0582456	0.0475179	0	WASHC4[1.106666667]WASHC1	1				CHPF2		FAM13A
ZYG11B	ZYG11A	1.84444	6	0.00038258	0.097076	0.0867926	0	ZYG11B[1.844444444]ZYG11A	1				CHPT1		FAM160A2
ATP13A3	ATP1A2	14.9353	6	0.00038258	0.364275	0.322456	0	ATP13A3[6.425806452]FXYD2[1.041841004]ATP1A2	2				CHRAC1		FAM20A
CEP350	PCM1	4.33095	6	0.00038258	0.254762	0.207332	0	CEP350[1.094505495]FGFR1OP[1.070967742]PCM1	2				CHRD		FAM20C
CEP68	SMC4	6.48324	6	0.00038258	0.294693	0.270537	0	CEP68[2.208425721]PLK1[1.033195021]SMC4	2				CHRDL1		FAM98C
DPH5	DPH1	6.44398	6	0.00038258	0.247845	0.21831	0	DPH5[2.174672489]EEF2[1.047318612]DPH1	2				CHRNA2		FANCI
GHITM	TLR6	7.08223	6	0.00038258	0.307923	0.268911	0	GHITM[2.483790524]TLR4[1.057324841]TLR6	2				CHRNA3		FARP1
MAP7D1	RHOT2	16.8957	6	0.00038258	0.296416	0.283351	0	MAP7D1[2.483790524]DCLK1[5.964071856]RHOT2	2				CHRNA9		FARP2
NPTX1	MEF2A	6.95185	6	0.00038258	0.28966	0.2392	0	NPTX1[2.417475728]MYOD1[1.058448459]MEF2A	2				CHRNB1		FASN
NUP58	NUP107	4.87275	6	0.00038258	0.243638	0.199732	0	NUP58[1.398876404]NUP54[1.0375]NUP107	2				CHST12		FASTKD3
PDZD11	ATP7B	4.70333	6	0.00038258	0.188133	0.16716	0	PDZD11[1.106666667]ATP7A[1.245]ATP7B	2				CHST13		FBF1
POFUT1	ADAMTSL1	4.30282	6	0.00038258	0.253107	0.217808	0	POFUT1[1.102990033]POFUT2[1.048421053]ADAMTSL1	2				CHST15		FBLL1
STOML2	MCUB	4.36641	6	0.00038258	0.150566	0.128716	0	STOML2[1.101769912]SMDT1[1.081433225]MCUB	2				CHST5		FBLN2
THTPA	ERBB2	8.56917	6	0.00038258	0.295489	0.269625	0	THTPA[2.169934641]NDRG1[2.114649682]ERBB2	2				CHSY1		FBN1
TIMM29	TIMM17B	4.32308	6	0.00038258	0.127149	0.114757	0	TIMM29[1.10421286]TIMM22[1.057324841]TIMM17B	2				CHTF18		FBN2
TMEM97	SLC2A4	7.45758	6	0.00038258	0.257158	0.21307	0	TMEM97[1.245]NPC1[2.483790524]SLC2A4	2				CHUK		FBN3
YIF1A	TGFB1	8.53747	6	0.00038258	0.266796	0.240701	0	YIF1A[1.784946237]YIPF5[2.483790524]TGFB1	2				CIAO3		FBRS
ZDHHC5	NCAM1	7.09351	6	0.00038258	0.308414	0.281524	0	ZDHHC5[2.483790524]FYN[1.062966916]NCAM1	2				CIB3		FBRSL1
COQ8B	BIRC5	18.2799	6	0.00038258	0.326426	0.307296	0	COQ8B[2.193832599]COQ9[1.077922078]COQ7[2.821529745]BIRC5	3				CILP		FBXL13
DDX1	FAM98C	1.76283	7	0.000446343	0.0881416	0.0828617	0	DDX1[1.762831858]FAM98C	1				CIP2A		FBXL18
ITGAL	ICAM5	1.08972	7	0.000446343	0.108972	0.0812569	0	ITGAL[1.089715536]ICAM5	1				CIT		FBXL22
MPP5	PARD3	2.50251	7	0.000446343	0.119167	0.105845	0	MPP5[2.502512563]PARD3	1				CITED1		FBXO10
NRP1	PLXNA3	1.07097	7	0.000446343	0.0823821	0.0680461	0	NRP1[1.070967742]PLXNA3	1				CITED4		FBXO11
SGTA	LTN1	3.59567	7	0.000446343	0.171222	0.160688	0	SGTA[3.59566787]LTN1	1				CKAP4		FBXO16
ACE2	PRCP	1.24035	7	0.000446343	0.0729617	0.0645177	0	ACE2[1.240348692]PRCP	1				CLCA1		FBXO40
ADAMTS1	ADAMTS9	1.09091	7	0.000446343	0.0641711	0.0538407	0	ADAMTS1[1.090909091]ADAMTS9	1				CLCN2		FBXO41
AKAP8	NCAPD2	1.10667	7	0.000446343	0.0790476	0.0664792	0	AKAP8[1.106666667]NCAPD2	1				CLCNKA		FBXO44
AKAP9	AURKA	1.07792	7	0.000446343	0.119769	0.0875538	0	AKAP9[1.077922078]AURKA	1				CLCNKB		FBXO5
ALG11	PMM2	5.38378	7	0.000446343	0.14955	0.130776	0	ALG11[5.383783784]PMM2	1				CLDN16		FBXO7
ANO6	SLC44A2	1.10421	7	0.000446343	0.100383	0.0803424	0	ANO6[1.10421286]SLC44A2	1				CLDN23		FBXO8
AP2M1	CLTCL1	1.05845	7	0.000446343	0.117605	0.0884454	0	AP2M1[1.058448459]CLTCL1	1				CLDN8		FBXW4
ATP6V1A	ATP6V1F	1.03212	7	0.000446343	0.0607132	0.0514412	0	ATP6V1A[1.032124352]ATP6V1F	1				CLEC1B		FBXW5
BCKDK	DHTKD1	1.81421	7	0.000446343	0.082464	0.078519	0	BCKDK[1.81420765]DHTKD1	1				CLEC4C		FBXW9
CEP250	CETN2	1.08734	7	0.000446343	0.108734	0.0772757	0	CEP250[1.087336245]CETN2	1				CLEC4D		FCF1
CHPF	CSPG4	1.10667	7	0.000446343	0.065098	0.052131	0	CHPF[1.106666667]CSPG4	1				CLEC4G		FCHO1
CHPF2	CSPG4	1.10667	7	0.000446343	0.065098	0.049857	0	CHPF2[1.106666667]CSPG4	1				CLEC4M		FECH
CLIP4	RIPK4	3.50704	7	0.000446343	0.175352	0.156401	0	CLIP4[3.507042254]RIPK4	1				CLHC1		FERD3L
COL6A1	COL6A6	1.05732	7	0.000446343	0.0813327	0.0645392	0	COL6A1[1.057324841]COL6A6	1				CLIC6		FFAR1
COLGALT1	COL5A1	1.10421	7	0.000446343	0.0613452	0.0499912	0	COLGALT1[1.10421286]COL5A1	1				CLIP2		FFAR3
CTSB	TLR7	1.10421	7	0.000446343	0.0649537	0.0616538	0	CTSB[1.10421286]TLR7	1				CLIP4		FGFR1OP
CTSL	HSPG2	1.10421	7	0.000446343	0.0649537	0.0626322	0	CTSL[1.10421286]HSPG2	1				CLTCL1		FGFR4
CYB5B	SCD5	3.35354	7	0.000446343	0.186308	0.146083	0	CYB5B[3.353535354]SCD5	1				CLUAP1		FGG
DCAKD	OTC	4.04878	7	0.000446343	0.12269	0.112198	0	DCAKD[4.048780488]OTC	1				CMC4		FLG
DNAJC19	TIMM17B	1.07443	7	0.000446343	0.0596908	0.0494633	0	DNAJC19[1.074433657]TIMM17B	1				CMKLR1		FLG2
EMC1	MMGT1	1.09692	7	0.000446343	0.0342786	0.033558	0	EMC1[1.0969163]MMGT1	1				CMPK1		FLNA
ETFA	ACOX3	5.44262	7	0.000446343	0.160077	0.14934	0	ETFA[5.442622951]ACOX3	1				CMYA5		FLNB
EXOSC2	EXOSC6	1.00101	7	0.000446343	0.0770004	0.0671583	0	EXOSC2[1.001005025]EXOSC6	1				CNBD2		FLNC
EXOSC3	DIS3	1.03212	7	0.000446343	0.0793942	0.069237	0	EXOSC3[1.032124352]DIS3	1				CNDP2		FLT1
FBLN5	LOXL2	1.10421	7	0.000446343	0.0613452	0.0506658	0	FBLN5[1.10421286]LOXL2	1				CNGA2		FLT4
FBN1	APP	1.09692	7	0.000446343	0.109692	0.0772264	0	FBN1[1.0969163]APP	1				CNGB3		FMN1
FBN2	LTBP1	2.4058	7	0.000446343	0.133655	0.106263	0	FBN2[2.405797101]LTBP1	1				CNKSR1		FN1
G3BP1	TP53	2.11465	7	0.000446343	0.124391	0.109199	0	G3BP1[2.114649682]TP53	1				CNKSR2		FOLR3
GCC1	COG7	1.07909	7	0.000446343	0.0634759	0.056743	0	GCC1[1.079089924]COG7	1				CNOT2		FOXD1
GLA	CPPED1	1.10177	7	0.000446343	0.110177	0.0775105	0	GLA[1.101769912]CPPED1	1				CNOT4		FOXD2
GOLGA7	ASAH1	1.10421	7	0.000446343	0.0849395	0.0687607	0	GOLGA7[1.10421286]ASAH1	1				CNTLN		FOXD4
GTF2F2	GTF2E1	1.03642	7	0.000446343	0.09422	0.0749355	0	GTF2F2[1.036420395]GTF2E1	1				CNTN2		FOXE3
HDAC2	RBL2	1.05063	7	0.000446343	0.105063	0.0802157	0	HDAC2[1.050632911]RBL2	1				CNTN5		FOXF1
HS6ST2	GPC1	1.09451	7	0.000446343	0.0643827	0.0558465	0	HS6ST2[1.094505495]GPC1	1				CNTRL		FOXJ3
HYOU1	SDF2L1	2.17467	7	0.000446343	0.114456	0.104839	0	HYOU1[2.174672489]SDF2L1	1				COA6		FOXN1
INTS4	INTS1	1.04732	7	0.000446343	0.061607	0.0612929	0	INTS4[1.047318612]INTS1	1				COASY		FOXN4
ITGB1	ITGA4	1.06524	7	0.000446343	0.11836	0.0846314	0	ITGB1[1.065240642]ITGA4	1				COBLL1		FOXO3
LARP7	NOP56	3.44637	7	0.000446343	0.181388	0.14939	0	LARP7[3.446366782]NOP56	1				COG1		FOXO4
LOX	TLL1	1.10299	7	0.000446343	0.0648818	0.0548462	0	LOX[1.102990033]TLL1	1				COG3		FOXQ1
MPHOSPH10	NOP56	1.03427	7	0.000446343	0.0608393	0.0557942	0	MPHOSPH10[1.034267913]NOP56	1				COG6		FPR1
NARS2	FAAH2	5.0303	7	0.000446343	0.135954	0.126512	0	NARS2[5.03030303]FAAH2	1				COG7		FRAS1
NEK9	NUP85	1.09571	7	0.000446343	0.0644535	0.0617898	0	NEK9[1.095709571]NUP85	1				COL11A1		FSHR
NIN	CCDC120	1.37569	7	0.000446343	0.0764273	0.0667923	0	NIN[1.375690608]CCDC120	1				COL12A1		FTHL17
NOL10	RBM19	2.19868	7	0.000446343	0.104699	0.0897882	0	NOL10[2.198675497]RBM19	1				COL13A1		FTSJ1
NUP210	NUP107	1.05732	7	0.000446343	0.0961204	0.0753281	0	NUP210[1.057324841]NUP107	1				COL14A1		FUCA1
NUP54	NUP214	1.0375	7	0.000446343	0.0943182	0.0729878	0	NUP54[1.0375]NUP214	1				COL15A1		FUNDC1
NUP98	NUP214	1.38333	7	0.000446343	0.0813725	0.0777816	0	NUP98[1.383333333]NUP214	1				COL16A1		FURIN
NUTF2	JUP	1.10667	7	0.000446343	0.0790476	0.0677532	0	NUTF2[1.106666667]JUP	1				COL18A1		FXYD3
PCNT	AURKA	1.06867	7	0.000446343	0.106867	0.0759926	0	PCNT[1.068669528]AURKA	1				COL19A1		FYCO1
PDE4DIP	CLIP4	5.38378	7	0.000446343	0.269189	0.24956	0	PDE4DIP[5.383783784]CLIP4	1				COL1A2		FZD4
PKP2	DSC2	1.09091	7	0.000446343	0.0641711	0.0538258	0	PKP2[1.090909091]DSC2	1				COL20A1		FZD6
POLA1	MCM10	1.03212	7	0.000446343	0.0607132	0.0594655	0	POLA1[1.032124352]MCM10	1				COL21A1		G6PD
PRIM1	POLE	1.03427	7	0.000446343	0.0608393	0.0580151	0	PRIM1[1.034267913]POLE	1				COL22A1		GAA
PSMD8	PSMB1	1.03642	7	0.000446343	0.115158	0.0856838	0	PSMD8[1.036420395]PSMB1	1				COL23A1		GABRA3
PTGES2	SERPINB3	1.10421	7	0.000446343	0.110421	0.0817941	0	PTGES2[1.10421286]SERPINB3	1				COL24A1		GABRE
RAB2A	RAB21	1.08143	7	0.000446343	0.0901194	0.0700023	0	RAB2A[1.081433225]RAB21	1				COL26A1		GABRG2
RAE1	NUP205	1.04622	7	0.000446343	0.0951108	0.0737003	0	RAE1[1.046218487]NUP205	1				COL27A1		GABRR2
RALA	EXOC6	1.09571	7	0.000446343	0.09961	0.0737987	0	RALA[1.095709571]EXOC6	1				COL28A1		GAK
RHOA	PARD3	1.07328	7	0.000446343	0.119253	0.0985573	0	RHOA[1.073275862]PARD3	1				COL3A1		GALNS
SCAP	SEC24B	1.10667	7	0.000446343	0.065098	0.0544205	0	SCAP[1.106666667]SEC24B	1				COL4A1		GALNT2
SCCPDH	FN1	1.10667	7	0.000446343	0.0922222	0.0743772	0	SCCPDH[1.106666667]FN1	1				COL4A2		GALR3
SIRT5	PPIF	2.32168	7	0.000446343	0.122194	0.112221	0	SIRT5[2.321678322]PPIF	1				COL4A3		GART
SNIP1	RBMX2	2.77437	7	0.000446343	0.19817	0.164747	0	SNIP1[2.774373259]RBMX2	1				COL4A4		GATA1
SPART	NCL	3.45833	7	0.000446343	0.19213	0.166918	0	SPART[3.458333333]NCL	1				COL4A5		GATA2
STC2	FAM20A	1.10177	7	0.000446343	0.100161	0.0767026	0	STC2[1.101769912]FAM20A	1				COL4A6		GBE1
STOM	ATP8B4	1.09692	7	0.000446343	0.109692	0.0820517	0	STOM[1.0969163]ATP8B4	1				COL5A1		GBF1
SUN2	SMC1B	1.09813	7	0.000446343	0.0645956	0.0620887	0	SUN2[1.098125689]SMC1B	1				COL5A2		GCC1
TMPRSS2	MYCN	3.58273	7	0.000446343	0.170606	0.158371	0	TMPRSS2[3.582733813]MYCN	1				COL5A3		GCFC2
TYSND1	NUDT19	1.08972	7	0.000446343	0.0641009	0.0584009	0	TYSND1[1.089715536]NUDT19	1				COL6A1		GCGR
UBXN8	ATAD2B	3.62182	7	0.000446343	0.134141	0.123277	0	UBXN8[3.621818182]ATAD2B	1				COL6A2		GCKR
UPF1	UPF3B	1.04842	7	0.000446343	0.0873684	0.0711341	0	UPF1[1.048421053]UPF3B	1				COL6A3		GCN1
USP13	ATM	2.20843	7	0.000446343	0.129907	0.113203	0	USP13[2.208425721]ATM	1				COL6A5		GDI1
VPS11	VPS8	2.15119	7	0.000446343	0.0860475	0.0759105	0	VPS11[2.151187905]VPS8	1				COL6A6		GEMIN4
WASHC4	WASHC2A	1.24812	7	0.000446343	0.0656905	0.0535916	0	WASHC4[1.248120301]WASHC2A	1				COL9A1		GEMIN5
WFS1	CKAP4	1.10177	7	0.000446343	0.100161	0.0767757	0	WFS1[1.101769912]CKAP4	1				COL9A2		GEMIN8
SMAD3	SMURF2	1.06524	7	0.000446343	0.11836	0.0919817	0	SMAD3[1.065240642]SMURF2	1				COLEC12		GFER
CEP68	KIF23	6.48324	7	0.000446343	0.294693	0.270537	0	CEP68[2.208425721]PLK1[1.033195021]KIF23	2				COMT		GFRA1
FYCO1	MON1A	6.6457	7	0.000446343	0.302077	0.258332	0	FYCO1[2.289655172]RAB7A[1.033195021]MON1A	2				COQ2		GFRA2
NUP58	NUP62	4.87275	7	0.000446343	0.243638	0.199732	0	NUP58[1.398876404]NUP54[1.0375]NUP62	2				COQ3		GGT5
PCSK6	TEX101	4.36906	7	0.000446343	0.257003	0.228786	0	PCSK6[1.105438402]GPIHBP1[1.079089924]TEX101	2				COQ6		GIGYF1
PIGO	PIGU	9.80026	7	0.000446343	0.239031	0.211082	0	PIGO[3.860465116]PIGK[1.039665971]PIGU	2				COQ7		GIGYF2
PRRC2B	RHOT2	13.166	7	0.000446343	0.337591	0.301534	0	PRRC2B[5.502762431]ARHGDIA[1.080260304]RHOT2	2				COQ8A		GIPR
RAP1GDS1	PLEKHG5	4.32574	7	0.000446343	0.254455	0.239952	0	RAP1GDS1[1.106666667]RHOA[1.056203606]PLEKHG5	2				COQ9		GJB2
COQ8B	COQ3	20.6144	7	0.000446343	0.368114	0.34654	0	COQ8B[2.193832599]COQ9[2.193832599]COQ8A[2.483790524]COQ3	3				CORO1B		GLA
BST2	C3AR1	1.10421	8	0.000510106	0.100383	0.0755628	0	BST2[1.10421286]C3AR1	1				COX10		GLB1
FURIN	MMP17	1.10299	8	0.000510106	0.0848454	0.0688653	0	FURIN[1.102990033]MMP17	1				COX11		GLI1
KPNA2	NUP62	1.10667	8	0.000510106	0.0851282	0.0694306	0	KPNA2[1.106666667]NUP62	1				CP		GLI2
NRP1	PLXND1	1.07792	8	0.000510106	0.0829171	0.068488	0	NRP1[1.077922078]PLXND1	1				CPA3		GLI3
SGTA	WDR38	5.05584	8	0.000510106	0.240754	0.225942	0	SGTA[5.055837563]WDR38	1				CPB1		GLP1R
ACSL3	CPT1B	1.52061	8	0.000510106	0.0800321	0.0739796	0	ACSL3[1.520610687]CPT1B	1				CPEB2		GLRA2
ADAMTS1	ADAMTS10	1.09091	8	0.000510106	0.0641711	0.0538407	0	ADAMTS1[1.090909091]ADAMTS10	1				CPN2		GLRA4
ATP1B1	FXYD3	1.09451	8	0.000510106	0.072967	0.0628867	0	ATP1B1[1.094505495]FXYD3	1				CPNE3		GLS2
BCKDK	OGDHL	1.81421	8	0.000510106	0.082464	0.078519	0	BCKDK[1.81420765]OGDHL	1				CPPED1		GMIP
CDK5RAP2	AKAP9	1.0607	8	0.000510106	0.10607	0.0760044	0	CDK5RAP2[1.060702875]AKAP9	1				CPS1		GNA12
CEP250	CEP290	1.08734	8	0.000510106	0.108734	0.0772757	0	CEP250[1.087336245]CEP290	1				CPT1B		GNAS
CHPF2	CHSY1	1.29016	8	0.000510106	0.0758915	0.0581235	0	CHPF2[1.29015544]CHSY1	1				CPT2		GNAT2
CIT	CDKN1B	1.10177	8	0.000510106	0.0688606	0.0645023	0	CIT[1.101769912]CDKN1B	1				CPVL		GNL3L
COL6A1	COL5A2	1.07328	8	0.000510106	0.0825597	0.0655129	0	COL6A1[1.073275862]COL5A2	1				CR1		GNRH1
COLGALT1	COL16A1	1.10421	8	0.000510106	0.0613452	0.0499912	0	COLGALT1[1.10421286]COL16A1	1				CRACR2A		GNRH2
COMT	UGT2A1	1.46041	8	0.000510106	0.0730205	0.0655151	0	COMT[1.460410557]UGT2A1	1				CRADD		GOLGA1
CSDE1	PUM1	2.20843	8	0.000510106	0.129907	0.109835	0	CSDE1[2.208425721]PUM1	1				CRAT		GOLGA4
CSNK2B	AUTS2	1.09451	8	0.000510106	0.109451	0.0766007	0	CSNK2B[1.094505495]AUTS2	1				CRB1		GOLGA6L2
CYB5B	SCD	3.35354	8	0.000510106	0.186308	0.146083	0	CYB5B[3.353535354]SCD	1				CRB2		GOLGA6L6
DDX10	NOP14	2.78992	8	0.000510106	0.126814	0.103856	0	DDX10[2.789915966]NOP14	1				CREB3L1		GOLM1
DNAJC19	TIMM17A	1.07443	8	0.000510106	0.0596908	0.0494633	0	DNAJC19[1.074433657]TIMM17A	1				CREB3L2		GPATCH2L
ERP44	JUP	1.10299	8	0.000510106	0.0919158	0.0720257	0	ERP44[1.102990033]JUP	1				CREB3L4		GPC1
EXOSC5	IMP4	1.03212	8	0.000510106	0.0793942	0.069212	0	EXOSC5[1.032124352]IMP4	1				CREG1		GPC3
EXOSC8	DIS3	1.03212	8	0.000510106	0.0793942	0.0691814	0	EXOSC8[1.032124352]DIS3	1				CRELD1		GPC4
F2RL1	GRPR	1.09571	8	0.000510106	0.0842854	0.0711051	0	F2RL1[1.095709571]GRPR	1				CRHR2		GPC6
FBLN5	LOXL4	1.10421	8	0.000510106	0.0613452	0.0506658	0	FBLN5[1.10421286]LOXL4	1				CRISP3		GPER1
FKBP15	ATAD2B	5.05584	8	0.000510106	0.219819	0.176339	0	FKBP15[5.055837563]ATAD2B	1				CRLS1		GPKOW
GRPEL1	TIMM21	1.0641	8	0.000510106	0.0591168	0.047223	0	GRPEL1[1.064102564]TIMM21	1				CRMP1		GPR143
HDAC2	TBP	1.06183	8	0.000510106	0.106183	0.0810708	0	HDAC2[1.061833689]TBP	1				CRNKL1		GPR150
HECTD1	HECTD3	1.08379	8	0.000510106	0.0985261	0.0759736	0	HECTD1[1.083786725]HECTD3	1				CRTAP		GPR156
HS6ST2	HSPG2	1.09571	8	0.000510106	0.0644535	0.0559079	0	HS6ST2[1.095709571]HSPG2	1				CSE1L		GPR83
HYOU1	GAK	2.2382	8	0.000510106	0.1178	0.107902	0	HYOU1[2.238202247]GAK	1				CSF1		GPRC6A
ITGB1	ITGA6	1.06524	8	0.000510106	0.11836	0.0846314	0	ITGB1[1.065240642]ITGA6	1				CSF1R		GPSM2
LARP7	NCL	3.45833	8	0.000510106	0.182018	0.149909	0	LARP7[3.458333333]NCL	1				CSF2		GPX4
LMAN2	SEC23A	1.09934	8	0.000510106	0.0845644	0.0685355	0	LMAN2[1.099337748]SEC23A	1				CSF2RA		GREB1
MARK2	MTCL1	1.1191	8	0.000510106	0.0658295	0.0569465	0	MARK2[1.119101124]MTCL1	1				CSF2RB		GRHL3
MFGE8	SPP1	1.10421	8	0.000510106	0.110421	0.0771996	0	MFGE8[1.10421286]SPP1	1				CSF3R		GRIA3
NOL10	RRP7A	2.20354	8	0.000510106	0.10493	0.0899868	0	NOL10[2.203539823]RRP7A	1				CSGALNACT1		GRID2IP
NPC2	DPP7	1.09934	8	0.000510106	0.109934	0.0773645	0	NPC2[1.099337748]DPP7	1				CSNK1A1L		GRIN2C
NUP54	NUP85	1.03967	8	0.000510106	0.0945151	0.0731401	0	NUP54[1.039665971]NUP85	1				CSNK1G1		GRIN2D
PCNT	CCP110	1.06982	8	0.000510106	0.106982	0.0760742	0	PCNT[1.069817401]CCP110	1				CSNK2A3		GRIN3A
PDE4DIP	TCP10L2	5.38378	8	0.000510106	0.269189	0.24956	0	PDE4DIP[5.383783784]TCP10L2	1				CSPG4		GRIN3B
PDZD11	LONRF2	5.56425	8	0.000510106	0.22257	0.197757	0	PDZD11[5.56424581]LONRF2	1				CSPG5		GRK4
PITRM1	OTC	1.10667	8	0.000510106	0.0526984	0.0447052	0	PITRM1[1.106666667]OTC	1				CST1		GRM1
PLEKHA5	TEAD4	5.1875	8	0.000510106	0.2075	0.180334	0	PLEKHA5[5.1875]TEAD4	1				CST3		GRM3
PLOD2	COL11A1	1.09091	8	0.000510106	0.0641711	0.058837	0	PLOD2[1.090909091]COL11A1	1				CST4		GRM6
PMPCA	TIMM44	1.08734	8	0.000510106	0.063961	0.0503832	0	PMPCA[1.087336245]TIMM44	1				CST5		GRM8
PTBP2	CASP7	1.10667	8	0.000510106	0.065098	0.0624005	0	PTBP2[1.106666667]CASP7	1				CTBP2		GRPR
QSOX2	TXNDC16	4.50679	8	0.000510106	0.166918	0.139954	0	QSOX2[4.50678733]TXNDC16	1				CTDSP1		GSPT1
RAB1A	TRAPPC9	1.05174	8	0.000510106	0.105174	0.0750305	0	RAB1A[1.051742344]TRAPPC9	1				CTH		GTF2E1
RAB5C	GDI1	1.06752	8	0.000510106	0.118614	0.0897477	0	RAB5C[1.067524116]GDI1	1				CTIF		GTF2E2
RAB7A	CHM	1.04842	8	0.000510106	0.104842	0.073938	0	RAB7A[1.048421053]CHM	1				CTNNA3		GTF2F1
RAE1	NUP85	1.04622	8	0.000510106	0.0951108	0.0737003	0	RAE1[1.046218487]NUP85	1				CTNND2		GTPBP1
RBM28	WDR36	1.10667	8	0.000510106	0.065098	0.054522	0	RBM28[1.106666667]WDR36	1				CTRB2		GTPBP3
SCARB1	CSF1R	2.33803	8	0.000510106	0.137531	0.118007	0	SCARB1[2.338028169]CSF1R	1				CTSA		GTSE1
SIRT5	GLS2	2.42927	8	0.000510106	0.127856	0.117422	0	SIRT5[2.429268293]GLS2	1				CTSB		GYG1
SLC44A2	SLC15A4	1.10055	8	0.000510106	0.0917127	0.0754491	0	SLC44A2[1.100552486]SLC15A4	1				CTSD		GYG2
STC2	RCN1	1.10177	8	0.000510106	0.100161	0.0767026	0	STC2[1.101769912]RCN1	1				CTSE		GYS2
TLE3	EP300	1.09571	8	0.000510106	0.09961	0.0784848	0	TLE3[1.095709571]EP300	1				CTSF		HAO2
UBXN8	SPATA5	3.62182	8	0.000510106	0.134141	0.123277	0	UBXN8[3.621818182]SPATA5	1				CTSH		HAS1
SMAD3	WWTR1	1.07328	8	0.000510106	0.119253	0.0926755	0	SMAD3[1.073275862]WWTR1	1				CUL7		HAUS2
CCDC86	PRPF4B	11.8846	8	0.000510106	0.247595	0.222788	0	CCDC86[3.688888889]SRPK3[2.253393665]PRPF4B	2				CUL9		HAUS3
CEP350	TUBGCP3	4.35658	8	0.000510106	0.25627	0.20856	0	CEP350[1.094505495]FGFR1OP[1.083786725]TUBGCP3	2				CUX1		HAUS6
CEP68	NCAPD3	6.48969	8	0.000510106	0.294986	0.270806	0	CEP68[2.208425721]PLK1[1.036420395]NCAPD3	2				CUX2		HAUS7
FASTKD5	RIPK4	13.7379	8	0.000510106	0.361525	0.351402	0	FASTKD5[3.434482759]MAPK4[3.434482759]RIPK4	2				CWC22		HAVCR2
FKBP10	HTT	7.05881	8	0.000510106	0.271493	0.230348	0	FKBP10[2.28440367]GAPDH[1.245]HTT	2				CWC27		HAX1
FOXRED2	UGT2A1	10.55	8	0.000510106	0.245348	0.227176	0	FOXRED2[3.772727273]AOX1[1.502262443]UGT2A1	2				CWF19L2		HCAR3
NAT14	IFT88	13.3734	8	0.000510106	0.267468	0.267669	0	NAT14[5.627118644]TTC30B[1.059574468]IFT88	2				CX3CL1		HCFC1
NUP58	NUP205	4.87275	8	0.000510106	0.243638	0.199732	0	NUP58[1.398876404]NUP54[1.0375]NUP205	2				CXADR		HCRTR1
PIGO	PLAUR	9.93426	8	0.000510106	0.242299	0.213968	0	PIGO[3.860465116]PIGK[1.106666667]PLAUR	2				CXCR1		HCRTR2
POFUT1	MAML1	4.33023	8	0.000510106	0.254719	0.219196	0	POFUT1[1.106666667]NOTCH3[1.058448459]MAML1	2				CYB5R2		HDAC10
PRRC2B	RTN4	13.214	8	0.000510106	0.338819	0.302631	0	PRRC2B[5.502762431]ARHGDIA[1.10421286]RTN4	2				CYB5R3		HDAC5
SAAL1	ATP8B4	14.8014	8	0.000510106	0.379524	0.342671	0	SAAL1[6.303797468]STOM[1.0969163]ATP8B4	2				CYBB		HDAC6
SBNO1	TBP	13.5937	8	0.000510106	0.271875	0.276472	0	SBNO1[5.691428571]GTF3C4[1.105438402]TBP	2				CYHR1		HDAC7
TIMM29	TIMM17A	4.34119	8	0.000510106	0.127682	0.115238	0	TIMM29[1.10421286]TIMM22[1.066381156]TIMM17A	2				CYP11B2		HEATR1
UBAP2	DYSF	6.68274	8	0.000510106	0.303761	0.249907	0	UBAP2[2.243243243]ANXA2[1.098125689]DYSF	2				CYP19A1		HEBP2
ZNF503	TLE2	6.32055	8	0.000510106	0.263356	0.225524	0	ZNF503[2.053608247]TLE5[1.106666667]TLE2	2				CYP1A1		HECTD3
COQ8B	KMO	22.9783	8	0.000510106	0.410326	0.386279	0	COQ8B[2.193832599]COQ9[1.077922078]COQ7[4.387665198]KMO	3				CYP1B1		HECTD4
MIPOL1	DVL1	41.5284	8	0.000510106	0.407141	0.415147	0	MIPOL1[5.502762431]TSPYL4[4.387665198]CELSR3[3.952380952]DVL1	3				CYP24A1		HECW1
TAPT1	GAK	28.2612	8	0.000510106	0.487262	0.456956	0	TAPT1[3.353535354]SUCO[5.005025126]DNM3[1.061833689]GAK	3				CYP27A1		HELQ
DDX1	ATM	2.18901	9	0.00057387	0.109451	0.102894	0	DDX1[2.189010989]ATM	1				CYP2A13		HELZ2
FURIN	FLG	1.10421	9	0.00057387	0.0849395	0.0689417	0	FURIN[1.10421286]FLG	1				CYP2A6		HERC1
ITGAL	ITGB5	1.09451	9	0.00057387	0.109451	0.0816141	0	ITGAL[1.094505495]ITGB5	1				CYP2A7		HERC5
ACADM	HELZ2	1.10667	9	0.00057387	0.065098	0.0641543	0	ACADM[1.106666667]HELZ2	1				CYP2B6		HEXB
ADAMTS1	ADAMTS5	1.09091	9	0.00057387	0.0641711	0.0538407	0	ADAMTS1[1.090909091]ADAMTS5	1				CYP2W1		HIBCH
AKAP9	KCNE5	1.08143	9	0.00057387	0.120159	0.087839	0	AKAP9[1.081433225]KCNE5	1				CYP3A5		HIF3A
ALG5	HAS1	5.7907	9	0.00057387	0.137874	0.133108	0	ALG5[5.790697674]HAS1	1				CYP4A11		HIP1R
ANO6	CYBB	1.10421	9	0.00057387	0.100383	0.0803424	0	ANO6[1.10421286]CYBB	1				CYP4F12		HIVEP3
CDK5RAP2	PCNT	1.0607	9	0.00057387	0.10607	0.0760044	0	CDK5RAP2[1.060702875]PCNT	1				CYP4F2		HLA-DRB5
CEP135	PCM1	1.05957	9	0.00057387	0.105957	0.0754375	0	CEP135[1.059574468]PCM1	1				CYP4F3		HMGA2
CHPF	CHSY1	1.14483	9	0.00057387	0.0673428	0.0539286	0	CHPF[1.144827586]CHSY1	1				CYP4V2		HMGN1
CIT	INCENP	1.9645	9	0.00057387	0.122781	0.11501	0	CIT[1.964497041]INCENP	1				CYSLTR1		HMMR
CLIP4	RNASEL	3.50704	9	0.00057387	0.175352	0.156401	0	CLIP4[3.507042254]RNASEL	1				CYSLTR2		HNF1A
COL6A1	COL4A4	1.07909	9	0.00057387	0.0830069	0.0658678	0	COL6A1[1.079089924]COL4A4	1				D2HGDH		HPR
COMT	UGT2B28	1.46041	9	0.00057387	0.0730205	0.0655151	0	COMT[1.460410557]UGT2B28	1				DAAM1		HPSE
CTSL	CTSB	1.10544	9	0.00057387	0.0650258	0.0627017	0	CTSL[1.105438402]CTSB	1				DAAM2		HPSE2
DCAKD	GART	4.38767	9	0.00057387	0.13296	0.121589	0	DCAKD[4.387665198]GART	1				DACH1		HRC
DCTPP1	POLA1	1.51368	9	0.00057387	0.0756839	0.0648539	0	DCTPP1[1.513677812]POLA1	1				DACT2		HRG
DDX21	POLR1E	1.07097	9	0.00057387	0.0823821	0.0682213	0	DDX21[1.070967742]POLR1E	1				DAG1		HRH1
ERC1	IRAK1	1.10667	9	0.00057387	0.0851282	0.0686892	0	ERC1[1.106666667]IRAK1	1				DAO		HRNR
ERO1B	PDIA2	3.6087	9	0.00057387	0.212276	0.192426	0	ERO1B[3.608695652]PDIA2	1				DAP3		HS1BP3
ERP44	CHIT1	1.10299	9	0.00057387	0.0919158	0.0720257	0	ERP44[1.102990033]CHIT1	1				DBF4		HSDL1
EXOSC5	DIS3	1.03212	9	0.00057387	0.0793942	0.069212	0	EXOSC5[1.032124352]DIS3	1				DBNL		HSP90B1
FBLN5	ELN	1.10421	9	0.00057387	0.0613452	0.0506658	0	FBLN5[1.10421286]ELN	1				DCAF11		HSPBP1
G3BP1	LGALS3	2.33803	9	0.00057387	0.137531	0.120734	0	G3BP1[2.338028169]LGALS3	1				DCAF15		HSPG2
GDF15	IL6	2.33803	9	0.00057387	0.179848	0.137365	0	GDF15[2.338028169]IL6	1				DCAF4		HTATIP2
GGH	CPPED1	1.10177	9	0.00057387	0.110177	0.0821287	0	GGH[1.101769912]CPPED1	1				DCAF5		HTR6
GTF2F2	ERCC2	1.03858	9	0.00057387	0.0944165	0.0750918	0	GTF2F2[1.038581856]ERCC2	1				DCAF6		HTRA1
HMOX1	ATF4	1.245	9	0.00057387	0.113182	0.0858214	0	HMOX1[1.245]ATF4	1				DCDC2		HTT
HS2ST1	SDC3	1.09934	9	0.00057387	0.0646669	0.0560528	0	HS2ST1[1.099337748]SDC3	1				DCHS1		HUWE1
ITGB1	ITGA7	1.06524	9	0.00057387	0.11836	0.0846314	0	ITGB1[1.065240642]ITGA7	1				DCLK3		HVCN1
LMAN2	SEC31A	1.10055	9	0.00057387	0.0846579	0.0686112	0	LMAN2[1.100552486]SEC31A	1				DCLRE1A		HYDIN
MARK1	MAP3K9	4.88235	9	0.00057387	0.212276	0.196063	0	MARK1[4.882352941]MAP3K9	1				DCP1A		ICAM1
MPHOSPH10	IMP4	1.03427	9	0.00057387	0.0608393	0.0557942	0	MPHOSPH10[1.034267913]IMP4	1				DCP1B		ICAM3
MYCBP2	ZZEF1	6.3038	9	0.00057387	0.203348	0.192941	0	MYCBP2[6.303797468]ZZEF1	1				DCSTAMP		ICAM5
NEK9	NUP214	1.09571	9	0.00057387	0.0644535	0.0617898	0	NEK9[1.095709571]NUP214	1				DDIAS		ICE1
NGDN	MPHOSPH10	1.35695	9	0.00057387	0.075386	0.0643639	0	NGDN[1.356948229]MPHOSPH10	1				DDN		ICE2
NIN	CEP164	1.55625	9	0.00057387	0.0864583	0.0755588	0	NIN[1.55625]CEP164	1				DDX18		IFI16
NOL10	RRP36	2.20354	9	0.00057387	0.10493	0.0899868	0	NOL10[2.203539823]RRP36	1				DDX3X		IFI35
NUP210	NUP62	1.05845	9	0.00057387	0.0962226	0.0754081	0	NUP210[1.058448459]NUP62	1				DDX4		IFIT2
NUP214	NUP62	1.03858	9	0.00057387	0.103858	0.0757634	0	NUP214[1.038581856]NUP62	1				DDX47		IFITM2
NUP62	NUP133	1.04622	9	0.00057387	0.0951108	0.0744361	0	NUP62[1.046218487]NUP133	1				DDX49		IFT122
PCNT	TUBGCP3	1.06982	9	0.00057387	0.106982	0.0760742	0	PCNT[1.069817401]TUBGCP3	1				DDX51		IFT140
PDZD11	MYO3B	6.18634	9	0.00057387	0.247453	0.219867	0	PDZD11[6.186335404]MYO3B	1				DDX53		IFT172
PLAT	UBA1	1.10667	9	0.00057387	0.0790476	0.0689366	0	PLAT[1.106666667]UBA1	1				DDX54		IFT43
PLEKHA5	GRID2IP	5.38378	9	0.00057387	0.215351	0.187158	0	PLEKHA5[5.383783784]GRID2IP	1				DDX59		IFT57
PRIM2	ORC1	1.03212	9	0.00057387	0.0607132	0.0578444	0	PRIM2[1.032124352]ORC1	1				DDX60		IFT74
PRKAR2B	NEK2	1.08379	9	0.00057387	0.120421	0.0856505	0	PRKAR2B[1.083786725]NEK2	1				DDX60L		IFT88
PSMD8	PSMB11	1.03642	9	0.00057387	0.115158	0.0856838	0	PSMD8[1.036420395]PSMB11	1				DEAF1		IGFBP2
PTBP2	CASP4	1.10667	9	0.00057387	0.065098	0.0624005	0	PTBP2[1.106666667]CASP4	1				DEFA4		IKBKE
QSOX2	IGFBP2	4.65421	9	0.00057387	0.172378	0.144532	0	QSOX2[4.654205607]IGFBP2	1				DENND1A		IKZF1
RAB10	CHM	1.07559	9	0.00057387	0.0717063	0.0646949	0	RAB10[1.075593952]CHM	1				DENND1C		IL13
RBM28	MPHOSPH10	1.10667	9	0.00057387	0.065098	0.054522	0	RBM28[1.106666667]MPHOSPH10	1				DENND2A		IL17RC
REEP6	OR7G1	1.10667	9	0.00057387	0.065098	0.0563916	0	REEP6[1.106666667]OR7G1	1				DENND2C		IL17RE
RIPK1	XIAP	1.08972	9	0.00057387	0.108972	0.0830698	0	RIPK1[1.089715536]XIAP	1				DENND3		IL19
RRP9	NOP56	1.03212	9	0.00057387	0.0607132	0.055076	0	RRP9[1.032124352]NOP56	1				DENND4B		IL25
SCCPDH	MAGED2	1.10667	9	0.00057387	0.0922222	0.0743772	0	SCCPDH[1.106666667]MAGED2	1				DENND5B		IL2RB
SLC27A2	AGPAT2	1.09692	9	0.00057387	0.0914097	0.0775722	0	SLC27A2[1.0969163]AGPAT2	1				DEPDC1		IL32
SLC44A2	TMEM63A	1.10177	9	0.00057387	0.0918142	0.0755325	0	SLC44A2[1.101769912]TMEM63A	1				DGAT2		IL3RA
SNIP1	CAD	2.82153	9	0.00057387	0.201538	0.167548	0	SNIP1[2.821529745]CAD	1				DGAT2L6		IL6
STC2	FAM20C	1.10299	9	0.00057387	0.100272	0.0767875	0	STC2[1.102990033]FAM20C	1				DGKG		IL7R
STOM	ATP11A	1.09692	9	0.00057387	0.109692	0.0820517	0	STOM[1.0969163]ATP11A	1				DGKI		IMP4
TIMM10	TAZ	1.08852	9	0.00057387	0.0403157	0.038344	0	TIMM10[1.08852459]TAZ	1				DGKK		INCENP
TIMM9	TAZ	1.10667	9	0.00057387	0.0409877	0.0387433	0	TIMM9[1.106666667]TAZ	1				DGKQ		INO80D
TLE1	TCF4	1.10055	9	0.00057387	0.10005	0.0793673	0	TLE1[1.100552486]TCF4	1				DGKZ		INPP5B
UPF1	SMG7	1.05063	9	0.00057387	0.0875527	0.0712841	0	UPF1[1.050632911]SMG7	1				DHRS12		INSIG1
USP13	OGDH	2.48379	9	0.00057387	0.146105	0.127319	0	USP13[2.483790524]OGDH	1				DHTKD1		INSL3
VPS11	VAMP7	3.2233	9	0.00057387	0.128932	0.113743	0	VPS11[3.223300971]VAMP7	1				DHX34		INTS1
WFS1	PENK	1.10421	9	0.00057387	0.100383	0.076946	0	WFS1[1.10421286]PENK	1				DHX35		INTS7
SMAD3	PMEPA1	1.09091	9	0.00057387	0.121212	0.0941981	0	SMAD3[1.090909091]PMEPA1	1				DHX36		IQSEC1
ATP13A3	ATP1A4	14.9821	9	0.00057387	0.365417	0.323466	0	ATP13A3[6.425806452]FXYD2[1.065240642]ATP1A4	2				DHX37		IRAK1
CEP350	TUBGCP6	4.35895	9	0.00057387	0.256409	0.208673	0	CEP350[1.094505495]FGFR1OP[1.08496732]TUBGCP6	2				DHX38		IST1
ERGIC1	AWAT2	14.0237	9	0.00057387	0.264598	0.243546	0	ERGIC1[5.502762431]RDH10[1.509090909]AWAT2	2				DHX57		ITGA1
FAR2	AGT	11.5855	9	0.00057387	0.257456	0.264401	0	FAR2[2.483790524]NPEPPS[3.3089701]AGT	2				DHX58		ITGA11
FOXRED2	UGT2B28	10.55	9	0.00057387	0.245348	0.227176	0	FOXRED2[3.772727273]AOX1[1.502262443]UGT2B28	2				DIAPH2		ITGA2
GPAA1	PLAU	4.40234	9	0.00057387	0.244575	0.202148	0	GPAA1[1.106666667]PLAUR[1.094505495]PLAU	2				DIDO1		ITGA2B
JAKMIP1	CAMK2G	6.89535	9	0.00057387	0.313425	0.297424	0	JAKMIP1[2.429268293]CAMK2A[1.018404908]CAMK2G	2				DIO2		ITGA4
NLRX1	USP21	4.38091	9	0.00057387	0.2577	0.207989	0	NLRX1[1.106666667]DDX58[1.083786725]USP21	2				DIS3		ITGA6
NUP58	NUP214	4.87275	9	0.00057387	0.243638	0.199732	0	NUP58[1.398876404]NUP54[1.0375]NUP214	2				DIS3L2		ITGA7
PIGO	PIGN	12.1356	9	0.00057387	0.29599	0.261381	0	PIGO[1.0375]PIGF[5.03030303]PIGN	2				DISC1		ITGA9
POFUT1	ADAMTS10	4.33191	9	0.00057387	0.254818	0.219281	0	POFUT1[1.102990033]POFUT2[1.062966916]ADAMTS10	2				DISP2		ITGAD
RAP1GDS1	ARHGEF11	4.33927	9	0.00057387	0.255251	0.240703	0	RAP1GDS1[1.106666667]RHOA[1.062966916]ARHGEF11	2				DIXDC1		ITGAE
STOML2	MICU1	4.37347	9	0.00057387	0.150809	0.128925	0	STOML2[1.101769912]SMDT1[1.08496732]MICU1	2				DKC1		ITGAL
TMEM97	MYCN	9.45503	9	0.00057387	0.326036	0.270139	0	TMEM97[1.245]NPC1[3.482517483]MYCN	2				DKK2		ITGAX
YIF1A	OSBP2	8.9971	9	0.00057387	0.281159	0.253659	0	YIF1A[2.338028169]VAPB[2.160520607]OSBP2	2				DLC1		ITGB1BP2
MIPOL1	SPTBN4	41.8672	9	0.00057387	0.410463	0.418534	0	MIPOL1[5.502762431]TSPYL4[4.387665198]CELSR3[4.065306122]SPTBN4	3				DLG1		ITGB4
DDX1	KHSRP	2.26364	10	0.000637633	0.113182	0.106402	0	DDX1[2.263636364]KHSRP	1				DLG3		ITGB5
ACSL3	LIPG	1.53941	10	0.000637633	0.0810217	0.0748943	0	ACSL3[1.539412674]LIPG	1				DLGAP5		ITIH2
ADAMTS1	B3GLCT	1.09571	10	0.000637633	0.0644535	0.0540776	0	ADAMTS1[1.095709571]B3GLCT	1				DLL3		ITPR2
AKAP9	PCM1	1.08261	10	0.000637633	0.12029	0.0879344	0	AKAP9[1.082608696]PCM1	1				DLST		ITPR3
ALG11	PASK	6.38462	10	0.000637633	0.17735	0.155087	0	ALG11[6.384615385]PASK	1				DMBT1		ITSN2
AP2A2	REPS1	1.0641	10	0.000637633	0.118234	0.0878971	0	AP2A2[1.064102564]REPS1	1				DMD		JAG2
AP3B1	ARRB2	1.07443	10	0.000637633	0.107443	0.0811033	0	AP3B1[1.074433657]ARRB2	1				DMGDH		JAK2
ATP6AP1	ATP6V0A4	1.06752	10	0.000637633	0.0627955	0.0578188	0	ATP6AP1[1.067524116]ATP6V0A4	1				DMP1		JUP
CEP135	AKAP9	1.06183	10	0.000637633	0.106183	0.0755983	0	CEP135[1.061833689]AKAP9	1				DMRTA1		KALRN
CEP250	HAUS2	1.08972	10	0.000637633	0.108972	0.0774448	0	CEP250[1.089715536]HAUS2	1				DNAAF4		KAT2B
CHMP2A	CHMP1A	1.05508	10	0.000637633	0.0811604	0.0666071	0	CHMP2A[1.055084746]CHMP1A	1				DNAAF5		KAT6A
COLGALT1	COL6A2	1.10421	10	0.000637633	0.0613452	0.0499912	0	COLGALT1[1.10421286]COL6A2	1				DNAH1		KBTBD12
CSNK2B	NCAPG	1.09692	10	0.000637633	0.109692	0.0767694	0	CSNK2B[1.0969163]NCAPG	1				DNAH10		KBTBD13
CTSL	TLR7	1.10544	10	0.000637633	0.0650258	0.0627017	0	CTSL[1.105438402]TLR7	1				DNAH11		KCNB1
DCAKD	COMT	5.10769	10	0.000637633	0.154779	0.141542	0	DCAKD[5.107692308]COMT	1				DNAH12		KCNE5
DDX10	ERBB2	3.1619	10	0.000637633	0.143723	0.117703	0	DDX10[3.161904762]ERBB2	1				DNAH14		KCNG2
ELOB	PSME4	1.06183	10	0.000637633	0.106183	0.0836833	0	ELOB[1.061833689]PSME4	1				DNAH17		KCNJ11
ERC1	CHUK	1.10667	10	0.000637633	0.0851282	0.0686892	0	ERC1[1.106666667]CHUK	1				DNAH2		KCNMA1
ERO1B	TXNDC11	3.6087	10	0.000637633	0.212276	0.192426	0	ERO1B[3.608695652]TXNDC11	1				DNAH3		KCNMB3
EXOSC2	EXOSC5	1.00101	10	0.000637633	0.0770004	0.0671583	0	EXOSC2[1.001005025]EXOSC5	1				DNAH5		KCNQ5
EXOSC8	EXOSC3	1.0375	10	0.000637633	0.0798077	0.0695418	0	EXOSC8[1.0375]EXOSC3	1				DNAH6		KCNU1
G3BP1	SIRT6	2.33803	10	0.000637633	0.137531	0.120734	0	G3BP1[2.338028169]SIRT6	1				DNAH7		KCTD19
GLA	DPP7	1.10177	10	0.000637633	0.110177	0.0775105	0	GLA[1.101769912]DPP7	1				DNAH8		KDM3B
GOLGA2	SEC23A	1.09813	10	0.000637633	0.0998296	0.07558	0	GOLGA2[1.098125689]SEC23A	1				DNAH9		KDM5C
GOLGA7	TCN1	1.10421	10	0.000637633	0.0849395	0.0687607	0	GOLGA7[1.10421286]TCN1	1				DNAJC1		KDM6B
GOLGB1	COG7	1.09211	10	0.000637633	0.0780075	0.0671786	0	GOLGB1[1.092105263]COG7	1				DNAJC11		KDM7A
GORASP1	SEC23A	1.07212	10	0.000637633	0.0974655	0.0733481	0	GORASP1[1.07212056]SEC23A	1				DNAJC13		KHSRP
HS2ST1	HSPG2	1.10421	10	0.000637633	0.0649537	0.0563014	0	HS2ST1[1.10421286]HSPG2	1				DNALI1		KIAA0319
HS6ST2	SDC3	1.09571	10	0.000637633	0.0644535	0.0559079	0	HS6ST2[1.095709571]SDC3	1				DNASE1L1		KIAA0513
MDN1	EBNA1BP2	1.54419	10	0.000637633	0.0772093	0.0638264	0	MDN1[1.544186047]EBNA1BP2	1				DNHD1		KIAA1549
MIB1	FMN1	3.2233	10	0.000637633	0.189606	0.157634	0	MIB1[3.223300971]FMN1	1				DNLZ		KIAA1614
MPHOSPH10	BMS1	1.03427	10	0.000637633	0.0608393	0.0557942	0	MPHOSPH10[1.034267913]BMS1	1				DNM1		KIF13B
MRPS27	MRPL11	1.03642	10	0.000637633	0.0545484	0.0467712	0	MRPS27[1.036420395]MRPL11	1				DNMBP		KIF14
NEK9	NUP205	1.09934	10	0.000637633	0.0646669	0.0619944	0	NEK9[1.099337748]NUP205	1				DNMT1		KIF15
NEU1	CHIT1	1.10421	10	0.000637633	0.0920177	0.0719832	0	NEU1[1.10421286]CHIT1	1				DNTTIP2		KIF16B
NGDN	NOL6	1.35695	10	0.000637633	0.075386	0.0643639	0	NGDN[1.356948229]NOL6	1				DOC2A		KIF17
NOL10	WDR36	2.22321	10	0.000637633	0.105867	0.0907903	0	NOL10[2.223214286]WDR36	1				DOCK1		KIF19
NPC2	CPPED1	1.10055	10	0.000637633	0.110055	0.07745	0	NPC2[1.100552486]CPPED1	1				DOCK10		KIF1C
NUP210	NUP133	1.05957	10	0.000637633	0.096325	0.0754883	0	NUP210[1.059574468]NUP133	1				DOCK4		KIF20A
NUP214	NUP205	1.03858	10	0.000637633	0.103858	0.0757634	0	NUP214[1.038581856]NUP205	1				DOCK5		KIF20B
NUP88	NUP85	1.05845	10	0.000637633	0.0962226	0.0746715	0	NUP88[1.058448459]NUP85	1				DOCK6		KIF23
NUP98	NUP62	1.43931	10	0.000637633	0.0846651	0.0809288	0	NUP98[1.439306358]NUP62	1				DOCK7		KIF25
PDZD11	KIAA1614	6.18634	10	0.000637633	0.247453	0.219867	0	PDZD11[6.186335404]KIAA1614	1				DOCK9		KIF26A
PITRM1	PCARE	2.30556	10	0.000637633	0.109788	0.0931358	0	PITRM1[2.305555556]PCARE	1				DOT1L		KIF27
PKP2	PERP	1.10421	10	0.000637633	0.0649537	0.0544822	0	PKP2[1.10421286]PERP	1				DPAGT1		KIF2B
PLOD2	COL5A1	1.09091	10	0.000637633	0.0641711	0.058837	0	PLOD2[1.090909091]COL5A1	1				DPF3		KIF4A
PMPCB	TIMM21	1.08734	10	0.000637633	0.063961	0.0522594	0	PMPCB[1.087336245]TIMM21	1				DPH1		KIF6
PPT1	AASDH	3.80153	10	0.000637633	0.190076	0.167104	0	PPT1[3.801526718]AASDH	1				DPM2		KIF7
PTBP2	CASP5	1.10667	10	0.000637633	0.065098	0.0624005	0	PTBP2[1.106666667]CASP5	1				DPP10		KIF9
PTGES2	CCT8	1.10421	10	0.000637633	0.110421	0.0817941	0	PTGES2[1.10421286]CCT8	1				DPP6		KIFC2
RAB10	DENND4B	1.07676	10	0.000637633	0.0717838	0.0647648	0	RAB10[1.076756757]DENND4B	1				DPP7		KISS1
RAB14	RAB21	1.08143	10	0.000637633	0.0983121	0.0779245	0	RAB14[1.081433225]RAB21	1				DQX1		KLC4
RAB1A	TRAPPC8	1.05397	10	0.000637633	0.105397	0.0751893	0	RAB1A[1.053968254]TRAPPC8	1				DRD4		KLF1
RAB8A	NPHP4	1.07212	10	0.000637633	0.107212	0.0793507	0	RAB8A[1.07212056]NPHP4	1				DSC2		KLHDC7A
RBM28	PDCD11	1.10667	10	0.000637633	0.065098	0.054522	0	RBM28[1.106666667]PDCD11	1				DSG1		KLHDC7B
RHOA	DVL1	1.07676	10	0.000637633	0.11964	0.098877	0	RHOA[1.076756757]DVL1	1				DSG2		KLHL11
RIPK1	TAX1BP1	1.09091	10	0.000637633	0.109091	0.0831608	0	RIPK1[1.090909091]TAX1BP1	1				DSG3		KLHL25
RRP9	IMP4	1.03212	10	0.000637633	0.0607132	0.055076	0	RRP9[1.032124352]IMP4	1				DSG4		KLHL28
SCAP	SEC23A	1.10667	10	0.000637633	0.065098	0.0544205	0	SCAP[1.106666667]SEC23A	1				DSP		KLHL29
SCCPDH	ACTN2	1.10667	10	0.000637633	0.0922222	0.0743772	0	SCCPDH[1.106666667]ACTN2	1				DST		KLHL30
SELENOS	PON1	1.37001	10	0.000637633	0.114168	0.0940644	0	SELENOS[1.370013755]PON1	1				DSTYK		KLHL32
SNIP1	CCNB1	2.82153	10	0.000637633	0.201538	0.167548	0	SNIP1[2.821529745]CCNB1	1				DTL		KLHL33
TIMM10	TIMM21	1.10667	10	0.000637633	0.0409877	0.0389831	0	TIMM10[1.106666667]TIMM21	1				DTX1		KLHL34
TIMM10B	TAZ	1.10667	10	0.000637633	0.0409877	0.0387324	0	TIMM10B[1.106666667]TAZ	1				DTX2		KLHL35
TRIM59	IFT88	1.84444	10	0.000637633	0.108497	0.0995285	0	TRIM59[1.844444444]IFT88	1				DTX3L		KLHL38
WFS1	CHGB	1.10421	10	0.000637633	0.100383	0.076946	0	WFS1[1.10421286]CHGB	1				DTYMK		KLHL40
CEP68	CCNB1	6.48969	10	0.000637633	0.294986	0.270806	0	CEP68[2.208425721]PLK1[1.036420395]CCNB1	2				DUOX1		KLK3
DPH5	EEF2KMT	6.52639	10	0.000637633	0.251015	0.221102	0	DPH5[2.174672489]EEF2[1.08852459]EEF2KMT	2				DUSP1		KMT2A
FAR2	GGT5	11.7201	10	0.000637633	0.260447	0.267473	0	FAR2[2.483790524]NPEPPS[3.376271186]GGT5	2				DUSP16		KMT2B
FBN2	ENAM	4.30086	10	0.000637633	0.238937	0.189967	0	FBN2[1.10421286]FBN1[1.046218487]ENAM	2				DUSP5		KMT2C
GGCX	F5	4.21294	10	0.000637633	0.24782	0.215811	0	GGCX[1.073275862]F10[1.033195021]F5	2				DUSP6		KMT2D
GIGYF2	TRIM25	4.59246	10	0.000637633	0.241709	0.196007	0	GIGYF2[1.195678271]EIF4E2[1.100552486]TRIM25	2				DVL1		KMT5A
LARP1	ATG13	6.41208	10	0.000637633	0.305337	0.252009	0	LARP1[2.132762313]RPTOR[1.073275862]ATG13	2				DYDC2		KNL1
NAT14	IFT57	13.3734	10	0.000637633	0.267468	0.267669	0	NAT14[5.627118644]TTC30B[1.059574468]IFT57	2				DYNC2LI1		KNTC1
NLRX1	HERC5	4.38327	10	0.000637633	0.257839	0.208101	0	NLRX1[1.106666667]DDX58[1.08496732]HERC5	2				DYNLT3		KRI1
NUP58	NUP85	4.87708	10	0.000637633	0.243854	0.199909	0	NUP58[1.398876404]NUP54[1.039665971]NUP85	2				DYSF		KSR2
PIGO	ENPP6	14.4477	10	0.000637633	0.352382	0.311179	0	PIGO[1.0375]PIGF[6.186335404]ENPP6	2				DZIP1		KTN1
POFUT1	ADAMTS17	4.33191	10	0.000637633	0.254818	0.219281	0	POFUT1[1.102990033]POFUT2[1.062966916]ADAMTS17	2				E4F1		LAMA1
RAP1GDS1	ARHGEF12	4.33927	10	0.000637633	0.255251	0.240703	0	RAP1GDS1[1.106666667]RHOA[1.062966916]ARHGEF12	2				EAF1		LAMA2
SAAL1	ATP11A	14.8014	10	0.000637633	0.379524	0.342671	0	SAAL1[6.303797468]STOM[1.0969163]ATP11A	2				EBNA1BP2		LAMA3
MIPOL1	UACA	42.3323	10	0.000637633	0.415023	0.423183	0	MIPOL1[5.502762431]TSPYL4[4.387665198]CELSR3[4.220338983]UACA	3				ECEL1		LAMA4
TAPT1	ITSN2	28.2612	10	0.000637633	0.487262	0.456956	0	TAPT1[3.353535354]SUCO[5.005025126]DNM3[1.061833689]ITSN2	3				ECPAS		LAMA5
TMEM97	CTSA	10.4142	10	0.000637633	0.359111	0.297544	0	TMEM97[1.245]NPC1[1.133105802]NPC2[1.093304061]CTSA	3				ECT2L		LAMB2
FURIN	FBN1	1.10421	11	0.000701396	0.0849395	0.0689417	0	FURIN[1.10421286]FBN1	1				EDA		LAMB3
AATF	NOL10	1.58347	11	0.000701396	0.121805	0.0986476	0	AATF[1.583465819]NOL10	1				EDA2R		LAMB4
ACE2	AGTR1	2.33803	11	0.000701396	0.137531	0.121614	0	ACE2[2.338028169]AGTR1	1				EDEM3		LAMC1
ADAMTS1	ADAMTS4	1.09813	11	0.000701396	0.0645956	0.0541969	0	ADAMTS1[1.098125689]ADAMTS4	1				EEF1AKNMT		LAMC2
AKAP8	MCM2	2.48379	11	0.000701396	0.177414	0.149205	0	AKAP8[2.483790524]MCM2	1				EEF2K		LAMC3
AKAP9	TUBGCP3	1.08261	11	0.000701396	0.12029	0.0879344	0	AKAP9[1.082608696]TUBGCP3	1				EEF2KMT		LAMP1
ANO6	TNFRSF1B	1.10421	11	0.000701396	0.100383	0.0803424	0	ANO6[1.10421286]TNFRSF1B	1				EEPD1		LAMP2
CEP135	PCNT	1.06183	11	0.000701396	0.106183	0.0755983	0	CEP135[1.061833689]PCNT	1				EFCAB6		LARP4
CEP250	CEP63	1.08972	11	0.000701396	0.108972	0.0774448	0	CEP250[1.089715536]CEP63	1				EFCAB8		LARP7
CHPF	CSGALNACT1	1.32095	11	0.000701396	0.0777032	0.0622253	0	CHPF[1.320954907]CSGALNACT1	1				EFHC1		LAS1L
CHPF2	CSGALNACT1	1.328	11	0.000701396	0.0781176	0.0598284	0	CHPF2[1.328]CSGALNACT1	1				EFL1		LATS2
CIT	PATJ	2.88696	11	0.000701396	0.180435	0.169015	0	CIT[2.886956522]PATJ	1				EFNB1		LCTL
COL6A1	COL16A1	1.08379	11	0.000701396	0.0833682	0.0661545	0	COL6A1[1.083786725]COL16A1	1				EGF		LDLR
COLGALT1	COL3A1	1.10421	11	0.000701396	0.0613452	0.0499912	0	COLGALT1[1.10421286]COL3A1	1				EGFLAM		LEPR
COMT	UGT2B4	1.46041	11	0.000701396	0.0730205	0.0655151	0	COMT[1.460410557]UGT2B4	1				EGFR		LETM1
CRTC3	SLC2A4	2.48379	11	0.000701396	0.146105	0.12377	0	CRTC3[2.483790524]SLC2A4	1				EHBP1L1		LGALS3
CSDE1	APAF1	2.33803	11	0.000701396	0.137531	0.11628	0	CSDE1[2.338028169]APAF1	1				EHD2		LHCGR
CSNK2A2	NCAPD2	1.10421	11	0.000701396	0.100383	0.0750896	0	CSNK2A2[1.10421286]NCAPD2	1				EHHADH		LHX3
CYB5R3	PTGES2	1.09934	11	0.000701396	0.109934	0.0777343	0	CYB5R3[1.099337748]PTGES2	1				EIF2AK4		LIG1
DDX10	FBLL1	3.2549	11	0.000701396	0.14795	0.121165	0	DDX10[3.254901961]FBLL1	1				EIF2S3		LIMCH1
DDX21	WDR18	1.08615	11	0.000701396	0.08355	0.0691885	0	DDX21[1.086150491]WDR18	1				EIF2S3B		LIMD1
ERO1B	TXNDC16	3.80153	11	0.000701396	0.223619	0.202708	0	ERO1B[3.801526718]TXNDC16	1				EIF3B		LIPE
ERP44	CTSD	1.10421	11	0.000701396	0.0920177	0.0721055	0	ERP44[1.10421286]CTSD	1				EIF3F		LIPF
EXOSC2	DIS3	1.00101	11	0.000701396	0.0770004	0.0671583	0	EXOSC2[1.001005025]DIS3	1				EIF3J		LIPG
FKBP15	AIPL1	5.62712	11	0.000701396	0.244657	0.196265	0	FKBP15[5.627118644]AIPL1	1				EIF4G1		LMO7
G3BP1	SND1	2.33803	11	0.000701396	0.137531	0.120734	0	G3BP1[2.338028169]SND1	1				EIF5B		LNPEP
GCC2	COG3	1.07909	11	0.000701396	0.0634759	0.0584686	0	GCC2[1.079089924]COG3	1				ELF4		LNX1
GDF15	IL13	2.33803	11	0.000701396	0.179848	0.137365	0	GDF15[2.338028169]IL13	1				ELN		LONRF2
GOLGA2	COG7	1.09934	11	0.000701396	0.0999398	0.0756634	0	GOLGA2[1.099337748]COG7	1				ELOA2		LOXL1
GTF2F2	MLLT1	1.04293	11	0.000701396	0.094812	0.0754063	0	GTF2F2[1.042931937]MLLT1	1				ELOB		LOXL2
HDAC2	ARID4B	1.06183	11	0.000701396	0.106183	0.0810708	0	HDAC2[1.061833689]ARID4B	1				EMC1		LOXL4
HS2ST1	SDC4	1.10421	11	0.000701396	0.0649537	0.0563014	0	HS2ST1[1.10421286]SDC4	1				EMILIN1		LPA
HS6ST2	AGRN	1.10299	11	0.000701396	0.0648818	0.0562794	0	HS6ST2[1.102990033]AGRN	1				EN1		LPCAT2
HYOU1	HSPBP1	2.46535	11	0.000701396	0.129755	0.118852	0	HYOU1[2.465346535]HSPBP1	1				EN2		LPIN3
ITGB1	ITGA1	1.07443	11	0.000701396	0.119382	0.0853618	0	ITGB1[1.074433657]ITGA1	1				ENAH		LRG1
MDN1	MAK16	1.65449	11	0.000701396	0.0827243	0.0683854	0	MDN1[1.65448505]MAK16	1				ENAM		LRIG1
MRPS27	MRPS30	1.03642	11	0.000701396	0.0545484	0.0467712	0	MRPS27[1.036420395]MRPS30	1				ENDOD1		LRMP
NEK9	RANBP2	1.09934	11	0.000701396	0.0646669	0.0619944	0	NEK9[1.099337748]RANBP2	1				ENO3		LRP8
NIN	FBF1	1.71429	11	0.000701396	0.0952381	0.0832317	0	NIN[1.714285714]FBF1	1				ENPP2		LRRK1
NOL10	MPHOSPH10	2.22321	11	0.000701396	0.105867	0.0907903	0	NOL10[2.223214286]MPHOSPH10	1				ENPP3		LSG1
NPC2	SERPINB3	1.10055	11	0.000701396	0.110055	0.07745	0	NPC2[1.100552486]SERPINB3	1				ENPP5		LSR
NUP214	NUP85	1.03967	11	0.000701396	0.103967	0.0758425	0	NUP214[1.039665971]NUP85	1				ENPP6		LTBP1
NUP62	TPR	1.05063	11	0.000701396	0.0955121	0.0747502	0	NUP62[1.050632911]TPR	1				ENPP7		LTBP2
PABPC1	EIF2S3	1.06982	11	0.000701396	0.0972561	0.0753586	0	PABPC1[1.069817401]EIF2S3	1				ENTPD3		LTBP3
PABPC4	GSPT1	3.2233	11	0.000701396	0.119382	0.119943	0	PABPC4[3.223300971]GSPT1	1				ENTPD6		LTBP4
PKP2	FLG	1.10667	11	0.000701396	0.065098	0.0546033	0	PKP2[1.106666667]FLG	1				ENTR1		LTF
PMPCB	TIMM17B	1.08852	11	0.000701396	0.0640309	0.0523165	0	PMPCB[1.08852459]TIMM17B	1				EP300		LTK
POLA1	ORC3	1.03212	11	0.000701396	0.0607132	0.0594655	0	POLA1[1.032124352]ORC3	1				EPB41		LTN1
PRKAR2A	AKAP1	1.10055	11	0.000701396	0.110055	0.0804425	0	PRKAR2A[1.100552486]AKAP1	1				EPB41L1		LUZP4
RAB18	RAB33A	1.07909	11	0.000701396	0.0830069	0.0671265	0	RAB18[1.079089924]RAB33A	1				EPB41L3		MAD1L1
RAE1	NUP88	1.05957	11	0.000701396	0.096325	0.0746411	0	RAE1[1.059574468]NUP88	1				EPB41L4B		MADD
RBM41	PDCD7	1.84444	11	0.000701396	0.0922222	0.077189	0	RBM41[1.844444444]PDCD7	1				EPCAM		MAEL
RHOA	ARHGEF37	1.07676	11	0.000701396	0.11964	0.098877	0	RHOA[1.076756757]ARHGEF37	1				EPHA1		MAF
SLC27A2	EHHADH	1.10055	11	0.000701396	0.0917127	0.0778294	0	SLC27A2[1.100552486]EHHADH	1				EPHA10		MAGED1
STOM	UBR4	1.09813	11	0.000701396	0.109813	0.0821422	0	STOM[1.098125689]UBR4	1				EPHA2		MAGED2
SUN2	REC8	1.10055	11	0.000701396	0.0647384	0.0622259	0	SUN2[1.100552486]REC8	1				EPHA5		MAGI3
TARS2	MRPS34	3.2233	11	0.000701396	0.119382	0.103394	0	TARS2[3.223300971]MRPS34	1				EPHA8		MAGT1
TBK1	TLR3	1.09813	11	0.000701396	0.0998296	0.078615	0	TBK1[1.098125689]TLR3	1				EPHB3		MAK16
TCF12	MEF2A	1.08852	11	0.000701396	0.0640309	0.0625005	0	TCF12[1.08852459]MEF2A	1				EPHX2		MALRD1
TLE3	APC	1.10055	11	0.000701396	0.10005	0.0788317	0	TLE3[1.100552486]APC	1				EPN1		MAN2B1
TUBGCP2	CETN2	1.06752	11	0.000701396	0.106752	0.0749893	0	TUBGCP2[1.067524116]CETN2	1				EPN3		MAOB
TYSND1	CAT	1.09211	11	0.000701396	0.0642415	0.058529	0	TYSND1[1.092105263]CAT	1				EPOR		MAP1S
USP13	CGAS	2.48379	11	0.000701396	0.146105	0.127319	0	USP13[2.483790524]CGAS	1				EPS8L2		MAP3K1
VPS11	MON1A	3.80153	11	0.000701396	0.152061	0.134147	0	VPS11[3.801526718]MON1A	1				EPS8L3		MAP3K10
VPS39	AFTPH	2.76667	11	0.000701396	0.131746	0.118311	0	VPS39[2.766666667]AFTPH	1				EPX		MAP3K5
WFS1	CSF1	1.10421	11	0.000701396	0.100383	0.076946	0	WFS1[1.10421286]CSF1	1				ERBB2		MAP3K9
AASS	OXSM	9.41186	11	0.000701396	0.24133	0.24543	0	AASS[3.557142857]FASN[1.148788927]OXSM	2				ERBIN		MAP4K2
ADAM9	REV1	4.56933	11	0.000701396	0.253852	0.202035	0	ADAM9[1.245]MAD2L2[1.039665971]REV1	2				ERCC2		MAP4K4
ALG11	PIGA	12.0851	11	0.000701396	0.335696	0.293554	0	ALG11[5.005025126]PIGC[1.0375]PIGA	2				ERCC4		MAPK1
CCDC86	SON	11.8846	11	0.000701396	0.247595	0.222788	0	CCDC86[3.688888889]SRPK3[2.253393665]SON	2				ERCC6L		MAPK13
CEP350	TUBGCP2	4.36844	11	0.000701396	0.256967	0.209127	0	CEP350[1.094505495]FGFR1OP[1.089715536]TUBGCP2	2				ERCC6L2		MAPK4
CYB5B	MAPK1	4.32155	11	0.000701396	0.240086	0.18825	0	CYB5B[1.068669528]CYB5R3[1.092105263]MAPK1	2				ERN2		MAPK7
FAM98A	ATM	7.86664	11	0.000701396	0.262221	0.233102	0	FAM98A[1.744308231]DDX1[2.189010989]ATM	2				ERVV-2		MAPK8IP3
FKBP7	PARD3	9.60631	11	0.000701396	0.32021	0.275273	0	FKBP7[3.70260223]FKBP1A[1.100552486]PARD3	2				ESF1		MARCHF2
FOXRED2	UGT2B4	10.55	11	0.000701396	0.245348	0.227176	0	FOXRED2[3.772727273]AOX1[1.502262443]UGT2B4	2				ESPL1		MATN2
JAKMIP1	GRIN3A	6.94887	11	0.000701396	0.315858	0.299733	0	JAKMIP1[2.4]GRIN2B[1.074433657]GRIN3A	2				ESS2		MATN3
LARP1	TELO2	6.41904	11	0.000701396	0.305668	0.252283	0	LARP1[2.132762313]RPTOR[1.076756757]TELO2	2				ESX1		MBD2
NAT14	WDR35	13.3779	11	0.000701396	0.267558	0.26776	0	NAT14[5.627118644]TTC30B[1.061833689]WDR35	2				ESYT2		MC1R
PDZD11	SOD3	6.5483	11	0.000701396	0.261932	0.232731	0	PDZD11[1.10421286]ATOX1[2.169934641]SOD3	2				ETFB		MCAT
PIGO	ENPP7	14.4477	11	0.000701396	0.352382	0.311179	0	PIGO[1.0375]PIGF[6.186335404]ENPP7	2				ETFBKMT		MCEMP1
PIGS	PLAU	4.40234	11	0.000701396	0.244575	0.20282	0	PIGS[1.106666667]PLAUR[1.094505495]PLAU	2				ETV1		MCF2
PPT1	CHD9	5.42106	11	0.000701396	0.271053	0.238295	0	PPT1[1.603864734]ACSL1[1.106666667]CHD9	2				ETV4		MCF2L2
PUSL1	SPRTN	12.2935	11	0.000701396	0.332257	0.29806	0	PUSL1[5.055837563]NPLOC4[1.090909091]SPRTN	2				ETV5		MCHR1
PVR	ITGA2B	4.24806	11	0.000701396	0.249886	0.242902	0	PVR[1.106666667]ITGB3[1.017364658]ITGA2B	2				EVC		MCM10
SLC30A7	PIK3CG	6.63018	11	0.000701396	0.276258	0.231464	0	SLC30A7[2.208425721]CD40[1.106666667]PIK3CG	2				EVC2		MCM2
SNIP1	NCOA3	4.24806	11	0.000701396	0.303433	0.252258	0	SNIP1[1.106666667]CREBBP[1.017364658]NCOA3	2				EVX1		MCM5
MIPOL1	IFT140	42.8343	11	0.000701396	0.419944	0.428201	0	MIPOL1[5.502762431]TSPYL4[4.387665198]CELSR3[4.387665198]IFT140	3				EXO1		MCM6
FURIN	COL23A1	1.10421	12	0.00076516	0.0849395	0.0689417	0	FURIN[1.10421286]COL23A1	1				EXOC1		MCM8
ITGAL	ITGA2	1.09692	12	0.00076516	0.109692	0.0817938	0	ITGAL[1.0969163]ITGA2	1				EXOC3		MCMDC2
KPNA2	TNRC6A	1.10667	12	0.00076516	0.0851282	0.0694306	0	KPNA2[1.106666667]TNRC6A	1				EXOC6		MDN1
NRP1	FARP2	1.10055	12	0.00076516	0.0846579	0.0699258	0	NRP1[1.100552486]FARP2	1				EXOSC3		MECOM
PHB	RAF1	1.10421	12	0.00076516	0.0788723	0.0667186	0	PHB[1.10421286]RAF1	1				EXOSC5		MECP2
PHB2	ARFGEF3	2.20843	12	0.00076516	0.129907	0.123604	0	PHB2[2.208425721]ARFGEF3	1				EXOSC6		MED15
ADAMTS1	THSD1	1.10421	12	0.00076516	0.0649537	0.0544973	0	ADAMTS1[1.10421286]THSD1	1				F11		MEF2A
ANO6	NBEAL2	1.10421	12	0.00076516	0.100383	0.0803424	0	ANO6[1.10421286]NBEAL2	1				F13A1		MEFV
CENPF	INCENP	1.08143	12	0.00076516	0.0983121	0.0772498	0	CENPF[1.081433225]INCENP	1				F13B		MELTF
CHPF	CHPF2	1.51598	12	0.00076516	0.0891754	0.0714123	0	CHPF[1.515981735]CHPF2	1				F2RL3		MEP1B
CNTRL	AURKA	1.09091	12	0.00076516	0.109091	0.0776832	0	CNTRL[1.090909091]AURKA	1				F5		MESP1
COL6A1	COL4A3	1.08852	12	0.00076516	0.0837327	0.0664437	0	COL6A1[1.08852459]COL4A3	1				F8		MESP2
COLGALT1	COL18A1	1.10421	12	0.00076516	0.0613452	0.0499912	0	COLGALT1[1.10421286]COL18A1	1				FA2H		MEX3C
COMT	UGT1A4	1.46041	12	0.00076516	0.0730205	0.0655151	0	COMT[1.460410557]UGT1A4	1				FAAH2		MFGE8
CTSB	COL15A1	1.10667	12	0.00076516	0.065098	0.0617908	0	CTSB[1.106666667]COL15A1	1				FAAP100		MFN1
CTSL	COL15A1	1.10667	12	0.00076516	0.065098	0.0627713	0	CTSL[1.106666667]COL15A1	1				FAAP20		MGAM
DDX10	WDR33	3.35354	12	0.00076516	0.152433	0.124837	0	DDX10[3.353535354]WDR33	1				FAAP24		MIA3
ECSIT	MAP3K1	1.07909	12	0.00076516	0.0634759	0.0580641	0	ECSIT[1.079089924]MAP3K1	1				FABP1		MIB2
EIF4E2	HERC5	1.10667	12	0.00076516	0.065098	0.0652276	0	EIF4E2[1.106666667]HERC5	1				FABP3		MICAL3
ETFA	ACADS	5.44262	12	0.00076516	0.160077	0.14934	0	ETFA[5.442622951]ACADS	1				FABP6		MICALL1
EXOSC5	UTP6	1.03534	12	0.00076516	0.0796418	0.0694278	0	EXOSC5[1.035343035]UTP6	1				FAM117B		MICALL2
EXOSC8	EXOSC5	1.0375	12	0.00076516	0.0798077	0.0695418	0	EXOSC8[1.0375]EXOSC5	1				FAM13A		MID2
FBN1	CKAP4	1.09934	12	0.00076516	0.109934	0.0773969	0	FBN1[1.099337748]CKAP4	1				FAM160A2		MISP
GDF15	KCNB1	2.33803	12	0.00076516	0.179848	0.137365	0	GDF15[2.338028169]KCNB1	1				FAM20A		MITF
GGH	BPI	1.10177	12	0.00076516	0.110177	0.0821287	0	GGH[1.101769912]BPI	1				FAM20C		MLKL
GLA	CTSA	1.10299	12	0.00076516	0.110299	0.0775964	0	GLA[1.102990033]CTSA	1				FAM98C		MLLT1
GOLGB1	SPTBN5	1.09571	12	0.00076516	0.078265	0.0674004	0	GOLGB1[1.095709571]SPTBN5	1				FANCA		MLLT3
GORASP1	SEC24B	1.07328	12	0.00076516	0.0975705	0.0734271	0	GORASP1[1.073275862]SEC24B	1				FANCB		MLN
GTF2F2	MLLT3	1.04293	12	0.00076516	0.094812	0.0754063	0	GTF2F2[1.042931937]MLLT3	1				FANCF		MLNR
HS2ST1	AGRN	1.10667	12	0.00076516	0.065098	0.0564265	0	HS2ST1[1.106666667]AGRN	1				FANCI		MLXIPL
HS6ST2	SDC4	1.10421	12	0.00076516	0.0649537	0.0563418	0	HS6ST2[1.10421286]SDC4	1				FANCM		MMGT1
ITGB1	ITGA2	1.07443	12	0.00076516	0.119382	0.0853618	0	ITGB1[1.074433657]ITGA2	1				FANK1		MMP1
MFGE8	FAM20A	1.10421	12	0.00076516	0.110421	0.0771996	0	MFGE8[1.10421286]FAM20A	1				FARP1		MMP17
MIB1	KLHL29	3.2233	12	0.00076516	0.189606	0.157634	0	MIB1[3.223300971]KLHL29	1				FARP2		MMP24
NGDN	UTP6	1.35695	12	0.00076516	0.075386	0.0643639	0	NGDN[1.356948229]UTP6	1				FASN		MMP9
NIN	CEP83	1.71429	12	0.00076516	0.0952381	0.0832317	0	NIN[1.714285714]CEP83	1				FASTKD3		MMRN1
NINL	CEP164	1.09934	12	0.00076516	0.109934	0.0781102	0	NINL[1.099337748]CEP164	1				FAT1		MON1A
NOL10	UTP20	2.22321	12	0.00076516	0.105867	0.0907903	0	NOL10[2.223214286]UTP20	1				FAT4		MOSPD2
NPC2	ARSB	1.10055	12	0.00076516	0.110055	0.07745	0	NPC2[1.100552486]ARSB	1				FBF1		MPDZ
NUP210	NUP85	1.06297	12	0.00076516	0.0966334	0.07573	0	NUP210[1.062966916]NUP85	1				FBLL1		MPHOSPH10
NUP54	NUP133	1.04842	12	0.00076516	0.095311	0.0737561	0	NUP54[1.048421053]NUP133	1				FBLN2		MPHOSPH6
NUP88	NUP160	1.05957	12	0.00076516	0.096325	0.0747509	0	NUP88[1.059574468]NUP160	1				FBN1		MPP1
PITRM1	PDHA2	3.80153	12	0.00076516	0.181025	0.153567	0	PITRM1[3.801526718]PDHA2	1				FBN2		MPRIP
PLAT	PLG	1.14879	12	0.00076516	0.0820564	0.0715604	0	PLAT[1.148788927]PLG	1				FBN3		MRPL10
PLOD2	COL3A1	1.09091	12	0.00076516	0.0641711	0.058837	0	PLOD2[1.090909091]COL3A1	1				FBRS		MRPL11
PMPCB	TIMM17A	1.08852	12	0.00076516	0.0640309	0.0523165	0	PMPCB[1.08852459]TIMM17A	1				FBRSL1		MRPL30
POLA1	ORC1	1.03212	12	0.00076516	0.0607132	0.0594655	0	POLA1[1.032124352]ORC1	1				FBXL13		MRPL38
POLA2	ORC1	1.03212	12	0.00076516	0.0607132	0.0580318	0	POLA2[1.032124352]ORC1	1				FBXL18		MRPL4
PRIM2	MCM2	1.03212	12	0.00076516	0.0607132	0.0578444	0	PRIM2[1.032124352]MCM2	1				FBXL22		MRPL46
PRKAR2A	AKAP9	1.10421	12	0.00076516	0.110421	0.0807101	0	PRKAR2A[1.10421286]AKAP9	1				FBXO10		MRPL52
QSOX2	PDIA2	5.29787	12	0.00076516	0.196217	0.16452	0	QSOX2[5.29787234]PDIA2	1				FBXO11		MRPL58
RAB1A	GDI1	1.05732	12	0.00076516	0.105732	0.0754288	0	RAB1A[1.057324841]GDI1	1				FBXO16		MRPS30
RAB7A	GDI1	1.05063	12	0.00076516	0.105063	0.074094	0	RAB7A[1.050632911]GDI1	1				FBXO36		MRPS34
RAE1	NUP62	1.06183	12	0.00076516	0.0965303	0.0748003	0	RAE1[1.061833689]NUP62	1				FBXO40		MRPS7
RALA	RALBP1	1.09692	12	0.00076516	0.0997197	0.07388	0	RALA[1.0969163]RALBP1	1				FBXO41		MRTFA
RBM28	UTP20	1.10667	12	0.00076516	0.065098	0.054522	0	RBM28[1.106666667]UTP20	1				FBXO44		MSLN
REEP6	OR52N4	1.10667	12	0.00076516	0.065098	0.0563916	0	REEP6[1.106666667]OR52N4	1				FBXO5		MSN
RHOA	TIAM1	1.07676	12	0.00076516	0.11964	0.098877	0	RHOA[1.076756757]TIAM1	1				FBXO7		MSR1
SCAP	PGRMC1	2.11915	12	0.00076516	0.124656	0.10421	0	SCAP[2.119148936]PGRMC1	1				FBXO8		MTCL1
SLC27A2	CD36	1.10055	12	0.00076516	0.0917127	0.0778294	0	SLC27A2[1.100552486]CD36	1				FBXW4		MTHFR
SPART	AIFM1	3.45833	12	0.00076516	0.19213	0.166918	0	SPART[3.458333333]AIFM1	1				FBXW5		MTMR4
TLE3	TCF4	1.10055	12	0.00076516	0.10005	0.0788317	0	TLE3[1.100552486]TCF4	1				FBXW9		MTNR1A
TRIM59	TTC30B	1.84444	12	0.00076516	0.108497	0.0995285	0	TRIM59[1.844444444]TTC30B	1				FCER2		MTNR1B
TUBGCP3	PCNT	1.06982	12	0.00076516	0.106982	0.0751977	0	TUBGCP3[1.069817401]PCNT	1				FCF1		MTOR
UBAP2L	PCGF6	1.10667	12	0.00076516	0.065098	0.0579068	0	UBAP2L[1.106666667]PCGF6	1				FCHO1		MYBBP1A
UPF1	GSPT1	1.0562	12	0.00076516	0.088017	0.0716621	0	UPF1[1.056203606]GSPT1	1				FCN2		MYCBPAP
SMAD3	FOXO3	1.09211	12	0.00076516	0.121345	0.0943014	0	SMAD3[1.092105263]FOXO3	1				FECH		MYCN
SGTA	PSMB1	6.2359	12	0.00076516	0.296948	0.278678	0	SGTA[2.083682008]ADRM1[1.034267913]PSMB1	2				FERD3L		MYH1
AASS	MCAT	9.41718	12	0.00076516	0.241466	0.245568	0	AASS[3.557142857]FASN[1.151445087]MCAT	2				FERMT1		MYH13
AGPS	HAO2	4.15	12	0.00076516	0.230556	0.191825	0	AGPS[1.0375]GNPAT[1.0375]HAO2	2				FFAR1		MYH15
AKAP8L	SNW1	7.11645	12	0.00076516	0.284658	0.243137	0	AKAP8L[2.483790524]DHX9[1.074433657]SNW1	2				FFAR3		MYH2
ALG11	PIGP	12.0851	12	0.00076516	0.335696	0.293554	0	ALG11[5.005025126]PIGC[1.0375]PIGP	2				FGD1		MYH3
ALG5	DPM2	7.63925	12	0.00076516	0.181887	0.1756	0	ALG5[2.782122905]DPM1[1.0375]DPM2	2				FGD3		MYH4
ATP13A3	ATP1B4	15.0406	12	0.00076516	0.366844	0.32473	0	ATP13A3[6.425806452]FXYD2[1.094505495]ATP1B4	2				FGD4		MYH6
CCDC86	SRPK1	11.8846	12	0.00076516	0.247595	0.222788	0	CCDC86[3.688888889]SRPK3[2.253393665]SRPK1	2				FGF13		MYH7
CEP350	HAUS6	4.37322	12	0.00076516	0.257248	0.209356	0	CEP350[1.094505495]FGFR1OP[1.092105263]HAUS6	2				FGF6		MYH7B
CRTC3	YY1	4.41931	12	0.00076516	0.25996	0.220218	0	CRTC3[1.106666667]PPARGC1A[1.102990033]YY1	2				FGFBP2		MYH8
DCAKD	ESYT2	6.03601	12	0.00076516	0.182909	0.167267	0	DCAKD[1.937743191]ESYT1[1.080260304]ESYT2	2				FGFR1OP		MYH9
FAM98A	KHSRP	8.01589	12	0.00076516	0.267196	0.237524	0	FAM98A[1.744308231]DDX1[2.263636364]KHSRP	2				FGFR4		MYLK
FAR2	HAO2	12.035	12	0.00076516	0.267444	0.274659	0	FAR2[4.98]GNPAT[1.0375]HAO2	2				FGFRL1		MYLK2
HOOK1	MAPK1	6.35978	12	0.00076516	0.302847	0.284709	0	HOOK1[2.114649682]PTPN11[1.065240642]MAPK1	2				FGG		MYLK3
JAKMIP1	LRFN2	6.96052	12	0.00076516	0.316387	0.300235	0	JAKMIP1[2.4]GRIN2B[1.080260304]LRFN2	2				FGL1		MYO10
NAT14	CLUAP1	13.3779	12	0.00076516	0.267558	0.26776	0	NAT14[5.627118644]TTC30B[1.061833689]CLUAP1	2				FHL1		MYO16
NPTX1	NFATC1	7.04828	12	0.00076516	0.293679	0.242518	0	NPTX1[2.417475728]MYOD1[1.106666667]NFATC1	2				FHL5		MYO1A
POFUT1	ADAMTS13	4.34561	12	0.00076516	0.255624	0.219974	0	POFUT1[1.102990033]POFUT2[1.069817401]ADAMTS13	2				FJX1		MYO1B
PPT1	TGS1	5.42106	12	0.00076516	0.271053	0.238295	0	PPT1[1.603864734]ACSL1[1.106666667]TGS1	2				FKBP10		MYO1E
PUSL1	POLH	12.3128	12	0.00076516	0.332778	0.298528	0	PUSL1[5.055837563]NPLOC4[1.100552486]POLH	2				FKBP1B		MYO1H
RAP1GDS1	PARD3	4.35989	12	0.00076516	0.256464	0.241846	0	RAP1GDS1[1.106666667]RHOA[1.073275862]PARD3	2				FKBP4		MYO3B
SAAL1	UBR4	14.8038	12	0.00076516	0.379586	0.342727	0	SAAL1[6.303797468]STOM[1.098125689]UBR4	2				FKBP9		MYO5A
SIGMAR1	KCNE5	6.62528	12	0.00076516	0.288056	0.258968	0	SIGMAR1[2.208425721]KCNH2[1.10421286]KCNE5	2				FLG		MYO5B
TBCA	TBCE	4.3109	12	0.00076516	0.253582	0.204447	0	TBCA[1.098125689]TBCD[1.057324841]TBCE	2				FLG2		MYO5C
UBAP2	CCT8	6.68759	12	0.00076516	0.303981	0.250088	0	UBAP2[2.243243243]ANXA2[1.100552486]CCT8	2				FLII		MYO7A
UGGT2	LGSN	23.3782	12	0.00076516	0.410144	0.368389	0	UGGT2[5.502762431]AGMAT[6.186335404]LGSN	2				FLNA		MYO7B
WASHC4	CAPZA3	4.29574	12	0.00076516	0.226092	0.18445	0	WASHC4[1.100552486]CAPZB[1.047318612]CAPZA3	2				FLNB		MYO9B
MIPOL1	SCAPER	42.8343	12	0.00076516	0.419944	0.428201	0	MIPOL1[5.502762431]TSPYL4[4.387665198]CELSR3[4.387665198]SCAPER	3				FLNC		MYOCD
FURIN	PROS1	1.10421	13	0.000828923	0.0849395	0.0689417	0	FURIN[1.10421286]PROS1	1				FLT1		MZF1
ITGAL	PTPRB	1.10177	13	0.000828923	0.110177	0.0821558	0	ITGAL[1.101769912]PTPRB	1				FLT3		NAA38
ADAMTS1	ADAMTSL3	1.10421	13	0.000828923	0.0649537	0.0544973	0	ADAMTS1[1.10421286]ADAMTSL3	1				FLT4		NADK
AKAP9	TUBGCP6	1.08379	13	0.000828923	0.120421	0.0880301	0	AKAP9[1.083786725]TUBGCP6	1				FMN1		NAF1
AP2A2	EPN1	1.06638	13	0.000828923	0.118487	0.0880853	0	AP2A2[1.066381156]EPN1	1				FMNL1		NAT10
AP3B1	TFRC	1.08261	13	0.000828923	0.108261	0.0817204	0	AP3B1[1.082608696]TFRC	1				FMNL2		NBAS
CEP135	CEP97	1.06524	13	0.000828923	0.106524	0.0758409	0	CEP135[1.065240642]CEP97	1				FMNL3		NBEAL2
CHPF2	B4GALNT4	3.62182	13	0.000828923	0.213048	0.163168	0	CHPF2[3.621818182]B4GALNT4	1				FMO3		NBN
CIT	PDZD2	2.88696	13	0.000828923	0.180435	0.169015	0	CIT[2.886956522]PDZD2	1				FN1		NCAM1
CLCC1	CLIC6	1.81752	13	0.000828923	0.0908759	0.0835553	0	CLCC1[1.817518248]CLIC6	1				FNIP1		NCAPD2
COL6A1	COL11A1	1.08852	13	0.000828923	0.0837327	0.0664437	0	COL6A1[1.08852459]COL11A1	1				FOLR3		NCAPG
COLGALT1	COL15A1	1.10544	13	0.000828923	0.0614132	0.0500467	0	COLGALT1[1.105438402]COL15A1	1				FOXD1		NCAPH
CSNK2B	TGFBR1	1.10055	13	0.000828923	0.110055	0.0770239	0	CSNK2B[1.100552486]TGFBR1	1				FOXD2		NCL
CTSB	COL18A1	1.10667	13	0.000828923	0.065098	0.0617908	0	CTSB[1.106666667]COL18A1	1				FOXD4		NCOA3
DCAF7	DCAF11	1.10055	13	0.000828923	0.0846579	0.0702725	0	DCAF7[1.100552486]DCAF11	1				FOXE3		NCOA6
DDX10	ESF1	3.35354	13	0.000828923	0.152433	0.124837	0	DDX10[3.353535354]ESF1	1				FOXF1		NCOR2
DDX21	MYBBP1A	1.08852	13	0.000828923	0.0837327	0.0693397	0	DDX21[1.08852459]MYBBP1A	1				FOXJ3		NDUFA10
ETFA	ACADL	5.44262	13	0.000828923	0.160077	0.14934	0	ETFA[5.442622951]ACADL	1				FOXK1		NDUFV3
EXOSC2	MPHOSPH6	1.00302	13	0.000828923	0.0771555	0.0672936	0	EXOSC2[1.003021148]MPHOSPH6	1				FOXK2		NECTIN3
EXOSC5	WDR36	1.03642	13	0.000828923	0.0797246	0.0695001	0	EXOSC5[1.036420395]WDR36	1				FOXN1		NEDD4
FBLN5	LTBP2	1.99599	13	0.000828923	0.110888	0.0915843	0	FBLN5[1.995991984]LTBP2	1				FOXN4		NEK2
FBN1	MIA3	1.10055	13	0.000828923	0.110055	0.0774824	0	FBN1[1.100552486]MIA3	1				FOXO3		NEK9
FKBP15	SPATA5L1	6.34395	13	0.000828923	0.275824	0.221267	0	FKBP15[6.343949045]SPATA5L1	1				FOXO4		NES
G3BP1	OGFOD1	2.42927	13	0.000828923	0.142898	0.125446	0	G3BP1[2.429268293]OGFOD1	1				FOXQ1		NFATC1
GCC1	TMF1	1.09211	13	0.000828923	0.0642415	0.0574274	0	GCC1[1.092105263]TMF1	1				FPR1		NFATC4
HYOU1	ATF4	2.62797	13	0.000828923	0.138314	0.126692	0	HYOU1[2.627968338]ATF4	1				FRAS1		NFKBIE
IL17RA	MMP9	2.48379	13	0.000828923	0.118276	0.104078	0	IL17RA[2.483790524]MMP9	1				FRS2		NID1
INHBE	TGFB1	1.66	13	0.000828923	0.0976471	0.0838836	0	INHBE[1.66]TGFB1	1				FRZB		NIFK
INTS4	ZC3H8	1.09813	13	0.000828923	0.0645956	0.0642663	0	INTS4[1.098125689]ZC3H8	1				FSHR		NIN
ITGB1	ITGAX	1.07443	13	0.000828923	0.119382	0.0853618	0	ITGB1[1.074433657]ITGAX	1				FTHL17		NKAIN4
MPHOSPH10	NOC4L	1.03427	13	0.000828923	0.0608393	0.0557942	0	MPHOSPH10[1.034267913]NOC4L	1				FTSJ1		NKAP
NDUFB9	NDUFA10	1.03212	13	0.000828923	0.0607132	0.0542796	0	NDUFB9[1.032124352]NDUFA10	1				FUCA1		NKX2-2
NEU1	FOLR3	1.10421	13	0.000828923	0.0920177	0.0719832	0	NEU1[1.10421286]FOLR3	1				FUNDC1		NKX3-1
NIN	CEP89	1.84444	13	0.000828923	0.102469	0.0895512	0	NIN[1.844444444]CEP89	1				FUNDC2		NLRC3
NUP210	NUP88	1.06982	13	0.000828923	0.0972561	0.0762181	0	NUP210[1.069817401]NUP88	1				FURIN		NLRP4
NUP54	NUP88	1.05063	13	0.000828923	0.0955121	0.0739117	0	NUP54[1.050632911]NUP88	1				FUT4		NMBR
NUP62	NUP160	1.05732	13	0.000828923	0.0961204	0.0752263	0	NUP62[1.057324841]NUP160	1				FXYD3		NME4
NUP98	NUP205	1.59872	13	0.000828923	0.0940421	0.0898921	0	NUP98[1.598715891]NUP205	1				FXYD5		NMS
NUTF2	NUP214	1.10667	13	0.000828923	0.0790476	0.0677532	0	NUTF2[1.106666667]NUP214	1				FYCO1		NMUR1
OS9	RNF103	1.10055	13	0.000828923	0.0917127	0.072543	0	OS9[1.100552486]RNF103	1				FZD1		NMUR2
PABPC1	PAN2	1.07328	13	0.000828923	0.0975705	0.0756022	0	PABPC1[1.073275862]PAN2	1				FZD10		NOC3L
PKP2	CTNNA3	2.13276	13	0.000828923	0.125457	0.105231	0	PKP2[2.132762313]CTNNA3	1				FZD4		NOC4L
PLD3	AGPAT2	1.51368	13	0.000828923	0.0840932	0.0734749	0	PLD3[1.513677812]AGPAT2	1				FZD6		NOL10
PMPCA	SPG7	1.0933	13	0.000828923	0.064312	0.0506597	0	PMPCA[1.093304061]SPG7	1				FZD9		NOL6
PRKAR2A	ITGA1	1.10667	13	0.000828923	0.110667	0.0808894	0	PRKAR2A[1.106666667]ITGA1	1				G6PD		NOP14
QSOX2	OLFML2B	5.56425	13	0.000828923	0.206083	0.172792	0	QSOX2[5.56424581]OLFML2B	1				GAA		NOP56
RAE1	TPR	1.0641	13	0.000828923	0.0967366	0.0749601	0	RAE1[1.064102564]TPR	1				GAB4		NOP9
RALA	EXOC3	1.09692	13	0.000828923	0.0997197	0.07388	0	RALA[1.0969163]EXOC3	1				GABPB1		NOS1
REEP5	OR7G1	1.10667	13	0.000828923	0.065098	0.0563928	0	REEP5[1.106666667]OR7G1	1				GABRA3		NOTCH2
REEP6	OR52N5	1.10667	13	0.000828923	0.065098	0.0563916	0	REEP6[1.106666667]OR52N5	1				GABRE		NOTCH3
RHOA	TIAM2	1.07676	13	0.000828923	0.11964	0.098877	0	RHOA[1.076756757]TIAM2	1				GABRG2		NOX4
RRP9	NOC4L	1.03212	13	0.000828923	0.0607132	0.055076	0	RRP9[1.032124352]NOC4L	1				GABRR2		NPC1
SELENOS	APP	1.38333	13	0.000828923	0.115278	0.094979	0	SELENOS[1.383333333]APP	1				GAD2		NPC1L1
SIRT5	HCFC1	3.2233	13	0.000828923	0.169647	0.155802	0	SIRT5[3.223300971]HCFC1	1				GAK		NPFFR1
SUN2	SYNE3	1.10055	13	0.000828923	0.0647384	0.0622259	0	SUN2[1.100552486]SYNE3	1				GALNS		NPHP4
TBK1	TICAM1	1.10055	13	0.000828923	0.10005	0.0787887	0	TBK1[1.100552486]TICAM1	1				GALNT14		NPSR1
TIMM10B	SDHD	3.2233	13	0.000828923	0.119382	0.112813	0	TIMM10B[3.223300971]SDHD	1				GALNT2		NR0B1
TLE1	BCL9	1.10421	13	0.000828923	0.100383	0.0796312	0	TLE1[1.10421286]BCL9	1				GALP		NRG1
TYSND1	PAOX	1.09571	13	0.000828923	0.0644535	0.0587221	0	TYSND1[1.095709571]PAOX	1				GALR3		NRG2
UBAP2L	ASXL1	1.10667	13	0.000828923	0.065098	0.0579068	0	UBAP2L[1.106666667]ASXL1	1				GANAB		NRIP1
UBXN8	CPVL	5.26984	13	0.000828923	0.195179	0.179372	0	UBXN8[5.26984127]CPVL	1				GART		NSD1
WFS1	TNC	1.10421	13	0.000828923	0.100383	0.076946	0	WFS1[1.10421286]TNC	1				GATA1		NSDHL
ADAM9	POLI	4.60241	13	0.000828923	0.255689	0.203498	0	ADAM9[1.245]MAD2L2[1.056203606]POLI	2				GATA2		NTF4
CEP350	CEP192	4.37322	13	0.000828923	0.257248	0.209356	0	CEP350[1.094505495]FGFR1OP[1.092105263]CEP192	2				GBE1		NTSR1
CRTC3	NR1D1	4.42176	13	0.000828923	0.260103	0.22034	0	CRTC3[1.106666667]PPARGC1A[1.10421286]NR1D1	2				GBF1		NUDCD2
GGCX	F2RL3	4.27848	13	0.000828923	0.251675	0.219168	0	GGCX[1.089715536]F2[1.049525817]F2RL3	2				GBP3		NUDT19
HSBP1	MTOR	4.25889	13	0.000828923	0.236605	0.191799	0	HSBP1[1.057324841]HSF1[1.07212056]MTOR	2				GBP4		NUDT7
JAKMIP1	DLG3	6.96052	13	0.000828923	0.316387	0.300235	0	JAKMIP1[2.4]GRIN2B[1.080260304]DLG3	2				GBP6		NUF2
MAP7D1	SH3RF3	18.0728	13	0.000828923	0.317067	0.303092	0	MAP7D1[2.483790524]DCLK1[6.552631579]SH3RF3	2				GC		NUMA1
MYCBP2	ENPP3	7.44828	13	0.000828923	0.240267	0.22797	0	MYCBP2[2.483790524]NMNAT1[1.240348692]ENPP3	2				GCAT		NUP107
NLRX1	UBA7	4.39276	13	0.000828923	0.258398	0.208552	0	NLRX1[1.106666667]DDX58[1.089715536]UBA7	2				GCC1		NUP133
PIGO	ENPP5	14.4477	13	0.000828923	0.352382	0.311179	0	PIGO[1.0375]PIGF[6.186335404]ENPP5	2				GCFC2		NUP160
PLEKHF2	TRIB3	6.5939	13	0.000828923	0.313995	0.303944	0	PLEKHF2[2.208425721]AKT1[1.08852459]TRIB3	2				GCGR		NUP188
POFUT1	THSD4	4.35253	13	0.000828923	0.256031	0.220324	0	POFUT1[1.102990033]POFUT2[1.073275862]THSD4	2				GCKR		NUP205
PVR	NECTIN2	4.28163	13	0.000828923	0.251861	0.244822	0	PVR[1.074433657]NECTIN3[1.066381156]NECTIN2	2				GCM2		NUP210
SEPSECS	CHD9	9.93426	13	0.000828923	0.261428	0.255826	0	SEPSECS[3.860465116]TXNRD1[1.106666667]CHD9	2				GCN1		NUP210L
TBCA	TUBA3E	4.31351	13	0.000828923	0.253736	0.204571	0	TBCA[1.100552486]TUBB2B[1.056203606]TUBA3E	2				GDF11		NUP214
UBAP2	CPPED1	6.69003	13	0.000828923	0.304092	0.25018	0	UBAP2[2.243243243]ANXA2[1.101769912]CPPED1	2				GDI1		NUP62
YIF1A	MTOR	9.23441	13	0.000828923	0.288575	0.26035	0	YIF1A[2.338028169]VAPB[2.279176201]MTOR	2				GEMIN4		NUP62CL
ZDHHC5	MAPK1	7.13752	13	0.000828923	0.310327	0.283271	0	ZDHHC5[2.483790524]FYN[1.08496732]MAPK1	2				GEMIN5		NUP85
ZNF503	HNF1A	6.32055	13	0.000828923	0.263356	0.225524	0	ZNF503[2.053608247]TLE5[1.106666667]HNF1A	2				GEMIN8		NUP88
TMEM97	CCT8	10.4214	13	0.000828923	0.35936	0.29775	0	TMEM97[1.245]NPC1[1.133105802]NPC2[1.095709571]CCT8	3				GFAP		NVL
DDX1	NWD1	3.83077	14	0.000892686	0.191538	0.180065	0	DDX1[3.830769231]NWD1	1				GFER		NWD1
ITGAL	PTPRJ	1.10177	14	0.000892686	0.110177	0.0821558	0	ITGAL[1.101769912]PTPRJ	1				GFPT2		NXF5
KPNA2	RANBP2	1.10667	14	0.000892686	0.0851282	0.0694306	0	KPNA2[1.106666667]RANBP2	1				GFRA1		NXT2
ACADM	ACADL	1.12289	14	0.000892686	0.0660521	0.0650945	0	ACADM[1.122886133]ACADL	1				GFRA2		OAS1
ACE2	ADAM17	2.44717	14	0.000892686	0.143951	0.127292	0	ACE2[2.447174447]ADAM17	1				GGCX		OAS3
ACSL3	PNLIPRP3	1.63547	14	0.000892686	0.0860773	0.0795675	0	ACSL3[1.63546798]PNLIPRP3	1				GGT5		OBSL1
AP2M1	EPN1	1.06524	14	0.000892686	0.11836	0.089013	0	AP2M1[1.065240642]EPN1	1				GGT6		ODC1
ATP1B1	ATP1B4	1.22059	14	0.000892686	0.0813725	0.070131	0	ATP1B1[1.220588235]ATP1B4	1				GGT7		OFD1
ATP5MG	ATP5MF	1.07443	14	0.000892686	0.0565491	0.0494099	0	ATP5MG[1.074433657]ATP5MF	1				GHR		OGDH
ATP6AP1	ATP6V0A2	1.07328	14	0.000892686	0.0631339	0.0581304	0	ATP6AP1[1.073275862]ATP6V0A2	1				GIGYF1		OGDHL
CENPF	CENPI	1.08379	14	0.000892686	0.0985261	0.0774179	0	CENPF[1.083786725]CENPI	1				GIGYF2		OGFOD1
CEP135	CETN2	1.07328	14	0.000892686	0.107328	0.076413	0	CEP135[1.073275862]CETN2	1				GIPR		OGT
CHPF2	B4GALNT3	3.62182	14	0.000892686	0.213048	0.163168	0	CHPF2[3.621818182]B4GALNT3	1				GJA10		OLFML2B
COLGALT1	COL11A1	1.10544	14	0.000892686	0.0614132	0.0500467	0	COLGALT1[1.105438402]COL11A1	1				GJA3		OPHN1
COMT	UGT1A6	1.46041	14	0.000892686	0.0730205	0.0655151	0	COMT[1.460410557]UGT1A6	1				GJA9		OPN1LW
DCAF7	DCAF15	1.10177	14	0.000892686	0.0847515	0.0703502	0	DCAF7[1.101769912]DCAF15	1				GJB2		OPN3
EXOSC2	DDX49	1.02469	14	0.000892686	0.0788224	0.0687475	0	EXOSC2[1.024691358]DDX49	1				GJB4		OPRM1
F2RL1	TBXA2R	1.09813	14	0.000892686	0.0844712	0.0712619	0	F2RL1[1.098125689]TBXA2R	1				GJB7		OR10A2
FBLN5	LTBP3	2.11465	14	0.000892686	0.117481	0.0970288	0	FBLN5[2.114649682]LTBP3	1				GJD3		OR10A4
FKBP15	SPATA5	6.34395	14	0.000892686	0.275824	0.221267	0	FKBP15[6.343949045]SPATA5	1				GJE1		OR10A5
GFER	COA6	1.10667	14	0.000892686	0.0526984	0.0455612	0	GFER[1.106666667]COA6	1				GK		OR10G4
GNB1	NPSR1	1.07328	14	0.000892686	0.119253	0.0918422	0	GNB1[1.073275862]NPSR1	1				GLA		OR10G9
IDE	EPHX2	1.10299	14	0.000892686	0.0648818	0.0645066	0	IDE[1.102990033]EPHX2	1				GLB1		OR10H1
INHBE	EXOSC3	2.11465	14	0.000892686	0.124391	0.106858	0	INHBE[2.114649682]EXOSC3	1				GLDC		OR10H2
ITGB1	ITGAL	1.07443	14	0.000892686	0.119382	0.0853618	0	ITGB1[1.074433657]ITGAL	1				GLI1		OR10H3
LOX	FN1	2.21333	14	0.000892686	0.130196	0.110058	0	LOX[2.213333333]FN1	1				GLI2		OR10J1
MDN1	RRS1	1.67114	14	0.000892686	0.083557	0.0690738	0	MDN1[1.67114094]RRS1	1				GLI3		OR10P1
MPHOSPH10	TBL3	1.03427	14	0.000892686	0.0608393	0.0557942	0	MPHOSPH10[1.034267913]TBL3	1				GLIS3		OR10R2
MRPS2	MRPL10	1.03212	14	0.000892686	0.0543223	0.0461646	0	MRPS2[1.032124352]MRPL10	1				GLP1R		OR10W1
NEK9	CCNB1	1.10299	14	0.000892686	0.0648818	0.0622004	0	NEK9[1.102990033]CCNB1	1				GLRA2		OR11H6
NGDN	NOC4L	1.3588	14	0.000892686	0.0754889	0.0644517	0	NGDN[1.358799454]NOC4L	1				GLRA4		OR13C2
NOL10	IMP4	2.22321	14	0.000892686	0.105867	0.0907903	0	NOL10[2.223214286]IMP4	1				GLRX2		OR13C5
NUP210	RANBP2	1.07328	14	0.000892686	0.0975705	0.0764645	0	NUP210[1.073275862]RANBP2	1				GLS2		OR13D1
NUP54	NUP210	1.05063	14	0.000892686	0.0955121	0.0739117	0	NUP54[1.050632911]NUP210	1				GMIP		OR13G1
NUP62	NUP85	1.05732	14	0.000892686	0.0961204	0.0752263	0	NUP62[1.057324841]NUP85	1				GMNC		OR13H1
NUP98	NUP85	1.60386	14	0.000892686	0.094345	0.0901816	0	NUP98[1.603864734]NUP85	1				GNA12		OR14A16
NUTF2	NUP210	1.10667	14	0.000892686	0.0790476	0.0677532	0	NUTF2[1.106666667]NUP210	1				GNAS		OR14A2
PLOD2	COL27A1	1.09934	14	0.000892686	0.0646669	0.0592915	0	PLOD2[1.099337748]COL27A1	1				GNAT2		OR14I1
PMPCB	TIMM44	1.09692	14	0.000892686	0.0645245	0.0527198	0	PMPCB[1.0969163]TIMM44	1				GNL3L		OR1A1
PTBP2	CASP8	1.10667	14	0.000892686	0.065098	0.0624005	0	PTBP2[1.106666667]CASP8	1				GNPTAB		OR1C1
RAB5C	LAMP1	1.07097	14	0.000892686	0.118996	0.0900372	0	RAB5C[1.070967742]LAMP1	1				GNRH1		OR1D2
RAB8A	CEP290	1.07328	14	0.000892686	0.107328	0.0794362	0	RAB8A[1.073275862]CEP290	1				GNRH2		OR1I1
RAE1	NUP133	1.06524	14	0.000892686	0.0968401	0.0750403	0	RAE1[1.065240642]NUP133	1				GOLGA1		OR1J1
RALA	MYH9	1.09813	14	0.000892686	0.0998296	0.0739615	0	RALA[1.098125689]MYH9	1				GOLGA3		OR1L1
RBM41	SNRNP48	1.84444	14	0.000892686	0.0922222	0.077189	0	RBM41[1.844444444]SNRNP48	1				GOLGA4		OR1L3
REEP6	OR52N2	1.10667	14	0.000892686	0.065098	0.0563916	0	REEP6[1.106666667]OR52N2	1				GOLGA6L2		OR1L4
SLC27A2	HAO2	1.10055	14	0.000892686	0.0917127	0.0778294	0	SLC27A2[1.100552486]HAO2	1				GOLGA6L6		OR1L6
SLC44A2	HVCN1	1.10421	14	0.000892686	0.0920177	0.0757	0	SLC44A2[1.10421286]HVCN1	1				GOLIM4		OR1N2
STC2	GPC3	1.10421	14	0.000892686	0.100383	0.0768727	0	STC2[1.10421286]GPC3	1				GOLM1		OR2A14
SUN2	STAG3	1.10177	14	0.000892686	0.06481	0.0622947	0	SUN2[1.101769912]STAG3	1				GORAB		OR2A25
TBK1	NLRC3	1.10055	14	0.000892686	0.10005	0.0787887	0	TBK1[1.100552486]NLRC3	1				GOT2		OR2AJ1
TIMM9	SDHD	3.2233	14	0.000892686	0.119382	0.112845	0	TIMM9[3.223300971]SDHD	1				GPAM		OR2AK2
TYSND1	EPHX2	1.09571	14	0.000892686	0.0644535	0.0587221	0	TYSND1[1.095709571]EPHX2	1				GPATCH2L		OR2B6
UBAP2L	CBX2	1.10667	14	0.000892686	0.065098	0.0579068	0	UBAP2L[1.106666667]CBX2	1				GPC1		OR2C3
WFS1	PRKCSH	1.10421	14	0.000892686	0.100383	0.076946	0	WFS1[1.10421286]PRKCSH	1				GPC3		OR2D2
ADAM9	POLE	4.64351	14	0.000892686	0.257973	0.205315	0	ADAM9[1.245]MAD2L2[1.076756757]POLE	2				GPC4		OR2G2
ALG11	DPM2	12.1069	14	0.000892686	0.336303	0.294084	0	ALG11[5.005025126]PIGC[1.048421053]DPM2	2				GPC6		OR2G3
BZW2	PPP1R15A	6.64276	14	0.000892686	0.288816	0.24945	0	BZW2[2.169934641]ATF4[1.151445087]PPP1R15A	2				GPD2		OR2L3
CEP350	CEP83	4.37322	14	0.000892686	0.257248	0.209356	0	CEP350[1.094505495]FGFR1OP[1.092105263]CEP83	2				GPER1		OR2L5
DNAJC11	TIMM44	4.30848	14	0.000892686	0.25344	0.197628	0	DNAJC11[1.0969163]HSPA9[1.057324841]TIMM44	2				GPHN		OR2M5
FBN2	NOTCH2	4.38286	14	0.000892686	0.243492	0.193588	0	FBN2[1.093304061]FURIN[1.098125689]NOTCH2	2				GPKOW		OR2T10
FOXRED2	UGT1A4	10.55	14	0.000892686	0.245348	0.227176	0	FOXRED2[3.772727273]AOX1[1.502262443]UGT1A4	2				GPLD1		OR2T12
FYCO1	CHM	6.67615	14	0.000892686	0.303461	0.259516	0	FYCO1[2.289655172]RAB7A[1.048421053]CHM	2				GPNMB		OR2T35
HSBP1	EP300	4.27283	14	0.000892686	0.237379	0.192427	0	HSBP1[1.057324841]HSF1[1.079089924]EP300	2				GPR119		OR2V2
NAT14	IFT140	13.3802	14	0.000892686	0.267603	0.267805	0	NAT14[5.627118644]TTC30B[1.062966916]IFT140	2				GPR143		OR2Y1
NDFIP2	NOX4	8.98566	14	0.000892686	0.28986	0.279772	0	NDFIP2[2.208425721]AQP2[2.28440367]NOX4	2				GPR150		OR3A1
NUP58	NUP133	4.89459	14	0.000892686	0.24473	0.200627	0	NUP58[1.398876404]NUP54[1.048421053]NUP133	2				GPR156		OR3A3
PCSK6	IRAK1	4.39038	14	0.000892686	0.258258	0.229903	0	PCSK6[1.106666667]NGF[1.08852459]IRAK1	2				GPR158		OR4A16
PDE4DIP	NEK2	5.98895	14	0.000892686	0.299447	0.277611	0	PDE4DIP[1.915384615]PRKACA[1.079089924]NEK2	2				GPR83		OR4C11
PIGO	ENPP2	14.4477	14	0.000892686	0.352382	0.311179	0	PIGO[1.0375]PIGF[6.186335404]ENPP2	2				GPRC5A		OR4D2
POFUT1	ADAMTSL4	4.35253	14	0.000892686	0.256031	0.220324	0	POFUT1[1.102990033]POFUT2[1.073275862]ADAMTSL4	2				GPRC6A		OR4D6
RAP1GDS1	NOXO1	4.3622	14	0.000892686	0.2566	0.241975	0	RAP1GDS1[1.106666667]RAC1[1.074433657]NOXO1	2				GPSM2		OR4D9
SDF2	AHI1	6.75915	14	0.000892686	0.307234	0.295709	0	SDF2[2.310904872]HSP90AA1[1.068669528]AHI1	2				GPT		OR4K14
SEPSECS	TGS1	9.93426	14	0.000892686	0.261428	0.255826	0	SEPSECS[3.860465116]TXNRD1[1.106666667]TGS1	2				GPX4		OR4K17
TBCA	TBCC	4.31766	14	0.000892686	0.25398	0.204768	0	TBCA[1.098125689]TBCD[1.060702875]TBCC	2				GRASP		OR4L1
TIMM8B	TIMM44	4.28405	14	0.000892686	0.158668	0.151437	0	TIMM8B[1.077922078]TIMM23[1.064102564]TIMM44	2				GRB14		OR4N2
ZYG11B	SKP2	5.23149	14	0.000892686	0.275342	0.246174	0	ZYG11B[1.591054313]RBX1[1.024691358]SKP2	2				GRB7		OR4N5
MAP7D1	MBTPS2	26.5123	14	0.000892686	0.465127	0.444626	0	MAP7D1[2.483790524]DCLK1[5.26984127]ATF6[1.083786725]MBTPS2	3				GREB1		OR4P4
BST2	SLCO4C1	1.10544	15	0.00095645	0.100494	0.0756467	0	BST2[1.105438402]SLCO4C1	1				GRHL3		OR4S2
DDX1	ANKS6	4.65421	15	0.00095645	0.23271	0.21877	0	DDX1[4.654205607]ANKS6	1				GRIA3		OR4X1
PHB	ARAF	1.10421	15	0.00095645	0.0788723	0.0667186	0	PHB[1.10421286]ARAF	1				GRID1		OR51A2
AATF	NOP14	2.2382	15	0.00095645	0.172169	0.139437	0	AATF[2.238202247]NOP14	1				GRID2		OR51A4
AP2A2	GAK	1.06752	15	0.00095645	0.118614	0.0881797	0	AP2A2[1.067524116]GAK	1				GRID2IP		OR51B5
ATP1B1	NKAIN4	1.22811	15	0.00095645	0.0818742	0.0705633	0	ATP1B1[1.22811344]NKAIN4	1				GRIK5		OR51F2
CDK5RAP2	CEP63	1.06867	15	0.00095645	0.106867	0.0765753	0	CDK5RAP2[1.068669528]CEP63	1				GRIN2C		OR51I1
CHPF	B4GALNT4	3.62182	15	0.00095645	0.213048	0.17061	0	CHPF[3.621818182]B4GALNT4	1				GRIN2D		OR51I2
CIT	CASK	3.71642	15	0.00095645	0.232276	0.217575	0	CIT[3.71641791]CASK	1				GRIN3A		OR51M1
COL6A1	COL4A2	1.09091	15	0.00095645	0.0839161	0.0665892	0	COL6A1[1.090909091]COL4A2	1				GRIN3B		OR51S1
COLGALT1	COL5A2	1.10544	15	0.00095645	0.0614132	0.0500467	0	COLGALT1[1.105438402]COL5A2	1				GRIPAP1		OR52B6
CSNK2A2	SMC4	1.10544	15	0.00095645	0.100494	0.0751729	0	CSNK2A2[1.105438402]SMC4	1				GRK4		OR52E4
CSNK2B	NCAPD2	1.10055	15	0.00095645	0.110055	0.0770239	0	CSNK2B[1.100552486]NCAPD2	1				GRK7		OR52E8
CTSL	COL18A1	1.10667	15	0.00095645	0.065098	0.0627713	0	CTSL[1.106666667]COL18A1	1				GRM1		OR52H1
CUL2	UNKL	1.06752	15	0.00095645	0.0970476	0.0771352	0	CUL2[1.067524116]UNKL	1				GRM3		OR52I2
EXOSC2	WDR36	1.03212	15	0.00095645	0.0793942	0.0692462	0	EXOSC2[1.032124352]WDR36	1				GRM6		OR52K2
EXOSC3	EXOSC6	1.04732	15	0.00095645	0.080563	0.0702562	0	EXOSC3[1.047318612]EXOSC6	1				GRM8		OR52L1
FBLN5	LOXL1	2.14655	15	0.00095645	0.119253	0.0984925	0	FBLN5[2.146551724]LOXL1	1				GRPR		OR52M1
GFER	CMC4	1.10667	15	0.00095645	0.0526984	0.0455612	0	GFER[1.106666667]CMC4	1				GSE1		OR52N1
GNG5	GNAT2	1.07328	15	0.00095645	0.107328	0.0813403	0	GNG5[1.073275862]GNAT2	1				GSN		OR52N2
GOLGA2	SEC31A	1.10055	15	0.00095645	0.10005	0.075747	0	GOLGA2[1.100552486]SEC31A	1				GSPT1		OR52N4
GOLGA7	QSOX1	1.10544	15	0.00095645	0.0850337	0.068837	0	GOLGA7[1.105438402]QSOX1	1				GSTA5		OR52N5
IDE	TYSND1	1.10299	15	0.00095645	0.0648818	0.0645066	0	IDE[1.102990033]TYSND1	1				GSTM3		OR56A3
INTS4	RPAP2	1.10055	15	0.00095645	0.0647384	0.0644083	0	INTS4[1.100552486]RPAP2	1				GSTM5		OR56A4
ITGB1	ITGAD	1.07443	15	0.00095645	0.119382	0.0853618	0	ITGB1[1.074433657]ITGAD	1				GSTO1		OR56A5
MFGE8	CST3	1.10421	15	0.00095645	0.110421	0.0771996	0	MFGE8[1.10421286]CST3	1				GSTO2		OR5AC2
MOV10	NOTCH2	1.10667	15	0.00095645	0.100606	0.0751026	0	MOV10[1.106666667]NOTCH2	1				GTF2E1		OR5AK2
MRPS25	MRPL52	1.0562	15	0.00095645	0.0555897	0.0469058	0	MRPS25[1.056203606]MRPL52	1				GTF2E2		OR5AU1
NINL	FBF1	1.10421	15	0.00095645	0.110421	0.0784566	0	NINL[1.10421286]FBF1	1				GTF2F1		OR5B17
NOL10	NOP14	2.22321	15	0.00095645	0.105867	0.0907903	0	NOL10[2.223214286]NOP14	1				GTF3C1		OR5F1
NPC2	MAN2B1	1.10177	15	0.00095645	0.110177	0.0775356	0	NPC2[1.101769912]MAN2B1	1				GTPBP1		OR5H1
NUP214	NUP210	1.04953	15	0.00095645	0.104953	0.0765618	0	NUP214[1.049525817]NUP210	1				GTPBP3		OR5H14
NUP54	NUP160	1.05174	15	0.00095645	0.0956129	0.0739897	0	NUP54[1.051742344]NUP160	1				GTSE1		OR5J2
NUP62	NUP210	1.05845	15	0.00095645	0.0962226	0.0753062	0	NUP62[1.058448459]NUP210	1				GUCA1C		OR5K4
NUP98	NUP160	1.60645	15	0.00095645	0.0944972	0.090327	0	NUP98[1.606451613]NUP160	1				GUCY1B1		OR5M11
PABPC4	EIF2S3B	3.2233	15	0.00095645	0.119382	0.119943	0	PABPC4[3.223300971]EIF2S3B	1				GUCY2D		OR6A2
PCNT	HAUS6	1.08497	15	0.00095645	0.108497	0.0771515	0	PCNT[1.08496732]HAUS6	1				GUCY2F		OR6B2
PLAT	MMP9	1.98406	15	0.00095645	0.141719	0.123591	0	PLAT[1.984063745]MMP9	1				GUF1		OR6B3
PLOD2	COL24A1	1.09934	15	0.00095645	0.0646669	0.0592915	0	PLOD2[1.099337748]COL24A1	1				GYG1		OR6C1
POLA1	MCM2	1.03212	15	0.00095645	0.0607132	0.0594655	0	POLA1[1.032124352]MCM2	1				GYG2		OR6C2
POLA2	MCM2	1.03212	15	0.00095645	0.0607132	0.0580318	0	POLA2[1.032124352]MCM2	1				GYS2		OR6C65
PRIM1	MCM2	1.0375	15	0.00095645	0.0610294	0.0581964	0	PRIM1[1.0375]MCM2	1				GZMM		OR6K2
PRKAR2A	AKAP4	1.10667	15	0.00095645	0.110667	0.0808894	0	PRKAR2A[1.106666667]AKAP4	1				H6PD		OR6M1
PTBP2	CASP9	1.10667	15	0.00095645	0.065098	0.0624005	0	PTBP2[1.106666667]CASP9	1				HAO2		OR6N1
RAB10	RAB21	1.08261	15	0.00095645	0.0721739	0.0651168	0	RAB10[1.082608696]RAB21	1				HAP1		OR6S1
RALA	MYO5A	1.09813	15	0.00095645	0.0998296	0.0739615	0	RALA[1.098125689]MYO5A	1				HAPLN3		OR7A10
REEP6	OR52N1	1.10667	15	0.00095645	0.065098	0.0563916	0	REEP6[1.106666667]OR52N1	1				HAS1		OR7A17
SCAP	MYCN	3.48252	15	0.00095645	0.204854	0.171253	0	SCAP[3.482517483]MYCN	1				HASPIN		OR7C1
SELENOS	PLA2G7	1.38333	15	0.00095645	0.115278	0.094979	0	SELENOS[1.383333333]PLA2G7	1				HAUS2		OR7E24
SIL1	MRPL46	4.33043	15	0.00095645	0.180435	0.157873	0	SIL1[4.330434783]MRPL46	1				HAUS3		OR7G1
SLC9A3R1	AGT	1.10667	15	0.00095645	0.0922222	0.0740335	0	SLC9A3R1[1.106666667]AGT	1				HAUS6		OR7G2
SUN2	SYCP2	1.10299	15	0.00095645	0.0648818	0.0623637	0	SUN2[1.102990033]SYCP2	1				HAUS7		OR8A1
TIMM9	ANKS6	4.16736	15	0.00095645	0.154347	0.145895	0	TIMM9[4.167364017]ANKS6	1				HAVCR2		OR8D1
TLE1	XIAP	1.10421	15	0.00095645	0.100383	0.0796312	0	TLE1[1.10421286]XIAP	1				HAX1		OR8I2
TUBGCP3	SFI1	1.07328	15	0.00095645	0.107328	0.0754408	0	TUBGCP3[1.073275862]SFI1	1				HCAR3		OR8S1
AASS	ERBB2	10.3533	15	0.00095645	0.265469	0.269979	0	AASS[3.557142857]FASN[1.619512195]ERBB2	2				HCCS		ORC1
CEP350	OFD1	4.38043	15	0.00095645	0.257672	0.209701	0	CEP350[1.094505495]FGFR1OP[1.095709571]OFD1	2				HCFC1		ORC3
DCAKD	RDH10	6.20259	15	0.00095645	0.187957	0.171883	0	DCAKD[1.937743191]RDH11[1.163551402]RDH10	2				HCN4		OTC
FBN2	NOTCH3	4.38286	15	0.00095645	0.243492	0.193588	0	FBN2[1.093304061]FURIN[1.098125689]NOTCH3	2				HCRTR1		OXA1L
FKBP10	MZF1	8.79811	15	0.00095645	0.338389	0.287106	0	FKBP10[2.28440367]GAPDH[2.114649682]MZF1	2				HCRTR2		OXNAD1
HS2ST1	HS6ST2	4.26557	15	0.00095645	0.250916	0.217492	0	HS2ST1[1.069817401]SDC2[1.062966916]HS6ST2	2				HDAC10		P2RY10
LARP1	RB1CC1	6.44734	15	0.00095645	0.307016	0.253395	0	LARP1[2.132762313]RPTOR[1.090909091]RB1CC1	2				HDAC5		P2RY13
MAT2B	PINK1	4.30306	15	0.00095645	0.253121	0.209482	0	MAT2B[1.10421286]TOMM20[1.047318612]PINK1	2				HDAC6		P2RY2
NAT14	IFT172	13.3802	15	0.00095645	0.267603	0.267805	0	NAT14[5.627118644]TTC30B[1.062966916]IFT172	2				HDAC7		P2RY4
NUP58	NUP88	4.89902	15	0.00095645	0.244951	0.200808	0	NUP58[1.398876404]NUP54[1.050632911]NUP88	2				HDC		P3H1
PDZD11	FKBP4	6.60578	15	0.00095645	0.264231	0.234774	0	PDZD11[1.10421286]ATOX1[2.198675497]FKBP4	2				HDDC3		P3H2
PIGO	ENPP3	14.4477	15	0.00095645	0.352382	0.311179	0	PIGO[1.0375]PIGF[6.186335404]ENPP3	2				HEATR1		P3H3
POFUT1	ADAMTSL3	4.36416	15	0.00095645	0.256715	0.220913	0	POFUT1[1.102990033]POFUT2[1.079089924]ADAMTSL3	2				HEBP2		P4HA3
PPT1	NCOA6	5.42106	15	0.00095645	0.271053	0.238295	0	PPT1[1.603864734]ACSL1[1.106666667]NCOA6	2				HECTD3		PABPN1
STOML2	SPG7	4.41442	15	0.00095645	0.152221	0.130132	0	STOML2[1.101769912]SMDT1[1.105438402]SPG7	2				HECTD4		PACSIN2
TIMM8B	TIMM21	4.28405	15	0.00095645	0.158668	0.151437	0	TIMM8B[1.077922078]TIMM23[1.064102564]TIMM21	2				HECW1		PACSIN3
FASTKD5	NUP214	16.7044	15	0.00095645	0.439589	0.42728	0	FASTKD5[3.434482759]MAPK4[1.08852459]XPO1[1.045120672]NUP214	3				HELB		PADI2
MIPOL1	ANKRD6	42.8925	15	0.00095645	0.420515	0.428784	0	MIPOL1[5.502762431]TSPYL4[4.387665198]CELSR3[4.407079646]ANKRD6	3				HELQ		PAK5
THTPA	EP300	13.0289	15	0.00095645	0.449274	0.40995	0	THTPA[2.169934641]NDRG1[1.106666667]TP53[1.066381156]EP300	3				HELZ2		PAN2
ITGAL	ITGA4	1.10421	16	0.00102021	0.110421	0.0823379	1	ITGAL[1.10421286]ITGA4	1				HEPACAM		PAN3
MPP5	APBA3	4.38767	16	0.00102021	0.208936	0.185578	1	MPP5[4.387665198]APBA3	1				HEPH		PAOX
PHB2	HAX1	2.4058	16	0.00102021	0.141517	0.134651	1	PHB2[2.405797101]HAX1	1				HEPHL1		PARD3
AATF	HEATR1	2.2382	16	0.00102021	0.172169	0.139437	1	AATF[2.238202247]HEATR1	1				HERC1		PARD3B
ACE2	ITGA2	2.48379	16	0.00102021	0.146105	0.129196	1	ACE2[2.483790524]ITGA2	1				HERC5		PARL
AKAP9	CEP290	1.08734	16	0.00102021	0.120815	0.0883184	1	AKAP9[1.087336245]CEP290	1				HEXB		PARVB
AP2M1	REPS2	1.06638	16	0.00102021	0.118487	0.0891083	1	AP2M1[1.066381156]REPS2	1				HGFAC		PASD1
ATP1B1	ATP12A	1.24812	16	0.00102021	0.083208	0.0717129	1	ATP1B1[1.248120301]ATP12A	1				HHAT		PASK
ATP5MG	ATP6V1F	1.09211	16	0.00102021	0.0574792	0.0502226	1	ATP5MG[1.092105263]ATP6V1F	1				HIBCH		PATJ
BAG5	PINK1	2.33803	16	0.00102021	0.137531	0.132964	1	BAG5[2.338028169]PINK1	1				HIF3A		PCARE
CDK5RAP2	HAUS6	1.06982	16	0.00102021	0.106982	0.0766575	1	CDK5RAP2[1.069817401]HAUS6	1				HIP1R		PCDH8
CEP135	CEP164	1.07909	16	0.00102021	0.107909	0.0768269	1	CEP135[1.079089924]CEP164	1				HIVEP1		PCF11
CHPF	B4GALNT3	3.62182	16	0.00102021	0.213048	0.17061	1	CHPF[3.621818182]B4GALNT3	1				HIVEP2		PCGF6
CIT	MAGI3	3.74436	16	0.00102021	0.234023	0.219211	1	CIT[3.744360902]MAGI3	1				HIVEP3		PCM1
COLGALT1	COL5A3	1.10544	16	0.00102021	0.0614132	0.0500467	1	COLGALT1[1.105438402]COL5A3	1				HJURP		PCNT
COMT	UGT1A3	1.46041	16	0.00102021	0.0730205	0.0655151	1	COMT[1.460410557]UGT1A3	1				HK1		PCSK5
EIF4E2	EIF4G1	1.14614	16	0.00102021	0.0674203	0.0675545	1	EIF4E2[1.146144994]EIF4G1	1				HLA-DRB5		PCSK9
ELOB	ELOA2	1.06982	16	0.00102021	0.106982	0.0843125	1	ELOB[1.069817401]ELOA2	1				HLTF		PCYOX1L
EXOSC3	RRP7A	1.05063	16	0.00102021	0.0808179	0.0704785	1	EXOSC3[1.050632911]RRP7A	1				HLX		PDCD11
F2RL1	P2RY2	1.09934	16	0.00102021	0.0845644	0.0713405	1	F2RL1[1.099337748]P2RY2	1				HMCN2		PDCD6IP
FBN1	HSP90B1	1.10299	16	0.00102021	0.110299	0.077654	1	FBN1[1.102990033]HSP90B1	1				HMGA2		PDCD7
GOLGA7	CFP	1.10667	16	0.00102021	0.0851282	0.0689135	1	GOLGA7[1.106666667]CFP	1				HMGN1		PDE4A
HDAC2	MBD2	1.07212	16	0.00102021	0.107212	0.0818563	1	HDAC2[1.07212056]MBD2	1				HMGN5		PDE5A
HMOX1	EGF	1.99599	16	0.00102021	0.181454	0.137589	1	HMOX1[1.995991984]EGF	1				HMMR		PDE6A
MDN1	RPF1	1.691	16	0.00102021	0.0845501	0.0698948	1	MDN1[1.691001698]RPF1	1				HNF1A		PDE6B
MFGE8	LAMB2	1.10544	16	0.00102021	0.110544	0.0772852	1	MFGE8[1.105438402]LAMB2	1				HOXA7		PDGFRB
MOV10	NOTCH3	1.10667	16	0.00102021	0.100606	0.0751026	1	MOV10[1.106666667]NOTCH3	1				HOXB7		PDHA2
NDUFAF2	NDUFA10	1.10421	16	0.00102021	0.0581165	0.0480943	1	NDUFAF2[1.10421286]NDUFA10	1				HOXD13		PDIA2
NGDN	HEATR1	1.38912	16	0.00102021	0.0771734	0.06589	1	NGDN[1.389121339]HEATR1	1				HOXD4		PDIA6
NOL10	BMS1	2.22321	16	0.00102021	0.105867	0.0907903	1	NOL10[2.223214286]BMS1	1				HPGDS		PDILT
NUP210	NUP160	1.07909	16	0.00102021	0.0980991	0.0768787	1	NUP210[1.079089924]NUP160	1				HPR		PDX1
NUP88	TPR	1.06867	16	0.00102021	0.0971518	0.0753926	1	NUP88[1.068669528]TPR	1				HPS1		PDYN
PABPC1	PAN3	1.07676	16	0.00102021	0.097887	0.0758474	1	PABPC1[1.076756757]PAN3	1				HPSE		PDZD2
PCNT	CEP290	1.08497	16	0.00102021	0.108497	0.0771515	1	PCNT[1.08496732]CEP290	1				HPSE2		PDZRN3
PLAT	PLAU	2.11465	16	0.00102021	0.151046	0.131726	1	PLAT[2.114649682]PLAU	1				HRC		PDZRN4
PLD3	LPCAT2	1.51598	16	0.00102021	0.0842212	0.0735868	1	PLD3[1.515981735]LPCAT2	1				HRG		PEBP4
PLEKHA5	PATJ	6.38462	16	0.00102021	0.255385	0.22195	1	PLEKHA5[6.384615385]PATJ	1				HRH1		PELP1
PLOD2	COL4A3	1.10055	16	0.00102021	0.0647384	0.0593571	1	PLOD2[1.100552486]COL4A3	1				HRNR		PENK
PRKAR2A	AKAP8	1.10667	16	0.00102021	0.110667	0.0808894	1	PRKAR2A[1.106666667]AKAP8	1				HS1BP3		PER1
PTGES2	CPPED1	1.10667	16	0.00102021	0.110667	0.0819759	1	PTGES2[1.106666667]CPPED1	1				HS3ST4		PER3
RAB18	RAB19	1.07909	16	0.00102021	0.0830069	0.0671265	1	RAB18[1.079089924]RAB19	1				HS6ST2		PERP
RAB2A	RAB36	1.08497	16	0.00102021	0.0904139	0.070231	1	RAB2A[1.08496732]RAB36	1				HSD17B1		PEX12
RAB8A	CHM	1.07559	16	0.00102021	0.107559	0.0796078	1	RAB8A[1.075593952]CHM	1				HSD3B1		PFKFB1
REEP5	OR52N5	1.10667	16	0.00102021	0.065098	0.0563928	1	REEP5[1.106666667]OR52N5	1				HSD3B7		PGC
SELENOS	PLTP	1.38333	16	0.00102021	0.115278	0.094979	1	SELENOS[1.383333333]PLTP	1				HSDL1		PGRMC1
SLC27A2	EPHX2	1.10177	16	0.00102021	0.0918142	0.0779155	1	SLC27A2[1.101769912]EPHX2	1				HSP90B1		PHC3
SLC9A3R1	PDGFRB	1.10667	16	0.00102021	0.0922222	0.0740335	1	SLC9A3R1[1.106666667]PDGFRB	1				HSPB2		PHEX
SPART	ACSL4	3.45833	16	0.00102021	0.19213	0.166918	1	SPART[3.458333333]ACSL4	1				HSPBP1		PHKA1
STOM	TMBIM1	1.10055	16	0.00102021	0.110055	0.0823237	1	STOM[1.100552486]TMBIM1	1				HSPG2		PHKB
TCF12	GATA1	1.10421	16	0.00102021	0.0649537	0.0634013	1	TCF12[1.10421286]GATA1	1				HTATIP2		PHLPP1
TOMM70	PINK1	1.0933	16	0.00102021	0.064312	0.0588036	1	TOMM70[1.093304061]PINK1	1				HTATSF1		PHYH
CEP350	CEP97	4.38284	16	0.00102021	0.257814	0.209817	1	CEP350[1.094505495]FGFR1OP[1.0969163]CEP97	2				HTR6		PIAS4
CEP68	CENPE	6.50929	16	0.00102021	0.295877	0.271624	1	CEP68[2.208425721]PLK1[1.046218487]CENPE	2				HTRA1		PIGC
CYB5B	PTGES2	4.33601	16	0.00102021	0.24089	0.18888	1	CYB5B[1.068669528]CYB5R3[1.099337748]PTGES2	2				HTRA4		PIGM
EDEM3	NOTCH3	6.53612	16	0.00102021	0.272338	0.229542	1	EDEM3[2.169934641]SEL1L[1.098125689]NOTCH3	2				HTT		PIGR
FBN2	APOB	4.3831	16	0.00102021	0.243505	0.193599	1	FBN2[1.10421286]FBN1[1.087336245]APOB	2				HUWE1		PIGU
FKBP10	TP53	8.98566	16	0.00102021	0.345602	0.293226	1	FKBP10[2.28440367]GAPDH[2.208425721]TP53	2				HVCN1		PIK3C2A
FOXRED2	UGT1A6	10.55	16	0.00102021	0.245348	0.227176	1	FOXRED2[3.772727273]AOX1[1.502262443]UGT1A6	2				HYAL2		PIK3C2G
GIGYF2	HERC5	4.60469	16	0.00102021	0.242352	0.196529	1	GIGYF2[1.195678271]EIF4E2[1.106666667]HERC5	2				HYDIN		PIK3CG
INHBE	POMC	4.2905	16	0.00102021	0.252382	0.216809	1	INHBE[1.106666667]CGA[1.038581856]POMC	2				HYPK		PIK3R2
JAKMIP1	GRIN2C	6.97676	16	0.00102021	0.317125	0.300936	1	JAKMIP1[2.411622276]GRIN2A[1.076756757]GRIN2C	2				ICAM1		PIK3R5
NPTX1	MAPK7	7.04828	16	0.00102021	0.293679	0.242518	1	NPTX1[2.417475728]MYOD1[1.106666667]MAPK7	2				ICAM3		PIKFYVE
NUP58	NUP210	4.89902	16	0.00102021	0.244951	0.200808	1	NUP58[1.398876404]NUP54[1.050632911]NUP210	2				ICAM5		PINK1
POFUT1	ADAMTS7	4.3665	16	0.00102021	0.256853	0.221032	1	POFUT1[1.102990033]POFUT2[1.080260304]ADAMTS7	2				ICE1		PITPNM2
SLC30A7	MAP4K4	6.63018	16	0.00102021	0.276258	0.231464	1	SLC30A7[2.208425721]CD40[1.106666667]MAP4K4	2				ICE2		PITPNM3
TIMM29	TAZ	4.41197	16	0.00102021	0.129764	0.117117	1	TIMM29[1.10421286]TIMM22[1.101769912]TAZ	2				ID3		PJA1
TIMM9	TIMM21	4.23362	16	0.00102021	0.156801	0.148215	1	TIMM9[1.010141988]TIMM10[1.106666667]TIMM21	2				ID4		PJA2
MAP7D1	HSP90B1	26.5809	16	0.00102021	0.466331	0.445777	1	MAP7D1[2.483790524]DCLK1[5.26984127]ATF6[1.106666667]HSP90B1	3				IFI16		PKD1
MIPOL1	FJX1	44.6113	16	0.00102021	0.437366	0.445966	1	MIPOL1[5.502762431]TSPYL4[4.387665198]CELSR3[4.98]FJX1	3				IFI35		PKD2L1
ITGAL	ITGAD	1.10421	17	0.00108398	0.110421	0.0823379	1	ITGAL[1.10421286]ITGAD	1				IFIT2		PKHD1
PHB2	LGALS3	2.47761	17	0.00108398	0.145742	0.13867	1	PHB2[2.47761194]LGALS3	1				IFIT5		PKHD1L1
ACADM	ACADS	1.19568	17	0.00108398	0.070334	0.0693144	1	ACADM[1.195678271]ACADS	1				IFITM2		PKP2
ACSL3	PNPLA2	1.63816	17	0.00108398	0.0862188	0.0796984	1	ACSL3[1.638157895]PNPLA2	1				IFITM5		PLA2G2D
ADAMTS1	ADAMTS12	1.10421	17	0.00108398	0.0649537	0.0544973	1	ADAMTS1[1.10421286]ADAMTS12	1				IFNA16		PLA2G3
ATP6V1A	ATP6V0A4	1.06183	17	0.00108398	0.0624608	0.0529219	1	ATP6V1A[1.061833689]ATP6V0A4	1				IFNA17		PLA2G4C
BAG5	LRRK1	2.34353	17	0.00108398	0.137855	0.133277	1	BAG5[2.343529412]LRRK1	1				IFNA5		PLA2G4D
CDK5RAP2	TUBGCP6	1.06982	17	0.00108398	0.106982	0.0766575	1	CDK5RAP2[1.069817401]TUBGCP6	1				IFNAR2		PLA2G4E
CEP250	TUBGCP6	1.09451	17	0.00108398	0.109451	0.0777852	1	CEP250[1.094505495]TUBGCP6	1				IFNGR1		PLA2G4F
CIT	RHOBTB3	3.80153	17	0.00108398	0.237595	0.222557	1	CIT[3.801526718]RHOBTB3	1				IFNGR2		PLA2G7
COL6A1	COL4A1	1.0933	17	0.00108398	0.0841003	0.0667354	1	COL6A1[1.093304061]COL4A1	1				IFT122		PLAU
COLGALT1	COL6A3	1.10544	17	0.00108398	0.0614132	0.0500467	1	COLGALT1[1.105438402]COL6A3	1				IFT140		PLAUR
COMT	UGT2B17	1.46041	17	0.00108398	0.0730205	0.0655151	1	COMT[1.460410557]UGT2B17	1				IFT172		PLB1
CSNK2B	SMC4	1.10055	17	0.00108398	0.110055	0.0770239	1	CSNK2B[1.100552486]SMC4	1				IFT43		PLCB2
DDX10	RPP38	3.80153	17	0.00108398	0.172797	0.141514	1	DDX10[3.801526718]RPP38	1				IFT57		PLCB4
DNAJC19	COQ2	1.10544	17	0.00108398	0.0614132	0.0508906	1	DNAJC19[1.105438402]COQ2	1				IFT74		PLCE1
EIF4E2	GIGYF2	1.19568	17	0.00108398	0.070334	0.070474	1	EIF4E2[1.195678271]GIGYF2	1				IFT88		PLD1
ERLEC1	CFTR	1.10667	17	0.00108398	0.0851282	0.0714623	1	ERLEC1[1.106666667]CFTR	1				IGBP1		PLD2
EXOSC5	TTC37	1.04622	17	0.00108398	0.0804783	0.0701571	1	EXOSC5[1.046218487]TTC37	1				IGFALS		PLD4
EXOSC8	UTP6	1.07328	17	0.00108398	0.0825597	0.0719398	1	EXOSC8[1.073275862]UTP6	1				IGFBP2		PLEC
FBLN5	RTN4	2.33803	17	0.00108398	0.12989	0.107278	1	FBLN5[2.338028169]RTN4	1				IGFN1		PLEKHA5
FBN1	BMP15	1.10299	17	0.00108398	0.110299	0.077654	1	FBN1[1.102990033]BMP15	1				IKBKE		PLEKHG2
G3BP1	NFATC4	2.48379	17	0.00108398	0.146105	0.128261	1	G3BP1[2.483790524]NFATC4	1				IKZF1		PLEKHG4B
GCC2	COG1	1.09211	17	0.00108398	0.0642415	0.0591738	1	GCC2[1.092105263]COG1	1				IL10RB		PLEKHG5
HMOX1	IL19	1.99599	17	0.00108398	0.181454	0.137589	1	HMOX1[1.995991984]IL19	1				IL12RB1		PLEKHG6
IDE	ACOX3	1.10421	17	0.00108398	0.0649537	0.0645781	1	IDE[1.10421286]ACOX3	1				IL12RB2		PLEKHH3
INTS4	GTF2F1	1.10299	17	0.00108398	0.0648818	0.064551	1	INTS4[1.102990033]GTF2F1	1				IL13		PLG
ITGB1	ITGA11	1.07443	17	0.00108398	0.119382	0.0853618	1	ITGB1[1.074433657]ITGA11	1				IL13RA2		PLIN1
MARK3	ARAF	1.10421	17	0.00108398	0.110421	0.0820745	1	MARK3[1.10421286]ARAF	1				IL16		PLIN3
MDN1	RRP1B	1.71134	17	0.00108398	0.085567	0.0707354	1	MDN1[1.711340206]RRP1B	1				IL17RA		PLK5
NGDN	FCF1	1.39106	17	0.00108398	0.0772812	0.065982	1	NGDN[1.391061453]FCF1	1				IL17RC		PLTP
NIN	TCHP	2.50251	17	0.00108398	0.139028	0.121502	1	NIN[2.502512563]TCHP	1				IL17RD		PLXNA1
NINL	NPHP4	1.10421	17	0.00108398	0.110421	0.0784566	1	NINL[1.10421286]NPHP4	1				IL17RE		PLXNA2
NOL10	KRI1	2.22321	17	0.00108398	0.105867	0.0907903	1	NOL10[2.223214286]KRI1	1				IL19		PLXNA3
NPC2	FUCA1	1.10177	17	0.00108398	0.110177	0.0775356	1	NPC2[1.101769912]FUCA1	1				IL1F10		PLXNA4
NUP88	NUP210	1.06982	17	0.00108398	0.0972561	0.0754735	1	NUP88[1.069817401]NUP210	1				IL1RAPL1		PLXNB1
NUP98	NUP133	1.63011	17	0.00108398	0.0958891	0.0916575	1	NUP98[1.630114566]NUP133	1				IL1RAPL2		PLXND1
NUTF2	NUP62CL	2.34906	17	0.00108398	0.16779	0.143816	1	NUTF2[2.349056604]NUP62CL	1				IL1RL1		PMEPA1
PCNT	TUBGCP6	1.08497	17	0.00108398	0.108497	0.0771515	1	PCNT[1.08496732]TUBGCP6	1				IL1RL2		PML
PKP2	SCN5A	2.4058	17	0.00108398	0.141517	0.118703	1	PKP2[2.405797101]SCN5A	1				IL23R		PMM2
PLEKHA5	PDZD2	6.38462	17	0.00108398	0.255385	0.22195	1	PLEKHA5[6.384615385]PDZD2	1				IL25		PNLIPRP3
PLOD2	COL19A1	1.10055	17	0.00108398	0.0647384	0.0593571	1	PLOD2[1.100552486]COL19A1	1				IL27RA		PNPLA2
PRKACA	AURKA	1.09692	17	0.00108398	0.12188	0.100607	1	PRKACA[1.0969163]AURKA	1				IL2RB		PNPT1
PTGES2	BPI	1.10667	17	0.00108398	0.110667	0.0819759	1	PTGES2[1.106666667]BPI	1				IL32		PODXL
RAB2A	RAB33A	1.08615	17	0.00108398	0.0905125	0.0703076	1	RAB2A[1.086150491]RAB33A	1				IL34		POFUT2
RBM28	NOP56	1.10667	17	0.00108398	0.065098	0.054522	1	RBM28[1.106666667]NOP56	1				IL3RA		POLA1
SCARB1	POMC	2.48379	17	0.00108398	0.146105	0.125364	1	SCARB1[2.483790524]POMC	1				IL4R		POLE
SELENOS	APOE	1.38333	17	0.00108398	0.115278	0.094979	1	SELENOS[1.383333333]APOE	1				IL6		POLG
SLC44A2	ATP8B4	1.10421	17	0.00108398	0.0920177	0.0757	1	SLC44A2[1.10421286]ATP8B4	1				IL7R		POLR1B
SLU7	CRNKL1	1.05732	17	0.00108398	0.0813327	0.0676455	1	SLU7[1.057324841]CRNKL1	1				IL9R		POLR1E
STOM	PRCP	1.10055	17	0.00108398	0.110055	0.0823237	1	STOM[1.100552486]PRCP	1				ILVBL		POMC
TARS2	DAP3	3.2233	17	0.00108398	0.119382	0.103394	1	TARS2[3.223300971]DAP3	1				IMP4		PON1
TBK1	PRKDC	1.10177	17	0.00108398	0.100161	0.0788759	1	TBK1[1.101769912]PRKDC	1				INA		POP1
TLE3	BCL9	1.10421	17	0.00108398	0.100383	0.0790938	1	TLE3[1.10421286]BCL9	1				INCENP		POU2F1
TRIM59	WDR35	1.84444	17	0.00108398	0.108497	0.0995285	1	TRIM59[1.844444444]WDR35	1				INHBC		PPARGC1A
WFS1	FBN1	1.10544	17	0.00108398	0.100494	0.0770314	1	WFS1[1.105438402]FBN1	1				INO80C		PPEF2
AKAP8	SMC4	4.27758	17	0.00108398	0.305542	0.256961	1	AKAP8[1.106666667]NCAPD2[1.032124352]SMC4	2				INO80D		PPIF
EDEM3	NOTCH2	6.53854	17	0.00108398	0.272439	0.229627	1	EDEM3[2.169934641]SEL1L[1.099337748]NOTCH2	2				INPP5B		PPP1R12B
ERGIC1	DHRS12	21.2209	17	0.00108398	0.400395	0.368537	1	ERGIC1[5.502762431]RDH10[5.107692308]DHRS12	2				INPP5D		PPP2R1B
ERO1B	COG3	4.39735	17	0.00108398	0.258668	0.234479	1	ERO1B[1.099337748]INS[1.099337748]COG3	2				INPP5E		PRCP
FBN2	MMP24	4.39259	17	0.00108398	0.244033	0.194018	1	FBN2[1.093304061]FURIN[1.102990033]MMP24	2				INPPL1		PRDM2
FKBP10	AGTR1	8.98566	17	0.00108398	0.345602	0.293226	1	FKBP10[2.28440367]GAPDH[2.208425721]AGTR1	2				INSIG1		PRDM6
FKBP15	CCP110	7.1494	17	0.00108398	0.310843	0.249359	1	FKBP15[2.483790524]TTBK2[1.090909091]CCP110	2				INS-IGF2		PRDM7
FKBP7	BMP7	9.61854	17	0.00108398	0.320618	0.275623	1	FKBP7[3.70260223]FKBP1A[1.106666667]BMP7	2				INSL3		PRG3
FOXRED2	UGT1A7	10.55	17	0.00108398	0.245348	0.227176	1	FOXRED2[3.772727273]AOX1[1.502262443]UGT1A7	2				INTS1		PRKCE
GGCX	ITIH2	4.30591	17	0.00108398	0.253289	0.220573	1	GGCX[1.094505495]PROC[1.058448459]ITIH2	2				INTS7		PRKCSH
GHITM	IRAK2	7.15659	17	0.00108398	0.311156	0.271734	1	GHITM[2.483790524]TLR4[1.094505495]IRAK2	2				IPMK		PRKD1
IL17RA	TICAM1	6.3043	17	0.00108398	0.300205	0.264169	1	IL17RA[2.114649682]TRAF3[1.0375]TICAM1	2				IQGAP2		PRKDC
INHBE	INHBC	4.30972	17	0.00108398	0.253513	0.21778	1	INHBE[1.087336245]INHA[1.067524116]INHBC	2				IQGAP3		PRKN
JAKMIP1	ACTN2	6.97705	17	0.00108398	0.317139	0.300948	1	JAKMIP1[2.4]GRIN2B[1.08852459]ACTN2	2				IQSEC1		PRKX
LARP1	IGBP1	6.44974	17	0.00108398	0.30713	0.253489	1	LARP1[2.132762313]RPTOR[1.092105263]IGBP1	2				IRAK1		PRLR
MARK1	BRSK1	7.18091	17	0.00108398	0.312214	0.288368	1	MARK1[2.483790524]STK11[1.106666667]BRSK1	2				IRAK2		PRNP
NPTX1	EP300	7.04828	17	0.00108398	0.293679	0.242518	1	NPTX1[2.417475728]MYOD1[1.106666667]EP300	2				IRAK3		PROKR2
NUP58	NUP160	4.90124	17	0.00108398	0.245062	0.200899	1	NUP58[1.398876404]NUP54[1.051742344]NUP160	2				IREB2		PROS1
POFUT1	ADAMTS5	4.36885	17	0.00108398	0.256991	0.22115	1	POFUT1[1.102990033]POFUT2[1.081433225]ADAMTS5	2				IRS2		PRUNE2
SAAL1	TMBIM1	14.8087	17	0.00108398	0.37971	0.34284	1	SAAL1[6.303797468]STOM[1.100552486]TMBIM1	2				IRS4		PSD
SBNO1	GTF3C1	13.5962	17	0.00108398	0.271924	0.276521	1	SBNO1[5.691428571]GTF3C4[1.106666667]GTF3C1	2				IRX2		PSMA6
SCAP	LDLR	4.26535	17	0.00108398	0.250903	0.209749	1	SCAP[1.032124352]SREBF2[1.100552486]LDLR	2				IST1		PSMB1
SEPSECS	NCOA6	9.93426	17	0.00108398	0.261428	0.255826	1	SEPSECS[3.860465116]TXNRD1[1.106666667]NCOA6	2				ISX		PSMB11
STOML2	PINK1	6.30231	17	0.00108398	0.217321	0.185784	1	STOML2[1.101769912]PARL[2.049382716]PINK1	2				ITGA1		PSMB7
TBCA	TUBGCP2	4.34304	17	0.00108398	0.255473	0.205971	1	TBCA[1.100552486]TUBB4B[1.070967742]TUBGCP2	2				ITGA11		PSMD5
FASTKD5	RANBP2	16.7545	17	0.00108398	0.440909	0.428563	1	FASTKD5[3.434482759]MAPK4[1.08852459]XPO1[1.061833689]RANBP2	3				ITGA2		PSMD9
MIPOL1	FZD1	44.9944	17	0.00108398	0.441121	0.449795	1	MIPOL1[5.502762431]TSPYL4[4.387665198]CELSR3[5.107692308]FZD1	3				ITGA2B		PSME4
TAPT1	SNX18	28.2851	17	0.00108398	0.487675	0.457343	1	TAPT1[3.353535354]SUCO[5.005025126]DNM3[1.069817401]SNX18	3				ITGA4		PSTPIP1
THTPA	KMT5A	13.0954	17	0.00108398	0.451565	0.412041	1	THTPA[2.169934641]NDRG1[1.106666667]TP53[1.08852459]KMT5A	3				ITGA6		PTF1A
TMEM97	DPP7	10.4323	17	0.00108398	0.359736	0.298061	1	TMEM97[1.245]NPC1[1.133105802]NPC2[1.099337748]DPP7	3				ITGA7		PTGDR
ITGAL	PLAUR	1.10421	18	0.00114774	0.110421	0.0823379	1	ITGAL[1.10421286]PLAUR	1				ITGA9		PTGDR2
KPNA2	NFATC1	1.10667	18	0.00114774	0.0851282	0.0694306	1	KPNA2[1.106666667]NFATC1	1				ITGAD		PTGER1
ADAMTS1	ADAMTS16	1.10421	18	0.00114774	0.0649537	0.0544973	1	ADAMTS1[1.10421286]ADAMTS16	1				ITGAE		PTGER2
ANO6	TMBIM1	1.10421	18	0.00114774	0.100383	0.0803424	1	ANO6[1.10421286]TMBIM1	1				ITGAL		PTGER4
AP2M1	ITSN2	1.06638	18	0.00114774	0.118487	0.0891083	1	AP2M1[1.066381156]ITSN2	1				ITGAX		PTGES2
AP3B1	SORT1	1.09571	18	0.00114774	0.109571	0.0827093	1	AP3B1[1.095709571]SORT1	1				ITGB1BP2		PTGFR
ARF6	MAPK8IP3	1.09571	18	0.00114774	0.109571	0.0808196	1	ARF6[1.095709571]MAPK8IP3	1				ITGB4		PTK2B
CEP135	CEP290	1.08379	18	0.00114774	0.108379	0.0771613	1	CEP135[1.083786725]CEP290	1				ITGB5		PTN
CLIP4	LONRF2	3.71642	18	0.00114774	0.185821	0.165739	1	CLIP4[3.71641791]LONRF2	1				ITIH2		PTPDC1
CTSB	XIAP	1.64901	18	0.00114774	0.0970004	0.0920724	1	CTSB[1.649006623]XIAP	1				ITIH4		PTPN13
CWC27	CRNKL1	1.03427	18	0.00114774	0.0795591	0.0647264	1	CWC27[1.034267913]CRNKL1	1				ITM2A		PTPN18
DCTPP1	DTYMK	4.54795	18	0.00114774	0.227397	0.194858	1	DCTPP1[4.547945205]DTYMK	1				ITPR2		PTPN23
ERP44	LRG1	1.10544	18	0.00114774	0.0921199	0.0721855	1	ERP44[1.105438402]LRG1	1				ITPR3		PTPN7
ETFA	FASTKD3	6.11043	18	0.00114774	0.179719	0.167664	1	ETFA[6.110429448]FASTKD3	1				ITPRID2		PTPRB
F2RL1	P2RY10	1.09934	18	0.00114774	0.0845644	0.0713405	1	F2RL1[1.099337748]P2RY10	1				ITPRIP		PTPRJ
FBLN5	FN1	2.4	18	0.00114774	0.133333	0.110122	1	FBLN5[2.4]FN1	1				ITSN2		PUM1
GCC1	COG3	1.10055	18	0.00114774	0.0647384	0.0578716	1	GCC1[1.100552486]COG3	1				JAG2		PUM3
GGH	AGA	1.10421	18	0.00114774	0.110421	0.0823108	1	GGH[1.10421286]AGA	1				JAK2		PYY
GOLGA7	CTSD	1.10667	18	0.00114774	0.0851282	0.0689135	1	GOLGA7[1.106666667]CTSD	1				JAKMIP1		QRFPR
GRPEL1	COQ2	1.10667	18	0.00114774	0.0614815	0.049112	1	GRPEL1[1.106666667]COQ2	1				JAKMIP3		QRSL1
GTF2F2	TBP	1.05285	18	0.00114774	0.095714	0.0761237	1	GTF2F2[1.052854123]TBP	1				JDP2		QSOX1
ITGB1	ACTN3	1.08026	18	0.00114774	0.120029	0.0858247	1	ITGB1[1.080260304]ACTN3	1				JMJD1C		QSOX2
LMAN2	SEC24D	1.10421	18	0.00114774	0.0849395	0.0688394	1	LMAN2[1.10421286]SEC24D	1				JMY		R3HCC1
LOX	EGFR	2.33803	18	0.00114774	0.137531	0.116259	1	LOX[2.338028169]EGFR	1				JPH2		RAB11FIP1
MARK2	MTOR	2.48379	18	0.00114774	0.146105	0.12639	1	MARK2[2.483790524]MTOR	1				JUND		RAB13
MRPS5	MRPL10	1.03212	18	0.00114774	0.0543223	0.0465163	1	MRPS5[1.032124352]MRPL10	1				JUP		RAB19
NEK9	NUP160	1.10421	18	0.00114774	0.0649537	0.0622694	1	NEK9[1.10421286]NUP160	1				KALRN		RAB21
NGDN	PDCD11	1.39106	18	0.00114774	0.0772812	0.065982	1	NGDN[1.391061453]PDCD11	1				KANK1		RAB33A
NPC2	CREG1	1.10299	18	0.00114774	0.110299	0.0776215	1	NPC2[1.102990033]CREG1	1				KANK2		RAB36
NUP214	RANBP2	1.06183	18	0.00114774	0.106183	0.0774596	1	NUP214[1.061833689]RANBP2	1				KANSL3		RAB38
NUP88	GEMIN8	1.07909	18	0.00114774	0.0980991	0.0761277	1	NUP88[1.079089924]GEMIN8	1				KAT2B		RAB3GAP1
NUP98	NUP88	1.72617	18	0.00114774	0.101539	0.0970585	1	NUP98[1.726169844]NUP88	1				KAT6A		RAB3GAP2
NUTF2	SH2D3A	2.48379	18	0.00114774	0.177414	0.152064	1	NUTF2[2.483790524]SH2D3A	1				KAT6B		RAB40A
PABPC4	EIF2S3	3.2233	18	0.00114774	0.119382	0.119943	1	PABPC4[3.223300971]EIF2S3	1				KAT8		RAB40B
PKP2	RYR2	2.42927	18	0.00114774	0.142898	0.119861	1	PKP2[2.429268293]RYR2	1				KBTBD12		RABEPK
PLOD2	COL14A1	1.10055	18	0.00114774	0.0647384	0.0593571	1	PLOD2[1.100552486]COL14A1	1				KBTBD13		RAD23A
PPIL3	SNW1	1.06867	18	0.00114774	0.0822053	0.0670467	1	PPIL3[1.068669528]SNW1	1				KCNB1		RAD50
QSOX2	PCSK5	6.42581	18	0.00114774	0.237993	0.199547	1	QSOX2[6.425806452]PCSK5	1				KCNC3		RADIL
RAB14	RAB19	1.08734	18	0.00114774	0.0988487	0.0783498	1	RAB14[1.087336245]RAB19	1				KCND1		RAF1
REEP6	OR8S1	1.10667	18	0.00114774	0.065098	0.0563916	1	REEP6[1.106666667]OR8S1	1				KCNE5		RAG1
RRP9	DHX37	1.03212	18	0.00114774	0.0607132	0.055076	1	RRP9[1.032124352]DHX37	1				KCNG2		RALBP1
SELENOS	APOB	1.38333	18	0.00114774	0.115278	0.094979	1	SELENOS[1.383333333]APOB	1				KCNH1		RALGDS
SLC44A2	PTPRB	1.10421	18	0.00114774	0.0920177	0.0757	1	SLC44A2[1.10421286]PTPRB	1				KCNH3		RALY
STC2	VWA1	1.10421	18	0.00114774	0.100383	0.0768727	1	STC2[1.10421286]VWA1	1				KCNH6		RANBP2
TBK1	TAX1BP1	1.10299	18	0.00114774	0.100272	0.0789632	1	TBK1[1.102990033]TAX1BP1	1				KCNH7		RANBP9
TLE3	TLE2	1.10421	18	0.00114774	0.100383	0.0790938	1	TLE3[1.10421286]TLE2	1				KCNJ11		RASAL1
TRIM59	IFT43	1.84444	18	0.00114774	0.108497	0.0995285	1	TRIM59[1.844444444]IFT43	1				KCNK10		RBBP6
WFS1	FAM20A	1.10544	18	0.00114774	0.100494	0.0770314	1	WFS1[1.105438402]FAM20A	1				KCNK16		RBL2
SMAD3	EP300	1.09571	18	0.00114774	0.121746	0.0946127	1	SMAD3[1.095709571]EP300	1				KCNMA1		RBM10
ABCC1	TRIB3	6.98864	18	0.00114774	0.332793	0.32029	1	ABCC1[2.405797101]AKT1[1.08852459]TRIB3	2				KCNMB3		RBM19
AKAP8	NCAPH	4.27758	18	0.00114774	0.305542	0.256961	1	AKAP8[1.106666667]NCAPD2[1.032124352]NCAPH	2				KCNN3		RBMX
CEP68	KNTC1	6.51369	18	0.00114774	0.296077	0.271807	1	CEP68[2.208425721]PLK1[1.048421053]KNTC1	2				KCNQ4		RBMX2
CHPF2	TNR	4.37088	18	0.00114774	0.257111	0.196915	1	CHPF2[1.0969163]BCAN[1.08852459]TNR	2				KCNQ5		RBMXL3
CRTC3	MED13	4.42421	18	0.00114774	0.260248	0.220462	1	CRTC3[1.106666667]PPARGC1A[1.105438402]MED13	2				KCNS1		RBPJL
DNAJC11	TIMM17B	4.32888	18	0.00114774	0.25464	0.198564	1	DNAJC11[1.0969163]HSPA9[1.067524116]TIMM17B	2				KCNU1		RCN1
ERO1B	PCSK1	4.40222	18	0.00114774	0.258954	0.234739	1	ERO1B[1.099337748]INS[1.101769912]PCSK1	2				KCTD19		RDH10
FAM98A	JAK2	8.48702	18	0.00114774	0.282901	0.251484	1	FAM98A[1.759717314]RTRAF[2.483790524]JAK2	2				KDM3B		REC8
FKBP10	PLG	9.06542	18	0.00114774	0.34867	0.295829	1	FKBP10[2.28440367]GAPDH[2.248306998]PLG	2				KDM4C		RELB
FKBP15	CEP97	7.1494	18	0.00114774	0.310843	0.249359	1	FKBP15[2.483790524]TTBK2[1.090909091]CEP97	2				KDM5C		RELCH
FYCO1	GDI1	6.68058	18	0.00114774	0.303663	0.259688	1	FYCO1[2.289655172]RAB7A[1.050632911]GDI1	2				KDM6A		RELN
GGCX	F11	4.31722	18	0.00114774	0.253954	0.221152	1	GGCX[1.094505495]PROC[1.064102564]F11	2				KDM6B		REM1
GHITM	IRAK1	7.15659	18	0.00114774	0.311156	0.271734	1	GHITM[2.483790524]TLR4[1.094505495]IRAK1	2				KDM7A		REPS1
GPAA1	ITGAL	4.42176	18	0.00114774	0.245653	0.20304	1	GPAA1[1.106666667]PLAUR[1.10421286]ITGAL	2				KHSRP		REPS2
HOOK1	PIK3R2	6.38514	18	0.00114774	0.304054	0.285844	1	HOOK1[2.114649682]PTPN11[1.077922078]PIK3R2	2				KIAA0319		RERE
HSBP1	MAPK1	4.28932	18	0.00114774	0.238296	0.19317	1	HSBP1[1.057324841]HSF1[1.087336245]MAPK1	2				KIAA0513		RET
JAKMIP1	AKAP9	6.97943	18	0.00114774	0.317247	0.301051	1	JAKMIP1[2.4]GRIN2B[1.089715536]AKAP9	2				KIAA1549		RFPL2
NPTX1	KAT2B	7.04828	18	0.00114774	0.293679	0.242518	1	NPTX1[2.417475728]MYOD1[1.106666667]KAT2B	2				KIAA1614		RFX1
PDZD11	MTOR	6.8032	18	0.00114774	0.272128	0.24179	1	PDZD11[1.106666667]ATP7A[2.294930876]MTOR	2				KIF13A		RGL4
PVR	FN1	4.31018	18	0.00114774	0.25354	0.246454	1	PVR[1.106666667]SRC[1.048421053]FN1	2				KIF13B		RGPD4
RAP1GDS1	ARHGEF37	4.36685	18	0.00114774	0.256873	0.242232	1	RAP1GDS1[1.106666667]RHOA[1.076756757]ARHGEF37	2				KIF14		RHO
SAAL1	PRCP	14.8087	18	0.00114774	0.37971	0.34284	1	SAAL1[6.303797468]STOM[1.100552486]PRCP	2				KIF15		RHOBTB3
SPART	ITSN2	4.55367	18	0.00114774	0.252982	0.219785	1	SPART[1.225092251]EPS15[1.051742344]ITSN2	2				KIF16B		RHOT2
YIF1A	TFE3	11.0593	18	0.00114774	0.345604	0.311801	1	YIF1A[3.04587156]SLC34A1[2.483790524]TFE3	2				KIF17		RIMS1
ZNF503	KDM6A	7.159	18	0.00114774	0.298292	0.255441	1	ZNF503[2.483790524]EGR2[1.095709571]KDM6A	2				KIF19		RINL
PIGO	PLAU	18.1849	18	0.00114774	0.443534	0.391673	1	PIGO[3.860465116]PIGK[1.106666667]PLAUR[1.094505495]PLAU	3				KIF1C		RIOK2
UGGT2	VCAN	27.2252	18	0.00114774	0.477636	0.429009	1	UGGT2[5.502762431]AGMAT[2.483790524]IGFBP7[1.08852459]VCAN	3				KIF20A		RIPK4
BST2	MAGT1	1.10667	19	0.0012115	0.100606	0.0757307	1	BST2[1.106666667]MAGT1	1				KIF20B		RNASE3
MPP5	NOTCH2	4.46637	19	0.0012115	0.212684	0.188907	1	MPP5[4.466367713]NOTCH2	1				KIF23		RNASEL
PHB2	TRPM6	2.48379	19	0.0012115	0.146105	0.139016	1	PHB2[2.483790524]TRPM6	1				KIF25		RNF103
AATF	IMP4	2.54082	19	0.0012115	0.195447	0.158289	1	AATF[2.540816327]IMP4	1				KIF26A		RNF135
ACADM	ACOX3	1.21463	19	0.0012115	0.0714491	0.0704132	1	ACADM[1.214634146]ACOX3	1				KIF27		RNF168
ADAMTS1	ADAMTS7	1.10421	19	0.0012115	0.0649537	0.0544973	1	ADAMTS1[1.10421286]ADAMTS7	1				KIF2B		RNF19B
AP2A2	CLTCL1	1.06982	19	0.0012115	0.118869	0.0883691	1	AP2A2[1.069817401]CLTCL1	1				KIF4A		RNF213
ATP1B1	ABCG8	1.3719	19	0.0012115	0.0914601	0.0788249	1	ATP1B1[1.371900826]ABCG8	1				KIF6		RNF215
ATP6V1A	ATP6V0A2	1.06183	19	0.0012115	0.0624608	0.0529219	1	ATP6V1A[1.061833689]ATP6V0A2	1				KIF7		RNF217
CDK5RAP2	CEP97	1.07676	19	0.0012115	0.107676	0.0771548	1	CDK5RAP2[1.076756757]CEP97	1				KIF9		RNF223
CENPF	KNL1	1.08852	19	0.0012115	0.0989568	0.0777564	1	CENPF[1.08852459]KNL1	1				KIFC2		RNF225
CIT	CLIP4	3.83077	19	0.0012115	0.239423	0.224269	1	CIT[3.830769231]CLIP4	1				KIRREL2		RNF32
CLIP4	SFI1	3.73034	19	0.0012115	0.186517	0.16636	1	CLIP4[3.730337079]SFI1	1				KISS1		ROCK2
CNTRL	FBF1	1.09571	19	0.0012115	0.109571	0.0780251	1	CNTRL[1.095709571]FBF1	1				KIZ		ROR2
COL6A1	COL15A1	1.09813	19	0.0012115	0.0844712	0.0670297	1	COL6A1[1.098125689]COL15A1	1				KLB		RPA4
COMT	UGT2B11	1.46041	19	0.0012115	0.0730205	0.0655151	1	COMT[1.460410557]UGT2B11	1				KLC4		RPAP2
CYB5R3	CPPED1	1.10421	19	0.0012115	0.110421	0.078079	1	CYB5R3[1.10421286]CPPED1	1				KLF1		RPF1
DDX10	NWD1	3.83077	19	0.0012115	0.174126	0.142602	1	DDX10[3.830769231]NWD1	1				KLF2		RPL28
DDX21	LAS1L	1.09571	19	0.0012115	0.0842854	0.0697974	1	DDX21[1.095709571]LAS1L	1				KLF8		RPL29
ECSIT	NDUFA10	1.09091	19	0.0012115	0.0641711	0.0587001	1	ECSIT[1.090909091]NDUFA10	1				KLHDC7A		RPL3L
EIF4E2	GIGYF1	1.21168	19	0.0012115	0.0712752	0.0714171	1	EIF4E2[1.211678832]GIGYF1	1				KLHDC7B		RPN2
EXOSC5	EXOSC6	1.04732	19	0.0012115	0.080563	0.0702309	1	EXOSC5[1.047318612]EXOSC6	1				KLHL11		RPP30
EXOSC8	NOL6	1.08026	19	0.0012115	0.0830969	0.0724079	1	EXOSC8[1.080260304]NOL6	1				KLHL25		RPP38
FBLN5	SOD3	2.4058	19	0.0012115	0.133655	0.110388	1	FBLN5[2.405797101]SOD3	1				KLHL28		RPS6KA4
GLA	AGA	1.10421	19	0.0012115	0.110421	0.0776824	1	GLA[1.10421286]AGA	1				KLHL29		RPS6KA5
GOLGA2	CAPZA3	1.10177	19	0.0012115	0.100161	0.0758308	1	GOLGA2[1.101769912]CAPZA3	1				KLHL30		RPS6KA6
GOLGB1	COG6	1.10177	19	0.0012115	0.0786979	0.0677731	1	GOLGB1[1.101769912]COG6	1				KLHL32		RRBP1
GORASP1	TMED9	1.08026	19	0.0012115	0.0982055	0.073905	1	GORASP1[1.080260304]TMED9	1				KLHL33		RRM2
GTF2F2	TAF2	1.05732	19	0.0012115	0.0961204	0.076447	1	GTF2F2[1.057324841]TAF2	1				KLHL34		RRP12
ITGB1	ACTN2	1.08026	19	0.0012115	0.120029	0.0858247	1	ITGB1[1.080260304]ACTN2	1				KLHL35		RRP1B
LMAN2	SEC24C	1.10421	19	0.0012115	0.0849395	0.0688394	1	LMAN2[1.10421286]SEC24C	1				KLHL38		RRP36
LOX	MATN2	2.39423	19	0.0012115	0.140837	0.119053	1	LOX[2.394230769]MATN2	1				KLHL40		RRP7A
MARK2	RAB11FIP1	2.48379	19	0.0012115	0.146105	0.12639	1	MARK2[2.483790524]RAB11FIP1	1				KLK3		RRP8
MARK3	VWF	1.10421	19	0.0012115	0.110421	0.0820745	1	MARK3[1.10421286]VWF	1				KLK6		RRS1
MDN1	LAS1L	1.71429	19	0.0012115	0.0857143	0.0708572	1	MDN1[1.714285714]LAS1L	1				KLK7		RSKR
MFGE8	CKAP4	1.10544	19	0.0012115	0.110544	0.0772852	1	MFGE8[1.105438402]CKAP4	1				KLKB1		RTKN
MPHOSPH10	DHX37	1.03427	19	0.0012115	0.0608393	0.0557942	1	MPHOSPH10[1.034267913]DHX37	1				KMO		RTN4
NEK9	NUP188	1.10421	19	0.0012115	0.0649537	0.0622694	1	NEK9[1.10421286]NUP188	1				KMT2A		RTP1
NINL	NUMA1	1.10421	19	0.0012115	0.110421	0.0784566	1	NINL[1.10421286]NUMA1	1				KMT2B		RTP4
NOL10	NOC4L	2.22321	19	0.0012115	0.105867	0.0907903	1	NOL10[2.223214286]NOC4L	1				KMT2C		RUBCN
PCNT	PCM1	1.08734	19	0.0012115	0.108734	0.07732	1	PCNT[1.087336245]PCM1	1				KMT2D		RXFP2
PLOD2	COL28A1	1.10055	19	0.0012115	0.0647384	0.0593571	1	PLOD2[1.100552486]COL28A1	1				KMT5A		RXFP4
POLA1	MCM8	1.0332	19	0.0012115	0.0607762	0.0595272	1	POLA1[1.033195021]MCM8	1				KNDC1		RYR2
PRIM2	MCM5	1.03427	19	0.0012115	0.0608393	0.0579646	1	PRIM2[1.034267913]MCM5	1				KNL1		S1PR3
PRKAR2A	GNAS	1.10667	19	0.0012115	0.110667	0.0808894	1	PRKAR2A[1.106666667]GNAS	1				KNTC1		SAG
PRKAR2B	NPHP4	1.09692	19	0.0012115	0.12188	0.0866881	1	PRKAR2B[1.0969163]NPHP4	1				KRBA1		SALL4
RAB2A	RAB19	1.08615	19	0.0012115	0.0905125	0.0703076	1	RAB2A[1.086150491]RAB19	1				KRBOX4		SAMD15
RBM28	IMP4	1.10667	19	0.0012115	0.065098	0.054522	1	RBM28[1.106666667]IMP4	1				KRI1		SAP130
REEP5	OR8S1	1.10667	19	0.0012115	0.065098	0.0563928	1	REEP5[1.106666667]OR8S1	1				KRT10		SCARB1
REEP6	OR52L1	1.10667	19	0.0012115	0.065098	0.0563916	1	REEP6[1.106666667]OR52L1	1				KRT14		SCD
RHOA	MCF2	1.07909	19	0.0012115	0.119899	0.0990912	1	RHOA[1.079089924]MCF2	1				KRT16		SCD5
RIPK1	USP4	1.09934	19	0.0012115	0.109934	0.0838033	1	RIPK1[1.099337748]USP4	1				KRT5		SCML2
RRP9	UTP6	1.03212	19	0.0012115	0.0607132	0.055076	1	RRP9[1.032124352]UTP6	1				KSR2		SCN10A
SCARB1	NR0B1	2.48379	19	0.0012115	0.146105	0.125364	1	SCARB1[2.483790524]NR0B1	1				KTN1		SCN1B
SLC27A2	ATP11A	1.10177	19	0.0012115	0.0918142	0.0779155	1	SLC27A2[1.101769912]ATP11A	1				L1TD1		SCN5A
SLC44A2	PTPRJ	1.10421	19	0.0012115	0.0920177	0.0757	1	SLC44A2[1.10421286]PTPRJ	1				L3MBTL4		SCYL1
TBK1	TRIM25	1.10299	19	0.0012115	0.100272	0.0789632	1	TBK1[1.102990033]TRIM25	1				LAG3		SDC3
TIMM10	SDHD	3.2233	19	0.0012115	0.119382	0.113543	1	TIMM10[3.223300971]SDHD	1				LAMA1		SDC4
TMED5	WNT16	1.09692	19	0.0012115	0.0645245	0.0566182	1	TMED5[1.0969163]WNT16	1				LAMA2		SDF2L1
UBXN8	FA2H	6.55263	19	0.0012115	0.24269	0.223035	1	UBXN8[6.552631579]FA2H	1				LAMA3		SDHD
WFS1	ANO8	1.10544	19	0.0012115	0.100494	0.0770314	1	WFS1[1.105438402]ANO8	1				LAMA4		SEC14L2
AAR2	SNW1	4.9596	19	0.0012115	0.20665	0.186275	1	AAR2[1.447674419]PRPF8[1.032124352]SNW1	2				LAMA5		SEC14L3
AKAP8	NCAPG	4.27972	19	0.0012115	0.305695	0.25709	1	AKAP8[1.106666667]NCAPD2[1.033195021]NCAPG	2				LAMB2		SEC16A
AKAP8L	CRNKL1	7.12576	19	0.0012115	0.28503	0.243455	1	AKAP8L[2.483790524]DHX9[1.079089924]CRNKL1	2				LAMB3		SEC23A
ALG11	GYS2	12.5933	19	0.0012115	0.349814	0.305899	1	ALG11[5.26984127]GYG2[1.026804124]GYS2	2				LAMB4		SEC23IP
BAG5	GAK	4.26949	19	0.0012115	0.251146	0.242806	1	BAG5[1.08852459]HSPA8[1.046218487]GAK	2				LAMC1		SEC24B
CHPF	TNR	4.3121	19	0.0012115	0.253653	0.203127	1	CHPF[1.067524116]BCAN[1.08852459]TNR	2				LAMC2		SEC24C
CHPF2	TNC	4.37088	19	0.0012115	0.257111	0.196915	1	CHPF2[1.0969163]BCAN[1.08852459]TNC	2				LAMC3		SEC24D
DNAJC11	TIMM17A	4.32888	19	0.0012115	0.25464	0.198564	1	DNAJC11[1.0969163]HSPA9[1.067524116]TIMM17A	2				LAMP1		SEC31A
FAM98A	NIN	8.48702	19	0.0012115	0.282901	0.251484	1	FAM98A[1.759717314]RTRAF[2.483790524]NIN	2				LAMP2		SEC31B
FBN2	MMP17	4.39259	19	0.0012115	0.244033	0.194018	1	FBN2[1.093304061]FURIN[1.102990033]MMP17	2				LAPTM5		SEL1L3
FKBP10	FN1	9.07559	19	0.0012115	0.349061	0.296161	1	FKBP10[2.28440367]GAPDH[2.253393665]FN1	2				LARP4		SELPLG
FKBP15	OFD1	7.1494	19	0.0012115	0.310843	0.249359	1	FKBP15[2.483790524]TTBK2[1.090909091]OFD1	2				LARP7		SEMA3A
FOXRED2	UGT1A3	10.55	19	0.0012115	0.245348	0.227176	1	FOXRED2[3.772727273]AOX1[1.502262443]UGT1A3	2				LAS1L		SEMA3D
GGCX	VWF	4.31907	19	0.0012115	0.254063	0.221247	1	GGCX[1.089715536]F2[1.069817401]VWF	2				LATS2		SEMA4D
GIGYF2	IRS2	4.65052	19	0.0012115	0.244764	0.198485	1	GIGYF2[1.245]GRB10[1.080260304]IRS2	2				LBP		SEMA5A
GPAA1	HVCN1	4.42176	19	0.0012115	0.245653	0.20304	1	GPAA1[1.106666667]PLAUR[1.10421286]HVCN1	2				LCOR		SEMA7A
GRIPAP1	RAB36	7.13515	19	0.0012115	0.285406	0.244326	1	GRIPAP1[2.483790524]RAB4A[1.083786725]RAB36	2				LCTL		SERPINB3
IMPDH2	BPI	4.59772	19	0.0012115	0.255429	0.206955	1	IMPDH2[1.204353083]IMPDH1[1.094505495]BPI	2				LDHAL6B		SETD1A
LARP1	EIF4G1	6.4557	19	0.0012115	0.307414	0.253724	1	LARP1[2.179431072]PABPC1[1.048421053]EIF4G1	2				LDLR		SETD1B
MARK1	STK26	7.18091	19	0.0012115	0.312214	0.288368	1	MARK1[2.483790524]STK11[1.106666667]STK26	2				LEFTY1		SETD7
MAT2B	TRIO	4.35281	19	0.0012115	0.256048	0.211904	1	MAT2B[1.105438402]RHOT1[1.070967742]TRIO	2				LEMD1		SETMAR
NAT14	DYNC2LI1	13.4008	19	0.0012115	0.268016	0.268218	1	NAT14[5.627118644]TTC30B[1.073275862]DYNC2LI1	2				LEPR		SF1
POFUT1	ADAMTS8	4.37591	19	0.0012115	0.257407	0.221508	1	POFUT1[1.102990033]POFUT2[1.08496732]ADAMTS8	2				LETM1		SFI1
POR	ATP1A2	4.29702	19	0.0012115	0.252766	0.245192	1	POR[1.106666667]FXYD2[1.041841004]ATP1A2	2				LFNG		SFRP2
PPT1	HELZ2	5.42106	19	0.0012115	0.271053	0.238295	1	PPT1[1.603864734]ACSL1[1.106666667]HELZ2	2				LGALS3		SGIP1
TIMM10B	TIMM44	4.24282	19	0.0012115	0.157141	0.148495	1	TIMM10B[1.059574468]TIMM17B[1.061833689]TIMM44	2				LGALS8		SGO1
UBAP2	ARHGAP45	6.69491	19	0.0012115	0.304314	0.250362	1	UBAP2[2.243243243]ANXA2[1.10421286]ARHGAP45	2				LGR4		SH2D3A
ZNF503	KMT2C	7.16383	19	0.0012115	0.298493	0.255613	1	ZNF503[2.483790524]EGR2[1.098125689]KMT2C	2				LGR5		SH3KBP1
MAP7D1	WFS1	26.8265	19	0.0012115	0.470641	0.449897	1	MAP7D1[2.483790524]DCLK1[5.26984127]ATF6[1.188544153]WFS1	3				LGSN		SH3RF3
TAPT1	CLTCL1	28.2851	19	0.0012115	0.487675	0.457343	1	TAPT1[3.353535354]SUCO[5.005025126]DNM3[1.069817401]CLTCL1	3				LHCGR		SHARPIN
TMEM97	CPPED1	10.436	19	0.0012115	0.359861	0.298165	1	TMEM97[1.245]NPC1[1.133105802]NPC2[1.100552486]CPPED1	3				LHX3		SHB
ITGAL	HVCN1	1.10421	20	0.00127527	0.110421	0.0823379	1	ITGAL[1.10421286]HVCN1	1				LIFR		SIAH2
MPP5	NOTCH3	4.46637	20	0.00127527	0.212684	0.188907	1	MPP5[4.466367713]NOTCH3	1				LIG1		SIGLEC14
ADAMTS1	ADAMTS8	1.10421	20	0.00127527	0.0649537	0.0544973	1	ADAMTS1[1.10421286]ADAMTS8	1				LILRA2		SIRT3
AKAP9	AHI1	1.09091	20	0.00127527	0.121212	0.0886086	1	AKAP9[1.090909091]AHI1	1				LIMCH1		SIRT6
ANO6	CD36	1.10421	20	0.00127527	0.100383	0.0803424	1	ANO6[1.10421286]CD36	1				LIMD1		SKA3
AP2A2	REPS2	1.07443	20	0.00127527	0.119382	0.0887504	1	AP2A2[1.074433657]REPS2	1				LIPA		SKI
ARF6	FCHO1	1.09571	20	0.00127527	0.109571	0.0808196	1	ARF6[1.095709571]FCHO1	1				LIPE		SKIL
ATP1B1	ABCB8	1.3719	20	0.00127527	0.0914601	0.0788249	1	ATP1B1[1.371900826]ABCB8	1				LIPF		SKP2
CEP250	CDK5RAP2	1.09692	20	0.00127527	0.109692	0.0779566	1	CEP250[1.0969163]CDK5RAP2	1				LIPG		SLC11A1
CLCC1	CLCN2	1.84444	20	0.00127527	0.0922222	0.0847931	1	CLCC1[1.844444444]CLCN2	1				LIPJ		SLC12A2
CNTRL	CETN2	1.09692	20	0.00127527	0.109692	0.078111	1	CNTRL[1.0969163]CETN2	1				LIPN		SLC15A4
COLGALT1	COL4A5	1.10667	20	0.00127527	0.0614815	0.0501023	1	COLGALT1[1.106666667]COL4A5	1				LIPT2		SLC16A3
CSNK2A2	NCAPG	1.10667	20	0.00127527	0.100606	0.0752564	1	CSNK2A2[1.106666667]NCAPG	1				LLGL1		SLC22A9
CSNK2B	CSNK2A3	1.10299	20	0.00127527	0.110299	0.0771945	1	CSNK2B[1.102990033]CSNK2A3	1				LLGL2		SLC25A10
DNAJC19	OTC	1.10667	20	0.00127527	0.0614815	0.0509472	1	DNAJC19[1.106666667]OTC	1				LMF1		SLC26A6
EIF4H	EIF2S3	1.07909	20	0.00127527	0.0830069	0.0683178	1	EIF4H[1.079089924]EIF2S3	1				LMF2		SLC27A2
ERC1	BSN	2.2844	20	0.00127527	0.175723	0.14179	1	ERC1[2.28440367]BSN	1				LMO7		SLC2A10
ERLEC1	CPVL	2.48379	20	0.00127527	0.191061	0.160389	1	ERLEC1[2.483790524]CPVL	1				LMTK2		SLC2A13
EXOSC2	NOC4L	1.03212	20	0.00127527	0.0793942	0.0692462	1	EXOSC2[1.032124352]NOC4L	1				LMTK3		SLC2A4
EXOSC5	NOL6	1.04953	20	0.00127527	0.0807328	0.0703789	1	EXOSC5[1.049525817]NOL6	1				LNPEP		SLC34A1
FBN1	TMEM132A	1.10421	20	0.00127527	0.110421	0.0777401	1	FBN1[1.10421286]TMEM132A	1				LNPK		SLC44A2
GCC1	COG1	1.10177	20	0.00127527	0.06481	0.0579356	1	GCC1[1.101769912]COG1	1				LNX1		SLCO4C1
GDF15	CCR7	2.48379	20	0.00127527	0.191061	0.145929	1	GDF15[2.483790524]CCR7	1				LONP1		SMC1A
GGH	CTSA	1.10421	20	0.00127527	0.110421	0.0823108	1	GGH[1.10421286]CTSA	1				LONRF2		SMC1B
GOLGA7	TNFAIP6	1.10667	20	0.00127527	0.0851282	0.0689135	1	GOLGA7[1.106666667]TNFAIP6	1				LONRF3		SMC4
GRPEL1	OTC	1.10667	20	0.00127527	0.0614815	0.049112	1	GRPEL1[1.106666667]OTC	1				LOXL1		SMCR8
HMOX1	ATM	2.07069	20	0.00127527	0.188244	0.142738	1	HMOX1[2.070686071]ATM	1				LOXL2		SMG5
INTS4	TBP	1.10421	20	0.00127527	0.0649537	0.0646226	1	INTS4[1.10421286]TBP	1				LOXL4		SMG6
LMAN2	SEC24B	1.10421	20	0.00127527	0.0849395	0.0688394	1	LMAN2[1.10421286]SEC24B	1				LPA		SMG7
LOX	RIPK4	2.4	20	0.00127527	0.141176	0.11934	1	LOX[2.4]RIPK4	1				LPCAT2		SMO
MARK3	RAF1	1.10421	20	0.00127527	0.110421	0.0820745	1	MARK3[1.10421286]RAF1	1				LPIN3		SMPD1
MPHOSPH10	UTP6	1.03427	20	0.00127527	0.0608393	0.0557942	1	MPHOSPH10[1.034267913]UTP6	1				LRFN2		SMPD3
NEK9	NUP62	1.10421	20	0.00127527	0.0649537	0.0622694	1	NEK9[1.10421286]NUP62	1				LRFN3		SMURF2
NGDN	IMP4	1.39106	20	0.00127527	0.0772812	0.065982	1	NGDN[1.391061453]IMP4	1				LRG1		SNAPC1
NIN	DZIP1	2.75138	20	0.00127527	0.152855	0.133585	1	NIN[2.751381215]DZIP1	1				LRIG1		SNAPC3
NINL	TUBGCP3	1.10421	20	0.00127527	0.110421	0.0784566	1	NINL[1.10421286]TUBGCP3	1				LRMP		SNAPC4
NOL10	TBL3	2.22321	20	0.00127527	0.105867	0.0907903	1	NOL10[2.223214286]TBL3	1				LRP1B		SNAPC5
NPC2	GLB1	1.10421	20	0.00127527	0.110421	0.0777076	1	NPC2[1.10421286]GLB1	1				LRP4		SND1
NUP210	NUP188	1.08734	20	0.00127527	0.0988487	0.0774662	1	NUP210[1.087336245]NUP188	1				LRP5		SNRNP48
PABPC1	EIF3B	1.07909	20	0.00127527	0.0980991	0.0760118	1	PABPC1[1.079089924]EIF3B	1				LRP5L		SNW1
PKP2	DLG1	2.48379	20	0.00127527	0.146105	0.122551	1	PKP2[2.483790524]DLG1	1				LRP8		SNX18
PLEKHA5	CCNJL	6.5098	20	0.00127527	0.260392	0.226302	1	PLEKHA5[6.509803922]CCNJL	1				LRRC6		SOD3
PLOD2	COL23A1	1.10055	20	0.00127527	0.0647384	0.0593571	1	PLOD2[1.100552486]COL23A1	1				LRRFIP1		SORL1
PMPCA	COQ2	1.10299	20	0.00127527	0.0648818	0.0511085	1	PMPCA[1.102990033]COQ2	1				LRRK1		SORT1
PMPCB	COQ2	1.10299	20	0.00127527	0.0648818	0.0530117	1	PMPCB[1.102990033]COQ2	1				LSG1		SOWAHC
POLA2	ORC3	1.03427	20	0.00127527	0.0608393	0.0581524	1	POLA2[1.034267913]ORC3	1				LSP1		SP100
PRKAR2B	AURKA	1.09813	20	0.00127527	0.122014	0.0867837	1	PRKAR2B[1.098125689]AURKA	1				LSR		SP140
RAB1A	TRAPPC2	1.0641	20	0.00127527	0.10641	0.0759123	1	RAB1A[1.064102564]TRAPPC2	1				LTBP1		SP3
RAE1	NEK9	1.08734	20	0.00127527	0.0988487	0.0765968	1	RAE1[1.087336245]NEK9	1				LTBP2		SPAG16
RALA	RAB13	1.10299	20	0.00127527	0.100272	0.0742891	1	RALA[1.102990033]RAB13	1				LTBP3		SPAG5
REEP5	OR52L1	1.10667	20	0.00127527	0.065098	0.0563928	1	REEP5[1.106666667]OR52L1	1				LTBP4		SPAG9
RIPK1	TLR3	1.10055	20	0.00127527	0.110055	0.0838959	1	RIPK1[1.100552486]TLR3	1				LTF		SPARC
SLC27A2	ACOT4	1.10299	20	0.00127527	0.0919158	0.0780017	1	SLC27A2[1.102990033]ACOT4	1				LTK		SPART
STC2	CHRDL1	1.10421	20	0.00127527	0.100383	0.0768727	1	STC2[1.10421286]CHRDL1	1				LTN1		SPATA5
TBK1	RNF135	1.10421	20	0.00127527	0.100383	0.0790508	1	TBK1[1.10421286]RNF135	1				LUZP4		SPATA5L1
TIMM10	ANKS6	4.16736	20	0.00127527	0.154347	0.146798	1	TIMM10[4.167364017]ANKS6	1				LY6D		SPDL1
TLE3	XIAP	1.10421	20	0.00127527	0.100383	0.0790938	1	TLE3[1.10421286]XIAP	1				LYPLAL1		SPG7
TRIM59	TRAF3IP1	1.84444	20	0.00127527	0.108497	0.0995285	1	TRIM59[1.844444444]TRAF3IP1	1				MACC1		SPON2
TUBGCP2	SFI1	1.07792	20	0.00127527	0.107792	0.0757197	1	TUBGCP2[1.077922078]SFI1	1				MACF1		SPP1
TYSND1	NUDT7	1.10055	20	0.00127527	0.0647384	0.0589817	1	TYSND1[1.100552486]NUDT7	1				MAD1L1		SPTBN2
WFS1	APP	1.10667	20	0.00127527	0.100606	0.077117	1	WFS1[1.106666667]APP	1				MADD		SPTBN4
AGPS	ACOX3	4.20093	20	0.00127527	0.233385	0.194179	1	AGPS[1.0375]GNPAT[1.062966916]ACOX3	2				MAEL		SPTBN5
ALG11	AGL	12.6724	20	0.00127527	0.352012	0.307822	1	ALG11[5.26984127]GYG1[1.066381156]AGL	2				MAF		SRGAP1
ATP13A3	NOS1	15.0649	20	0.00127527	0.367438	0.325255	1	ATP13A3[6.425806452]PLN[1.106666667]NOS1	2				MAFA		SRP14
CEP350	CETN2	4.39012	20	0.00127527	0.258242	0.210165	1	CEP350[1.094505495]FGFR1OP[1.100552486]CETN2	2				MAGEB3		SRPK1
CHPF	TNC	4.3121	20	0.00127527	0.253653	0.203127	1	CHPF[1.067524116]BCAN[1.08852459]TNC	2				MAGEC2		SRPK3
CHPF2	TNN	4.37088	20	0.00127527	0.257111	0.196915	1	CHPF2[1.0969163]BCAN[1.08852459]TNN	2				MAGED1		SRPRA
DCTPP1	LIG1	4.97879	20	0.00127527	0.24894	0.213317	1	DCTPP1[1.451895044]POLD1[1.0375]LIG1	2				MAGED2		SRPRB
FAM98A	NWD1	11.1502	20	0.00127527	0.371672	0.330398	1	FAM98A[1.744308231]DDX1[3.830769231]NWD1	2				MAGEH1		SRPX2
FAR2	ACOX3	12.0859	20	0.00127527	0.268576	0.275821	1	FAR2[4.98]GNPAT[1.062966916]ACOX3	2				MAGI1		SRRM2
FKBP10	MAPK7	9.07559	20	0.00127527	0.349061	0.296161	1	FKBP10[2.28440367]GAPDH[2.253393665]MAPK7	2				MAGI3		SSR1
FKBP15	CEP83	7.1494	20	0.00127527	0.310843	0.249359	1	FKBP15[2.483790524]TTBK2[1.090909091]CEP83	2				MAGT1		SSR4
GHITM	CD180	7.15659	20	0.00127527	0.311156	0.271734	1	GHITM[2.483790524]TLR4[1.094505495]CD180	2				MAK16		SSTR1
GPAA1	ATP8B4	4.42176	20	0.00127527	0.245653	0.20304	1	GPAA1[1.106666667]PLAUR[1.10421286]ATP8B4	2				MALRD1		SSTR4
MEPCE	PCF11	5.69949	20	0.00127527	0.259068	0.224879	1	MEPCE[1.765957447]CDK9[1.083786725]PCF11	2				MAML1		SSTR5
NARS2	PARS2	8.48668	20	0.00127527	0.22937	0.21344	1	NARS2[3.161904762]EPRS1[1.081433225]PARS2	2				MAML2		STAG3
NPTX1	CABIN1	7.04828	20	0.00127527	0.293679	0.242518	1	NPTX1[2.417475728]MYOD1[1.106666667]CABIN1	2				MAML3		STARD13
PDZD11	FLT1	6.88939	20	0.00127527	0.275576	0.244854	1	PDZD11[1.106666667]ATP7A[2.338028169]FLT1	2				MAMLD1		STARD8
PIGS	ITGAL	4.42176	20	0.00127527	0.245653	0.203714	1	PIGS[1.106666667]PLAUR[1.10421286]ITGAL	2				MAN1C1		STARD9
SLC30A7	C4BPA	6.63018	20	0.00127527	0.276258	0.231464	1	SLC30A7[2.208425721]CD40[1.106666667]C4BPA	2				MAN2B1		STAT2
TIMM10B	TIMM21	4.24735	20	0.00127527	0.157309	0.148654	1	TIMM10B[1.059574468]TIMM17B[1.064102564]TIMM21	2				MAOB		STAT4
TIMM9	TIMM44	4.24282	20	0.00127527	0.157141	0.148537	1	TIMM9[1.059574468]TIMM17B[1.061833689]TIMM44	2				MAP1B		STON2
ZDHHC5	EFNB1	7.14463	20	0.00127527	0.310636	0.283553	1	ZDHHC5[2.483790524]FYN[1.08852459]EFNB1	2				MAP1S		SUCO
FASTKD5	NUP133	16.7888	20	0.00127527	0.441812	0.429441	1	FASTKD5[3.434482759]MAPK4[1.08852459]XPO1[1.073275862]NUP133	3				MAP3K1		SUN1
MAP7D1	ATF4	26.8265	20	0.00127527	0.470641	0.449897	1	MAP7D1[2.483790524]DCLK1[5.26984127]ATF6B[1.188544153]ATF4	3				MAP3K10		SUN3
TMEM97	SERPINB3	10.436	20	0.00127527	0.359861	0.298165	1	TMEM97[1.245]NPC1[1.133105802]NPC2[1.100552486]SERPINB3	3				MAP3K15		SUOX
ITGAL	MCEMP1	1.10421	21	0.00133903	0.110421	0.0823379	1	ITGAL[1.10421286]MCEMP1	1				MAP3K19		SURF6
AATF	BOP1	2.77437	21	0.00133903	0.213413	0.172839	1	AATF[2.774373259]BOP1	1				MAP3K5		SUV39H1
ACE2	DPP6	3.14196	21	0.00133903	0.184821	0.163431	1	ACE2[3.141955836]DPP6	1				MAP3K9		SVIL
ADAMTS1	SPON2	1.10421	21	0.00133903	0.0649537	0.0544973	1	ADAMTS1[1.10421286]SPON2	1				MAP4		SYCP2
AP2M1	SNX18	1.07097	21	0.00133903	0.118996	0.0894915	1	AP2M1[1.070967742]SNX18	1				MAP4K2		SYDE1
ATP1B1	ABCA2	1.3719	21	0.00133903	0.0914601	0.0788249	1	ATP1B1[1.371900826]ABCA2	1				MAP4K4		SYDE2
CEP135	OFD1	1.08734	21	0.00133903	0.108734	0.077414	1	CEP135[1.087336245]OFD1	1				MAPK1		SYNE1
COLGALT1	COL4A4	1.10667	21	0.00133903	0.0614815	0.0501023	1	COLGALT1[1.106666667]COL4A4	1				MAPK13		SYNE2
COMT	ADH7	1.50453	21	0.00133903	0.0752266	0.0674944	1	COMT[1.504531722]ADH7	1				MAPK4		SYNE3
CUL2	KBTBD13	1.07676	21	0.00133903	0.097887	0.0778023	1	CUL2[1.076756757]KBTBD13	1				MAPK7		SYNJ1
ERC1	RIMS1	2.43521	21	0.00133903	0.187324	0.15115	1	ERC1[2.435207824]RIMS1	1				MAPK8IP2		SYNJ2
ERP44	CFP	1.10667	21	0.00133903	0.0922222	0.0722658	1	ERP44[1.106666667]CFP	1				MAPK8IP3		SYT16
F2RL1	HRH1	1.10177	21	0.00133903	0.0847515	0.0714984	1	F2RL1[1.101769912]HRH1	1				MAPKAPK2		SYT7
FBLN5	FBN1	2.48379	21	0.00133903	0.137988	0.113966	1	FBLN5[2.483790524]FBN1	1				MAPKAPK3		SYT8
GGH	CTSD	1.10421	21	0.00133903	0.110421	0.0823108	1	GGH[1.10421286]CTSD	1				MARCHF10		SYTL4
GNG5	GNAS	1.07909	21	0.00133903	0.107909	0.0817809	1	GNG5[1.079089924]GNAS	1				MARCHF2		TAAR9
HYOU1	WDR38	5.0303	21	0.00133903	0.264753	0.242507	1	HYOU1[5.03030303]WDR38	1				MARCHF7		TAB3
INTS4	ICE2	1.10421	21	0.00133903	0.0649537	0.0646226	1	INTS4[1.10421286]ICE2	1				MASP1		TAF11
NGDN	TBL3	1.39106	21	0.00133903	0.0772812	0.065982	1	NGDN[1.391061453]TBL3	1				MAST2		TAF1B
NINL	TUBGCP6	1.10421	21	0.00133903	0.110421	0.0784566	1	NINL[1.10421286]TUBGCP6	1				MATK		TAF1C
NUP214	TPR	1.0641	21	0.00133903	0.10641	0.0776252	1	NUP214[1.064102564]TPR	1				MATN2		TAF2
NUP54	TPR	1.07097	21	0.00133903	0.0973607	0.0753422	1	NUP54[1.070967742]TPR	1				MATN3		TAF3
NUP62	RANBP2	1.07097	21	0.00133903	0.0973607	0.0761969	1	NUP62[1.070967742]RANBP2	1				MAZ		TAF4
NUP98	TPR	1.84104	21	0.00133903	0.108296	0.103517	1	NUP98[1.84103512]TPR	1				MBD2		TAF4B
PLOD2	COL9A2	1.10055	21	0.00133903	0.0647384	0.0593571	1	PLOD2[1.100552486]COL9A2	1				MBD6		TAF5
POLA1	MCM5	1.03427	21	0.00133903	0.0608393	0.059589	1	POLA1[1.034267913]MCM5	1				MBIP		TAF6
POLA2	MCM5	1.03427	21	0.00133903	0.0608393	0.0581524	1	POLA2[1.034267913]MCM5	1				MBL2		TAF7L
PRIM1	ORC1	1.04184	21	0.00133903	0.0612848	0.0584399	1	PRIM1[1.041841004]ORC1	1				MBTPS2		TAGAP
PRIM2	MCM6	1.03534	21	0.00133903	0.0609025	0.0580248	1	PRIM2[1.035343035]MCM6	1				MC1R		TAOK2
PSMD8	PSMA6	1.03858	21	0.00133903	0.115398	0.0858625	1	PSMD8[1.038581856]PSMA6	1				MCAT		TAS1R1
RAB18	RAB38	1.08143	21	0.00133903	0.0831872	0.0672723	1	RAB18[1.081433225]RAB38	1				MCEMP1		TAS1R2
RAB1A	SEC23A	1.0641	21	0.00133903	0.10641	0.0759123	1	RAB1A[1.064102564]SEC23A	1				MCF2		TAS1R3
RAB5C	CHM	1.07909	21	0.00133903	0.119899	0.0907201	1	RAB5C[1.079089924]CHM	1				MCF2L2		TAS2R1
RBM28	NOP14	1.10667	21	0.00133903	0.065098	0.054522	1	RBM28[1.106666667]NOP14	1				MCHR1		TAS2R16
RTN4	GJB2	2.48379	21	0.00133903	0.146105	0.128493	1	RTN4[2.483790524]GJB2	1				MCM10		TAS2R38
SCARB1	ALDH3A2	3.43448	21	0.00133903	0.202028	0.173348	1	SCARB1[3.434482759]ALDH3A2	1				MCM2		TAS2R4
SCCPDH	VWF	1.10667	21	0.00133903	0.0922222	0.0743772	1	SCCPDH[1.106666667]VWF	1				MCM3AP		TAS2R41
SLC9A3R1	ARRB2	1.10667	21	0.00133903	0.0922222	0.0740335	1	SLC9A3R1[1.106666667]ARRB2	1				MCM5		TAS2R5
STC2	BPIFB2	1.10421	21	0.00133903	0.100383	0.0768727	1	STC2[1.10421286]BPIFB2	1				MCM6		TAS2R60
TCF12	TCF4	1.13959	21	0.00133903	0.0670346	0.0654325	1	TCF12[1.139588101]TCF4	1				MCM8		TAX1BP1
AGPS	ACOT4	4.20321	21	0.00133903	0.233511	0.194284	1	AGPS[1.0375]GNPAT[1.064102564]ACOT4	2				MCM9		TAZ
ATP13A3	POR	15.0649	21	0.00133903	0.367438	0.325255	1	ATP13A3[6.425806452]FXYD2[1.106666667]POR	2				MCMDC2		TBC1D1
CCDC86	YBX3	14.7556	21	0.00133903	0.307407	0.276608	1	CCDC86[3.688888889]SRPK3[3.688888889]YBX3	2				MCPH1		TBC1D10B
CHPF	TNN	4.3121	21	0.00133903	0.253653	0.203127	1	CHPF[1.067524116]BCAN[1.08852459]TNN	2				MCTS1		TBC1D2
CHPF2	AGRN	4.37572	21	0.00133903	0.257396	0.197133	1	CHPF2[1.099337748]NCAN[1.08852459]AGRN	2				MCUB		TBC1D2B
DNAJC11	TIMM21	4.33117	21	0.00133903	0.254775	0.198669	1	DNAJC11[1.0969163]HSPA9[1.068669528]TIMM21	2				MCUR1		TBC1D31
EDEM3	CFTR	6.5483	21	0.00133903	0.272846	0.22997	1	EDEM3[2.169934641]SEL1L[1.10421286]CFTR	2				MDN1		TBC1D8B
ERGIC1	SEC14L2	22.7925	21	0.00133903	0.430047	0.395831	1	ERGIC1[5.502762431]RDH10[5.893491124]SEC14L2	2				MECOM		TBCD
FAM98A	XYLT2	11.7262	21	0.00133903	0.390873	0.347466	1	FAM98A[1.624796085]RTCB[4.238297872]XYLT2	2				MECP2		TBL3
FAR2	ACOT4	12.0882	21	0.00133903	0.268627	0.275873	1	FAR2[4.98]GNPAT[1.064102564]ACOT4	2				MED12		TBP
FBN2	FLG	4.39503	21	0.00133903	0.244169	0.194126	1	FBN2[1.093304061]FURIN[1.10421286]FLG	2				MED13		TBPL2
FKBP15	CEP164	7.1494	21	0.00133903	0.310843	0.249359	1	FKBP15[2.483790524]TTBK2[1.090909091]CEP164	2				MED13L		TBX15
FOXRED2	UGT2B17	10.55	21	0.00133903	0.245348	0.227176	1	FOXRED2[3.772727273]AOX1[1.502262443]UGT2B17	2				MED14		TBXA2R
G3BP1	RIOK1	5.62655	21	0.00133903	0.330974	0.290551	1	G3BP1[1.765957447]RIOK2[1.047318612]RIOK1	2				MED15		TCEANC
GOLGA3	SPTBN4	4.30357	21	0.00133903	0.239087	0.212679	1	GOLGA3[1.106666667]COG4[1.045120672]SPTBN4	2				MED19		TCF3
GPAA1	CYBB	4.42176	21	0.00133903	0.245653	0.20304	1	GPAA1[1.106666667]PLAUR[1.10421286]CYBB	2				MEF2A		TCF4
HS2ST1	HS3ST4	4.2885	21	0.00133903	0.252265	0.218661	1	HS2ST1[1.069817401]SDC2[1.074433657]HS3ST4	2				MEFV		TCF7L1
HS6ST2	HS3ST4	4.2748	21	0.00133903	0.251459	0.218119	1	HS6ST2[1.062966916]SDC2[1.074433657]HS3ST4	2				MEGF6		TCHP
HSBP1	FKBP4	4.29647	21	0.00133903	0.238693	0.193492	1	HSBP1[1.057324841]HSF1[1.090909091]FKBP4	2				MELTF		TCN1
IMPDH2	CTSA	4.60254	21	0.00133903	0.255697	0.207172	1	IMPDH2[1.204353083]IMPDH1[1.0969163]CTSA	2				MEOX2		TCOF1
LARP1	ULK2	6.45694	21	0.00133903	0.307474	0.253773	1	LARP1[2.132762313]RPTOR[1.095709571]ULK2	2				MEP1B		TCP10L2
NAT14	WDR19	13.4218	21	0.00133903	0.268436	0.268639	1	NAT14[5.627118644]TTC30B[1.083786725]WDR19	2				MERTK		TCTN1
NIN	CCP110	4.71661	21	0.00133903	0.262034	0.229	1	NIN[1.288486417]ODF2[1.069817401]CCP110	2				MESP1		TCTN3
NUTF2	APC	4.24806	21	0.00133903	0.303433	0.260078	1	NUTF2[1.106666667]CTNNB1[1.017364658]APC	2				MESP2		TDRD9
PDZD11	NECTIN3	7.13045	21	0.00133903	0.285218	0.253421	1	PDZD11[2.483790524]NECTIN1[1.081433225]NECTIN3	2				METTL11B		TEAD4
PIGS	HVCN1	4.42176	21	0.00133903	0.245653	0.203714	1	PIGS[1.106666667]PLAUR[1.10421286]HVCN1	2				METTL27		TEK
POFUT1	ADAMTS9	4.38065	21	0.00133903	0.257685	0.221748	1	POFUT1[1.102990033]POFUT2[1.087336245]ADAMTS9	2				MEX3C		TET2
QSOX2	QSOX1	9.2055	21	0.00133903	0.340945	0.285868	1	QSOX2[3.507042254]KTN1[1.095709571]QSOX1	2				MFGE8		TEX264
RAP1GDS1	DVL1	4.36685	21	0.00133903	0.256873	0.242232	1	RAP1GDS1[1.106666667]RHOA[1.076756757]DVL1	2				MFHAS1		TFB2M
SEPSECS	HELZ2	9.93426	21	0.00133903	0.261428	0.255826	1	SEPSECS[3.860465116]TXNRD1[1.106666667]HELZ2	2				MFN1		TFE3
SNIP1	KMT2A	4.27758	21	0.00133903	0.305542	0.254011	1	SNIP1[1.106666667]EP300[1.032124352]KMT2A	2				MGAM		TFRC
TBCA	TUBGCP3	4.34997	21	0.00133903	0.255881	0.2063	1	TBCA[1.100552486]TUBB4B[1.074433657]TUBGCP3	2				MGST2		TGFB1
TIMM29	TIMM21	5.2361	21	0.00133903	0.154003	0.138994	1	TIMM29[1.51138088]TIMM10[1.106666667]TIMM21	2				MIA2		TGFBR1
ZNF503	KMT2D	7.16383	21	0.00133903	0.298493	0.255613	1	ZNF503[2.483790524]EGR2[1.098125689]KMT2D	2				MIA3		TGIF1
FASTKD5	ARHGEF6	16.7923	21	0.00133903	0.441903	0.42953	1	FASTKD5[3.434482759]MAPK4[1.08852459]PAK1[1.074433657]ARHGEF6	3				MIB2		TGM4
TMEM97	ARSB	10.436	21	0.00133903	0.359861	0.298165	1	TMEM97[1.245]NPC1[1.133105802]NPC2[1.100552486]ARSB	3				MICAL2		TGS1
UGGT2	BMP15	27.265	21	0.00133903	0.478333	0.429636	1	UGGT2[5.502762431]AGMAT[2.483790524]IGFBP7[1.101769912]BMP15	3				MICAL3		THBS3
COQ8B	ESPL1	28.5668	21	0.00133903	0.510122	0.480226	1	COQ8B[2.193832599]COQ9[1.077922078]COQ7[2.821529745]BIRC5[1.048421053]ESPL1	4				MICALL1		THOC5
ITGAL	ATP8B4	1.10421	22	0.00140279	0.110421	0.0823379	1	ITGAL[1.10421286]ATP8B4	1				MICALL2		THSD1
PHB	YY1	2.48379	22	0.00140279	0.177414	0.150075	1	PHB[2.483790524]YY1	1				MICU1		THSD4
AATF	NOP9	2.77437	22	0.00140279	0.213413	0.172839	1	AATF[2.774373259]NOP9	1				MICU3		THSD7A
ACAD9	NDUFV3	1.10055	22	0.00140279	0.0579238	0.0479412	1	ACAD9[1.100552486]NDUFV3	1				MID1		THSD7B
ACADM	EHHADH	2.19868	22	0.00140279	0.129334	0.127459	1	ACADM[2.198675497]EHHADH	1				MID2		TIAM1
ACE2	DPP10	3.14196	22	0.00140279	0.184821	0.163431	1	ACE2[3.141955836]DPP10	1				MIDN		TIAM2
ANO6	ATP11A	1.10421	22	0.00140279	0.100383	0.0803424	1	ANO6[1.10421286]ATP11A	1				MINK1		TICAM1
AP3B1	YIPF6	1.09813	22	0.00140279	0.109813	0.0828917	1	AP3B1[1.098125689]YIPF6	1				MIS18BP1		TIMM17A
ARF6	SGIP1	1.09571	22	0.00140279	0.109571	0.0808196	1	ARF6[1.095709571]SGIP1	1				MISP		TIMM17B
ATP1B1	ABCA7	1.37379	22	0.00140279	0.0915862	0.0789336	1	ATP1B1[1.373793103]ABCA7	1				MITF		TIMM21
CENPF	KNTC1	1.08972	22	0.00140279	0.099065	0.0778414	1	CENPF[1.089715536]KNTC1	1				MKI67		TIMM44
CEP250	CEP83	1.09692	22	0.00140279	0.109692	0.0779566	1	CEP250[1.0969163]CEP83	1				MKKS		TLE2
COL6A1	COL24A1	1.09813	22	0.00140279	0.0844712	0.0670297	1	COL6A1[1.098125689]COL24A1	1				MLF1		TLL1
COLGALT1	COL4A3	1.10667	22	0.00140279	0.0614815	0.0501023	1	COLGALT1[1.106666667]COL4A3	1				MLH1		TLN1
CSNK2A2	NCAPH	1.10667	22	0.00140279	0.100606	0.0752564	1	CSNK2A2[1.106666667]NCAPH	1				MLH3		TLN2
CUL2	KLHL11	1.07676	22	0.00140279	0.097887	0.0778023	1	CUL2[1.076756757]KLHL11	1				MLIP		TLR3
CYB5R3	GLB1	1.10421	22	0.00140279	0.110421	0.078079	1	CYB5R3[1.10421286]GLB1	1				MLKL		TLR7
ELOC	ELOA2	1.06752	22	0.00140279	0.106752	0.0840644	1	ELOC[1.067524116]ELOA2	1				MLLT1		TMBIM1
ERC1	KLF1	2.44717	22	0.00140279	0.188244	0.151893	1	ERC1[2.447174447]KLF1	1				MLLT3		TMED3
ERLEC1	SPATA5L1	3.41096	22	0.00140279	0.262381	0.22026	1	ERLEC1[3.410958904]SPATA5L1	1				MLN		TMED9
EXOSC3	TTC37	1.05845	22	0.00140279	0.0814191	0.0710028	1	EXOSC3[1.058448459]TTC37	1				MLNR		TMEM132A
EXOSC8	NOP56	1.08379	22	0.00140279	0.0833682	0.0726443	1	EXOSC8[1.083786725]NOP56	1				MLX		TMEM63A
GCC2	COG6	1.10177	22	0.00140279	0.06481	0.0596974	1	GCC2[1.101769912]COG6	1				MLXIP		TMF1
GDF15	CDKN2A	2.48379	22	0.00140279	0.191061	0.145929	1	GDF15[2.483790524]CDKN2A	1				MLXIPL		TMPRSS4
HYOU1	ATAD2B	5.38378	22	0.00140279	0.283357	0.259548	1	HYOU1[5.383783784]ATAD2B	1				MLYCD		TNC
INTS4	TAF5	1.10421	22	0.00140279	0.0649537	0.0646226	1	INTS4[1.10421286]TAF5	1				MMGT1		TNFAIP6
ITGB1	TGFB1	1.08379	22	0.00140279	0.120421	0.0861049	1	ITGB1[1.083786725]TGFB1	1				MMP1		TNFRSF10A
MARK3	JAK2	1.10421	22	0.00140279	0.110421	0.0820745	1	MARK3[1.10421286]JAK2	1				MMP10		TNFRSF10B
MIB1	TTC3	3.83077	22	0.00140279	0.225339	0.187342	1	MIB1[3.830769231]TTC3	1				MMP12		TNFRSF10D
MRPS27	DAP3	1.05845	22	0.00140279	0.0557078	0.0477652	1	MRPS27[1.058448459]DAP3	1				MMP13		TNFRSF1B
NEK9	NUP133	1.10421	22	0.00140279	0.0649537	0.0622694	1	NEK9[1.10421286]NUP133	1				MMP17		TNKS1BP1
NEU1	CFP	1.10667	22	0.00140279	0.0922222	0.0721431	1	NEU1[1.106666667]CFP	1				MMP20		TNKS2
NGDN	NOP14	1.43309	22	0.00140279	0.0796163	0.0679757	1	NGDN[1.433093525]NOP14	1				MMP24		TNN
NGLY1	ATAD2B	3.39932	22	0.00140279	0.261486	0.213183	1	NGLY1[3.399317406]ATAD2B	1				MMP3		TNR
NINL	CDK5RAP2	1.10544	22	0.00140279	0.110544	0.0785436	1	NINL[1.105438402]CDK5RAP2	1				MMP9		TNRC18
NPC2	ARHGAP45	1.10421	22	0.00140279	0.110421	0.0777076	1	NPC2[1.10421286]ARHGAP45	1				MMRN1		TNRC6A
NUP210	TPR	1.08972	22	0.00140279	0.099065	0.0776357	1	NUP210[1.089715536]TPR	1				MMS19		TNRC6B
NUP54	RANBP2	1.07443	22	0.00140279	0.0976758	0.075586	1	NUP54[1.074433657]RANBP2	1				MNX1		TNS1
NUP98	NUP210L	1.95678	22	0.00140279	0.115105	0.110025	1	NUP98[1.956777996]NUP210L	1				MOCS2		TOMM20L
PLD3	PLB1	1.51598	22	0.00140279	0.0842212	0.0735868	1	PLD3[1.515981735]PLB1	1				MOGAT1		TOP2A
PLOD2	COL9A1	1.10055	22	0.00140279	0.0647384	0.0593571	1	PLOD2[1.100552486]COL9A1	1				MOGAT2		TP53
POLA1	MCM6	1.03534	22	0.00140279	0.0609025	0.0596509	1	POLA1[1.035343035]MCM6	1				MOK		TPR
POLA2	MCM8	1.03427	22	0.00140279	0.0608393	0.0581524	1	POLA2[1.034267913]MCM8	1				MON1A		TRAF3IP1
PRIM1	MCM8	1.04184	22	0.00140279	0.0612848	0.0584399	1	PRIM1[1.041841004]MCM8	1				MOSPD2		TRAPPC10
PRIM2	MCM8	1.03534	22	0.00140279	0.0609025	0.0580248	1	PRIM2[1.035343035]MCM8	1				MOV10L1		TRAPPC2
PRKACA	AHI1	1.09934	22	0.00140279	0.122149	0.100829	1	PRKACA[1.099337748]AHI1	1				MPDZ		TRAPPC8
PTGES2	GLB1	1.10667	22	0.00140279	0.110667	0.0819759	1	PTGES2[1.106666667]GLB1	1				MPHOSPH10		TRAPPC9
RAB1A	TRAPPC10	1.06524	22	0.00140279	0.106524	0.0759935	1	RAB1A[1.065240642]TRAPPC10	1				MPHOSPH6		TRDN
RAB5C	DNM1	1.07909	22	0.00140279	0.119899	0.0907201	1	RAB5C[1.079089924]DNM1	1				MPP1		TRERF1
RAB7A	TBC1D2	1.06183	22	0.00140279	0.106183	0.0748839	1	RAB7A[1.061833689]TBC1D2	1				MPP2		TRIM25
RBM28	NOL6	1.10667	22	0.00140279	0.065098	0.054522	1	RBM28[1.106666667]NOL6	1				MPRIP		TRIM36
RHOA	KALRN	1.07909	22	0.00140279	0.119899	0.0990912	1	RHOA[1.079089924]KALRN	1				MRC1		TRIM41
RNF41	UBE2W	1.08852	22	0.00140279	0.0989568	0.0787162	1	RNF41[1.08852459]UBE2W	1				MRPL10		TRIM42
RRP9	MPHOSPH10	1.03427	22	0.00140279	0.0608393	0.0551904	1	RRP9[1.034267913]MPHOSPH10	1				MRPL11		TRIM49
SCCPDH	PROS1	1.10667	22	0.00140279	0.0922222	0.0743772	1	SCCPDH[1.106666667]PROS1	1				MRPL30		TRIM64
SLC44A2	SLC27A2	1.10421	22	0.00140279	0.0920177	0.0757	1	SLC44A2[1.10421286]SLC27A2	1				MRPL38		TRIM64B
SLU7	GPKOW	1.05732	22	0.00140279	0.0813327	0.0676455	1	SLU7[1.057324841]GPKOW	1				MRPL4		TRIM65
STOM	NBEAL2	1.10177	22	0.00140279	0.110177	0.0824148	1	STOM[1.101769912]NBEAL2	1				MRPL46		TRIM66
TCF12	PTF1A	2.02028	22	0.00140279	0.11884	0.116	1	TCF12[2.020283976]PTF1A	1				MRPL52		TRIML1
TRIM59	IFT57	1.84444	22	0.00140279	0.108497	0.0995285	1	TRIM59[1.844444444]IFT57	1				MRPL58		TRIO
TUBGCP2	FGFR1OP	1.08972	22	0.00140279	0.108972	0.0765481	1	TUBGCP2[1.089715536]FGFR1OP	1				MRPS30		TRIP10
TUBGCP3	CETN2	1.07676	22	0.00140279	0.107676	0.0756854	1	TUBGCP3[1.076756757]CETN2	1				MRPS34		TRPM2
VPS39	AP4E1	2.76667	22	0.00140279	0.131746	0.118311	1	VPS39[2.766666667]AP4E1	1				MRPS7		TRPM6
DDX1	EBNA1BP2	6.45004	22	0.00140279	0.322502	0.303183	1	DDX1[2.169934641]DDX21[1.055084746]EBNA1BP2	2				MRTFA		TRPV1
MPP5	AMOTL2	4.7257	22	0.00140279	0.225033	0.199875	1	MPP5[1.208737864]AMOT[1.154113557]AMOTL2	2				MRTFB		TRUB1
ALG11	PYGL	12.712	22	0.00140279	0.353111	0.308782	1	ALG11[5.26984127]GYG2[1.086150491]PYGL	2				MS4A2		TSPAN6
BAG5	TIMM44	4.2917	22	0.00140279	0.252453	0.244069	1	BAG5[1.08852459]HSPA9[1.057324841]TIMM44	2				MSH3		TTC21A
BCKDK	PDHA2	5.53947	22	0.00140279	0.251794	0.239748	1	BCKDK[1.720207254]DLD[1.049525817]PDHA2	2				MSH4		TTC21B
CEP350	CEP89	4.39012	22	0.00140279	0.258242	0.210165	1	CEP350[1.094505495]FGFR1OP[1.100552486]CEP89	2				MSH6		TTC28
CHPF	AGRN	4.32129	22	0.00140279	0.254194	0.20356	1	CHPF[1.07212056]NCAN[1.08852459]AGRN	2				MSLN		TTC3
CHPF2	HSPG2	4.37572	22	0.00140279	0.257396	0.197133	1	CHPF2[1.099337748]NCAN[1.08852459]HSPG2	2				MSN		TTC30B
DCAKD	AWAT2	6.90284	22	0.00140279	0.209177	0.191288	1	DCAKD[1.937743191]RDH11[1.513677812]AWAT2	2				MSR1		TTC37
EDEM3	RNF103	6.5483	22	0.00140279	0.272846	0.22997	1	EDEM3[2.169934641]SEL1L[1.10421286]RNF103	2				MST1		TTF2
FAM98A	ANKS6	12.797	22	0.00140279	0.426568	0.379197	1	FAM98A[1.744308231]DDX1[4.654205607]ANKS6	2				MST1R		TUBA3E
GIGYF2	EIF4G1	4.68365	22	0.00140279	0.246508	0.199899	1	GIGYF2[1.195678271]EIF4E2[1.146144994]EIF4G1	2				MTCL1		TUBB1
GRIPAP1	RAB38	7.13752	22	0.00140279	0.285501	0.244407	1	GRIPAP1[2.483790524]RAB4A[1.08496732]RAB38	2				MTHFD1L		TUBGCP2
HS2ST1	DAG1	4.29267	22	0.00140279	0.25251	0.218874	1	HS2ST1[1.106666667]AGRN[1.039665971]DAG1	2				MTHFR		TUBGCP3
HS6ST2	XYLT2	4.28411	22	0.00140279	0.252007	0.218594	1	HS6ST2[1.062966916]SDC2[1.079089924]XYLT2	2				MTHFSD		TUBGCP6
HSBP1	HDAC6	4.29647	22	0.00140279	0.238693	0.193492	1	HSBP1[1.057324841]HSF1[1.090909091]HDAC6	2				MTM1		TULP4
LARP1	ULK1	6.45694	22	0.00140279	0.307474	0.253773	1	LARP1[2.132762313]RPTOR[1.095709571]ULK1	2				MTMR2		TWIST1
NARS2	AIMP2	8.49848	22	0.00140279	0.229689	0.213737	1	NARS2[3.161904762]EPRS1[1.087336245]AIMP2	2				MTMR4		TXNDC11
NIN	CEP97	4.73515	22	0.00140279	0.263064	0.2299	1	NIN[1.288486417]ODF2[1.079089924]CEP97	2				MTMR8		TXNDC16
PIGS	ATP8B4	4.42176	22	0.00140279	0.245653	0.203714	1	PIGS[1.106666667]PLAUR[1.10421286]ATP8B4	2				MTNR1A		TXNDC5
PITRM1	ATP5MF	4.2807	22	0.00140279	0.203843	0.172924	1	PITRM1[1.101769912]ATP5F1B[1.038581856]ATP5MF	2				MTNR1B		TXNIP
PKP2	CDH3	4.24108	22	0.00140279	0.249475	0.209256	1	PKP2[1.07212056]JUP[1.048421053]CDH3	2				MTOR		TYK2
POFUT1	ADAMTS16	4.38065	22	0.00140279	0.257685	0.221748	1	POFUT1[1.102990033]POFUT2[1.087336245]ADAMTS16	2				MTR		TYSND1
PRRC2B	KANK2	15.0298	22	0.00140279	0.385379	0.344218	1	PRRC2B[5.502762431]ARHGDIA[2.012121212]KANK2	2				MTTP		UBA1
SBNO1	POLR3E	13.5962	22	0.00140279	0.271924	0.276521	1	SBNO1[5.691428571]GTF3C4[1.106666667]POLR3E	2				MUC12		UBA7
SIGMAR1	ALG10B	6.90685	22	0.00140279	0.300298	0.269974	1	SIGMAR1[2.208425721]KCNH2[1.245]ALG10B	2				MUC13		UBE2W
SNIP1	KMT2D	4.28187	22	0.00140279	0.305848	0.254265	1	SNIP1[1.106666667]EP300[1.034267913]KMT2D	2				MUC16		UBE3B
TBCA	TUBGCP6	4.34997	22	0.00140279	0.255881	0.2063	1	TBCA[1.100552486]TUBB4B[1.074433657]TUBGCP6	2				MUC17		UBE3D
TBKBP1	IRAK1	4.67212	22	0.00140279	0.259562	0.218354	1	TBKBP1[1.240348692]IKBKG[1.095709571]IRAK1	2				MUC3A		UBOX5
TIMM10	TIMM44	4.24507	22	0.00140279	0.157225	0.149536	1	TIMM10[1.060702875]TIMM17B[1.061833689]TIMM44	2				MUC5B		UBQLN2
TIMM8B	TIMM17B	4.3024	22	0.00140279	0.159348	0.152086	1	TIMM8B[1.077922078]TIMM23[1.073275862]TIMM17B	2				MUS81		UBQLN4
TMED5	AXIN1	4.27293	22	0.00140279	0.251349	0.220551	1	TMED5[1.080260304]WNT1[1.056203606]AXIN1	2				MUSK		UBQLNL
UBAP2	AGA	6.69491	22	0.00140279	0.304314	0.250362	1	UBAP2[2.243243243]ANXA2[1.10421286]AGA	2				MUTYH		UBR1
VPS11	TGFBR1	6.51571	22	0.00140279	0.260628	0.229925	1	VPS11[2.151187905]TGFBRAP1[1.106666667]TGFBR1	2				MYBBP1A		UBR2
UGGT2	APP	27.2723	22	0.00140279	0.478461	0.429751	1	UGGT2[5.502762431]AGMAT[2.483790524]IGFBP7[1.10421286]APP	3				MYBL2		UBR4
ACSL3	SPART	3.45833	23	0.00146656	0.182018	0.168252	1	ACSL3[3.458333333]SPART	1				MYBPC2		UBXN11
AKAP9	HAUS6	1.09451	23	0.00146656	0.121612	0.0889007	1	AKAP9[1.094505495]HAUS6	1				MYBPC3		UCK1
AP2M1	GAK	1.07212	23	0.00146656	0.119125	0.0895879	1	AP2M1[1.07212056]GAK	1				MYCBP2		UGGT1
AP3B1	TBC1D8B	1.09934	23	0.00146656	0.109934	0.0829832	1	AP3B1[1.099337748]TBC1D8B	1				MYCBPAP		UGT1A10
ATP6AP1	ATP6V1F	1.08852	23	0.00146656	0.0640309	0.0589563	1	ATP6AP1[1.08852459]ATP6V1F	1				MYCN		UGT1A3
ATP6V1A	ATP6AP1	1.08734	23	0.00146656	0.063961	0.054193	1	ATP6V1A[1.087336245]ATP6AP1	1				MYH1		UGT1A4
BRD4	AURKB	2.48379	23	0.00146656	0.146105	0.136156	1	BRD4[2.483790524]AURKB	1				MYH13		UGT1A6
CDK5RAP2	TUBGCP3	1.08972	23	0.00146656	0.108972	0.0780833	1	CDK5RAP2[1.089715536]TUBGCP3	1				MYH15		UGT1A7
CENPF	NUP107	1.09091	23	0.00146656	0.0991736	0.0779267	1	CENPF[1.090909091]NUP107	1				MYH2		UGT2A1
CEP250	FBF1	1.09813	23	0.00146656	0.109813	0.0780425	1	CEP250[1.098125689]FBF1	1				MYH3		UGT2B11
CNTRL	CEP152	1.09692	23	0.00146656	0.109692	0.078111	1	CNTRL[1.0969163]CEP152	1				MYH4		UGT2B17
CSNK2A2	AUTS2	1.10667	23	0.00146656	0.100606	0.0752564	1	CSNK2A2[1.106666667]AUTS2	1				MYH6		UGT2B28
CTSB	MZF1	2.14655	23	0.00146656	0.126268	0.119853	1	CTSB[2.146551724]MZF1	1				MYH7		UGT2B4
CTSL	XIAP	1.66	23	0.00146656	0.0976471	0.094157	1	CTSL[1.66]XIAP	1				MYH7B		ULK1
DDX21	TBP	1.10177	23	0.00146656	0.0847515	0.0701834	1	DDX21[1.101769912]TBP	1				MYH8		ULK2
DNAJC19	BIRC5	2.82153	23	0.00146656	0.156752	0.129894	1	DNAJC19[2.821529745]BIRC5	1				MYH9		UNC13D
ERLEC1	ATAD2B	3.41096	23	0.00146656	0.262381	0.22026	1	ERLEC1[3.410958904]ATAD2B	1				MYL7		UNKL
EXOSC3	NOC4L	1.05957	23	0.00146656	0.0815057	0.0710784	1	EXOSC3[1.059574468]NOC4L	1				MYLK		UPF3B
FBN1	LAMB2	1.10421	23	0.00146656	0.110421	0.0777401	1	FBN1[1.10421286]LAMB2	1				MYLK2		URB1
GGH	AOC1	1.10421	23	0.00146656	0.110421	0.0823108	1	GGH[1.10421286]AOC1	1				MYLK3		USH2A
GOLGA7	CTSH	1.10667	23	0.00146656	0.0851282	0.0689135	1	GOLGA7[1.106666667]CTSH	1				MYO10		USP2
GORASP1	SEC31A	1.08497	23	0.00146656	0.0986334	0.074227	1	GORASP1[1.08496732]SEC31A	1				MYO16		USP21
HDAC2	HDAC5	1.07676	23	0.00146656	0.107676	0.0822102	1	HDAC2[1.076756757]HDAC5	1				MYO18A		USP4
LOX	FOXF1	2.48379	23	0.00146656	0.146105	0.123507	1	LOX[2.483790524]FOXF1	1				MYO18B		USP47
MARK3	TLN1	1.10421	23	0.00146656	0.110421	0.0820745	1	MARK3[1.10421286]TLN1	1				MYO1A		USP6
MDN1	SAMD15	1.84444	23	0.00146656	0.0922222	0.0762371	1	MDN1[1.844444444]SAMD15	1				MYO1B		USP8
MFGE8	CSF1	1.10544	23	0.00146656	0.110544	0.0772852	1	MFGE8[1.105438402]CSF1	1				MYO1E		UTP14A
MIB1	ZSWIM2	3.83077	23	0.00146656	0.225339	0.187342	1	MIB1[3.830769231]ZSWIM2	1				MYO1H		UTP14C
MOV10	ZFPM1	1.10667	23	0.00146656	0.100606	0.0751026	1	MOV10[1.106666667]ZFPM1	1				MYO3B		UTP20
MPHOSPH10	DDX47	1.03534	23	0.00146656	0.0609025	0.0558522	1	MPHOSPH10[1.035343035]DDX47	1				MYO5A		UTP6
MRPS27	MRPS34	1.06183	23	0.00146656	0.055886	0.047918	1	MRPS27[1.061833689]MRPS34	1				MYO5B		UTRN
NDUFAF1	NDUFV3	1.09091	23	0.00146656	0.0574163	0.0478088	1	NDUFAF1[1.090909091]NDUFV3	1				MYO5C		UTS2
NOL10	HEATR1	2.22321	23	0.00146656	0.105867	0.0907903	1	NOL10[2.223214286]HEATR1	1				MYO7A		UVSSA
NUP214	NUP160	1.07328	23	0.00146656	0.107328	0.0782943	1	NUP214[1.073275862]NUP160	1				MYO7B		VAMP7
NUP88	RANBP2	1.08379	23	0.00146656	0.0985261	0.076459	1	NUP88[1.083786725]RANBP2	1				MYO9B		VAPB
NUP98	NUP210	1.95678	23	0.00146656	0.115105	0.110025	1	NUP98[1.956777996]NUP210	1				MYOCD		VAV2
OS9	CFTR	1.10667	23	0.00146656	0.0922222	0.0729461	1	OS9[1.106666667]CFTR	1				MYOF		VAV3
PCNT	CEP164	1.0933	23	0.00146656	0.10933	0.0777444	1	PCNT[1.093304061]CEP164	1				MYOM1		VCAN
PLD3	DGKZ	1.51598	23	0.00146656	0.0842212	0.0735868	1	PLD3[1.515981735]DGKZ	1				MYOM3		VDR
PLOD2	COL22A1	1.10055	23	0.00146656	0.0647384	0.0593571	1	PLOD2[1.100552486]COL22A1	1				MYORG		VEGFB
POLA2	MCM6	1.03534	23	0.00146656	0.0609025	0.0582128	1	POLA2[1.035343035]MCM6	1				MYRF		VEGFD
PRIM1	MCM10	1.04293	23	0.00146656	0.0613489	0.0585011	1	PRIM1[1.042931937]MCM10	1				MYRIP		VLDLR
[truncated: 61,444 more rows]

## Sheet: PanelApp
Core	Target	Distance	Rank	P-value(percentile)	Median_ratio	Average_ratio	Sphere	Route	Degrees_separation			Core Genes	Candidate Genes with at least one significant interaction	Overlapping Genes	Candidate Genes with Degree=1 with at least one Core Gene	Average Distance
ACP5	ACP5	0	0	0	0	0	0	ACP5	0			ACD	AATK	ACP5	ABAT	6.29655
ADA2	ADA2	0	0	0	0	0	0	ADA2	0			ACP5	ABAT	ADA2	ABCA1
ADAR	ADAR	0	0	0	0	0	0	ADAR	0			ADA	ABCA1	ADAR	ABCA13
AIM2	AIM2	0	0	0	0	0	0	AIM2	0			ADA2	ABCA13	AIM2	ABCA3
AIRE	AIRE	0	0	0	0	0	0	AIRE	0			ADAR	ABCA2	AIRE	ABCB5
ATM	ATM	0	0	0	0	0	0	ATM	0			AICDA	ABCA3	ATM	ABCG2
ATP6AP1	ATP6AP1	0	0	0	0	0	0	ATP6AP1	0			AIM2	ABCA7	ATP6AP1	ABLIM1
BLK	BLK	0	0	0	0	0	0	BLK	0			AIRE	ABCB5	BLK	ABLIM3
C5	C5	0	0	0	0	0	0	C5	0			AK2	ABCB6	C5	ACAN
C6	C6	0	0	0	0	0	0	C6	0			AP3B1	ABCB7	C6	ACKR1
C8A	C8A	0	0	0	0	0	0	C8A	0			ARPC1B	ABCB8	C8A	ACOT4
C8B	C8B	0	0	0	0	0	0	C8B	0			ATM	ABCC3	C8B	ACOX3
C9	C9	0	0	0	0	0	0	C9	0			ATP6AP1	ABCC8	C9	ACSL4
CARD9	CARD9	0	0	0	0	0	0	CARD9	0			BACH2	ABCG2	CARD9	ACTN2
CASP8	CASP8	0	0	0	0	0	0	CASP8	0			BLK	ABCG8	CASP8	ACTN3
CD19	CD19	0	0	0	0	0	0	CD19	0			BLM	ABHD15	CD19	ADA2
CD3G	CD3G	0	0	0	0	0	0	CD3G	0			BLNK	ABLIM1	CD3G	ADAM15
CD40LG	CD40LG	0	0	0	0	0	0	CD40LG	0			BRIP1	ABLIM3	CD40LG	ADAM17
CEBPE	CEBPE	0	0	0	0	0	0	CEBPE	0			BTK	ABTB2	CEBPE	ADAM28
CFH	CFH	0	0	0	0	0	0	CFH	0			C1QA	ACAN	CFH	ADAM8
CFI	CFI	0	0	0	0	0	0	CFI	0			C1QB	ACE2	CFI	ADAM9
CFP	CFP	0	0	0	0	0	0	CFP	0			C1QC	ACKR1	CFP	ADAMTS1
CHD7	CHD7	0	0	0	0	0	0	CHD7	0			C2	ACKR2	CHD7	ADAMTS10
CSF2RA	CSF2RA	0	0	0	0	0	0	CSF2RA	0			C3	ACOT4	CSF2RA	ADAMTS12
CSF2RB	CSF2RB	0	0	0	0	0	0	CSF2RB	0			C4A	ACOX3	CSF2RB	ADAMTS13
CYBB	CYBB	0	0	0	0	0	0	CYBB	0			C4B	ACP5	CYBB	ADAMTS15
DAG1	DAG1	0	0	0	0	0	0	DAG1	0			C5	ACP7	DAG1	ADAMTS16
DKC1	DKC1	0	0	0	0	0	0	DKC1	0			C6	ACSL4	DKC1	ADAMTS17
EFL1	EFL1	0	0	0	0	0	0	EFL1	0			C7	ACTN2	EFL1	ADAMTS18
ERCC4	ERCC4	0	0	0	0	0	0	ERCC4	0			C8A	ACTN3	ERCC4	ADAMTS2
ERCC6L2	ERCC6L2	0	0	0	0	0	0	ERCC6L2	0			C8B	ACTR5	ERCC6L2	ADAMTS20
FANCA	FANCA	0	0	0	0	0	0	FANCA	0			C9	ACTR8	FANCA	ADAMTS3
FANCB	FANCB	0	0	0	0	0	0	FANCB	0			CARD9	ACYP1	FANCB	ADAMTS4
FANCF	FANCF	0	0	0	0	0	0	FANCF	0			CARMIL2	ADA2	FANCF	ADAMTS5
FANCI	FANCI	0	0	0	0	0	0	FANCI	0			CASP1	ADAM12	FANCI	ADAMTS7
FANCM	FANCM	0	0	0	0	0	0	FANCM	0			CASP10	ADAM15	FANCM	ADAMTS8
FAT4	FAT4	0	0	0	0	0	0	FAT4	0			CASP8	ADAM17	FAT4	ADAMTS9
G6PD	G6PD	0	0	0	0	0	0	G6PD	0			CCBE1	ADAM22	G6PD	ADAMTSL1
GATA1	GATA1	0	0	0	0	0	0	GATA1	0			CCL2	ADAM28	GATA1	ADAMTSL3
GATA2	GATA2	0	0	0	0	0	0	GATA2	0			CCL5	ADAM8	GATA2	ADAMTSL4
HAVCR1	HAVCR1	0	0	0	0	0	0	HAVCR1	0			CCR2	ADAM9	HAVCR1	ADAMTSL5
HAX1	HAX1	0	0	0	0	0	0	HAX1	0			CD14	ADAMTS1	HAX1	ADAR
HDAC6	HDAC6	0	0	0	0	0	0	HDAC6	0			CD19	ADAMTS10	HDAC6	ADCY1
IFNGR1	IFNGR1	0	0	0	0	0	0	IFNGR1	0			CD244	ADAMTS12	IFNGR1	ADCY2
IFNGR2	IFNGR2	0	0	0	0	0	0	IFNGR2	0			CD27	ADAMTS13	IFNGR2	ADCY3
IGLL1	IGLL1	0	0	0	0	0	0	IGLL1	0			CD3D	ADAMTS15	IGLL1	ADCY4
IL10RB	IL10RB	0	0	0	0	0	0	IL10RB	0			CD3E	ADAMTS16	IL10RB	ADCY8
IL12RB1	IL12RB1	0	0	0	0	0	0	IL12RB1	0			CD3G	ADAMTS17	IL12RB1	ADCY9
IL12RB2	IL12RB2	0	0	0	0	0	0	IL12RB2	0			CD40	ADAMTS18	IL12RB2	ADGRA2
IL17RA	IL17RA	0	0	0	0	0	0	IL17RA	0			CD40LG	ADAMTS2	IL17RA	ADGRB1
IL17RC	IL17RC	0	0	0	0	0	0	IL17RC	0			CD46	ADAMTS20	IL17RC	ADGRE1
IL23R	IL23R	0	0	0	0	0	0	IL23R	0			CD55	ADAMTS3	IL23R	ADGRE2
IL6	IL6	0	0	0	0	0	0	IL6	0			CD59	ADAMTS4	IL6	ADGRE5
IL7R	IL7R	0	0	0	0	0	0	IL7R	0			CD70	ADAMTS5	IL7R	ADGRG3
KLF2	KLF2	0	0	0	0	0	0	KLF2	0			CDC42	ADAMTS7	KLF2	ADRA2C
LRBA	LRBA	0	0	0	0	0	0	LRBA	0			CDCA7	ADAMTS8	LRBA	ADRM1
LYST	LYST	0	0	0	0	0	0	LYST	0			CEBPE	ADAMTS9	LYST	AFAP1L1
MAGT1	MAGT1	0	0	0	0	0	0	MAGT1	0			CFD	ADAMTSL1	MAGT1	AFDN
MEFV	MEFV	0	0	0	0	0	0	MEFV	0			CFH	ADAMTSL3	MEFV	AFG1L
MSN	MSN	0	0	0	0	0	0	MSN	0			CFI	ADAMTSL4	MSN	AFTPH
MYO5B	MYO5B	0	0	0	0	0	0	MYO5B	0			CFP	ADAMTSL5	MYO5B	AGA
NBN	NBN	0	0	0	0	0	0	NBN	0			CHD7	ADAR	NBN	AGAP2
NLRC4	NLRC4	0	0	0	0	0	0	NLRC4	0			CIB1	ADCY1	NLRC4	AGL
NOD2	NOD2	0	0	0	0	0	0	NOD2	0			CIITA	ADCY2	NOD2	AGPAT2
OTULIN	OTULIN	0	0	0	0	0	0	OTULIN	0			CLPB	ADCY3	OTULIN	AGRN
PALB2	PALB2	0	0	0	0	0	0	PALB2	0			COPA	ADCY4	PALB2	AGT
PAX1	PAX1	0	0	0	0	0	0	PAX1	0			CORO1A	ADCY8	PAX1	AGTR1
PEPD	PEPD	0	0	0	0	0	0	PEPD	0			CSF2RA	ADCY9	PEPD	AGTR2
PIK3CG	PIK3CG	0	0	0	0	0	0	PIK3CG	0			CSF2RB	ADD1	PIK3CG	AHCTF1
PLCG2	PLCG2	0	0	0	0	0	0	PLCG2	0			CTSC	ADGRA2	PLCG2	AHR
PNP	PNP	0	0	0	0	0	0	PNP	0			CXCL8	ADGRB1	PNP	AIM2
POLA1	POLA1	0	0	0	0	0	0	POLA1	0			CXCR4	ADGRE1	POLA1	AIRE
PRF1	PRF1	0	0	0	0	0	0	PRF1	0			CYBA	ADGRE2	PRF1	AK9
PRKDC	PRKDC	0	0	0	0	0	0	PRKDC	0			CYBB	ADGRE5	PRKDC	AKAP12
PSTPIP1	PSTPIP1	0	0	0	0	0	0	PSTPIP1	0			DAG1	ADGRF5	PSTPIP1	AKAP13
RAG1	RAG1	0	0	0	0	0	0	RAG1	0			DCLRE1C	ADGRG3	RAG1	AKAP9
RANBP2	RANBP2	0	0	0	0	0	0	RANBP2	0			DICER1	ADH1B	RANBP2	AKIP1
RFWD3	RFWD3	0	0	0	0	0	0	RFWD3	0			DKC1	ADH7	RFWD3	AKNA
RFX5	RFX5	0	0	0	0	0	0	RFX5	0			DNMT3B	ADRA1A	RFX5	AKR1A1
RNASEH2B	RNASEH2B	0	0	0	0	0	0	RNASEH2B	0			DOCK8	ADRA2C	RNASEH2B	AKR1C3
RNASEL	RNASEL	0	0	0	0	0	0	RNASEL	0			EFL1	ADRM1	RNASEL	ALCAM
RNF168	RNF168	0	0	0	0	0	0	RNF168	0			ELANE	ADSS1	RNF168	ALDH18A1
RTEL1	RTEL1	0	0	0	0	0	0	RTEL1	0			ERCC4	AFAP1L1	RTEL1	ALDH1B1
SLX4	SLX4	0	0	0	0	0	0	SLX4	0			ERCC6L2	AFDN	SLX4	ALDH3A1
SP110	SP110	0	0	0	0	0	0	SP110	0			EXTL3	AFG1L	SP110	ALDH4A1
SPINK5	SPINK5	0	0	0	0	0	0	SPINK5	0			F12	AFTPH	SPINK5	ALK
SPPL2A	SPPL2A	0	0	0	0	0	0	SPPL2A	0			FADD	AGA	SPPL2A	ALOX15
STAT2	STAT2	0	0	0	0	0	0	STAT2	0			FANCA	AGAP2	STAT2	ALPK1
TAZ	TAZ	0	0	0	0	0	0	TAZ	0			FANCB	AGFG2	TAZ	AMACR
TCF3	TCF3	0	0	0	0	0	0	TCF3	0			FANCC	AGL	TCF3	AMELX
TCN2	TCN2	0	0	0	0	0	0	TCN2	0			FANCD2	AGPAT2	TCN2	ANGPTL5
TFRC	TFRC	0	0	0	0	0	0	TFRC	0			FANCE	AGRN	TFRC	ANK1
TICAM1	TICAM1	0	0	0	0	0	0	TICAM1	0			FANCF	AGRP	TICAM1	ANK2
TLR3	TLR3	0	0	0	0	0	0	TLR3	0			FANCG	AGT	TLR3	ANK3
TLR7	TLR7	0	0	0	0	0	0	TLR7	0			FANCI	AGTR1	TLR7	ANKRD42
TMC8	TMC8	0	0	0	0	0	0	TMC8	0			FANCL	AGTR2	TMC8	ANO8
TP53	TP53	0	0	0	0	0	0	TP53	0			FANCM	AHCTF1	TP53	AOC1
TTC37	TTC37	0	0	0	0	0	0	TTC37	0			FAS	AHI1	TTC37	AP1G1
TTC7A	TTC7A	0	0	0	0	0	0	TTC7A	0			FASLG	AHNAK	TTC7A	AP1G2
TYK2	TYK2	0	0	0	0	0	0	TYK2	0			FAT4	AHR	TYK2	AP4E1
UNC13D	UNC13D	0	0	0	0	0	0	UNC13D	0			FERMT3	AIFM1	UNC13D	APAF1
UNC93B1	UNC93B1	0	0	0	0	0	0	UNC93B1	0			FOXP3	AIM2	UNC93B1	APBB1IP
VPS13B	VPS13B	0	0	0	0	0	0	VPS13B	0			G6PC3	AIPL1	VPS13B	APC
WAS	WAS	0	0	0	0	0	0	WAS	0			G6PD	AIRE	WAS	APEX1
XIAP	XIAP	0	0	0	0	0	0	XIAP	0			GATA1	AK5	XIAP	APEX2
BLM	RMI1	1.00101	1	6.37633e-05	0.0910005	0.0708299	0	BLM[1.001005025]RMI1	1			GATA2	AK7		APLF
BLM	TOP3A	1.00101	2	0.000127527	0.0910005	0.0708299	0	BLM[1.001005025]TOP3A	1			GFI1	AK8		APMAP
MCM4	MCM2	1.00101	3	0.00019129	0.0588826	0.0536026	0	MCM4[1.001005025]MCM2	1			GINS1	AK9		APOB
MCM4	MCM6	1.00101	2	0.000127527	0.0588826	0.0536026	0	MCM4[1.001005025]MCM6	1			HAVCR1	AKAP1		APOE
ITGB3	ITGA2B	1.01736	1	6.37633e-05	0.113041	0.0820883	0	ITGB3[1.017364658]ITGA2B	1			HAX1	AKAP12		APOL1
MCM4	MCM5	1.01736	6	0.00038258	0.059845	0.0544786	0	MCM4[1.017364658]MCM5	1			HDAC6	AKAP13		APP
RAG2	RAG1	1.01736	1	6.37633e-05	0.059845	0.0500834	0	RAG2[1.017364658]RAG1	1			HELLS	AKAP3		APPL2
MCM4	ORC1	1.0184	9	0.00057387	0.0599062	0.0545343	0	MCM4[1.018404908]ORC1	1			HLA-B	AKAP4		AR
NFKB2	RELB	1.0184	1	6.37633e-05	0.0925823	0.0732394	0	NFKB2[1.018404908]RELB	1			HLA-DRB1	AKAP6		ARAF
NBN	RAD50	1.02364	2	0.000127527	0.093058	0.0756042	0	NBN[1.023638232]RAD50	1			HTRA2	AKAP8		ARAP1
RBCK1	SHARPIN	1.02364	1	6.37633e-05	0.093058	0.0744327	0	RBCK1[1.023638232]SHARPIN	1			ICOS	AKAP9		ARAP2
MCM4	ORC3	1.02575	11	0.000701396	0.060338	0.0549274	0	MCM4[1.025746653]ORC3	1			IFITM3	AKIP1		AREG
POLA1	POLE	1.02893	2	0.000127527	0.060525	0.0592812	0	POLA1[1.02892562]POLE	1			IFNA1	AKNA		ARFGAP3
BLM	ATR	1.03212	6	0.00038258	0.0938295	0.0730319	0	BLM[1.032124352]ATR	1			IFNE	AKR1A1		ARHGAP17
MCM4	CDT1	1.03212	21	0.00133903	0.0607132	0.055269	1	MCM4[1.032124352]CDT1	1			IFNGR1	AKR1C3		ARHGAP22
MCM4	MCM10	1.03212	13	0.000828923	0.0607132	0.055269	0	MCM4[1.032124352]MCM10	1			IFNGR2	ALCAM		ARHGAP25
MCM4	POLA1	1.03212	20	0.00127527	0.0607132	0.055269	1	MCM4[1.032124352]POLA1	1			IGLL1	ALDH16A1		ARHGAP29
MCM4	POLE	1.03212	16	0.00102021	0.0607132	0.055269	1	MCM4[1.032124352]POLE	1			IKBKG	ALDH18A1		ARHGAP30
POLA1	MCM10	1.03212	7	0.000446343	0.0607132	0.0594655	0	POLA1[1.032124352]MCM10	1			IL10	ALDH1B1		ARHGAP32
POLA1	MCM2	1.03212	15	0.00095645	0.0607132	0.0594655	0	POLA1[1.032124352]MCM2	1			IL10RA	ALDH3A1		ARHGAP39
POLA1	ORC1	1.03212	12	0.00076516	0.0607132	0.0594655	0	POLA1[1.032124352]ORC1	1			IL10RB	ALDH3A2		ARHGAP4
POLA1	ORC3	1.03212	11	0.000701396	0.0607132	0.0594655	0	POLA1[1.032124352]ORC3	1			IL12B	ALDH4A1		ARHGAP42
POLR3F	POLR3E	1.03212	3	0.00019129	0.0607132	0.0589373	0	POLR3F[1.032124352]POLR3E	1			IL12RB1	ALG13		ARHGAP45
BLM	FANCM	1.0332	8	0.000510106	0.0939268	0.0731076	0	BLM[1.033195021]FANCM	1			IL12RB2	ALG1L		ARHGAP5
COPA	GBF1	1.0332	5	0.000318817	0.0860996	0.068811	0	COPA[1.033195021]GBF1	1			IL17RA	ALG1L2		ARHGAP6
FANCD2	FANCI	1.0332	2	0.000127527	0.0939268	0.0719632	0	FANCD2[1.033195021]FANCI	1			IL17RC	ALK		ARHGEF10L
POLA1	MCM8	1.0332	19	0.0012115	0.0607762	0.0595272	1	POLA1[1.033195021]MCM8	1			IL1RN	ALMS1		ARHGEF11
POLA1	MCM5	1.03427	21	0.00133903	0.0608393	0.059589	1	POLA1[1.034267913]MCM5	1			IL21R	ALOX12		ARHGEF12
BLM	EXO1	1.03534	9	0.00057387	0.0941221	0.0732596	0	BLM[1.035343035]EXO1	1			IL23R	ALOX15		ARHGEF15
POLA1	MCM6	1.03534	22	0.00140279	0.0609025	0.0596509	1	POLA1[1.035343035]MCM6	1			IL2RA	ALOX15B		ARHGEF17
FANCF	FAAP100	1.03642	1	6.37633e-05	0.0797246	0.0669441	0	FANCF[1.036420395]FAAP100	1			IL2RG	ALPK1		ARHGEF18
RAD51	RAD50	1.03642	2	0.000127527	0.09422	0.073389	0	RAD51[1.036420395]RAD50	1			IL36RN	ALX1		ARHGEF19
ATM	ATR	1.0375	2	0.000127527	0.115278	0.0835031	0	ATM[1.0375]ATR	1			IL6	AMACR		ARHGEF28
ATM	EXO1	1.0375	5	0.000318817	0.115278	0.0835031	0	ATM[1.0375]EXO1	1			IL7R	AMELX		ARHGEF33
ATM	TOPBP1	1.0375	3	0.00019129	0.115278	0.0835031	0	ATM[1.0375]TOPBP1	1			IRAK4	AMH		ARHGEF37
BLM	ATM	1.0375	11	0.000701396	0.0943182	0.0734122	0	BLM[1.0375]ATM	1			IRF1	AMN		ARHGEF39
CDC42	WAS	1.0375	5	0.000318817	0.115278	0.096165	0	CDC42[1.0375]WAS	1			IRF2	AMOT		ARHGEF40
FANCA	FAAP100	1.0375	4	0.000255053	0.0798077	0.067213	0	FANCA[1.0375]FAAP100	1			IRF4	AMOTL2		ARHGEF6
FANCA	FAAP24	1.0375	3	0.00019129	0.0798077	0.067213	0	FANCA[1.0375]FAAP24	1			IRF8	AMY2B		ARID1A
FANCA	FANCF	1.0375	1	6.37633e-05	0.0798077	0.067213	0	FANCA[1.0375]FANCF	1			ITGAV	ANGPTL5		ARID1B
FANCB	FANCI	1.0375	2	0.000127527	0.0798077	0.0667934	0	FANCB[1.0375]FANCI	1			ITGB2	ANK1		ARID4B
FANCC	FANCB	1.0375	2	0.000127527	0.0864583	0.0710853	0	FANCC[1.0375]FANCB	1			ITGB3	ANK2		ARMS2
FANCD2	FANCB	1.0375	4	0.000255053	0.0943182	0.072263	0	FANCD2[1.0375]FANCB	1			ITK	ANK3		ARR3
FANCD2	FANCF	1.0375	3	0.00019129	0.0943182	0.072263	0	FANCD2[1.0375]FANCF	1			JAK3	ANKFY1		ARRB2
FANCF	FANCA	1.0375	2	0.000127527	0.0798077	0.0670139	0	FANCF[1.0375]FANCA	1			KIAA0319L	ANKRD27		ARSA
FANCI	FANCB	1.0375	2	0.000127527	0.0864583	0.0713495	0	FANCI[1.0375]FANCB	1			KLF2	ANKRD42		ARSB
FANCL	FANCA	1.0375	4	0.000255053	0.0798077	0.0670286	0	FANCL[1.0375]FANCA	1			LAMTOR2	ANKRD50		ASAH1
FANCL	FANCI	1.0375	5	0.000318817	0.0798077	0.0670286	0	FANCL[1.0375]FANCI	1			LAT	ANKRD6		ASAP2
FANCM	TOP3A	1.0375	2	0.000127527	0.0798077	0.0665402	0	FANCM[1.0375]TOP3A	1			LCK	ANKS6		ASB11
PSMB8	PSMB1	1.0375	2	0.000127527	0.115278	0.0872278	0	PSMB8[1.0375]PSMB1	1			LIG4	ANKZF1		ASB12
RAD51	ATM	1.0375	3	0.00019129	0.0943182	0.0734654	0	RAD51[1.0375]ATM	1			LPIN2	ANLN		ASB14
RAD51	ATR	1.0375	4	0.000255053	0.0943182	0.0734654	0	RAD51[1.0375]ATR	1			LRBA	ANO8		ASB15
RAD51	EXO1	1.0375	6	0.00038258	0.0943182	0.0734654	0	RAD51[1.0375]EXO1	1			LYST	ANPEP		ASB16
FANCB	FANCF	1.03858	4	0.000255053	0.0798909	0.0668631	0	FANCB[1.038581856]FANCF	1			MAD2L2	AOC1		ASB17
FANCF	FANCB	1.03858	4	0.000255053	0.0798909	0.0670838	0	FANCF[1.038581856]FANCB	1			MAGT1	AP1G1		ASB18
FANCG	FANCB	1.03858	3	0.00019129	0.0798909	0.0690424	0	FANCG[1.038581856]FANCB	1			MAP3K14	AP1G2		ASH1L
PIK3CD	PIK3R2	1.03858	5	0.000318817	0.103858	0.0790166	0	PIK3CD[1.038581856]PIK3R2	1			MCM4	AP4E1		ATAD2B
PSMB8	PSMA6	1.03858	19	0.0012115	0.115398	0.0873187	1	PSMB8[1.038581856]PSMA6	1			MEFV	APAF1		ATAD5
PSMB8	PSME4	1.03858	18	0.00114774	0.115398	0.0873187	1	PSMB8[1.038581856]PSME4	1			MSN	APBA3		ATF4
DAG1	AGRN	1.03967	1	6.37633e-05	0.0866388	0.0698958	0	DAG1[1.039665971]AGRN	1			MVK	APBB1IP		ATF5
FANCI	FANCM	1.03967	4	0.000255053	0.0866388	0.0714985	0	FANCI[1.039665971]FANCM	1			MYO5B	APC		ATG13
FANCL	FANCF	1.03967	6	0.00038258	0.0799743	0.0671685	0	FANCL[1.039665971]FANCF	1			MYSM1	APC2		ATG7
FANCM	ATR	1.03967	3	0.00019129	0.0799743	0.0666792	0	FANCM[1.039665971]ATR	1			NBN	APEX1		ATM
FANCM	FANCI	1.03967	4	0.000255053	0.0799743	0.0666792	0	FANCM[1.039665971]FANCI	1			NCF1	APEX2		ATP11A
MAD2L2	REV1	1.03967	2	0.000127527	0.0799743	0.0670482	0	MAD2L2[1.039665971]REV1	1			NCF2	APH1B		ATP12A
TCF3	EP300	1.03967	3	0.00019129	0.0945151	0.0699478	0	TCF3[1.039665971]EP300	1			NFKB1	APIP		ATP5MF
FANCL	FANCB	1.04075	7	0.000446343	0.0800579	0.0672387	0	FANCL[1.040752351]FANCB	1			NFKB2	APLF		ATP6AP1
FANCM	FAAP24	1.04075	5	0.000318817	0.0800579	0.0667488	0	FANCM[1.040752351]FAAP24	1			NFKBIA	APMAP		ATP6V0A2
RAD51	BARD1	1.04075	8	0.000510106	0.0946139	0.0736957	0	RAD51[1.040752351]BARD1	1			NHEJ1	APOA4		ATP6V0A4
RFXANK	RFX5	1.04075	1	6.37633e-05	0.0612207	0.0495203	0	RFXANK[1.040752351]RFX5	1			NHP2	APOB		ATP6V1B1
FANCL	FANCM	1.04184	8	0.000510106	0.0801416	0.067309	0	FANCL[1.041841004]FANCM	1			NLRC4	APOBR		ATP6V1F
FANCE	FANCI	1.04293	1	6.37633e-05	0.0802255	0.0673428	0	FANCE[1.042931937]FANCI	1			NLRP12	APOC4		ATP8B4
FANCI	FAAP24	1.04293	6	0.00038258	0.086911	0.0717231	0	FANCI[1.042931937]FAAP24	1			NLRP3	APOE		ATR
RAD51	TOP3A	1.04293	10	0.000637633	0.094812	0.0738501	0	RAD51[1.042931937]TOP3A	1			NOD2	APOL1		ATRX
SKIV2L	TTC37	1.04293	3	0.00019129	0.0613489	0.0549252	0	SKIV2L[1.042931937]TTC37	1			NOS2	APOO		ATXN1
FANCD2	FANCM	1.04403	5	0.000318817	0.0949114	0.0727175	0	FANCD2[1.044025157]FANCM	1			NSMCE3	APP		AURKA
TCIRG1	ATP6V1F	1.04403	1	6.37633e-05	0.0652516	0.0597226	0	TCIRG1[1.044025157]ATP6V1F	1			OTULIN	APPL2		AURKB
MCM4	MCM8	1.04512	25	0.00159408	0.0614777	0.0559649	1	MCM4[1.045120672]MCM8	1			PALB2	AR		AVEN
RAD51	MUS81	1.04512	11	0.000701396	0.095011	0.074005	0	RAD51[1.045120672]MUS81	1			PARN	ARAF		AWAT1
WAS	WIPF3	1.04512	3	0.00019129	0.0803939	0.065722	0	WAS[1.045120672]WIPF3	1			PAX1	ARAP1		AXIN1
ATM	MUS81	1.04622	9	0.00057387	0.116246	0.0842048	0	ATM[1.046218487]MUS81	1			PEPD	ARAP2		B3GLCT
ERCC4	ERCC2	1.04622	4	0.000255053	0.0951108	0.0754862	0	ERCC4[1.046218487]ERCC2	1			PGM3	ARAP3		BANP
ERCC4	MUS81	1.04622	3	0.00019129	0.0951108	0.0754862	0	ERCC4[1.046218487]MUS81	1			PIK3CD	AREG		BARD1
FANCA	FANCI	1.04622	5	0.000318817	0.0804783	0.0677778	0	FANCA[1.046218487]FANCI	1			PIK3CG	ARFGAP3		BAZ2B
FANCC	FANCF	1.04622	4	0.000255053	0.0871849	0.0716827	0	FANCC[1.046218487]FANCF	1			PIK3R1	ARHGAP17		BCAR1
FANCI	FANCA	1.04622	7	0.000446343	0.0871849	0.0719491	0	FANCI[1.046218487]FANCA	1			PLCG2	ARHGAP22		BCL2A1
FANCL	FAAP100	1.04622	9	0.00057387	0.0804783	0.0675918	0	FANCL[1.046218487]FAAP100	1			PNP	ARHGAP25		BCL2L11
POLR3F	POLR3C	1.04622	16	0.00102021	0.0615423	0.0597421	1	POLR3F[1.046218487]POLR3C	1			POLA1	ARHGAP29		BCL6
TTC37	EXOSC5	1.04622	6	0.00038258	0.0550641	0.0470271	0	TTC37[1.046218487]EXOSC5	1			POLR3F	ARHGAP30		BCR
WIPF1	WAS	1.04622	2	0.000127527	0.0804783	0.0668231	0	WIPF1[1.046218487]WAS	1			POMP	ARHGAP31		BDKRB2
FANCD2	USP1	1.04732	7	0.000446343	0.0952108	0.0729469	0	FANCD2[1.047318612]USP1	1			PRF1	ARHGAP32		BGN
FANCF	FANCI	1.04732	7	0.000446343	0.080563	0.0676481	0	FANCF[1.047318612]FANCI	1			PRKCD	ARHGAP39		BIRC5
FANCI	FANCF	1.04732	8	0.000510106	0.0872766	0.0720247	0	FANCI[1.047318612]FANCF	1			PRKDC	ARHGAP4		BIRC6
FANCM	RMI1	1.04732	10	0.000637633	0.080563	0.06717	0	FANCM[1.047318612]RMI1	1			PSMB8	ARHGAP42		BIRC7
LIG4	XRCC4	1.04732	3	0.00019129	0.061607	0.057995	0	LIG4[1.047318612]XRCC4	1			PSTPIP1	ARHGAP45		BLK
MCM4	ATR	1.04732	27	0.00172161	0.061607	0.0560826	1	MCM4[1.047318612]ATR	1			PTPRC	ARHGAP5		BMF
NFKB1	RELB	1.04732	1	6.37633e-05	0.116369	0.0964843	0	NFKB1[1.047318612]RELB	1			RAB27A	ARHGAP6		BMP15
PLCG2	PDGFRB	1.04732	1	6.37633e-05	0.104732	0.074789	0	PLCG2[1.047318612]PDGFRB	1			RAD51	ARHGEF10L		BMP7
RAD51	NBN	1.04732	14	0.000892686	0.0952108	0.0741607	0	RAD51[1.047318612]NBN	1			RAD51C	ARHGEF11		BMS1
SKIV2L	EXOSC5	1.04732	5	0.000318817	0.061607	0.0551562	0	SKIV2L[1.047318612]EXOSC5	1			RAG1	ARHGEF12		BMX
ATP6AP1	ATP6V1B1	1.04842	4	0.000255053	0.0616718	0.0567842	0	ATP6AP1[1.048421053]ATP6V1B1	1			RAG2	ARHGEF15		BNIP3
BLM	TOPBP1	1.04842	20	0.00127527	0.095311	0.074185	1	BLM[1.048421053]TOPBP1	1			RANBP2	ARHGEF17		BOP1
FANCC	FANCI	1.04842	6	0.00038258	0.0873684	0.0718336	0	FANCC[1.048421053]FANCI	1			RASGRP1	ARHGEF18		BPI
FANCD2	MUS81	1.04842	8	0.000510106	0.095311	0.0730237	0	FANCD2[1.048421053]MUS81	1			RBCK1	ARHGEF19		BPIFB2
FANCE	FANCF	1.04842	3	0.00019129	0.0806478	0.0676972	0	FANCE[1.048421053]FANCF	1			RFWD3	ARHGEF28		BPTF
FANCG	FANCI	1.04842	4	0.000255053	0.0806478	0.0696965	0	FANCG[1.048421053]FANCI	1			RFX5	ARHGEF33		BRCA1
FANCI	FAAP100	1.04842	12	0.00076516	0.0873684	0.0721006	0	FANCI[1.048421053]FAAP100	1			RFXANK	ARHGEF37		BRCA2
NBN	EXO1	1.04842	5	0.000318817	0.095311	0.0774346	0	NBN[1.048421053]EXO1	1			RFXAP	ARHGEF39		BRCC3
ATM	TOP3A	1.04953	13	0.000828923	0.116614	0.084471	0	ATM[1.049525817]TOP3A	1			RIPK1	ARHGEF4		BRWD1
BLM	TIMELESS	1.04953	21	0.00133903	0.0954114	0.0742632	1	BLM[1.049525817]TIMELESS	1			RNASEH2A	ARHGEF40		BST1
C6	C8A	1.04953	1	6.37633e-05	0.0699684	0.0621314	0	C6[1.049525817]C8A	1			RNASEH2B	ARHGEF6		BTC
C8A	C6	1.04953	2	0.000127527	0.0617368	0.0613351	0	C8A[1.049525817]C6	1			RNASEH2C	ARID1A		C1QTNF6
C8A	C8B	1.04953	1	6.37633e-05	0.0617368	0.0613351	0	C8A[1.049525817]C8B	1			RNASEL	ARID1B		C1RL
C8B	C8A	1.04953	1	6.37633e-05	0.0617368	0.0613394	0	C8B[1.049525817]C8A	1			RNF168	ARID4B		C3AR1
FANCE	FANCB	1.04953	5	0.000318817	0.0807328	0.0677685	0	FANCE[1.049525817]FANCB	1			RORC	ARMCX3		C4BPA
FANCL	USP1	1.04953	11	0.000701396	0.0807328	0.0678055	0	FANCL[1.049525817]USP1	1			RPSA	ARMS2		C5
RAD51	POLH	1.04953	16	0.00102021	0.0954114	0.074317	1	RAD51[1.049525817]POLH	1			RTEL1	ARR3		C5AR1
XRCC2	BRCA2	1.04953	3	0.00019129	0.0807328	0.0679667	0	XRCC2[1.049525817]BRCA2	1			SAMHD1	ARRB2		C6
RAD51C	MUS81	1.05063	1	6.37633e-05	0.0875527	0.0698344	0	RAD51C[1.050632911]MUS81	1			SBDS	ARSA		C8A
SKIV2L	EXOSC3	1.05063	8	0.000510106	0.0618019	0.0553307	0	SKIV2L[1.050632911]EXOSC3	1			SERPING1	ARSB		C8B
BLM	WRN	1.05174	22	0.00140279	0.0956129	0.07442	1	BLM[1.051742344]WRN	1			SGPL1	ARSD		C9
PSMB8	ADRM1	1.05174	30	0.0019129	0.11686	0.0884252	1	PSMB8[1.051742344]ADRM1	1			SH2D1A	ARSF		CABIN1
CD3D	CD3G	1.05285	1	6.37633e-05	0.116984	0.0881414	0	CD3D[1.052854123]CD3G	1			SKIV2L	ARSG		CACNA1A
ATM	RAD9B	1.05397	14	0.000892686	0.117108	0.0848285	0	ATM[1.053968254]RAD9B	1			SLC46A1	ARSH		CACNA1B
FANCC	FAAP100	1.05397	7	0.000446343	0.0878307	0.0722136	0	FANCC[1.053968254]FAAP100	1			SLX4	ASAH1		CACNA1E
CDC42	PAK5	1.05508	16	0.00102021	0.117232	0.097795	1	CDC42[1.055084746]PAK5	1			SMARCAL1	ASAP2		CACNA1F
AP3B1	VAMP7	1.0562	1	6.37633e-05	0.10562	0.0797272	0	AP3B1[1.056203606]VAMP7	1			SMARCD2	ASB11		CACNA1G
MAD2L2	POLI	1.0562	4	0.000255053	0.0812464	0.0681148	0	MAD2L2[1.056203606]POLI	1			SNX10	ASB12		CACNA1H
PSMB8	PSMB7	1.0562	34	0.00216795	0.117356	0.0888003	1	PSMB8[1.056203606]PSMB7	1			SP110	ASB14		CACNA1S
RAD51	ERCC4	1.0562	20	0.00127527	0.0960185	0.0747898	1	RAD51[1.056203606]ERCC4	1			SPINK5	ASB15		CACNA2D2
RANBP2	TPR	1.0562	2	0.000127527	0.10562	0.0825766	0	RANBP2[1.056203606]TPR	1			SPPL2A	ASB16		CACNA2D3
SKIV2L	EXOSC6	1.0562	9	0.00057387	0.0621296	0.0556241	0	SKIV2L[1.056203606]EXOSC6	1			STAT1	ASB17		CACNA2D4
AP3B1	AP1G1	1.05732	2	0.000127527	0.105732	0.0798119	0	AP3B1[1.057324841]AP1G1	1			STAT2	ASB18		CACNB2
ATM	TIMELESS	1.05732	15	0.00095645	0.117481	0.0850987	0	ATM[1.057324841]TIMELESS	1			STAT3	ASCL1		CACNG5
CDC42	DOCK10	1.05732	21	0.00133903	0.117481	0.0980026	1	CDC42[1.057324841]DOCK10	1			STK4	ASH1L		CACNG6
CDC42	DOCK6	1.05732	18	0.00114774	0.117481	0.0980026	1	CDC42[1.057324841]DOCK6	1			STN1	ASIC1		CAD
CDC42	DOCK7	1.05732	19	0.0012115	0.117481	0.0980026	1	CDC42[1.057324841]DOCK7	1			STX11	ASL		CADM1
CDC42	DOCK9	1.05732	17	0.00108398	0.117481	0.0980026	1	CDC42[1.057324841]DOCK9	1			STXBP2	ASXL1		CALCOCO2
CDC42	TRIO	1.05732	20	0.00127527	0.117481	0.0980026	1	CDC42[1.057324841]TRIO	1			TAP1	ATAD2B		CALML5
DAG1	HSPG2	1.05732	2	0.000127527	0.0881104	0.071083	0	DAG1[1.057324841]HSPG2	1			TAZ	ATAD5		CAMK2G
ERCC4	FANCM	1.05732	12	0.00076516	0.0961204	0.0762875	0	ERCC4[1.057324841]FANCM	1			TBK1	ATF4		CAMP
ERCC4	MSH6	1.05732	15	0.00095645	0.0961204	0.0762875	0	ERCC4[1.057324841]MSH6	1			TCF3	ATF5		CAPN1
FANCG	FAAP100	1.05732	7	0.000446343	0.0813327	0.0702884	0	FANCG[1.057324841]FAAP100	1			TCIRG1	ATF7IP		CAPZA3
FANCM	ERCC4	1.05732	13	0.000828923	0.0813327	0.0678117	0	FANCM[1.057324841]ERCC4	1			TCN2	ATG10		CARD8
FANCM	MUS81	1.05732	11	0.000701396	0.0813327	0.0678117	0	FANCM[1.057324841]MUS81	1			TFRC	ATG13		CARD9
GINS1	MCM2	1.05732	10	0.000637633	0.0480602	0.0414996	0	GINS1[1.057324841]MCM2	1			TICAM1	ATG7		CASK
GINS1	MCM5	1.05732	7	0.000446343	0.0480602	0.0414996	0	GINS1[1.057324841]MCM5	1			TLR3	ATM		CASP4
GINS1	MCM6	1.05732	6	0.00038258	0.0480602	0.0414996	0	GINS1[1.057324841]MCM6	1			TLR7	ATN1		CASP5
MAGT1	RPN2	1.05732	4	0.000255053	0.0813327	0.0665333	0	MAGT1[1.057324841]RPN2	1			TMC6	ATOH1		CASP7
RPSA	EIF3F	1.05732	58	0.00369827	0.0961204	0.0774248	1	RPSA[1.057324841]EIF3F	1			TMC8	ATP10A		CASP8
RPSA	RPL28	1.05732	67	0.00427214	0.0961204	0.0774248	1	RPSA[1.057324841]RPL28	1			TNFAIP3	ATP10D		CASP9
RPSA	RPL29	1.05732	66	0.00420838	0.0961204	0.0774248	1	RPSA[1.057324841]RPL29	1			TNFRSF1A	ATP11A		CASR
TYK2	OSMR	1.05732	1	6.37633e-05	0.105732	0.0775967	0	TYK2[1.057324841]OSMR	1			TNFSF11	ATP12A		CASZ1
CCL5	AGT	1.05845	1	6.37633e-05	0.105845	0.074543	0	CCL5[1.058448459]AGT	1			TP53	ATP1A2		CAT
FANCA	FANCB	1.05845	6	0.00038258	0.0814191	0.0685701	0	FANCA[1.058448459]FANCB	1			TPP2	ATP1A4		CBFA2T3
FANCB	FANCA	1.05845	8	0.000510106	0.0814191	0.068142	0	FANCB[1.058448459]FANCA	1			TRNT1	ATP1B4		CBLL2
FANCC	FAAP24	1.05845	8	0.000510106	0.088204	0.0725206	0	FANCC[1.058448459]FAAP24	1			TTC37	ATP5MF		CCAR2
FANCD2	FAAP24	1.05845	12	0.00076516	0.0962226	0.0737221	0	FANCD2[1.058448459]FAAP24	1			TTC7A	ATP6AP1		CCDC88B
FANCF	FAAP24	1.05845	9	0.00057387	0.0814191	0.068367	0	FANCF[1.058448459]FAAP24	1			TYK2	ATP6V0A2		CCL13
RPSA	EIF3B	1.05845	84	0.00535612	0.0962226	0.0775071	1	RPSA[1.058448459]EIF3B	1			UNC13D	ATP6V0A4		CCL17
SKIV2L	DIS3	1.05845	11	0.000701396	0.0622617	0.0557423	0	SKIV2L[1.058448459]DIS3	1			UNC93B1	ATP6V1B1		CCL25
TTC37	EXOSC3	1.05845	8	0.000510106	0.0557078	0.0475768	0	TTC37[1.058448459]EXOSC3	1			UNG	ATP6V1F		CCNB1
TTC37	EXOSC6	1.05845	9	0.00057387	0.0557078	0.0475768	0	TTC37[1.058448459]EXOSC6	1			VPS13B	ATP7A		CCNG1
C8B	C9	1.05957	2	0.000127527	0.0623279	0.0619267	0	C8B[1.059574468]C9	1			WAS	ATP8B4		CCNL2
C9	C8B	1.05957	1	6.37633e-05	0.0623279	0.0618823	0	C9[1.059574468]C8B	1			WIPF1	ATPAF2		CCR5
FANCD2	FAAP100	1.05957	13	0.000828923	0.096325	0.0738005	0	FANCD2[1.059574468]FAAP100	1			WRAP53	ATR		CCR7
FANCG	FANCF	1.05957	8	0.000510106	0.0815057	0.070438	0	FANCG[1.059574468]FANCF	1			XIAP	ATRX		CCRL2
POLR3F	TBP	1.05957	19	0.0012115	0.0623279	0.0605048	1	POLR3F[1.059574468]TBP	1			XRCC2	ATXN1		CCT6B
STAT1	USP18	1.05957	1	6.37633e-05	0.11773	0.0845322	0	STAT1[1.059574468]USP18	1			ZAP70	ATXN3L		CCT8
FANCG	FAAP24	1.0607	9	0.00057387	0.0815925	0.070513	0	FANCG[1.060702875]FAAP24	1			ZBTB24	ATXN7		CD101
LAMTOR2	SLC15A4	1.0607	3	0.00019129	0.10607	0.0829557	0	LAMTOR2[1.060702875]SLC15A4	1				AUNIP		CD109
NBN	RAD9B	1.0607	11	0.000701396	0.0964275	0.0783418	0	NBN[1.060702875]RAD9B	1				AURKA		CD160
NSMCE3	SMC5	1.0607	3	0.00019129	0.0757645	0.0654944	0	NSMCE3[1.060702875]SMC5	1				AURKB		CD180
PARN	EXOSC3	1.0607	2	0.000127527	0.0623943	0.0602436	0	PARN[1.060702875]EXOSC3	1				AUTS2		CD19
RAD51C	TOP3A	1.0607	5	0.000318817	0.0883919	0.0705037	0	RAD51C[1.060702875]TOP3A	1				AVEN		CD1A
XRCC2	MUS81	1.0607	8	0.000510106	0.0815925	0.0686905	0	XRCC2[1.060702875]MUS81	1				AWAT1		CD1B
COPA	SEC23A	1.06183	11	0.000701396	0.0884861	0.0707184	0	COPA[1.061833689]SEC23A	1				AWAT2		CD276
FANCB	FAAP24	1.06183	10	0.000637633	0.0816795	0.06836	0	FANCB[1.061833689]FAAP24	1				AXIN1		CD33
FANCB	FANCM	1.06183	9	0.00057387	0.0816795	0.06836	0	FANCB[1.061833689]FANCM	1				B3GAT1		CD36
FANCC	FANCM	1.06183	9	0.00057387	0.0884861	0.0727526	0	FANCC[1.061833689]FANCM	1				B3GLCT		CD3G
FANCD2	ERCC4	1.06183	15	0.00095645	0.0965303	0.0739579	0	FANCD2[1.061833689]ERCC4	1				B4GALNT2		CD40LG
FANCD2	SLX4	1.06183	14	0.000892686	0.0965303	0.0739579	0	FANCD2[1.061833689]SLX4	1				BAHCC1		CD48
FANCI	MUS81	1.06183	14	0.000892686	0.0884861	0.073023	0	FANCI[1.061833689]MUS81	1				BAHD1		CD5
FANCM	FANCB	1.06183	16	0.00102021	0.0816795	0.0681009	1	FANCM[1.061833689]FANCB	1				BAIAP2L2		CD5L
FANCM	USP1	1.06183	17	0.00108398	0.0816795	0.0681009	1	FANCM[1.061833689]USP1	1				BANP		CD68
MYSM1	KAT2B	1.06183	2	0.000127527	0.0884861	0.0710458	0	MYSM1[1.061833689]KAT2B	1				BARD1		CD86
RAD51	WRN	1.06183	24	0.00153032	0.0965303	0.0751885	1	RAD51[1.061833689]WRN	1				BAZ2B		CD8B
RANBP2	NUP214	1.06183	4	0.000255053	0.106183	0.0830167	0	RANBP2[1.061833689]NUP214	1				BBS12		CD93
STAT3	STAT4	1.06183	2	0.000127527	0.117982	0.0977385	0	STAT3[1.061833689]STAT4	1				BBS4		CDC25C
ATM	WRN	1.06297	20	0.00127527	0.118107	0.0855528	1	ATM[1.062966916]WRN	1				BBS9		CDH15
CD3E	CD3G	1.06297	2	0.000127527	0.0966334	0.0734849	0	CD3E[1.062966916]CD3G	1				BCAN		CDH5
CSF2RB	IL2RB	1.06297	1	6.37633e-05	0.0966334	0.0750807	0	CSF2RB[1.062966916]IL2RB	1				BCAR1		CDK16
ERCC4	FAAP24	1.06297	21	0.00133903	0.0966334	0.0766946	1	ERCC4[1.062966916]FAAP24	1				BCL2A1		CDKN1A
EXTL3	EXTL1	1.06297	1	6.37633e-05	0.0312637	0.0291602	0	EXTL3[1.062966916]EXTL1	1				BCL2L11		CDKN1B
FANCA	FANCM	1.06297	7	0.000446343	0.0817667	0.0688628	0	FANCA[1.062966916]FANCM	1				BCL2L13		CDKN2A
FANCF	FANCM	1.06297	11	0.000701396	0.0817667	0.0686588	0	FANCF[1.062966916]FANCM	1				BCL6		CDON
FANCG	FANCM	1.06297	10	0.000637633	0.0817667	0.0706635	0	FANCG[1.062966916]FANCM	1				BCL9		CDS1
FANCI	SLX4	1.06297	15	0.00095645	0.0885806	0.0731009	0	FANCI[1.062966916]SLX4	1				BCOR		CDT1
FANCL	FAAP24	1.06297	13	0.000828923	0.0817667	0.0686739	0	FANCL[1.062966916]FAAP24	1				BCORL1		CEACAM8
FANCM	FANCA	1.06297	20	0.00127527	0.0817667	0.0681736	1	FANCM[1.062966916]FANCA	1				BCR		CEBPA
FANCM	FANCF	1.06297	18	0.00114774	0.0817667	0.0681736	1	FANCM[1.062966916]FANCF	1				BDH2		CEBPE
RAD51	TOPBP1	1.06297	25	0.00159408	0.0966334	0.0752687	1	RAD51[1.062966916]TOPBP1	1				BDKRB2		CENPC
RAD51C	RMI1	1.06297	8	0.000510106	0.0885806	0.0706542	0	RAD51C[1.062966916]RMI1	1				BEX1		CENPE
SLX4	FANCI	1.06297	3	0.00019129	0.0885806	0.0704481	0	SLX4[1.062966916]FANCI	1				BGN		CENPI
TFRC	CLTCL1	1.06297	1	6.37633e-05	0.118107	0.08516	0	TFRC[1.062966916]CLTCL1	1				BHLHE22		CENPN
TTC37	DIS3	1.06297	11	0.000701396	0.0559456	0.0477799	0	TTC37[1.062966916]DIS3	1				BHLHE41		CENPQ
COPA	SEC24C	1.0641	13	0.000828923	0.0886752	0.0708695	0	COPA[1.064102564]SEC24C	1				BIK		CENPV
COPA	SEC24D	1.0641	12	0.00076516	0.0886752	0.0708695	0	COPA[1.064102564]SEC24D	1				BIRC5		CEP120
RPSA	EIF5B	1.0641	90	0.0057387	0.0967366	0.0779211	1	RPSA[1.064102564]EIF5B	1				BIRC6		CEP290
RPSA	SRP14	1.0641	91	0.00580246	0.0967366	0.0779211	1	RPSA[1.064102564]SRP14	1				BIRC7		CEP63
SMARCD2	SMARCC2	1.0641	5	0.000318817	0.0760073	0.0632583	0	SMARCD2[1.064102564]SMARCC2	1				BLK		CETN2
TLR3	TLR8	1.0641	1	6.37633e-05	0.0886752	0.0738901	0	TLR3[1.064102564]TLR8	1				BMF		CFH
CDC42	AKAP13	1.06524	27	0.00172161	0.11836	0.0987363	1	CDC42[1.065240642]AKAP13	1				BMP15		CFHR1
CDC42	ARHGEF18	1.06524	25	0.00159408	0.11836	0.0987363	1	CDC42[1.065240642]ARHGEF18	1				BMP2K		CFHR2
DNMT3B	DNMT1	1.06524	1	6.37633e-05	0.0665775	0.062849	0	DNMT3B[1.065240642]DNMT1	1				BMP6		CFHR3
FANCA	SLX4	1.06524	8	0.000510106	0.0819416	0.0690101	0	FANCA[1.065240642]SLX4	1				BMP7		CFHR5
ITGB3	ITGA4	1.06524	6	0.00038258	0.11836	0.0859513	0	ITGB3[1.065240642]ITGA4	1				BMP8A		CFI
POLR3F	SNAPC1	1.06524	20	0.00127527	0.0626612	0.0608283	1	POLR3F[1.065240642]SNAPC1	1				BMP8B		CFP
RANBP2	NUP107	1.06524	5	0.000318817	0.106524	0.0832831	0	RANBP2[1.065240642]NUP107	1				BMS1		CFTR
RPSA	RIOK2	1.06524	94	0.00599375	0.0968401	0.0780044	1	RPSA[1.065240642]RIOK2	1				BMX		CHD1L
SLX4	BRCA2	1.06524	4	0.000255053	0.0887701	0.0705988	0	SLX4[1.065240642]BRCA2	1				BNIP3		CHD3
SLX4	FANCA	1.06524	5	0.000318817	0.0887701	0.0705988	0	SLX4[1.065240642]FANCA	1				BOC		CHD5
TCIRG1	ATP6V1B1	1.06524	12	0.00076516	0.0665775	0.0609363	0	TCIRG1[1.065240642]ATP6V1B1	1				BOP1		CHGB
COPA	SEC31A	1.06638	16	0.00102021	0.0888651	0.0710212	1	COPA[1.066381156]SEC31A	1				BPI		CHIT1
COPA	SEC31B	1.06638	15	0.00095645	0.0888651	0.0710212	0	COPA[1.066381156]SEC31B	1				BPIFB2		CHM
LIG4	PRKDC	1.06638	7	0.000446343	0.0627283	0.0590506	0	LIG4[1.066381156]PRKDC	1				BPTF		CHPT1
MYSM1	EP300	1.06638	5	0.000318817	0.0888651	0.0713501	0	MYSM1[1.066381156]EP300	1				BRAT1		CHRAC1
NBN	TOPBP1	1.06638	15	0.00095645	0.0969437	0.0787612	0	NBN[1.066381156]TOPBP1	1				BRCA1		CHRDL1
TP53	EP300	1.06638	4	0.000255053	0.118487	0.103607	0	TP53[1.066381156]EP300	1				BRCA2		CHST15
ATP6AP1	ATP6V0A4	1.06752	10	0.000637633	0.0627955	0.0578188	0	ATP6AP1[1.067524116]ATP6V0A4	1				BRCC3		CHUK
BLM	RAD9B	1.06752	28	0.00178537	0.0970476	0.0755367	1	BLM[1.067524116]RAD9B	1				BRS3		CIAO3
LIG4	MSH6	1.06752	8	0.000510106	0.0627955	0.0591139	0	LIG4[1.067524116]MSH6	1				BRSK1		CKAP4
PALB2	SLX4	1.06752	1	6.37633e-05	0.0821172	0.0692108	0	PALB2[1.067524116]SLX4	1				BRWD1		CLEC4C
RANBP2	AHCTF1	1.06752	6	0.00038258	0.106752	0.0834616	0	RANBP2[1.067524116]AHCTF1	1				BRWD3		CLEC4D
RNASEH2A	RNASEH2B	1.06752	2	0.000127527	0.0237228	0.0216714	0	RNASEH2A[1.067524116]RNASEH2B	1				BST1		CLHC1
RPSA	EIF2S3	1.06752	102	0.00650386	0.0970476	0.0781716	1	RPSA[1.067524116]EIF2S3	1				BTBD11		CLIP4
RPSA	RPL3L	1.06752	99	0.00631257	0.0970476	0.0781716	1	RPSA[1.067524116]RPL3L	1				BTBD2		CLTCL1
SLX4	PALB2	1.06752	7	0.000446343	0.0889603	0.0707502	0	SLX4[1.067524116]PALB2	1				BTC		CNKSR1
ERCC4	DCLRE1A	1.06867	25	0.00159408	0.0971518	0.077106	1	ERCC4[1.068669528]DCLRE1A	1				C17orf80		CNKSR2
FANCE	FAAP100	1.06867	8	0.000510106	0.0822053	0.0690047	0	FANCE[1.068669528]FAAP100	1				C1QTNF6		CNTN2
FANCG	FANCA	1.06867	11	0.000701396	0.0822053	0.0710426	0	FANCG[1.068669528]FANCA	1				C1QTNF9		COA6
IL6	MELTF	1.06867	1	6.37633e-05	0.118741	0.0925984	0	IL6[1.068669528]MELTF	1				C1RL		COG1
MCM4	RPA4	1.06867	33	0.00210419	0.0628629	0.0572259	1	MCM4[1.068669528]RPA4	1				C2CD3		COG3
POLA1	RPA4	1.06867	34	0.00216795	0.0628629	0.061571	1	POLA1[1.068669528]RPA4	1				C3AR1		COG6
RAD51C	SLX4	1.06867	9	0.00057387	0.0890558	0.0710332	0	RAD51C[1.068669528]SLX4	1				C4BPA		COG7
RAD51C	WRN	1.06867	10	0.000637633	0.0890558	0.0710332	0	RAD51C[1.068669528]WRN	1				C5		COIL
ZAP70	PTPN22	1.06867	2	0.000127527	0.0890558	0.0700875	0	ZAP70[1.068669528]PTPN22	1				C5AR1		COL11A1
BLM	POLE	1.06982	30	0.0019129	0.0972561	0.075699	1	BLM[1.069817401]POLE	1				C6		COL18A1
BLM	RAD50	1.06982	31	0.00197666	0.0972561	0.075699	1	BLM[1.069817401]RAD50	1				C8A		COL1A2
BRIP1	PALB2	1.06982	2	0.000127527	0.0891515	0.0729915	0	BRIP1[1.069817401]PALB2	1				C8B		COL3A1
DAG1	DMD	1.06982	4	0.000255053	0.0891515	0.0719229	0	DAG1[1.069817401]DMD	1				C9		COL4A1
DAG1	UTRN	1.06982	3	0.00019129	0.0891515	0.0719229	0	DAG1[1.069817401]UTRN	1				C9orf72		COL4A2
ERCC4	SLX4	1.06982	26	0.00165785	0.0972561	0.0771889	1	ERCC4[1.069817401]SLX4	1				CA9		COL4A3
FANCC	SLX4	1.06982	11	0.000701396	0.0891515	0.0732996	0	FANCC[1.069817401]SLX4	1				CABIN1		COL4A4
FANCE	FANCA	1.06982	9	0.00057387	0.0822936	0.0690788	0	FANCE[1.069817401]FANCA	1				CACNA1A		COL4A5
FANCF	SLX4	1.06982	12	0.00076516	0.0822936	0.0691013	0	FANCF[1.069817401]SLX4	1				CACNA1B		COL4A6
GATA2	ZFPM1	1.06982	4	0.000255053	0.0822936	0.068072	0	GATA2[1.069817401]ZFPM1	1				CACNA1E		COL5A1
RPSA	RPP38	1.06982	106	0.00675891	0.0972561	0.0783396	1	RPSA[1.069817401]RPP38	1				CACNA1F		COL5A2
SLX4	ERCC4	1.06982	11	0.000701396	0.0891515	0.0709021	0	SLX4[1.069817401]ERCC4	1				CACNA1G		COL6A1
SLX4	FANCF	1.06982	9	0.00057387	0.0891515	0.0709021	0	SLX4[1.069817401]FANCF	1				CACNA1H		COL6A2
FANCB	SLX4	1.07097	11	0.000701396	0.0823821	0.068948	0	FANCB[1.070967742]SLX4	1				CACNA1S		COL6A3
FANCG	SLX4	1.07097	12	0.00076516	0.0823821	0.0711954	0	FANCG[1.070967742]SLX4	1				CACNA2D2		COL6A5
ITGB2	C3AR1	1.07097	1	6.37633e-05	0.107097	0.0853453	0	ITGB2[1.070967742]C3AR1	1				CACNA2D3		COL6A6
RANBP2	NUP62	1.07097	10	0.000637633	0.107097	0.0837309	0	RANBP2[1.070967742]NUP62	1				CACNA2D4		COL9A1
RPSA	GSPT1	1.07097	108	0.00688644	0.0973607	0.0784238	1	RPSA[1.070967742]GSPT1	1				CACNB2		COL9A2
SLX4	FANCB	1.07097	13	0.000828923	0.0892473	0.0709784	0	SLX4[1.070967742]FANCB	1				CACNG5		CP
STAT1	STAT2	1.07097	3	0.00019129	0.118996	0.0854411	0	STAT1[1.070967742]STAT2	1				CACNG6		CPN2
BLM	ERCC6L	1.07212	32	0.00204043	0.0974655	0.0758619	1	BLM[1.07212056]ERCC6L	1				CAD		CPNE3
CYBA	CYBB	1.07212	1	6.37633e-05	0.107212	0.0814838	0	CYBA[1.07212056]CYBB	1				CADM1		CPPED1
FANCL	SLX4	1.07212	15	0.00095645	0.0824708	0.0692652	0	FANCL[1.07212056]SLX4	1				CALCA		CPS1
NBN	BRCA2	1.07212	16	0.00102021	0.0974655	0.0791851	1	NBN[1.07212056]BRCA2	1				CALCOCO2		CPVL
RAD51	RAD9B	1.07212	28	0.00178537	0.0974655	0.0759169	1	RAD51[1.07212056]RAD9B	1				CALD1		CR1
RAD51C	RAD50	1.07212	11	0.000701396	0.0893434	0.0712626	0	RAD51C[1.07212056]RAD50	1				CALHM6		CRACR2A
ATP6AP1	ATP6V0A2	1.07328	14	0.000892686	0.0631339	0.0581304	0	ATP6AP1[1.073275862]ATP6V0A2	1				CALML5		CRADD
CCR2	TAS1R3	1.07328	1	6.37633e-05	0.0894397	0.0720652	0	CCR2[1.073275862]TAS1R3	1				CAMK2G		CRAT
CTSC	CREG1	1.07328	1	6.37633e-05	0.107328	0.0793859	0	CTSC[1.073275862]CREG1	1				CAMP		CRB1
ERCC4	TOPBP1	1.07328	27	0.00172161	0.0975705	0.0774384	1	ERCC4[1.073275862]TOPBP1	1				CAPN1		CREG1
FANCA	USP1	1.07328	13	0.000828923	0.0825597	0.0695307	0	FANCA[1.073275862]USP1	1				CAPN12		CRISP3
FANCC	FANCA	1.07328	12	0.00076516	0.0894397	0.0735365	0	FANCC[1.073275862]FANCA	1				CAPN13		CRLS1
FANCD2	FANCA	1.07328	18	0.00114774	0.0975705	0.0747548	1	FANCD2[1.073275862]FANCA	1				CAPN14		CRMP1
FANCE	FAAP24	1.07328	11	0.000701396	0.0825597	0.0693021	0	FANCE[1.073275862]FAAP24	1				CAPN15		CRNKL1
FANCE	FANCM	1.07328	10	0.000637633	0.0825597	0.0693021	0	FANCE[1.073275862]FANCM	1				CAPN3		CSF1
FANCL	MUS81	1.07328	16	0.00102021	0.0825597	0.0693399	1	FANCL[1.073275862]MUS81	1				CAPN6		CSF1R
FANCM	DCLRE1A	1.07328	23	0.00146656	0.0825597	0.0688347	1	FANCM[1.073275862]DCLRE1A	1				CAPN9		CSF2
RAD51	RMI1	1.07328	30	0.0019129	0.0975705	0.0759987	1	RAD51[1.073275862]RMI1	1				CAPNS1		CSF2RA
RANBP2	NUP210	1.07328	13	0.000828923	0.107328	0.0839113	0	RANBP2[1.073275862]NUP210	1				CAPZA3		CSF2RB
AP3B1	ARRB2	1.07443	10	0.000637633	0.107443	0.0811033	0	AP3B1[1.074433657]ARRB2	1				CARD10		CSF3R
BRIP1	EXO1	1.07443	6	0.00038258	0.0895361	0.0733065	0	BRIP1[1.074433657]EXO1	1				CARD14		CSN1S1
ITGAV	ITGB5	1.07443	6	0.00038258	0.119382	0.0891096	0	ITGAV[1.074433657]ITGB5	1				CARD6		CSNK1G1
ITGB2	CYBB	1.07443	8	0.000510106	0.107443	0.0856215	0	ITGB2[1.074433657]CYBB	1				CARD8		CSNK2A3
ITGB2	ITGA1	1.07443	2	0.000127527	0.107443	0.0856215	0	ITGB2[1.074433657]ITGA1	1				CARD9		CST3
ITGB2	ITGA11	1.07443	10	0.000637633	0.107443	0.0856215	0	ITGB2[1.074433657]ITGA11	1				CARMIL1		CST4
ITGB2	ITGA2	1.07443	3	0.00019129	0.107443	0.0856215	0	ITGB2[1.074433657]ITGA2	1				CASK		CST5
ITGB2	ITGAD	1.07443	7	0.000446343	0.107443	0.0856215	0	ITGB2[1.074433657]ITGAD	1				CASP4		CTDSP1
ITGB2	ITGAL	1.07443	5	0.000318817	0.107443	0.0856215	0	ITGB2[1.074433657]ITGAL	1				CASP5		CTSA
ITGB2	ITGAX	1.07443	4	0.000255053	0.107443	0.0856215	0	ITGB2[1.074433657]ITGAX	1				CASP7		CTSB
ITGB3	ITGA1	1.07443	8	0.000510106	0.119382	0.086693	0	ITGB3[1.074433657]ITGA1	1				CASP8		CTSD
ITGB3	ITGA11	1.07443	13	0.000828923	0.119382	0.086693	0	ITGB3[1.074433657]ITGA11	1				CASP9		CTSE
ITGB3	ITGA2	1.07443	9	0.00057387	0.119382	0.086693	0	ITGB3[1.074433657]ITGA2	1				CASQ2		CTSF
ITGB3	ITGAD	1.07443	11	0.000701396	0.119382	0.086693	0	ITGB3[1.074433657]ITGAD	1				CASR		CTSH
ITGB3	ITGAL	1.07443	10	0.000637633	0.119382	0.086693	0	ITGB3[1.074433657]ITGAL	1				CASZ1		CUL7
PARN	EIF4G1	1.07443	3	0.00019129	0.063202	0.0610234	0	PARN[1.074433657]EIF4G1	1				CAT		CUL9
RAD51C	POLH	1.07443	14	0.000892686	0.0895361	0.0714164	0	RAD51C[1.074433657]POLH	1				CATSPER1		CUX1
RNASEH2C	RNASEH2B	1.07443	2	0.000127527	0.0238763	0.0217962	0	RNASEH2C[1.074433657]RNASEH2B	1				CATSPER2		CWC22
JAK3	INPPL1	1.07559	1	6.37633e-05	0.107559	0.0841115	0	JAK3[1.075593952]INPPL1	1				CATSPER3		CWF19L1
MCM4	MCM9	1.07559	35	0.00223172	0.0632702	0.0575967	1	MCM4[1.075593952]MCM9	1				CATSPER4		CX3CL1
CDC42	ARHGAP39	1.07676	35	0.00223172	0.11964	0.0998037	1	CDC42[1.076756757]ARHGAP39	1				CATSPERD		CXCR1
CDC42	ARHGEF37	1.07676	34	0.00216795	0.11964	0.0998037	1	CDC42[1.076756757]ARHGEF37	1				CATSPERE		CYB5R3
MAD2L2	POLE	1.07676	5	0.000318817	0.0828274	0.0694402	0	MAD2L2[1.076756757]POLE	1				CATSPERG		CYBB
ATM	BARD1	1.07792	29	0.00184914	0.119769	0.0867565	1	ATM[1.077922078]BARD1	1				CATSPERZ		CYP1A1
BRIP1	WRN	1.07792	8	0.000510106	0.0898268	0.0735445	0	BRIP1[1.077922078]WRN	1				CBFA2T3		CYP1B1
CDC42	ARHGEF11	1.07792	36	0.00229548	0.119769	0.0999117	1	CDC42[1.077922078]ARHGEF11	1				CBLL2		CYP24A1
CDC42	ARHGEF12	1.07792	37	0.00235924	0.119769	0.0999117	1	CDC42[1.077922078]ARHGEF12	1				CBX2		DACH1
CYBA	NOX3	1.07792	3	0.00019129	0.107792	0.0819247	0	CYBA[1.077922078]NOX3	1				CBX4		DAG1
HDAC6	NCOR2	1.07792	4	0.000255053	0.0979929	0.0751987	0	HDAC6[1.077922078]NCOR2	1				CC2D1A		DAO
IL10RA	IL10RB	1.07792	1	6.37633e-05	0.0829171	0.0678128	0	IL10RA[1.077922078]IL10RB	1				CCAR2		DAP3
NLRP3	CASP5	1.07792	2	0.000127527	0.0829171	0.0679435	0	NLRP3[1.077922078]CASP5	1				CCDC114		DBF4
NSMCE3	SMC6	1.07792	5	0.000318817	0.0769944	0.0665576	0	NSMCE3[1.077922078]SMC6	1				CCDC155		DBNL
BLNK	PIK3AP1	1.07909	1	6.37633e-05	0.0830069	0.0693347	0	BLNK[1.079089924]PIK3AP1	1				CCDC22		DCHS1
C3	CASR	1.07909	5	0.000318817	0.119899	0.0865018	0	C3[1.079089924]CASR	1				CCDC50		DCLRE1A
C3	CTSA	1.07909	4	0.000255053	0.119899	0.0865018	0	C3[1.079089924]CTSA	1				CCDC8		DCP1A
C4A	C4BPA	1.07909	3	0.00019129	0.107909	0.0756708	0	C4A[1.079089924]C4BPA	1				CCDC88B		DCST1
C4B	C4BPA	1.07909	1	6.37633e-05	0.0634759	0.0551577	0	C4B[1.079089924]C4BPA	1				CCDC88C		DCSTAMP
CDC42	ARHGAP6	1.07909	39	0.00248677	0.119899	0.10002	1	CDC42[1.079089924]ARHGAP6	1				CCL13		DDX18
CDC42	MCF2	1.07909	38	0.00242301	0.119899	0.10002	1	CDC42[1.079089924]MCF2	1				CCL17		DDX3X
CFD	F5	1.07909	2	0.000127527	0.0899242	0.072754	0	CFD[1.079089924]F5	1				CCL25		DDX60
ERCC4	RAD9B	1.07909	31	0.00197666	0.0980991	0.0778579	1	ERCC4[1.079089924]RAD9B	1				CCN3		DDX60L
FANCC	USP1	1.07909	13	0.000828923	0.0899242	0.0739349	0	FANCC[1.079089924]USP1	1				CCN6		DEFA4
JAK3	INPP5D	1.07909	2	0.000127527	0.107909	0.0843849	0	JAK3[1.079089924]INPP5D	1				CCNB1		DEPDC1
NBN	XRCC1	1.07909	21	0.00133903	0.0980991	0.0796998	1	NBN[1.079089924]XRCC1	1				CCNB3		DGAT2
RAD51C	BARD1	1.07909	17	0.00108398	0.0899242	0.0717259	1	RAD51C[1.079089924]BARD1	1				CCNG1		DGAT2L6
RAD51C	EXO1	1.07909	19	0.0012115	0.0899242	0.0717259	1	RAD51C[1.079089924]EXO1	1				CCNJL		DGKG
RAD51C	NBN	1.07909	16	0.00102021	0.0899242	0.0717259	1	RAD51C[1.079089924]NBN	1				CCNL2		DGKI
RANBP2	NUP205	1.07909	21	0.00133903	0.107909	0.0843659	1	RANBP2[1.079089924]NUP205	1				CCNO		DGKK
CDC42	MYO9B	1.08026	47	0.00299688	0.120029	0.100128	1	CDC42[1.080260304]MYO9B	1				CCP110		DGKQ
DAG1	POMT1	1.08026	6	0.00038258	0.0900217	0.0726249	0	DAG1[1.080260304]POMT1	1				CCR5		DGKZ
ERCC4	POLE	1.08026	34	0.00216795	0.0982055	0.0779423	1	ERCC4[1.080260304]POLE	1				CCR7		DHX36
IL17RA	IL17RE	1.08026	1	6.37633e-05	0.051441	0.0452661	0	IL17RA[1.080260304]IL17RE	1				CCRL2		DHX38
ITGB2	ITGA4	1.08026	13	0.000828923	0.108026	0.0860858	0	ITGB2[1.080260304]ITGA4	1				CCT6B		DHX58
MAGT1	GAA	1.08026	6	0.00038258	0.0830969	0.0679766	0	MAGT1[1.080260304]GAA	1				CCT8		DIS3
PALB2	BRCA2	1.08026	4	0.000255053	0.0830969	0.0700365	0	PALB2[1.080260304]BRCA2	1				CD101		DKC1
RBCK1	CHUK	1.08026	6	0.00038258	0.0982055	0.0785499	0	RBCK1[1.080260304]CHUK	1				CD109		DLC1
TCIRG1	ATP6AP1	1.08026	20	0.00127527	0.0675163	0.0617954	1	TCIRG1[1.080260304]ATP6AP1	1				CD160		DLG1
RAD51	POLE	1.08143	38	0.00242301	0.0983121	0.0765763	1	RAD51[1.081433225]POLE	1				CD180		DMD
AP3B1	TFRC	1.08261	13	0.000828923	0.108261	0.0817204	0	AP3B1[1.082608696]TFRC	1				CD19		DMP1
C6	C8B	1.08261	2	0.000127527	0.0721739	0.0640899	0	C6[1.082608696]C8B	1				CD1A		DNAJC13
C8B	C6	1.08261	3	0.00019129	0.0636829	0.0632729	0	C8B[1.082608696]C6	1				CD1B		DNASE1L1
COPA	SEC24B	1.08261	19	0.0012115	0.0902174	0.072102	1	COPA[1.082608696]SEC24B	1				CD207		DNM1
IL2RG	IL2RB	1.08261	2	0.000127527	0.108261	0.0838789	0	IL2RG[1.082608696]IL2RB	1				CD276		DNMBP
ITGB3	FLNA	1.08261	15	0.00095645	0.12029	0.0873527	0	ITGB3[1.082608696]FLNA	1				CD300C		DNMT1
RANBP2	NUP133	1.08261	26	0.00165785	0.108261	0.084641	1	RANBP2[1.082608696]NUP133	1				CD300LF		DOCK1
BLM	POLH	1.08379	39	0.00248677	0.0985261	0.0766874	1	BLM[1.083786725]POLH	1				CD33		DOCK10
CSF2RB	INPPL1	1.08379	2	0.000127527	0.0985261	0.0765513	0	CSF2RB[1.083786725]INPPL1	1				CD36		DOCK5
CYBA	NOX4	1.08379	7	0.000446343	0.108379	0.0823705	0	CYBA[1.083786725]NOX4	1				CD3EAP		DOCK6
FANCA	POLN	1.08379	16	0.00102021	0.0833682	0.0702116	1	FANCA[1.083786725]POLN	1				CD3G		DOCK7
FANCD2	ATR	1.08379	19	0.0012115	0.0985261	0.0754869	1	FANCD2[1.083786725]ATR	1				CD40LG		DOCK9
FANCE	SLX4	1.08379	15	0.00095645	0.0833682	0.0699808	0	FANCE[1.083786725]SLX4	1				CD48		DPF3
IL2RG	INPPL1	1.08379	3	0.00019129	0.108379	0.0839701	0	IL2RG[1.083786725]INPPL1	1				CD5		DPH1
NBN	TOP3A	1.08379	25	0.00159408	0.0985261	0.0800467	1	NBN[1.083786725]TOP3A	1				CD52		DPP6
NCF2	CYBB	1.08379	3	0.00019129	0.0903156	0.0717474	0	NCF2[1.083786725]CYBB	1				CD5L		DPP7
POLR3F	SNAPC4	1.08379	23	0.00146656	0.0637522	0.0618874	1	POLR3F[1.083786725]SNAPC4	1				CD68		DRD4
POLR3F	SNAPC5	1.08379	22	0.00140279	0.0637522	0.0618874	1	POLR3F[1.083786725]SNAPC5	1				CD86		DRP2
RANBP2	NUP88	1.08379	28	0.00178537	0.108379	0.0847331	1	RANBP2[1.083786725]NUP88	1				CD8B		DSG3
RBCK1	UBE2W	1.08379	21	0.00133903	0.0985261	0.0788063	1	RBCK1[1.083786725]UBE2W	1				CD93		DTX3L
SLX4	DCLRE1A	1.08379	19	0.0012115	0.0903156	0.071828	1	SLX4[1.083786725]DCLRE1A	1				CDC14A		DTYMK
SLX4	USP1	1.08379	20	0.00127527	0.0903156	0.071828	1	SLX4[1.083786725]USP1	1				CDC20B		DUOX1
ATM	RMI1	1.08497	37	0.00235924	0.120552	0.0873235	1	ATM[1.08496732]RMI1	1				CDC25C		DUSP1
CDC42	PLEKHG5	1.08497	56	0.00357075	0.120552	0.100565	1	CDC42[1.08496732]PLEKHG5	1				CDC42BPA		DUSP5
CDC42	PRKCE	1.08497	52	0.00331569	0.120552	0.100565	1	CDC42[1.08496732]PRKCE	1				CDC42BPG		DVL1
CDC42	ROCK2	1.08497	53	0.00337946	0.120552	0.100565	1	CDC42[1.08496732]ROCK2	1				CDCP1		DYTN
CYBB	SLC11A1	1.08497	4	0.000255053	0.108497	0.0834672	0	CYBB[1.08496732]SLC11A1	1				CDH12		E4F1
FANCM	FAAP100	1.08497	26	0.00165785	0.083459	0.0695846	1	FANCM[1.08496732]FAAP100	1				CDH13		EDA
FANCM	SLX4	1.08497	25	0.00159408	0.083459	0.0695846	1	FANCM[1.08496732]SLX4	1				CDH15		EDA2R
JAK3	TYK2	1.08497	3	0.00019129	0.108497	0.0848445	0	JAK3[1.08496732]TYK2	1				CDH23		EEPD1
LCK	CD3G	1.08497	4	0.000255053	0.120552	0.0915346	0	LCK[1.08496732]CD3G	1				CDH24		EFL1
MAGT1	CPNE3	1.08497	8	0.000510106	0.083459	0.0682728	0	MAGT1[1.08496732]CPNE3	1				CDH3		EFNB1
NCF1	CYBB	1.08497	3	0.00019129	0.0904139	0.0707699	0	NCF1[1.08496732]CYBB	1				CDH5		EGF
POLR3F	SNAPC3	1.08497	24	0.00153032	0.0638216	0.0619548	1	POLR3F[1.08496732]SNAPC3	1				CDH9		EGFLAM
RAB27A	RAB21	1.08497	5	0.000318817	0.108497	0.0760318	0	RAB27A[1.08496732]RAB21	1				CDHR3		EGFR
SLX4	FANCM	1.08497	21	0.00133903	0.0904139	0.0719062	1	SLX4[1.08496732]FANCM	1				CDK13		EHHADH
ARPC1B	WIPF3	1.08615	12	0.00076516	0.0905125	0.0716466	0	ARPC1B[1.086150491]WIPF3	1				CDK16		EIF2AK4
FANCC	ERCC4	1.08615	16	0.00102021	0.0905125	0.0744186	1	FANCC[1.086150491]ERCC4	1				CDK5RAP2		EIF2S3
FERMT3	MMRN1	1.08615	1	6.37633e-05	0.098741	0.0763577	0	FERMT3[1.086150491]MMRN1	1				CDKAL1		EIF2S3B
BLM	BRCA2	1.08734	41	0.0026143	0.0988487	0.0769386	1	BLM[1.087336245]BRCA2	1				CDKN1A		EIF3B
BRIP1	TOP3A	1.08734	12	0.00076516	0.0906114	0.0741868	0	BRIP1[1.087336245]TOP3A	1				CDKN1B		EIF3F
CASP10	TNFRSF10A	1.08734	3	0.00019129	0.0836412	0.0668593	0	CASP10[1.087336245]TNFRSF10A	1				CDKN2A		EIF3J
CASP10	TNFRSF10B	1.08734	2	0.000127527	0.0836412	0.0668593	0	CASP10[1.087336245]TNFRSF10B	1				CDON		EIF4G1
CASP8	TNFRSF10A	1.08734	2	0.000127527	0.120815	0.0855074	0	CASP8[1.087336245]TNFRSF10A	1				CDS1		EIF5B
CASP8	TNFRSF10B	1.08734	1	6.37633e-05	0.120815	0.0855074	0	CASP8[1.087336245]TNFRSF10B	1				CDT1		ELF4
CDC42	EGFR	1.08734	57	0.00363451	0.120815	0.100784	1	CDC42[1.087336245]EGFR	1				CEACAM20		ELN
DAG1	SGCB	1.08734	8	0.000510106	0.0906114	0.0731006	0	DAG1[1.087336245]SGCB	1				CEACAM5		ELOA2
ERCC4	FANCI	1.08734	42	0.00267806	0.0988487	0.0784529	1	ERCC4[1.087336245]FANCI	1				CEACAM8		ELOB
ERCC4	RAD50	1.08734	43	0.00274182	0.0988487	0.0784529	1	ERCC4[1.087336245]RAD50	1				CEBPA		ELP1
FANCB	USP1	1.08734	14	0.000892686	0.0836412	0.0700018	0	FANCB[1.087336245]USP1	1				CEBPE		ELP2
FANCD2	POLN	1.08734	20	0.00127527	0.0988487	0.0757342	1	FANCD2[1.087336245]POLN	1				CEBPZ		EMILIN1
FANCF	USP1	1.08734	16	0.00102021	0.0836412	0.0702329	1	FANCF[1.087336245]USP1	1				CECR2		ENAM
FANCI	ERCC4	1.08734	19	0.0012115	0.0906114	0.0747768	1	FANCI[1.087336245]ERCC4	1				CELA3B		ENO3
FANCL	ERCC4	1.08734	19	0.0012115	0.0836412	0.0702483	1	FANCL[1.087336245]ERCC4	1				CELSR1		ENPP2
LIG4	ERCC4	1.08734	14	0.000892686	0.063961	0.060211	0	LIG4[1.087336245]ERCC4	1				CELSR2		ENPP3
LIG4	PNKP	1.08734	12	0.00076516	0.063961	0.060211	0	LIG4[1.087336245]PNKP	1				CENPC		ENTPD3
NCF1	NOX3	1.08734	4	0.000255053	0.0906114	0.0709244	0	NCF1[1.087336245]NOX3	1				CENPE		EP300
NCF2	NOX3	1.08734	4	0.000255053	0.0906114	0.0719823	0	NCF2[1.087336245]NOX3	1				CENPI		EPB41L1
RANBP2	NUP85	1.08734	32	0.00204043	0.108734	0.0850106	1	RANBP2[1.087336245]NUP85	1				CENPN		EPB41L4B
RBCK1	RBBP6	1.08734	29	0.00184914	0.0988487	0.0790644	1	RBCK1[1.087336245]RBBP6	1				CENPQ		EPCAM
STAT3	IL6	1.08734	3	0.00019129	0.120815	0.100086	0	STAT3[1.087336245]IL6	1				CENPV		EPHA1
STAT3	STAT2	1.08734	4	0.000255053	0.120815	0.100086	0	STAT3[1.087336245]STAT2	1				CEP120		EPHA2
XRCC2	PALB2	1.08734	11	0.000701396	0.0836412	0.0704153	0	XRCC2[1.087336245]PALB2	1				CEP131		EPHA5
ATP6AP1	ATP6V1F	1.08852	23	0.00146656	0.0640309	0.0589563	1	ATP6AP1[1.08852459]ATP6V1F	1				CEP152		EPHA8
CASP1	AIM2	1.08852	2	0.000127527	0.0989568	0.0764875	0	CASP1[1.08852459]AIM2	1				CEP162		EPHX2
CD3E	CD1A	1.08852	3	0.00019129	0.0989568	0.0752517	0	CD3E[1.08852459]CD1A	1				CEP164		EPN1
CD3G	PTPN22	1.08852	9	0.00057387	0.120947	0.0920244	0	CD3G[1.08852459]PTPN22	1				CEP192		EPOR
CDC42	ARHGAP17	1.08852	68	0.00433591	0.120947	0.100894	1	CDC42[1.08852459]ARHGAP17	1				CEP250		ERBB2
CDC42	ARHGAP4	1.08852	64	0.00408085	0.120947	0.100894	1	CDC42[1.08852459]ARHGAP4	1				CEP290		ERBIN
CDC42	ARHGEF15	1.08852	65	0.00414462	0.120947	0.100894	1	CDC42[1.08852459]ARHGEF15	1				CEP63		ERCC2
CDC42	ARHGEF19	1.08852	66	0.00420838	0.120947	0.100894	1	CDC42[1.08852459]ARHGEF19	1				CEP83		ERCC4
CDC42	FMNL2	1.08852	78	0.00497354	0.120947	0.100894	1	CDC42[1.08852459]FMNL2	1				CEP89		ERCC6L
CDC42	GDI1	1.08852	62	0.00395333	0.120947	0.100894	1	CDC42[1.08852459]GDI1	1				CEP97		ERCC6L2
CDC42	GNA12	1.08852	58	0.00369827	0.120947	0.100894	1	CDC42[1.08852459]GNA12	1				CERS5		ERVW-1
CSF2RA	CSF2RB	1.08852	1	6.37633e-05	0.0989568	0.0778157	0	CSF2RA[1.08852459]CSF2RB	1				CETN1		ESF1
CSF2RA	IL2RB	1.08852	2	0.000127527	0.0989568	0.0778157	0	CSF2RA[1.08852459]IL2RB	1				CETN2		ESPL1
CSF2RB	CSF2RA	1.08852	3	0.00019129	0.0989568	0.0768859	0	CSF2RB[1.08852459]CSF2RA	1				CETP		ESS2
CSF2RB	INPP5D	1.08852	4	0.000255053	0.0989568	0.0768859	0	CSF2RB[1.08852459]INPP5D	1				CFAP44		ETV4
CYBA	NOXO1	1.08852	8	0.000510106	0.108852	0.0827306	0	CYBA[1.08852459]NOXO1	1				CFH		EXO1
DAG1	SGCE	1.08852	9	0.00057387	0.0907104	0.0731805	0	DAG1[1.08852459]SGCE	1				CFHR1		EXOSC3
DCLRE1C	ERCC4	1.08852	6	0.00038258	0.0777518	0.06716	0	DCLRE1C[1.08852459]ERCC4	1				CFHR2		EXOSC5
GATA1	EP300	1.08852	9	0.00057387	0.0989568	0.0732347	0	GATA1[1.08852459]EP300	1				CFHR3		EXOSC6
GATA1	KAT2B	1.08852	10	0.000637633	0.0989568	0.0732347	0	GATA1[1.08852459]KAT2B	1				CFHR5		EXPH5
GATA1	ZFPM1	1.08852	7	0.000446343	0.0989568	0.0732347	0	GATA1[1.08852459]ZFPM1	1				CFI		EXTL1
IL2RG	IL4R	1.08852	4	0.000255053	0.108852	0.0843372	0	IL2RG[1.08852459]IL4R	1				CFP		EYS
IL2RG	INPP5D	1.08852	5	0.000318817	0.108852	0.0843372	0	IL2RG[1.08852459]INPP5D	1				CFTR		F11
ITGAV	TGFB1	1.08852	9	0.00057387	0.120947	0.0902783	0	ITGAV[1.08852459]TGFB1	1				CGA		F13A1
NFKB1	IRAK1	1.08852	18	0.00114774	0.120947	0.10028	1	NFKB1[1.08852459]IRAK1	1				CGAS		F5
PRKDC	BARD1	1.08852	3	0.00019129	0.0989568	0.080733	0	PRKDC[1.08852459]BARD1	1				CGN		F8
RAD51C	POLE	1.08852	21	0.00133903	0.0907104	0.072353	1	RAD51C[1.08852459]POLE	1				CHAF1A		FAAP100
SMARCD2	ARID1A	1.08852	10	0.000637633	0.0777518	0.0647101	0	SMARCD2[1.08852459]ARID1A	1				CHD1L		FAAP20
SMARCD2	ARID1B	1.08852	9	0.00057387	0.0777518	0.0647101	0	SMARCD2[1.08852459]ARID1B	1				CHD3		FAAP24
STAT1	PIAS4	1.08852	5	0.000318817	0.120947	0.0868418	0	STAT1[1.08852459]PIAS4	1				CHD5		FAM13A
TCF3	MEF2A	1.08852	13	0.000828923	0.0989568	0.073235	0	TCF3[1.08852459]MEF2A	1				CHD7		FAM20A
TP53	KMT5A	1.08852	6	0.00038258	0.120947	0.105759	0	TP53[1.08852459]KMT5A	1				CHD9		FAM20C
ZAP70	CD3G	1.08852	5	0.000318817	0.0907104	0.0713897	0	ZAP70[1.08852459]CD3G	1				CHGB		FANCA
BRIP1	ATR	1.08972	14	0.000892686	0.0908096	0.0743491	0	BRIP1[1.089715536]ATR	1				CHIT1		FANCB
CDC42	ARHGAP22	1.08972	82	0.00522859	0.12108	0.101005	1	CDC42[1.089715536]ARHGAP22	1				CHL1		FANCF
CDC42	ARHGAP25	1.08972	83	0.00529235	0.12108	0.101005	1	CDC42[1.089715536]ARHGAP25	1				CHM		FANCI
CDC42	ARHGAP32	1.08972	87	0.00554741	0.12108	0.101005	1	CDC42[1.089715536]ARHGAP32	1				CHMP1A		FANCM
CDC42	BCR	1.08972	81	0.00516483	0.12108	0.101005	1	CDC42[1.089715536]BCR	1				CHPF2		FARP2
CDC42	FAM13A	1.08972	84	0.00535612	0.12108	0.101005	1	CDC42[1.089715536]FAM13A	1				CHPT1		FASN
CDC42	INPP5B	1.08972	89	0.00567493	0.12108	0.101005	1	CDC42[1.089715536]INPP5B	1				CHRAC1		FAT1
CXCR4	TAS2R16	1.08972	7	0.000446343	0.12108	0.0861687	0	CXCR4[1.089715536]TAS2R16	1				CHRD		FAT3
FANCG	USP1	1.08972	17	0.00108398	0.0838243	0.0724417	1	FANCG[1.089715536]USP1	1				CHRDL1		FBLL1
FAS	TNFRSF10A	1.08972	3	0.00019129	0.108972	0.0756949	0	FAS[1.089715536]TNFRSF10A	1				CHRDL2		FBN1
FAS	TNFRSF10B	1.08972	2	0.000127527	0.108972	0.0756949	0	FAS[1.089715536]TNFRSF10B	1				CHRNA2		FBXL13
IRAK4	TLR7	1.08972	7	0.000446343	0.0908096	0.0716511	0	IRAK4[1.089715536]TLR7	1				CHRNA3		FBXL18
IRAK4	TLR8	1.08972	8	0.000510106	0.0908096	0.0716511	0	IRAK4[1.089715536]TLR8	1				CHRNA9		FBXL22
NBN	BARD1	1.08972	38	0.00242301	0.099065	0.0804846	1	NBN[1.089715536]BARD1	1				CHRNB1		FBXO10
NBN	BRCA1	1.08972	37	0.00235924	0.099065	0.0804846	1	NBN[1.089715536]BRCA1	1				CHST12		FBXO11
NBN	POLQ	1.08972	39	0.00248677	0.099065	0.0804846	1	NBN[1.089715536]POLQ	1				CHST13		FBXO40
PARN	DIS3	1.08972	6	0.00038258	0.0641009	0.0618914	0	PARN[1.089715536]DIS3	1				CHST15		FBXO41
POLA1	DBF4	1.08972	40	0.00255053	0.0641009	0.0627836	1	POLA1[1.089715536]DBF4	1				CHTF18		FBXO44
PRKCD	ARHGAP45	1.08972	3	0.00019129	0.12108	0.0887316	0	PRKCD[1.089715536]ARHGAP45	1				CHUK		FBXO5
PSMB8	PSMD9	1.08972	50	0.00318817	0.12108	0.0916178	1	PSMB8[1.089715536]PSMD9	1				CIAO3		FBXO7
RAB27A	CHM	1.08972	16	0.00102021	0.108972	0.0763646	1	RAB27A[1.089715536]CHM	1				CILP		FBXW4
RANBP2	NUP160	1.08972	44	0.00280559	0.108972	0.0851966	1	RANBP2[1.089715536]NUP160	1				CIP2A		FBXW5
RIPK1	XIAP	1.08972	9	0.00057387	0.108972	0.0830698	0	RIPK1[1.089715536]XIAP	1				CIT		FBXW9
STAT1	IL6	1.08972	6	0.00038258	0.12108	0.0869368	0	STAT1[1.089715536]IL6	1				CITED1		FCER2
TLR7	IRAK1	1.08972	4	0.000255053	0.0641009	0.065015	0	TLR7[1.089715536]IRAK1	1				CITED4		FCHO1
TLR7	IRAK2	1.08972	3	0.00019129	0.0641009	0.065015	0	TLR7[1.089715536]IRAK2	1				CKAP4		FCN2
BLM	NBN	1.09091	44	0.00280559	0.0991736	0.0771914	1	BLM[1.090909091]NBN	1				CLCA1		FCN3
BRIP1	BARD1	1.09091	16	0.00102021	0.0909091	0.0744306	1	BRIP1[1.090909091]BARD1	1				CLCN2		FECH
BRIP1	RMI1	1.09091	15	0.00095645	0.0909091	0.0744306	0	BRIP1[1.090909091]RMI1	1				CLCNKA		FGD1
BTK	PIK3AP1	1.09091	3	0.00019129	0.109091	0.0777247	0	BTK[1.090909091]PIK3AP1	1				CLCNKB		FGD3
C3	POMC	1.09091	7	0.000446343	0.121212	0.0874492	0	C3[1.090909091]POMC	1				CLDN8		FGF13
C7	C8A	1.09091	1	6.37633e-05	0.0727273	0.0645852	0	C7[1.090909091]C8A	1				CLEC10A		FGF6
CD3E	CD8B	1.09091	4	0.000255053	0.0991736	0.0754166	0	CD3E[1.090909091]CD8B	1				CLEC1B		FGFR1OP
CD59	C8B	1.09091	1	6.37633e-05	0.109091	0.084774	0	CD59[1.090909091]C8B	1				CLEC4C		FGFR4
CDC42	PARD3	1.09091	92	0.00586622	0.121212	0.101115	1	CDC42[1.090909091]PARD3	1				CLEC4D		FGG
COPA	AP1G2	1.09091	24	0.00153032	0.0909091	0.0726548	1	COPA[1.090909091]AP1G2	1				CLEC4M		FGL1
CXCR4	CCR7	1.09091	8	0.000510106	0.121212	0.0862631	0	CXCR4[1.090909091]CCR7	1				CLHC1		FHL1
CYBB	NOX4	1.09091	6	0.00038258	0.109091	0.0839243	0	CYBB[1.090909091]NOX4	1				CLIC6		FIBCD1
DAG1	LAMA2	1.09091	10	0.000637633	0.0909091	0.0733408	0	DAG1[1.090909091]LAMA2	1				CLIP4		FJX1
ELANE	TCN1	1.09091	2	0.000127527	0.109091	0.0813696	0	ELANE[1.090909091]TCN1	1				CLPX		FKBP4
ERCC4	CHD1L	1.09091	46	0.00293311	0.0991736	0.0787107	1	ERCC4[1.090909091]CHD1L	1				CLTCL1		FKRP
ERCC4	FANCB	1.09091	47	0.00299688	0.0991736	0.0787107	1	ERCC4[1.090909091]FANCB	1				CLUAP1		FLG2
FANCB	ERCC4	1.09091	16	0.00102021	0.0839161	0.0702318	1	FANCB[1.090909091]ERCC4	1				CMPK1		FLNA
FANCB	FAAP100	1.09091	17	0.00108398	0.0839161	0.0702318	1	FANCB[1.090909091]FAAP100	1				CNGA2		FLNB
FANCE	USP1	1.09091	17	0.00108398	0.0839161	0.0704407	1	FANCE[1.090909091]USP1	1				CNKSR1		FLNC
FANCI	ATR	1.09091	21	0.00133903	0.0909091	0.0750225	1	FANCI[1.090909091]ATR	1				CNKSR2		FLT1
IL2RA	IL2RB	1.09091	1	6.37633e-05	0.121212	0.0857112	0	IL2RA[1.090909091]IL2RB	1				CNOT2		FLT3
ITGAV	ITGA4	1.09091	10	0.000637633	0.121212	0.090476	0	ITGAV[1.090909091]ITGA4	1				CNOT4		FLT4
ITGB3	TGFB1	1.09091	17	0.00108398	0.121212	0.0880224	1	ITGB3[1.090909091]TGFB1	1				CNPPD1		FMN1
NBN	WRN	1.09091	41	0.0026143	0.0991736	0.0805727	1	NBN[1.090909091]WRN	1				CNTN2		FMNL2
NSMCE3	SMC1A	1.09091	9	0.00057387	0.0779221	0.0673595	0	NSMCE3[1.090909091]SMC1A	1				CNTN5		FMNL3
PARN	EXOSC5	1.09091	8	0.000510106	0.0641711	0.0619592	0	PARN[1.090909091]EXOSC5	1				CNTRL		FN1
PRKDC	XRCC4	1.09091	4	0.000255053	0.0991736	0.0809099	0	PRKDC[1.090909091]XRCC4	1				CNTROB		FNDC3B
PSMB8	PPP2R1B	1.09091	51	0.00325193	0.121212	0.0917181	1	PSMB8[1.090909091]PPP2R1B	1				COA6		FOLR3
RAB27A	RAB19	1.09091	19	0.0012115	0.109091	0.0764482	1	RAB27A[1.090909091]RAB19	1				COASY		FOXE1
RBCK1	ASB11	1.09091	33	0.00210419	0.0991736	0.0793242	1	RBCK1[1.090909091]ASB11	1				COG1		FOXF1
RIPK1	TAX1BP1	1.09091	10	0.000637633	0.109091	0.0831608	0	RIPK1[1.090909091]TAX1BP1	1				COG3		FOXK2
SLX4	FAAP100	1.09091	24	0.00153032	0.0909091	0.0723	1	SLX4[1.090909091]FAAP100	1				COG6		FOXN1
TP53	PPP1R13B	1.09091	12	0.00076516	0.121212	0.10599	0	TP53[1.090909091]PPP1R13B	1				COG7		FOXO3
XRCC2	ATM	1.09091	13	0.000828923	0.0839161	0.0706467	0	XRCC2[1.090909091]ATM	1				COIL		FOXO4
BRIP1	MMS19	1.09211	17	0.00108398	0.0910088	0.0745122	1	BRIP1[1.092105263]MMS19	1				COL11A1		FOXP4
BRIP1	TIMELESS	1.09211	18	0.00114774	0.0910088	0.0745122	1	BRIP1[1.092105263]TIMELESS	1				COL12A1		FPR1
C2	FCN2	1.09211	1	6.37633e-05	0.0642415	0.0557406	0	C2[1.092105263]FCN2	1				COL13A1		FRAS1
C3	ITIH2	1.09211	9	0.00057387	0.121345	0.0875451	0	C3[1.092105263]ITIH2	1				COL14A1		FRMD1
C3	MAPK1	1.09211	8	0.000510106	0.121345	0.0875451	0	C3[1.092105263]MAPK1	1				COL15A1		FRMD6
CD59	C8A	1.09211	2	0.000127527	0.109211	0.084867	0	CD59[1.092105263]C8A	1				COL16A1		FRMPD2
CFD	APP	1.09211	3	0.00019129	0.0910088	0.0736315	0	CFD[1.092105263]APP	1				COL18A1		FRS2
CFD	FGG	1.09211	4	0.000255053	0.0910088	0.0736315	0	CFD[1.092105263]FGG	1				COL19A1		FUCA1
CTSC	SERPINB3	1.09211	3	0.00019129	0.109211	0.0807786	0	CTSC[1.092105263]SERPINB3	1				COL1A2		FUT2
GATA1	KMT2C	1.09211	11	0.000701396	0.0992823	0.0734756	0	GATA1[1.092105263]KMT2C	1				COL20A1		FUT4
JAK3	IRS2	1.09211	5	0.000318817	0.109211	0.0854027	0	JAK3[1.092105263]IRS2	1				COL21A1		FXYD5
LCK	PTPN22	1.09211	9	0.00057387	0.121345	0.0921368	0	LCK[1.092105263]PTPN22	1				COL22A1		FZD4
LCK	PTPRJ	1.09211	8	0.000510106	0.121345	0.0921368	0	LCK[1.092105263]PTPRJ	1				COL23A1		G6PD
MAGT1	CKAP4	1.09211	10	0.000637633	0.0840081	0.0687219	0	MAGT1[1.092105263]CKAP4	1				COL24A1		GAA
NFKB1	TNIP2	1.09211	27	0.00172161	0.121345	0.10061	1	NFKB1[1.092105263]TNIP2	1				COL26A1		GAK
NOS2	CAT	1.09211	3	0.00019129	0.109211	0.0766991	0	NOS2[1.092105263]CAT	1				COL27A1		GALNS
PRKCD	SERPINB3	1.09211	5	0.000318817	0.121345	0.0889262	0	PRKCD[1.092105263]SERPINB3	1				COL28A1		GALNT2
RTEL1	MMS19	1.09211	1	6.37633e-05	0.0642415	0.0552541	0	RTEL1[1.092105263]MMS19	1				COL3A1		GALR3
STAT1	TRIM25	1.09211	8	0.000510106	0.121345	0.0871275	0	STAT1[1.092105263]TRIM25	1				COL4A1		GANC
STAT3	GHR	1.09211	6	0.00038258	0.121345	0.100525	0	STAT3[1.092105263]GHR	1				COL4A2		GATA1
TNFAIP3	TAB3	1.09211	9	0.00057387	0.0910088	0.0727763	0	TNFAIP3[1.092105263]TAB3	1				COL4A3		GATA2
TNFAIP3	TNIP1	1.09211	10	0.000637633	0.0910088	0.0727763	0	TNFAIP3[1.092105263]TNIP1	1				COL4A4		GBF1
XRCC2	SLX4	1.09211	14	0.000892686	0.0840081	0.0707241	0	XRCC2[1.092105263]SLX4	1				COL4A5		GBP3
BRIP1	ATM	1.0933	22	0.00140279	0.0911087	0.074594	1	BRIP1[1.093304061]ATM	1				COL4A6		GBP4
BRIP1	RAD50	1.0933	23	0.00146656	0.0911087	0.074594	1	BRIP1[1.093304061]RAD50	1				COL5A1		GBP6
CD3D	PTPN22	1.0933	8	0.000510106	0.121478	0.0915277	0	CD3D[1.093304061]PTPN22	1				COL5A2		GCKR
CSF2RB	IL3RA	1.0933	5	0.000318817	0.0993913	0.0772235	0	CSF2RB[1.093304061]IL3RA	1				COL5A3		GDI1
FADD	USP4	1.0933	1	6.37633e-05	0.0911087	0.0717245	0	FADD[1.093304061]USP4	1				COL6A1		GEMIN4
HDAC6	HDAC10	1.0933	22	0.00140279	0.0993913	0.0762718	1	HDAC6[1.093304061]HDAC10	1				COL6A2		GEMIN5
IL12RB1	IL12RB2	1.0933	1	6.37633e-05	0.0993913	0.0757348	0	IL12RB1[1.093304061]IL12RB2	1				COL6A3		GEMIN8
IL12RB2	IL12RB1	1.0933	2	0.000127527	0.0911087	0.0733099	0	IL12RB2[1.093304061]IL12RB1	1				COL6A5		GFRA1
PALB2	MUS81	1.0933	8	0.000510106	0.0841003	0.0708822	0	PALB2[1.093304061]MUS81	1				COL6A6		GFRA2
PLCG2	SH3KBP1	1.0933	7	0.000446343	0.10933	0.0780728	0	PLCG2[1.093304061]SH3KBP1	1				COL9A1		GGN
RPSA	EIF3J	1.0933	121	0.00771536	0.0993913	0.0800594	1	RPSA[1.093304061]EIF3J	1				COL9A2		GHR
STAT1	STAT4	1.0933	9	0.00057387	0.121478	0.0872231	0	STAT1[1.093304061]STAT4	1				COQ2		GLA
TNFAIP3	TAX1BP1	1.0933	11	0.000701396	0.0911087	0.0728562	0	TNFAIP3[1.093304061]TAX1BP1	1				CORO1B		GLB1
XRCC2	RTEL1	1.0933	15	0.00095645	0.0841003	0.0708018	0	XRCC2[1.093304061]RTEL1	1				COX10		GLI1
ATM	NBN	1.09451	50	0.00318817	0.121612	0.0880912	1	ATM[1.094505495]NBN	1				COX11		GLI2
BLK	EFNB1	1.09451	3	0.00019129	0.109451	0.0771762	0	BLK[1.094505495]EFNB1	1				CP		GLI3
C3	C5AR1	1.09451	11	0.000701396	0.121612	0.0877375	0	C3[1.094505495]C5AR1	1				CPA3		GLS2
C8A	C9	1.09451	5	0.000318817	0.0643827	0.0639637	0	C8A[1.094505495]C9	1				CPB1		GMIP
C9	C8A	1.09451	3	0.00019129	0.0643827	0.0639224	0	C9[1.094505495]C8A	1				CPEB2		GNA12
CCR2	C3AR1	1.09451	22	0.00140279	0.0912088	0.0734907	1	CCR2[1.094505495]C3AR1	1				CPN2		GNAS
CCR2	C5AR1	1.09451	23	0.00146656	0.0912088	0.0734907	1	CCR2[1.094505495]C5AR1	1				CPNE3		GNE
CD244	CD48	1.09451	1	6.37633e-05	0.0608059	0.0533496	0	CD244[1.094505495]CD48	1				CPPED1		GNL3L
CD59	TRAPPC9	1.09451	3	0.00019129	0.109451	0.0850535	0	CD59[1.094505495]TRAPPC9	1				CPS1		GNRH1
CDC42	SPAG9	1.09451	109	0.0069502	0.121612	0.101449	1	CDC42[1.094505495]SPAG9	1				CPT2		GOLGA3
CFH	CFI	1.09451	1	6.37633e-05	0.0643827	0.0528434	0	CFH[1.094505495]CFI	1				CPVL		GOLM1
CFI	CFH	1.09451	1	6.37633e-05	0.0643827	0.0536489	0	CFI[1.094505495]CFH	1				CR1		GPC1
CYBA	SLC11A1	1.09451	9	0.00057387	0.109451	0.0831851	0	CYBA[1.094505495]SLC11A1	1				CRACR2A		GPC3
ERCC4	FANCA	1.09451	55	0.00350698	0.0995005	0.0789701	1	ERCC4[1.094505495]FANCA	1				CRADD		GPER1
FANCA	ERCC4	1.09451	21	0.00133903	0.0841927	0.070906	1	FANCA[1.094505495]ERCC4	1				CRAT		GPLD1
FANCC	DCLRE1A	1.09451	19	0.0012115	0.0912088	0.0749911	1	FANCC[1.094505495]DCLRE1A	1				CRB1		GPRC5A
FANCG	ERCC4	1.09451	20	0.00127527	0.0841927	0.0727601	1	FANCG[1.094505495]ERCC4	1				CREB3L1		GPSM2
FANCG	MUS81	1.09451	19	0.0012115	0.0841927	0.0727601	1	FANCG[1.094505495]MUS81	1				CREB3L2		GRB7
IRAK4	TLR1	1.09451	11	0.000701396	0.0912088	0.0719661	0	IRAK4[1.094505495]TLR1	1				CREB3L4		GREB1
LCK	EFNB1	1.09451	22	0.00140279	0.121612	0.0923393	1	LCK[1.094505495]EFNB1	1				CREG1		GRID2IP
NBN	ATM	1.09451	43	0.00274182	0.0995005	0.0808384	1	NBN[1.094505495]ATM	1				CRHR2		GRK4
NBN	RMI1	1.09451	42	0.00267806	0.0995005	0.0808384	1	NBN[1.094505495]RMI1	1				CRISP3		GRK7
NFKB1	PSMA6	1.09451	43	0.00274182	0.121612	0.100831	1	NFKB1[1.094505495]PSMA6	1				CRLS1		GRM1
NFKB1	PSMB1	1.09451	38	0.00242301	0.121612	0.100831	1	NFKB1[1.094505495]PSMB1	1				CRMP1		GRM3
NFKB1	PSMB11	1.09451	39	0.00248677	0.121612	0.100831	1	NFKB1[1.094505495]PSMB11	1				CRNKL1		GRM6
NFKB1	PSMB7	1.09451	34	0.00216795	0.121612	0.100831	1	NFKB1[1.094505495]PSMB7	1				CRNN		GRM8
NFKB2	PSMB1	1.09451	17	0.00108398	0.0995005	0.0787122	1	NFKB2[1.094505495]PSMB1	1				CRTAP		GSN
NFKB2	PSMB11	1.09451	18	0.00114774	0.0995005	0.0787122	1	NFKB2[1.094505495]PSMB11	1				CSE1L		GSPT1
NFKB2	PSMB7	1.09451	15	0.00095645	0.0995005	0.0787122	0	NFKB2[1.094505495]PSMB7	1				CSF1		GTF2E1
NFKBIA	PSMA6	1.09451	37	0.00235924	0.121612	0.0938865	1	NFKBIA[1.094505495]PSMA6	1				CSF1R		GTF2F1
NFKBIA	PSMB1	1.09451	32	0.00204043	0.121612	0.0938865	1	NFKBIA[1.094505495]PSMB1	1				CSF2		GTF3C1
NFKBIA	PSMB11	1.09451	33	0.00210419	0.121612	0.0938865	1	NFKBIA[1.094505495]PSMB11	1				CSF2RA		GTPBP1
NFKBIA	PSMB7	1.09451	28	0.00178537	0.121612	0.0938865	1	NFKBIA[1.094505495]PSMB7	1				CSF2RB		GTSE1
PALB2	RMI1	1.09451	9	0.00057387	0.0841927	0.0709601	0	PALB2[1.094505495]RMI1	1				CSF3R		GUCY1B1
PSMB8	NFKBIE	1.09451	55	0.00350698	0.121612	0.0920205	1	PSMB8[1.094505495]NFKBIE	1				CSGALNACT1		GUCY2D
PSMB8	TNKS2	1.09451	56	0.00357075	0.121612	0.0920205	1	PSMB8[1.094505495]TNKS2	1				CSN1S1		GUCY2F
RAB27A	MYRIP	1.09451	27	0.00172161	0.109451	0.0767003	1	RAB27A[1.094505495]MYRIP	1				CSNK1G1		GZMM
RAB27A	RAB38	1.09451	29	0.00184914	0.109451	0.0767003	1	RAB27A[1.094505495]RAB38	1				CSNK2A3		H6PD
SLX4	FAAP24	1.09451	27	0.00172161	0.0912088	0.0725383	1	SLX4[1.094505495]FAAP24	1				CSPG4		HABP2
SLX4	RMI1	1.09451	26	0.00165785	0.0912088	0.0725383	1	SLX4[1.094505495]RMI1	1				CSPG5		HAO2
TLR3	IRAK1	1.09451	4	0.000255053	0.0912088	0.0760012	0	TLR3[1.094505495]IRAK1	1				CST3		HAVCR2
TYK2	MAPK1	1.09451	10	0.000637633	0.109451	0.0803254	0	TYK2[1.094505495]MAPK1	1				CST4		HAX1
ADA2	RNASE3	1.09571	5	0.000318817	0.109571	0.0774473	0	ADA2[1.095709571]RNASE3	1				CST5		HCAR3
AP3B1	SORT1	1.09571	18	0.00114774	0.109571	0.0827093	1	AP3B1[1.095709571]SORT1	1				CTBP2		HDAC10
ARPC1B	MYH2	1.09571	17	0.00108398	0.0913091	0.0722771	1	ARPC1B[1.095709571]MYH2	1				CTDSP1		HDAC5
ARPC1B	MYH9	1.09571	18	0.00114774	0.0913091	0.0722771	1	ARPC1B[1.095709571]MYH9	1				CTH		HDAC6
ARPC1B	MYO10	1.09571	16	0.00102021	0.0913091	0.0722771	1	ARPC1B[1.095709571]MYO10	1				CTNNA3		HDAC7
ARPC1B	MYO5A	1.09571	20	0.00127527	0.0913091	0.0722771	1	ARPC1B[1.095709571]MYO5A	1				CTNND2		HEATR1
ARPC1B	MYO9B	1.09571	19	0.0012115	0.0913091	0.0722771	1	ARPC1B[1.095709571]MYO9B	1				CTRB2		HEBP2
ATM	POLE	1.09571	51	0.00325193	0.121746	0.0881881	1	ATM[1.095709571]POLE	1				CTSA		HECTD3
BRIP1	BRCA2	1.09571	24	0.00153032	0.0913091	0.0747581	1	BRIP1[1.095709571]BRCA2	1				CTSB		HECW1
BRIP1	POLE	1.09571	25	0.00159408	0.0913091	0.0747581	1	BRIP1[1.095709571]POLE	1				CTSD		HELQ
C2	C4BPA	1.09571	3	0.00019129	0.0644535	0.0559245	0	C2[1.095709571]C4BPA	1				CTSE		HELZ
C3	CPN2	1.09571	12	0.00076516	0.121746	0.0878341	0	C3[1.095709571]CPN2	1				CTSF		HELZ2
C3	GRM6	1.09571	16	0.00102021	0.121746	0.0878341	1	C3[1.095709571]GRM6	1				CTSH		HERC1
C3	GRM8	1.09571	15	0.00095645	0.121746	0.0878341	0	C3[1.095709571]GRM8	1				CTU1		HERC5
C3	LAMC1	1.09571	14	0.000892686	0.121746	0.0878341	0	C3[1.095709571]LAMC1	1				CUBN		HEXB
CCL5	CX3CL1	1.09571	9	0.00057387	0.109571	0.0771672	0	CCL5[1.095709571]CX3CL1	1				CUL7		HIF3A
CCR2	AGT	1.09571	24	0.00153032	0.0913091	0.0735715	1	CCR2[1.095709571]AGT	1				CUL9		HIP1R
CCR2	CCR7	1.09571	25	0.00159408	0.0913091	0.0735715	1	CCR2[1.095709571]CCR7	1				CUX1		HIVEP3
CDC42	ARHGEF40	1.09571	119	0.00758783	0.121746	0.10156	1	CDC42[1.095709571]ARHGEF40	1				CUX2		HK1
CDC42	CENPE	1.09571	116	0.00739654	0.121746	0.10156	1	CDC42[1.095709571]CENPE	1				CWC22		HKDC1
CTSC	F5	1.09571	8	0.000510106	0.109571	0.0810452	0	CTSC[1.095709571]F5	1				CWC27		HLA-DRB5
CYBB	HVCN1	1.09571	8	0.000510106	0.109571	0.0842936	0	CYBB[1.095709571]HVCN1	1				CWF19L1		HMGA2
CYBB	PLD1	1.09571	9	0.00057387	0.109571	0.0842936	0	CYBB[1.095709571]PLD1	1				CWF19L2		HMGN1
DCLRE1C	MSH6	1.09571	13	0.000828923	0.078265	0.0676033	0	DCLRE1C[1.095709571]MSH6	1				CX3CL1		HMMR
DCLRE1C	RAD50	1.09571	14	0.000892686	0.078265	0.0676033	0	DCLRE1C[1.095709571]RAD50	1				CXCR1		HOXC4
ELANE	ARHGAP45	1.09571	3	0.00019129	0.109571	0.0817276	0	ELANE[1.095709571]ARHGAP45	1				CYB5R3		HPSE
ELANE	SERPINB3	1.09571	4	0.000255053	0.109571	0.0817276	0	ELANE[1.095709571]SERPINB3	1				CYBB		HRC
ERCC4	FAAP100	1.09571	59	0.00376204	0.09961	0.079057	1	ERCC4[1.095709571]FAAP100	1				CYP11B2		HRG
ERCC4	FANCF	1.09571	56	0.00357075	0.09961	0.079057	1	ERCC4[1.095709571]FANCF	1				CYP19A1		HRNR
FANCC	POLN	1.09571	20	0.00127527	0.0913091	0.0750736	1	FANCC[1.095709571]POLN	1				CYP1A1		HSP90B1
FANCD2	DCLRE1A	1.09571	22	0.00140279	0.09961	0.0763174	1	FANCD2[1.095709571]DCLRE1A	1				CYP1B1		HSPB2
FANCF	ERCC4	1.09571	19	0.0012115	0.0842854	0.0707737	1	FANCF[1.095709571]ERCC4	1				CYP24A1		HSPG2
FANCG	BRCA2	1.09571	21	0.00133903	0.0842854	0.0728401	1	FANCG[1.095709571]BRCA2	1				CYP2A6		HTATIP2
FANCI	DCLRE1A	1.09571	22	0.00140279	0.0913091	0.0753526	1	FANCI[1.095709571]DCLRE1A	1				CYP4A11		HUWE1
FANCM	POLN	1.09571	32	0.00204043	0.0842854	0.0702735	1	FANCM[1.095709571]POLN	1				CYSLTR1		HVCN1
FERMT3	ACTN2	1.09571	3	0.00019129	0.09961	0.0770298	0	FERMT3[1.095709571]ACTN2	1				CYSLTR2		IBTK
FERMT3	FGG	1.09571	6	0.00038258	0.09961	0.0770298	0	FERMT3[1.095709571]FGG	1				D2HGDH		ICAM1
HDAC6	HDAC5	1.09571	24	0.00153032	0.09961	0.0764396	1	HDAC6[1.095709571]HDAC5	1				DAAM1		ICAM3
IKBKG	IRAK1	1.09571	14	0.000892686	0.109571	0.0846021	0	IKBKG[1.095709571]IRAK1	1				DACH1		ICAM5
IL2RG	CSF2RA	1.09571	6	0.00038258	0.109571	0.0848939	0	IL2RG[1.095709571]CSF2RA	1				DACT2		ID3
ITGAV	PGRMC1	1.09571	12	0.00076516	0.121746	0.0908742	0	ITGAV[1.095709571]PGRMC1	1				DAG1		ID4
ITGB2	SLC11A1	1.09571	19	0.0012115	0.109571	0.087317	1	ITGB2[1.095709571]SLC11A1	1				DAO		IDO2
LCK	MAPK1	1.09571	29	0.00184914	0.121746	0.0924409	1	LCK[1.095709571]MAPK1	1				DAP3		IFI16
LCK	PRKCE	1.09571	27	0.00172161	0.121746	0.0924409	1	LCK[1.095709571]PRKCE	1				DBF4		IFI35
OTULIN	SHARPIN	1.09571	4	0.000255053	0.0644535	0.0654601	0	OTULIN[1.095709571]SHARPIN	1				DBNL		IFIT2
PIK3CD	IL2RB	1.09571	13	0.000828923	0.109571	0.0833629	0	PIK3CD[1.095709571]IL2RB	1				DCAF11		IFITM2
PRKCD	PTGES2	1.09571	6	0.00038258	0.121746	0.0892196	0	PRKCD[1.095709571]PTGES2	1				DCAF15		IFNA16
RAB27A	GDI1	1.09571	34	0.00216795	0.109571	0.0767846	1	RAB27A[1.095709571]GDI1	1				DCAF4		IFNA17
RAB27A	MYO5A	1.09571	38	0.00242301	0.109571	0.0767846	1	RAB27A[1.095709571]MYO5A	1				DCAF5		IFNA5
RANBP2	TOP2A	1.09571	63	0.00401709	0.109571	0.0856652	1	RANBP2[1.095709571]TOP2A	1				DCAF6		IFNAR2
RBCK1	LNX1	1.09571	37	0.00235924	0.09961	0.0796732	1	RBCK1[1.095709571]LNX1	1				DCBLD2		IFNGR1
RNF168	BRCA1	1.09571	9	0.00057387	0.0644535	0.0655628	0	RNF168[1.095709571]BRCA1	1				DCHS1		IFNGR2
RTEL1	BRCA2	1.09571	5	0.000318817	0.0644535	0.0554365	0	RTEL1[1.095709571]BRCA2	1				DCLK3		IFT57
RTEL1	CIAO3	1.09571	6	0.00038258	0.0644535	0.0554365	0	RTEL1[1.095709571]CIAO3	1				DCLRE1A		IGFBP2
SERPING1	KLKB1	1.09571	5	0.000318817	0.0913091	0.0738375	0	SERPING1[1.095709571]KLKB1	1				DCP1A		IGHMBP2
SERPING1	PLG	1.09571	8	0.000510106	0.0913091	0.0738375	0	SERPING1[1.095709571]PLG	1				DCP1B		IKBKE
SLX4	WRN	1.09571	28	0.00178537	0.0913091	0.0726181	1	SLX4[1.095709571]WRN	1				DCST1		IKZF1
STAT1	HERC5	1.09571	14	0.000892686	0.121746	0.087415	0	STAT1[1.095709571]HERC5	1				DCSTAMP		IL10RB
STAT3	IL10RB	1.09571	10	0.000637633	0.121746	0.100857	0	STAT3[1.095709571]IL10RB	1				DDN		IL12RB1
XRCC2	WRN	1.09571	17	0.00108398	0.0842854	0.0709575	1	XRCC2[1.095709571]WRN	1				DDX18		IL12RB2
ATM	PIAS4	1.09692	53	0.00337946	0.12188	0.0882852	1	ATM[1.0969163]PIAS4	1				DDX3X		IL13
BLK	PTK2B	1.09692	9	0.00057387	0.109692	0.0773462	0	BLK[1.0969163]PTK2B	1				DDX4		IL13RA2
BLM	MSH4	1.09692	51	0.00325193	0.0997197	0.0776165	1	BLM[1.0969163]MSH4	1				DDX47		IL17RA
BRIP1	CIAO3	1.09692	32	0.00204043	0.0914097	0.0748404	1	BRIP1[1.0969163]CIAO3	1				DDX49		IL17RC
C5	C8A	1.09692	3	0.00019129	0.0997197	0.0754522	0	C5[1.0969163]C8A	1				DDX51		IL17RE
C8A	C5	1.09692	6	0.00038258	0.0645245	0.0641046	0	C8A[1.0969163]C5	1				DDX53		IL19
CD3G	IL7R	1.09692	12	0.00076516	0.12188	0.0927338	0	CD3G[1.0969163]IL7R	1				DDX54		IL1RL1
CD59	PLD1	1.09692	5	0.000318817	0.109692	0.0852408	0	CD59[1.0969163]PLD1	1				DDX59		IL1RL2
CDC42	FN1	1.09692	120	0.0076516	0.12188	0.101672	1	CDC42[1.0969163]FN1	1				DDX60		IL23R
CFP	PRG3	1.09692	3	0.00019129	0.0997197	0.0750422	0	CFP[1.0969163]PRG3	1				DDX60L		IL25
CYBB	C3AR1	1.09692	12	0.00076516	0.109692	0.0843865	0	CYBB[1.0969163]C3AR1	1				DEAF1		IL27RA
ELANE	CFP	1.09692	5	0.000318817	0.109692	0.0818176	0	ELANE[1.0969163]CFP	1				DEFA4		IL2RB
ELANE	HEXB	1.09692	6	0.00038258	0.109692	0.0818176	0	ELANE[1.0969163]HEXB	1				DENND1A		IL32
ERCC4	PRKDC	1.09692	61	0.00388956	0.0997197	0.0791441	1	ERCC4[1.0969163]PRKDC	1				DENND1C		IL36A
FANCC	MUS81	1.09692	22	0.00140279	0.0914097	0.0751563	1	FANCC[1.0969163]MUS81	1				DENND2A		IL3RA
FANCL	POLN	1.09692	21	0.00133903	0.0843782	0.0708672	1	FANCL[1.0969163]POLN	1				DENND2C		IL4R
IL7R	CD3G	1.09692	3	0.00019129	0.12188	0.0899659	0	IL7R[1.0969163]CD3G	1				DENND5B		IL6
IRAK4	CHUK	1.09692	13	0.000828923	0.0914097	0.0721246	0	IRAK4[1.0969163]CHUK	1				DEPDC1		IL7R
ITGAV	ADAM8	1.09692	14	0.000892686	0.12188	0.0909743	0	ITGAV[1.0969163]ADAM8	1				DGAT2		IL9R
ITGB2	ICAM5	1.09692	20	0.00127527	0.109692	0.0874132	1	ITGB2[1.0969163]ICAM5	1				DGAT2L6		IMP4
JAK3	JAK2	1.09692	14	0.000892686	0.109692	0.0857789	0	JAK3[1.0969163]JAK2	1				DGKG		INCENP
LCK	IL12RB1	1.09692	38	0.00242301	0.12188	0.0925427	1	LCK[1.0969163]IL12RB1	1				DGKI		INPP5B
LCK	IRS2	1.09692	43	0.00274182	0.12188	0.0925427	1	LCK[1.0969163]IRS2	1				DGKK		INPP5D
LCK	PIK3R2	1.09692	46	0.00293311	0.12188	0.0925427	1	LCK[1.0969163]PIK3R2	1				DGKQ		INPP5E
LCK	PTK2B	1.09692	47	0.00299688	0.12188	0.0925427	1	LCK[1.0969163]PTK2B	1				DGKZ		INPP5J
NBN	POLE	1.09692	47	0.00299688	0.0997197	0.0810164	1	NBN[1.0969163]POLE	1				DHX36		INPPL1
NFKB1	PSME4	1.09692	50	0.00318817	0.12188	0.101053	1	NFKB1[1.0969163]PSME4	1				DHX37		INS-IGF2
NFKB2	PSME4	1.09692	27	0.00172161	0.0997197	0.0788856	1	NFKB2[1.0969163]PSME4	1				DHX38		IPMK
NFKBIA	ARRB2	1.09692	44	0.00280559	0.12188	0.0940933	1	NFKBIA[1.0969163]ARRB2	1				DHX58		IQGAP2
NFKBIA	PSME4	1.09692	43	0.00274182	0.12188	0.0940933	1	NFKBIA[1.0969163]PSME4	1				DIAPH2		IQGAP3
PALB2	BRCA1	1.09692	10	0.000637633	0.0843782	0.0711164	0	PALB2[1.0969163]BRCA1	1				DIDO1		IRAK1
PRKCD	BLK	1.09692	9	0.00057387	0.12188	0.0893179	0	PRKCD[1.0969163]BLK	1				DIO2		IRAK2
PRKDC	ERCC4	1.09692	11	0.000701396	0.0997197	0.0813554	0	PRKDC[1.0969163]ERCC4	1				DIS3		IRAK3
PRKDC	MSH6	1.09692	10	0.000637633	0.0997197	0.0813554	0	PRKDC[1.0969163]MSH6	1				DIS3L2		IRF2BP2
PSMB8	PSMD5	1.09692	63	0.00401709	0.12188	0.0922232	1	PSMB8[1.0969163]PSMD5	1				DISC1		IRS2
RBCK1	OTULIN	1.09692	39	0.00248677	0.0997197	0.079761	1	RBCK1[1.0969163]OTULIN	1				DISP2		IRS4
SMARCAL1	ATR	1.09692	6	0.00038258	0.0645245	0.0563141	0	SMARCAL1[1.0969163]ATR	1				DIXDC1		IST1
SMARCAL1	TOPBP1	1.09692	8	0.000510106	0.0645245	0.0563141	0	SMARCAL1[1.0969163]TOPBP1	1				DKC1		ITGA1
STAT3	BLK	1.09692	19	0.0012115	0.12188	0.100968	1	STAT3[1.0969163]BLK	1				DKK2		ITGA11
TFRC	LDLR	1.09692	14	0.000892686	0.12188	0.0878799	0	TFRC[1.0969163]LDLR	1				DLC1		ITGA2
TP53	PHF20	1.09692	19	0.0012115	0.12188	0.106574	1	TP53[1.0969163]PHF20	1				DLG1		ITGA2B
XIAP	TGFBR1	1.09692	12	0.00076516	0.0997197	0.079409	0	XIAP[1.0969163]TGFBR1	1				DLG3		ITGA4
AP3B1	YIPF6	1.09813	22	0.00140279	0.109813	0.0828917	1	AP3B1[1.098125689]YIPF6	1				DLGAP5		ITGA6
ATM	MLH1	1.09813	56	0.00357075	0.122014	0.0883826	1	ATM[1.098125689]MLH1	1				DLL3		ITGA7
ATM	MSH4	1.09813	57	0.00363451	0.122014	0.0883826	1	ATM[1.098125689]MSH4	1				DMBT1		ITGA9
BLM	BARD1	1.09813	55	0.00350698	0.0998296	0.077702	1	BLM[1.098125689]BARD1	1				DMD		ITGAD
BLM	MLH1	1.09813	54	0.00344322	0.0998296	0.077702	1	BLM[1.098125689]MLH1	1				DMP1		ITGAE
BLM	MLH3	1.09813	53	0.00337946	0.0998296	0.077702	1	BLM[1.098125689]MLH3	1				DNAH1		ITGAL
BRIP1	TOPBP1	1.09813	36	0.00229548	0.0915105	0.074923	1	BRIP1[1.098125689]TOPBP1	1				DNAH10		ITGAX
C3	CP	1.09813	20	0.00127527	0.122014	0.0880277	1	C3[1.098125689]CP	1				DNAH11		ITGB4
C3	FGG	1.09813	19	0.0012115	0.122014	0.0880277	1	C3[1.098125689]FGG	1				DNAH12		ITGB5
C5	C6	1.09813	5	0.000318817	0.0998296	0.0755354	0	C5[1.098125689]C6	1				DNAH14		ITIH2
C5	POMC	1.09813	4	0.000255053	0.0998296	0.0755354	0	C5[1.098125689]POMC	1				DNAH17		ITIH4
C6	C5	1.09813	3	0.00019129	0.0732084	0.0650085	0	C6[1.098125689]C5	1				DNAH2		ITPKC
CD3D	IL7R	1.09813	10	0.000637633	0.122014	0.0919314	0	CD3D[1.098125689]IL7R	1				DNAH3		ITSN2
CFI	C4BPA	1.09813	2	0.000127527	0.0645956	0.0538263	0	CFI[1.098125689]C4BPA	1				DNAH5		JAK2
COPA	COG1	1.09813	35	0.00223172	0.0915105	0.0731354	1	COPA[1.098125689]COG1	1				DNAH6		JAKMIP1
CXCR4	GNAS	1.09813	22	0.00140279	0.122014	0.0868337	1	CXCR4[1.098125689]GNAS	1				DNAH7		JDP2
DKC1	NCL	1.09813	4	0.000255053	0.0998296	0.0760867	0	DKC1[1.098125689]NCL	1				DNAH8		JMY
ELANE	PLAUR	1.09813	10	0.000637633	0.109813	0.0819078	0	ELANE[1.098125689]PLAUR	1				DNAH9		JUND
IL2RG	IL3RA	1.09813	10	0.000637633	0.109813	0.0850811	0	IL2RG[1.098125689]IL3RA	1				DNAJC11		JUP
ITGB3	CSF1R	1.09813	22	0.00140279	0.122014	0.0886047	1	ITGB3[1.098125689]CSF1R	1				DNAJC13		KAT2B
ITGB3	DMP1	1.09813	21	0.00133903	0.122014	0.0886047	1	ITGB3[1.098125689]DMP1	1				DNALI1		KAT6A
ITGB3	FN1	1.09813	20	0.00127527	0.122014	0.0886047	1	ITGB3[1.098125689]FN1	1				DNASE1L1		KAT8
NFKB1	NFKBIE	1.09813	53	0.00337946	0.122014	0.101165	1	NFKB1[1.098125689]NFKBIE	1				DNHD1		KATNAL2
NHEJ1	PRKDC	1.09813	4	0.000255053	0.0732084	0.0634772	0	NHEJ1[1.098125689]PRKDC	1				DNLZ		KBTBD13
PLCG2	PIK3AP1	1.09813	9	0.00057387	0.109813	0.0784171	0	PLCG2[1.098125689]PIK3AP1	1				DNM1		KCNB1
PSMB8	PSMB11	1.09813	65	0.00414462	0.122014	0.0923249	1	PSMB8[1.098125689]PSMB11	1				DNMBP		KCNH1
RAB27A	RAB33A	1.09813	41	0.0026143	0.109813	0.0769539	1	RAB27A[1.098125689]RAB33A	1				DNMT1		KCNMA1
RAD51	MSH4	1.09813	46	0.00293311	0.0998296	0.0777583	1	RAD51[1.098125689]MSH4	1				DOCK1		KDM3B
RANBP2	WDR33	1.09813	71	0.0045272	0.109813	0.0858541	1	RANBP2[1.098125689]WDR33	1				DOCK10		KDM6B
RBCK1	LTN1	1.09813	40	0.00255053	0.0998296	0.0798489	1	RBCK1[1.098125689]LTN1	1				DOCK4		KDM7A
SLX4	MUS81	1.09813	30	0.0019129	0.0915105	0.0727783	1	SLX4[1.098125689]MUS81	1				DOCK5		KHSRP
STAT1	EGFR	1.09813	20	0.00127527	0.122014	0.0876078	1	STAT1[1.098125689]EGFR	1				DOCK6		KIAA0319
TBK1	TLR3	1.09813	11	0.000701396	0.0998296	0.078615	0	TBK1[1.098125689]TLR3	1				DOCK7		KIAA0513
TLR3	IKBKE	1.09813	6	0.00038258	0.0915105	0.0762526	0	TLR3[1.098125689]IKBKE	1				DOCK9		KIAA1549
TMC6	UBR4	1.09813	2	0.000127527	0.0998296	0.079574	0	TMC6[1.098125689]UBR4	1				DOK7		KIF13B
AP3B1	TBC1D8B	1.09934	23	0.00146656	0.109934	0.0829832	1	AP3B1[1.099337748]TBC1D8B	1				DOT1L		KIF15
BLK	EGFR	1.09934	13	0.000828923	0.109934	0.077517	0	BLK[1.099337748]EGFR	1				DPAGT1		KIF16B
C2	FCN3	1.09934	9	0.00057387	0.0646669	0.0561097	0	C2[1.099337748]FCN3	1				DPF3		KIF19
C5	C9	1.09934	6	0.00038258	0.0999398	0.0756188	0	C5[1.099337748]C9	1				DPH1		KIF1C
C6	C9	1.09934	4	0.000255053	0.0732892	0.0650802	0	C6[1.099337748]C9	1				DPM2		KIF20A
C9	C5	1.09934	5	0.000318817	0.0646669	0.0642046	0	C9[1.099337748]C5	1				DPP6		KIF20B
C9	C6	1.09934	4	0.000255053	0.0646669	0.0642046	0	C9[1.099337748]C6	1				DPP7		KIF23
CD59	C5	1.09934	7	0.000446343	0.109934	0.085429	0	CD59[1.099337748]C5	1				DQX1		KIF25
CDC42	ARHGEF10L	1.09934	138	0.00879934	0.122149	0.101897	1	CDC42[1.099337748]ARHGEF10L	1				DRD4		KIF26A
CDC42	ARHGEF17	1.09934	140	0.00892686	0.122149	0.101897	1	CDC42[1.099337748]ARHGEF17	1				DRP2		KIF27
CDC42	BCAR1	1.09934	143	0.00911815	0.122149	0.101897	1	CDC42[1.099337748]BCAR1	1				DSC2		KIF2B
CDC42	KNTC1	1.09934	141	0.00899063	0.122149	0.101897	1	CDC42[1.099337748]KNTC1	1				DSG1		KIF4A
CDC42	MTOR	1.09934	136	0.00867181	0.122149	0.101897	1	CDC42[1.099337748]MTOR	1				DSG2		KIF6
CFP	SPON2	1.09934	6	0.00038258	0.0999398	0.0752078	0	CFP[1.099337748]SPON2	1				DSG3		KIF9
CTSC	CPPED1	1.09934	13	0.000828923	0.109934	0.0813136	0	CTSC[1.099337748]CPPED1	1				DSG4		KIFC2
CXCR4	CCR5	1.09934	29	0.00184914	0.122149	0.0869296	1	CXCR4[1.099337748]CCR5	1				DSP		KLB
CXCR4	POMC	1.09934	27	0.00172161	0.122149	0.0869296	1	CXCR4[1.099337748]POMC	1				DST		KLC4
CXCR4	TAS2R38	1.09934	26	0.00165785	0.122149	0.0869296	1	CXCR4[1.099337748]TAS2R38	1				DTL		KLF2
CYBA	HVCN1	1.09934	13	0.000828923	0.109934	0.0835524	0	CYBA[1.099337748]HVCN1	1				DTX1		KLHL11
DCLRE1C	PIAS4	1.09934	16	0.00102021	0.0785241	0.0678271	1	DCLRE1C[1.099337748]PIAS4	1				DTX2		KLHL25
ELANE	LRG1	1.09934	12	0.00076516	0.109934	0.0819983	0	ELANE[1.099337748]LRG1	1				DTX3L		KLHL29
FANCA	MUS81	1.09934	22	0.00140279	0.0845644	0.071219	1	FANCA[1.099337748]MUS81	1				DTYMK		KLK3
FANCB	MUS81	1.09934	19	0.0012115	0.0845644	0.0707745	1	FANCB[1.099337748]MUS81	1				DUOX1		KLK6
FANCF	MUS81	1.09934	21	0.00133903	0.0845644	0.0710081	1	FANCF[1.099337748]MUS81	1				DUSP1		KLKB1
GATA1	CHD3	1.09934	24	0.00153032	0.0999398	0.0739622	1	GATA1[1.099337748]CHD3	1				DUSP16		KLRB1
GATA1	KMT2D	1.09934	27	0.00172161	0.0999398	0.0739622	1	GATA1[1.099337748]KMT2D	1				DUSP5		KMT2A
HDAC6	ZNF217	1.09934	27	0.00172161	0.0999398	0.0766927	1	HDAC6[1.099337748]ZNF217	1				DUSP6		KMT2B
IFNGR1	IFNGR2	1.09934	2	0.000127527	0.0999398	0.0763812	0	IFNGR1[1.099337748]IFNGR2	1				DVL1		KMT2C
IFNGR2	IFNGR1	1.09934	1	6.37633e-05	0.0916115	0.0734706	0	IFNGR2[1.099337748]IFNGR1	1				DYDC2		KMT2D
ITGAV	FBN1	1.09934	16	0.00102021	0.122149	0.0911751	1	ITGAV[1.099337748]FBN1	1				DYNC2LI1		KMT5A
ITGAV	TGFBR1	1.09934	15	0.00095645	0.122149	0.0911751	0	ITGAV[1.099337748]TGFBR1	1				DYNLT3		KNL1
ITGB3	TLN1	1.09934	25	0.00159408	0.122149	0.0887025	1	ITGB3[1.099337748]TLN1	1				DYSF		KNTC1
ITGB3	TLN2	1.09934	24	0.00153032	0.122149	0.0887025	1	ITGB3[1.099337748]TLN2	1				DYTN		KRI1
ITK	CD3G	1.09934	9	0.00057387	0.0845644	0.0692197	0	ITK[1.099337748]CD3G	1				DZIP1		KRT5
LAT	BLK	1.09934	8	0.000510106	0.0999398	0.0765841	0	LAT[1.099337748]BLK	1				E2F8		KSR2
LCK	EGFR	1.09934	58	0.00369827	0.122149	0.092747	1	LCK[1.099337748]EGFR	1				E4F1		KTN1
LCK	SH2B2	1.09934	55	0.00350698	0.122149	0.092747	1	LCK[1.099337748]SH2B2	1				EAF1		LAG3
NFKB1	CASP8	1.09934	56	0.00357075	0.122149	0.101277	1	NFKB1[1.099337748]CASP8	1				EBNA1BP2		LAMA1
NFKB1	RPS6KA5	1.09934	55	0.00350698	0.122149	0.101277	1	NFKB1[1.099337748]RPS6KA5	1				ECT2L		LAMA2
PIK3CG	EPHA8	1.09934	8	0.000510106	0.0999398	0.0765098	0	PIK3CG[1.099337748]EPHA8	1				EDA		LAMA3
PIK3CG	JAK2	1.09934	9	0.00057387	0.0999398	0.0765098	0	PIK3CG[1.099337748]JAK2	1				EDA2R		LAMA4
PSMB8	RNASEL	1.09934	66	0.00420838	0.122149	0.0924268	1	PSMB8[1.099337748]RNASEL	1				EEF2K		LAMA5
RAB27A	CEP290	1.09934	46	0.00293311	0.109934	0.0770389	1	RAB27A[1.099337748]CEP290	1				EEPD1		LAMB2
RAB27A	RAB36	1.09934	47	0.00299688	0.109934	0.0770389	1	RAB27A[1.099337748]RAB36	1				EFCAB8		LAMB3
RAD51	PALB2	1.09934	50	0.00318817	0.0999398	0.0778442	1	RAD51[1.099337748]PALB2	1				EFL1		LAMB4
RANBP2	NEK9	1.09934	75	0.00478225	0.109934	0.0859489	1	RANBP2[1.099337748]NEK9	1				EFNB1		LAMC1
RIPK1	USP4	1.09934	19	0.0012115	0.109934	0.0838033	1	RIPK1[1.099337748]USP4	1				EFR3A		LAMC2
SLX4	BRCA1	1.09934	32	0.00204043	0.0916115	0.0728586	1	SLX4[1.099337748]BRCA1	1				EGF		LAMC3
STAT2	CSF2	1.09934	7	0.000446343	0.0999398	0.0780541	0	STAT2[1.099337748]CSF2	1				EGFLAM		LAMP1
TICAM1	TAB3	1.09934	4	0.000255053	0.0999398	0.0758049	0	TICAM1[1.099337748]TAB3	1				EGFR		LAMP2
UNC13D	ARHGAP45	1.09934	2	0.000127527	0.109934	0.0774119	0	UNC13D[1.099337748]ARHGAP45	1				EHD2		LATS2
XIAP	CHUK	1.09934	17	0.00108398	0.0999398	0.0795843	1	XIAP[1.099337748]CHUK	1				EHHADH		LBP
AIM2	CASP5	1.10055	3	0.00019129	0.0647384	0.0580062	0	AIM2[1.100552486]CASP5	1				EIF2AK4		LCP1
ATM	ERCC4	1.10055	78	0.00497354	0.122284	0.0885779	1	ATM[1.100552486]ERCC4	1				EIF2S3		LDB3
ATM	MLH3	1.10055	62	0.00395333	0.122284	0.0885779	1	ATM[1.100552486]MLH3	1				EIF2S3B		LDLR
ATM	MSH6	1.10055	74	0.00471848	0.122284	0.0885779	1	ATM[1.100552486]MSH6	1				EIF3B		LEPR
ATM	PALB2	1.10055	81	0.00516483	0.122284	0.0885779	1	ATM[1.100552486]PALB2	1				EIF3F		LGALS3
ATM	POLH	1.10055	72	0.00459096	0.122284	0.0885779	1	ATM[1.100552486]POLH	1				EIF3J		LGALS8
ATM	RNF168	1.10055	75	0.00478225	0.122284	0.0885779	1	ATM[1.100552486]RNF168	1				EIF4G1		LGR4
ATM	XRCC4	1.10055	64	0.00408085	0.122284	0.0885779	1	ATM[1.100552486]XRCC4	1				EIF5B		LGR5
BLK	PDGFRB	1.10055	17	0.00108398	0.110055	0.0776026	1	BLK[1.100552486]PDGFRB	1				ELF4		LHCGR
BLK	PTPN13	1.10055	15	0.00095645	0.110055	0.0776026	0	BLK[1.100552486]PTPN13	1				ELN		LIFR
BLM	FAAP24	1.10055	56	0.00357075	0.10005	0.0778737	1	BLM[1.100552486]FAAP24	1				ELOA2		LIG1
BRIP1	NBN	1.10055	44	0.00280559	0.0917127	0.0750885	1	BRIP1[1.100552486]NBN	1				ELOB		LILRA2
C3	LTBP1	1.10055	27	0.00172161	0.122284	0.0882223	1	C3[1.100552486]LTBP1	1				ELP1		LIMD1
C4A	APOE	1.10055	10	0.000637633	0.110055	0.0771759	0	C4A[1.100552486]APOE	1				ELP2		LIPF
C4A	FGG	1.10055	12	0.00076516	0.110055	0.0771759	0	C4A[1.100552486]FGG	1				EMILIN1		LIPG
C7	C8B	1.10055	2	0.000127527	0.0733702	0.0651561	0	C7[1.100552486]C8B	1				EML2		LLGL1
CARD9	NOD2	1.10055	2	0.000127527	0.0647384	0.057312	0	CARD9[1.100552486]NOD2	1				EML3		LMO7
CASP10	TRIM25	1.10055	6	0.00038258	0.0846579	0.0676719	0	CASP10[1.100552486]TRIM25	1				EML5		LNPEP
CCL5	C5	1.10055	18	0.00114774	0.110055	0.0775082	1	CCL5[1.100552486]C5	1				EMP1		LNX1
CCR2	POMC	1.10055	31	0.00197666	0.0917127	0.0738967	1	CCR2[1.100552486]POMC	1				EN1		LONP1
CD14	IRAK1	1.10055	9	0.00057387	0.110055	0.0845809	0	CD14[1.100552486]IRAK1	1				ENAH		LONRF2
CD14	ITGA4	1.10055	7	0.000446343	0.110055	0.0845809	0	CD14[1.100552486]ITGA4	1				ENAM		LOXL2
CD59	GAA	1.10055	11	0.000701396	0.110055	0.0855234	0	CD59[1.100552486]GAA	1				ENO3		LPA
CD59	ITGAX	1.10055	9	0.00057387	0.110055	0.0855234	0	CD59[1.100552486]ITGAX	1				ENOSF1		LPIN3
CDC42	ARHGAP29	1.10055	148	0.00943697	0.122284	0.102009	1	CDC42[1.100552486]ARHGAP29	1				ENPP2		LRCH1
CDC42	ARHGAP45	1.10055	149	0.00950073	0.122284	0.102009	1	CDC42[1.100552486]ARHGAP45	1				ENPP3		LRG1
CDC42	GMIP	1.10055	161	0.0102659	0.122284	0.102009	2	CDC42[1.100552486]GMIP	1				ENPP5		LRIT1
CDC42	ITGA4	1.10055	144	0.00918192	0.122284	0.102009	1	CDC42[1.100552486]ITGA4	1				ENPP7		LRIT3
CDC42	KIF2B	1.10055	150	0.0095645	0.122284	0.102009	1	CDC42[1.100552486]KIF2B	1				ENTPD3		LRMP
CDC42	MUSK	1.10055	158	0.0100746	0.122284	0.102009	2	CDC42[1.100552486]MUSK	1				ENTPD6		LRRFIP1
CDC42	WIPF3	1.10055	159	0.0101384	0.122284	0.102009	2	CDC42[1.100552486]WIPF3	1				EP300		LRRK1
CFP	LRG1	1.10055	9	0.00057387	0.10005	0.0752909	0	CFP[1.100552486]LRG1	1				EPB41		LTBP1
COPA	SCYL1	1.10055	41	0.0026143	0.0917127	0.073297	1	COPA[1.100552486]SCYL1	1				EPB41L1		LTF
CSF2RA	INPPL1	1.10055	4	0.000255053	0.10005	0.0786756	0	CSF2RA[1.100552486]INPPL1	1				EPB41L3		LTN1
CTSC	IST1	1.10055	17	0.00108398	0.110055	0.0814034	1	CTSC[1.100552486]IST1	1				EPB41L4B		LUZP4
CXCR4	AGT	1.10055	30	0.0019129	0.122284	0.0870256	1	CXCR4[1.100552486]AGT	1				EPCAM		MAD1L1
CYBB	CD36	1.10055	17	0.00108398	0.110055	0.0846662	1	CYBB[1.100552486]CD36	1				EPHA1		MADD
DCLRE1C	TDP1	1.10055	18	0.00114774	0.0786109	0.0679021	1	DCLRE1C[1.100552486]TDP1	1				EPHA10		MAF
DKC1	NVL	1.10055	10	0.000637633	0.10005	0.0762549	0	DKC1[1.100552486]NVL	1				EPHA2		MAGEB2
DKC1	SMG5	1.10055	5	0.000318817	0.10005	0.0762549	0	DKC1[1.100552486]SMG5	1				EPHA5		MAGEC2
DKC1	SMG6	1.10055	6	0.00038258	0.10005	0.0762549	0	DKC1[1.100552486]SMG6	1				EPHA8		MAGED2
ELANE	ARSA	1.10055	14	0.000892686	0.110055	0.0820889	0	ELANE[1.100552486]ARSA	1				EPHB3		MAGEE1
ERCC4	ATM	1.10055	67	0.00427214	0.10005	0.0794064	1	ERCC4[1.100552486]ATM	1				EPHX2		MAGI1
ERCC4	BARD1	1.10055	73	0.00465472	0.10005	0.0794064	1	ERCC4[1.100552486]BARD1	1				EPN1		MAGI3
ERCC4	BRCA1	1.10055	68	0.00433591	0.10005	0.0794064	1	ERCC4[1.100552486]BRCA1	1				EPN3		MAML1
ERCC4	CETN2	1.10055	66	0.00420838	0.10005	0.0794064	1	ERCC4[1.100552486]CETN2	1				EPOR		MAML2
ERCC4	XRCC4	1.10055	70	0.00446343	0.10005	0.0794064	1	ERCC4[1.100552486]XRCC4	1				ERBB2		MAML3
FANCE	ERCC4	1.10055	20	0.00127527	0.0846579	0.0710634	1	FANCE[1.100552486]ERCC4	1				ERBIN		MAMLD1
FANCE	MUS81	1.10055	19	0.0012115	0.0846579	0.0710634	1	FANCE[1.100552486]MUS81	1				ERCC2		MAN2B1
FANCL	DCLRE1A	1.10055	24	0.00153032	0.0846579	0.0711021	1	FANCL[1.100552486]DCLRE1A	1				ERCC4		MAP1B
GATA1	HDAC5	1.10055	36	0.00229548	0.10005	0.0740439	1	GATA1[1.100552486]HDAC5	1				ERCC6L		MAP1S
GATA1	KMT2A	1.10055	33	0.00210419	0.10005	0.0740439	1	GATA1[1.100552486]KMT2A	1				ERCC6L2		MAP3K1
GATA1	KMT2B	1.10055	28	0.00178537	0.10005	0.0740439	1	GATA1[1.100552486]KMT2B	1				ERN2		MAP3K19
GATA1	SETD1A	1.10055	29	0.00184914	0.10005	0.0740439	1	GATA1[1.100552486]SETD1A	1				ERVW-1		MAP3K5
GATA1	SETD1B	1.10055	30	0.0019129	0.10005	0.0740439	1	GATA1[1.100552486]SETD1B	1				ESF1		MAP4K2
GATA2	HDAC5	1.10055	12	0.00076516	0.0846579	0.0700277	0	GATA2[1.100552486]HDAC5	1				ESPL1		MAP4K4
IKBKG	TAB3	1.10055	19	0.0012115	0.110055	0.084976	1	IKBKG[1.100552486]TAB3	1				ESS2		MAPK1
IL10	STAT4	1.10055	3	0.00019129	0.10005	0.0809774	0	IL10[1.100552486]STAT4	1				ESX1		MAPK13
IL1RN	IRAK1	1.10055	1	6.37633e-05	0.0647384	0.0581285	0	IL1RN[1.100552486]IRAK1	1				ETV1		MAPK7
IRF1	STAT2	1.10055	2	0.000127527	0.110055	0.0839836	0	IRF1[1.100552486]STAT2	1				ETV4		MAPK8IP3
ITGAV	ITGA11	1.10055	21	0.00133903	0.122284	0.0912758	1	ITGAV[1.100552486]ITGA11	1				ETV5		MAPKAPK2
ITGAV	ITGAD	1.10055	17	0.00108398	0.122284	0.0912758	1	ITGAV[1.100552486]ITGAD	1				EVC		MASP1
ITGB3	ITGB5	1.10055	29	0.00184914	0.122284	0.0888005	1	ITGB3[1.100552486]ITGB5	1				EVC2		MASP2
ITK	BLK	1.10055	10	0.000637633	0.0846579	0.0692962	0	ITK[1.100552486]BLK	1				EVPL		MATN3
LCK	PDGFRB	1.10055	61	0.00388956	0.122284	0.0928494	1	LCK[1.100552486]PDGFRB	1				EXO1		MBL2
LCK	PTPN13	1.10055	59	0.00376204	0.122284	0.0928494	1	LCK[1.100552486]PTPN13	1				EXOC1		MCAT
LIG4	ATM	1.10055	19	0.0012115	0.0647384	0.0609428	1	LIG4[1.100552486]ATM	1				EXOC3		MCEMP1
NBN	TIMELESS	1.10055	55	0.00350698	0.10005	0.081285	1	NBN[1.100552486]TIMELESS	1				EXOC6		MCF2
NFKB1	JAK2	1.10055	70	0.00446343	0.122284	0.101388	1	NFKB1[1.100552486]JAK2	1				EXOSC3		MCF2L2
NFKB1	MTOR	1.10055	62	0.00395333	0.122284	0.101388	1	NFKB1[1.100552486]MTOR	1				EXOSC5		MCHR1
NFKB1	TYK2	1.10055	66	0.00420838	0.122284	0.101388	1	NFKB1[1.100552486]TYK2	1				EXOSC6		MCM10
NFKB2	JAK2	1.10055	31	0.00197666	0.10005	0.0791471	1	NFKB2[1.100552486]JAK2	1				EXPH5		MCM2
NFKB2	TYK2	1.10055	30	0.0019129	0.10005	0.0791471	1	NFKB2[1.100552486]TYK2	1				EXTL1		MCM3AP
NFKBIA	JAK2	1.10055	52	0.00331569	0.122284	0.0944052	1	NFKBIA[1.100552486]JAK2	1				EYS		MCM5
NFKBIA	PSMD5	1.10055	51	0.00325193	0.122284	0.0944052	1	NFKBIA[1.100552486]PSMD5	1				F11		MCM6
NFKBIA	TYK2	1.10055	50	0.00318817	0.122284	0.0944052	1	NFKBIA[1.100552486]TYK2	1				F13A1		MCM8
NHEJ1	ERCC4	1.10055	5	0.000318817	0.0733702	0.0636175	0	NHEJ1[1.100552486]ERCC4	1				F13B		MCM9
NOD2	CARD9	1.10055	1	6.37633e-05	0.0733702	0.0664715	0	NOD2[1.100552486]CARD9	1				F2RL3		MCMDC2
NOS2	EPHX2	1.10055	8	0.000510106	0.110055	0.0772924	0	NOS2[1.100552486]EPHX2	1				F5		MCTS1
PALB2	ATM	1.10055	13	0.000828923	0.0846579	0.0713521	0	PALB2[1.100552486]ATM	1				F8		MEF2A
PARN	EXOSC6	1.10055	13	0.000828923	0.0647384	0.0625069	0	PARN[1.100552486]EXOSC6	1				FAAP100		MEFV
PRKCD	GALNS	1.10055	14	0.000892686	0.122284	0.089614	0	PRKCD[1.100552486]GALNS	1				FAAP20		MELTF
PRKDC	CETN2	1.10055	15	0.00095645	0.10005	0.0816251	0	PRKDC[1.100552486]CETN2	1				FAAP24		MEX3C
PTPRC	HLA-DRB5	1.10055	3	0.00019129	0.0786109	0.0663656	0	PTPRC[1.100552486]HLA-DRB5	1				FABP1		MFGE8
RANBP2	GEMIN5	1.10055	82	0.00522859	0.110055	0.0860439	1	RANBP2[1.100552486]GEMIN5	1				FABP6		MGAM
RANBP2	PPP2R1B	1.10055	78	0.00497354	0.110055	0.0860439	1	RANBP2[1.100552486]PPP2R1B	1				FAM110C		MIA3
RBCK1	ELOB	1.10055	43	0.00274182	0.10005	0.0800254	1	RBCK1[1.100552486]ELOB	1				FAM13A		MIB2
RBCK1	UBA7	1.10055	44	0.00280559	0.10005	0.0800254	1	RBCK1[1.100552486]UBA7	1				FAM160A2		MID1
RBCK1	UBR4	1.10055	45	0.00286935	0.10005	0.0800254	1	RBCK1[1.100552486]UBR4	1				FAM20A		MIS18BP1
RFXANK	HDAC5	1.10055	2	0.000127527	0.0647384	0.0523656	0	RFXANK[1.100552486]HDAC5	1				FAM20C		MITF
RIPK1	TLR3	1.10055	20	0.00127527	0.110055	0.0838959	1	RIPK1[1.100552486]TLR3	1				FAM3A		MLH1
RNASEL	STAT2	1.10055	6	0.00038258	0.0687845	0.0645647	0	RNASEL[1.100552486]STAT2	1				FAM3B		MLH3
RNF168	ATM	1.10055	13	0.000828923	0.0647384	0.0658525	0	RNF168[1.100552486]ATM	1				FANCA		MLKL
RTEL1	BRCA1	1.10055	12	0.00076516	0.0647384	0.0556815	0	RTEL1[1.100552486]BRCA1	1				FANCB		MLPH
SERPING1	PCYOX1L	1.10055	10	0.000637633	0.0917127	0.0741639	0	SERPING1[1.100552486]PCYOX1L	1				FANCF		MMP1
STAT1	IL10RB	1.10055	30	0.0019129	0.122284	0.0878014	1	STAT1[1.100552486]IL10RB	1				FANCI		MMP10
STAT1	PDGFRB	1.10055	27	0.00172161	0.122284	0.0878014	1	STAT1[1.100552486]PDGFRB	1				FANCM		MMP12
STAT2	IFIT2	1.10055	9	0.00057387	0.10005	0.0781404	0	STAT2[1.100552486]IFIT2	1				FARP1		MMP13
STAT2	RNASEL	1.10055	13	0.000828923	0.10005	0.0781404	0	STAT2[1.100552486]RNASEL	1				FARP2		MMP3
STAT3	PDGFRB	1.10055	31	0.00197666	0.122284	0.101302	1	STAT3[1.100552486]PDGFRB	1				FASN		MMP9
STAT3	POMC	1.10055	28	0.00178537	0.122284	0.101302	1	STAT3[1.100552486]POMC	1				FASTKD3		MMRN1
STAT3	ZEB1	1.10055	40	0.00255053	0.122284	0.101302	1	STAT3[1.100552486]ZEB1	1				FAT1		MMS19
TBK1	NLRC3	1.10055	14	0.000892686	0.10005	0.0787887	0	TBK1[1.100552486]NLRC3	1				FAT3		MOB3C
TBK1	TICAM1	1.10055	13	0.000828923	0.10005	0.0787887	0	TBK1[1.100552486]TICAM1	1				FAT4		MOGAT1
TMC6	CD93	1.10055	3	0.00019129	0.10005	0.0797498	0	TMC6[1.100552486]CD93	1				FBF1		MOGAT2
TMC6	MOSPD2	1.10055	4	0.000255053	0.10005	0.0797498	0	TMC6[1.100552486]MOSPD2	1				FBLL1		MOSPD2
TP53	APAF1	1.10055	26	0.00165785	0.122284	0.106927	1	TP53[1.100552486]APAF1	1				FBLN2		MPDZ
TP53	BARD1	1.10055	25	0.00159408	0.122284	0.106927	1	TP53[1.100552486]BARD1	1				FBN1		MPHOSPH10
TP53	EXO1	1.10055	28	0.00178537	0.122284	0.106927	1	TP53[1.100552486]EXO1	1				FBN2		MPP1
TP53	TAF2	1.10055	22	0.00140279	0.122284	0.106927	1	TP53[1.100552486]TAF2	1				FBN3		MPRIP
XRCC2	SFR1	1.10055	21	0.00133903	0.0846579	0.0712712	1	XRCC2[1.100552486]SFR1	1				FBXL13		MRC1
ZAP70	SH3BP2	1.10055	14	0.000892686	0.0917127	0.0721785	0	ZAP70[1.100552486]SH3BP2	1				FBXL18		MROH2B
ADA2	CPPED1	1.10177	7	0.000446343	0.110177	0.0778757	0	ADA2[1.101769912]CPPED1	1				FBXL22		MRPL10
ADA2	MAPK1	1.10177	8	0.000510106	0.110177	0.0778757	0	ADA2[1.101769912]MAPK1	1				FBXO10		MRPL46
ADAR	RBMX	1.10177	2	0.000127527	0.0688606	0.066215	0	ADAR[1.101769912]RBMX	1				FBXO11		MRPL58
AP3B1	HIP1R	1.10177	29	0.00184914	0.110177	0.0831668	1	AP3B1[1.101769912]HIP1R	1				FBXO16		MRPS34
AP3B1	KSR2	1.10177	27	0.00172161	0.110177	0.0831668	1	AP3B1[1.101769912]KSR2	1				FBXO40		MRTFB
BTK	BCL6	1.10177	17	0.00108398	0.110177	0.0784985	1	BTK[1.101769912]BCL6	1				FBXO41		MS4A2
C3	AGT	1.10177	37	0.00235924	0.122419	0.0883199	1	C3[1.101769912]AGT	1				FBXO44		MSH3
C3	APOB	1.10177	35	0.00223172	0.122419	0.0883199	1	C3[1.101769912]APOB	1				FBXO5		MSH4
C3	GALNS	1.10177	42	0.00267806	0.122419	0.0883199	1	C3[1.101769912]GALNS	1				FBXO7		MSH6
C3	GRM3	1.10177	46	0.00293311	0.122419	0.0883199	1	C3[1.101769912]GRM3	1				FBXO8		MSLN
C3	MELTF	1.10177	47	0.00299688	0.122419	0.0883199	1	C3[1.101769912]MELTF	1				FBXW4		MSN
C3	MSLN	1.10177	41	0.0026143	0.122419	0.0883199	1	C3[1.101769912]MSLN	1				FBXW5		MST1
C4A	APOB	1.10177	18	0.00114774	0.110177	0.0772613	1	C4A[1.101769912]APOB	1				FBXW9		MTM1
C4A	CFI	1.10177	16	0.00102021	0.110177	0.0772613	1	C4A[1.101769912]CFI	1				FCAMR		MTMR2
C4A	FCN2	1.10177	19	0.0012115	0.110177	0.0772613	1	C4A[1.101769912]FCN2	1				FCER2		MTMR4
C4A	ITIH2	1.10177	25	0.00159408	0.110177	0.0772613	1	C4A[1.101769912]ITIH2	1				FCF1		MTMR8
C4A	MASP1	1.10177	22	0.00140279	0.110177	0.0772613	1	C4A[1.101769912]MASP1	1				FCHO1		MTNR1A
C4A	MELTF	1.10177	24	0.00153032	0.110177	0.0772613	1	C4A[1.101769912]MELTF	1				FCN2		MTNR1B
C4A	PCSK9	1.10177	17	0.00108398	0.110177	0.0772613	1	C4A[1.101769912]PCSK9	1				FCN3		MTOR
C4B	CFI	1.10177	3	0.00019129	0.06481	0.056317	0	C4B[1.101769912]CFI	1				FCSK		MUC13
C4B	FCN2	1.10177	4	0.000255053	0.06481	0.056317	0	C4B[1.101769912]FCN2	1				FECH		MUS81
C4B	MASP1	1.10177	6	0.00038258	0.06481	0.056317	0	C4B[1.101769912]MASP1	1				FFAR1		MUSK
C5	CASR	1.10177	16	0.00102021	0.100161	0.0757861	1	C5[1.101769912]CASR	1				FFAR3		MUTYH
C5	GRM3	1.10177	23	0.00146656	0.100161	0.0757861	1	C5[1.101769912]GRM3	1				FGD1		MYBBP1A
C5	GRM6	1.10177	20	0.00127527	0.100161	0.0757861	1	C5[1.101769912]GRM6	1				FGD3		MYCN
C5	GRM8	1.10177	18	0.00114774	0.100161	0.0757861	1	C5[1.101769912]GRM8	1				FGF13		MYH2
C5	P2RY13	1.10177	17	0.00108398	0.100161	0.0757861	1	C5[1.101769912]P2RY13	1				FGF6		MYH9
CASP8	TLR3	1.10177	8	0.000510106	0.122419	0.0866425	0	CASP8[1.101769912]TLR3	1				FGFBP2		MYO10
CD3D	HLA-DRB5	1.10177	17	0.00108398	0.122419	0.0922365	1	CD3D[1.101769912]HLA-DRB5	1				FGFR1OP		MYO18A
CD3G	HLA-DRB5	1.10177	20	0.00127527	0.122419	0.0931442	1	CD3G[1.101769912]HLA-DRB5	1				FGFR4		MYO3B
CDC42	ARHGEF39	1.10177	169	0.010776	0.122419	0.102122	2	CDC42[1.101769912]ARHGEF39	1				FGFRL1		MYO5A
CDC42	DLC1	1.10177	175	0.0111586	0.122419	0.102122	2	CDC42[1.101769912]DLC1	1				FGG		MYO7A
CDC42	PLEKHG2	1.10177	176	0.0112223	0.122419	0.102122	2	CDC42[1.101769912]PLEKHG2	1				FGL1		MYO7B
CDC42	SGO1	1.10177	174	0.0110948	0.122419	0.102122	2	CDC42[1.101769912]SGO1	1				FHL1		MYO9B
CDC42	SH3KBP1	1.10177	164	0.0104572	0.122419	0.102122	2	CDC42[1.101769912]SH3KBP1	1				FHL5		MYOCD
CDC42	STARD13	1.10177	168	0.0107122	0.122419	0.102122	2	CDC42[1.101769912]STARD13	1				FIBCD1		MYORG
CDC42	STARD8	1.10177	172	0.0109673	0.122419	0.102122	2	CDC42[1.101769912]STARD8	1				FJX1		MYRIP
CFP	ADAMTS5	1.10177	15	0.00095645	0.100161	0.0753742	0	CFP[1.101769912]ADAMTS5	1				FKBP4		NAA38
CFP	ADAMTSL1	1.10177	11	0.000701396	0.100161	0.0753742	0	CFP[1.101769912]ADAMTSL1	1				FKBP9		NACC2
CFP	ADAMTSL3	1.10177	10	0.000637633	0.100161	0.0753742	0	CFP[1.101769912]ADAMTSL3	1				FKRP		NAF1
CFP	CTSH	1.10177	12	0.00076516	0.100161	0.0753742	0	CFP[1.101769912]CTSH	1				FLG		NAT10
CFP	SEMA5A	1.10177	14	0.000892686	0.100161	0.0753742	0	CFP[1.101769912]SEMA5A	1				FLG2		NBAS
COPA	ANK1	1.10177	54	0.00344322	0.0918142	0.0733781	1	COPA[1.101769912]ANK1	1				FLII		NBEAL2
COPA	ANK2	1.10177	55	0.00350698	0.0918142	0.0733781	1	COPA[1.101769912]ANK2	1				FLNA		NBN
COPA	ANK3	1.10177	56	0.00357075	0.0918142	0.0733781	1	COPA[1.101769912]ANK3	1				FLNB		NCAM1
COPA	COG6	1.10177	52	0.00331569	0.0918142	0.0733781	1	COPA[1.101769912]COG6	1				FLNC		NCL
CSF2RA	INPP5D	1.10177	10	0.000637633	0.100161	0.0787626	0	CSF2RA[1.101769912]INPP5D	1				FLT1		NCOA3
CTSC	AGA	1.10177	19	0.0012115	0.110177	0.0814935	1	CTSC[1.101769912]AGA	1				FLT3		NCOR2
CTSC	DPP7	1.10177	26	0.00165785	0.110177	0.0814935	1	CTSC[1.101769912]DPP7	1				FLT4		NCR3LG1
CTSC	SEC23A	1.10177	23	0.00146656	0.110177	0.0814935	1	CTSC[1.101769912]SEC23A	1				FMN1		NECTIN3
CTSC	TXNDC5	1.10177	25	0.00159408	0.110177	0.0814935	1	CTSC[1.101769912]TXNDC5	1				FMNL1		NEDD4
CXCL8	CX3CL1	1.10177	7	0.000446343	0.122419	0.0930259	0	CXCL8[1.101769912]CX3CL1	1				FMNL2		NEK9
CYBA	ITGAX	1.10177	15	0.00095645	0.110177	0.0837372	0	CYBA[1.101769912]ITGAX	1				FMNL3		NES
DCLRE1C	ATM	1.10177	20	0.00127527	0.0786979	0.0679772	1	DCLRE1C[1.101769912]ATM	1				FMO3		NEURL4
ELANE	C5	1.10177	19	0.0012115	0.110177	0.0821797	1	ELANE[1.101769912]C5	1				FN1		NEXMIF
FANCA	ATR	1.10177	24	0.00153032	0.0847515	0.0713766	1	FANCA[1.101769912]ATR	1				FNDC3B		NFAT5
FANCD2	BRCA2	1.10177	27	0.00172161	0.100161	0.0767395	1	FANCD2[1.101769912]BRCA2	1				FNIP2		NFATC1
FERMT3	F13A1	1.10177	8	0.000510106	0.100161	0.0774558	0	FERMT3[1.101769912]F13A1	1				FOLR3		NFATC4
HLA-DRB1	CD3G	1.10177	19	0.0012115	0.110177	0.0842966	1	HLA-DRB1[1.101769912]CD3G	1				FOXD1		NFKBIE
HLA-DRB1	CTSB	1.10177	15	0.00095645	0.110177	0.0842966	0	HLA-DRB1[1.101769912]CTSB	1				FOXE1		NID1
HLA-DRB1	PTPN22	1.10177	17	0.00108398	0.110177	0.0842966	1	HLA-DRB1[1.101769912]PTPN22	1				FOXF1		NKPD1
IKBKG	NOD2	1.10177	22	0.00140279	0.110177	0.08507	1	IKBKG[1.101769912]NOD2	1				FOXK1		NKTR
IKBKG	SHARPIN	1.10177	21	0.00133903	0.110177	0.08507	1	IKBKG[1.101769912]SHARPIN	1				FOXK2		NKX3-1
IL10	TYK2	1.10177	4	0.000255053	0.100161	0.081067	0	IL10[1.101769912]TYK2	1				FOXN1		NKX6-1
IL10RB	STAT4	1.10177	8	0.000510106	0.0918142	0.0712184	0	IL10RB[1.101769912]STAT4	1				FOXO3		NLRC3
IL17RA	IL17RC	1.10177	2	0.000127527	0.0524652	0.0461674	0	IL17RA[1.101769912]IL17RC	1				FOXO4		NLRC4
IL17RC	IL17RA	1.10177	1	6.37633e-05	0.0459071	0.0414878	0	IL17RC[1.101769912]IL17RA	1				FOXP4		NLRC5
IL2RG	IL7R	1.10177	12	0.00076516	0.110177	0.0853634	0	IL2RG[1.101769912]IL7R	1				FOXQ1		NLRP1
IL6	CSF1	1.10177	7	0.000446343	0.122419	0.0954665	0	IL6[1.101769912]CSF1	1				FPR1		NLRP14
IRF4	STAT2	1.10177	2	0.000127527	0.110177	0.0829282	0	IRF4[1.101769912]STAT2	1				FRAS1		NLRP4
ITGAV	AGRN	1.10177	27	0.00172161	0.122419	0.0913768	1	ITGAV[1.101769912]AGRN	1				FRMD1		NLRP5
ITGAV	COL18A1	1.10177	35	0.00223172	0.122419	0.0913768	1	ITGAV[1.101769912]COL18A1	1				FRMD6		NLRP6
ITGAV	ITGA1	1.10177	22	0.00140279	0.122419	0.0913768	1	ITGAV[1.101769912]ITGA1	1				FRMPD2		NME4
ITGAV	PTPRB	1.10177	23	0.00146656	0.122419	0.0913768	1	ITGAV[1.101769912]PTPRB	1				FRS2		NME8
ITGAV	PTPRJ	1.10177	24	0.00153032	0.122419	0.0913768	1	ITGAV[1.101769912]PTPRJ	1				FRZB		NMRK1
ITGB2	FGG	1.10177	32	0.00204043	0.110177	0.0877999	1	ITGB2[1.101769912]FGG	1				FSCN2		NMS
ITGB2	PLAU	1.10177	39	0.00248677	0.110177	0.0877999	1	ITGB2[1.101769912]PLAU	1				FSHR		NMUR1
ITGB2	PTPRB	1.10177	28	0.00178537	0.110177	0.0877999	1	ITGB2[1.101769912]PTPRB	1				FTHL17		NMUR2
ITGB2	PTPRJ	1.10177	29	0.00184914	0.110177	0.0877999	1	ITGB2[1.101769912]PTPRJ	1				FTSJ1		NOC4L
ITGB3	ARAF	1.10177	44	0.00280559	0.122419	0.0888987	1	ITGB3[1.101769912]ARAF	1				FUCA1		NOD2
ITGB3	COL18A1	1.10177	45	0.00286935	0.122419	0.0888987	1	ITGB3[1.101769912]COL18A1	1				FUNDC1		NOL10
ITGB3	KSR2	1.10177	40	0.00255053	0.122419	0.0888987	1	ITGB3[1.101769912]KSR2	1				FURIN		NOL6
ITGB3	PDGFRB	1.10177	33	0.00210419	0.122419	0.0888987	1	ITGB3[1.101769912]PDGFRB	1				FUT2		NOP14
ITGB3	PLAU	1.10177	46	0.00293311	0.122419	0.0888987	1	ITGB3[1.101769912]PLAU	1				FUT4		NOP53
ITGB3	RAF1	1.10177	38	0.00242301	0.122419	0.0888987	1	ITGB3[1.101769912]RAF1	1				FXYD5		NOP56
LAMTOR2	TSC2	1.10177	17	0.00108398	0.110177	0.0861675	1	LAMTOR2[1.101769912]TSC2	1				FYCO1		NOP9
LCK	IL2RB	1.10177	72	0.00459096	0.122419	0.0929522	1	LCK[1.101769912]IL2RB	1				FZD1		NOS1
LCK	ITGA2B	1.10177	71	0.0045272	0.122419	0.0929522	1	LCK[1.101769912]ITGA2B	1				FZD10		NOTCH2
LCK	ITGB5	1.10177	73	0.00465472	0.122419	0.0929522	1	LCK[1.101769912]ITGB5	1				FZD4		NOTCH3
MAP3K14	RELB	1.10177	10	0.000637633	0.110177	0.0841413	0	MAP3K14[1.101769912]RELB	1				FZD6		NOX3
NBN	RNF168	1.10177	60	0.0038258	0.100161	0.0813749	1	NBN[1.101769912]RNF168	1				FZD9		NOX4
NOS2	EHHADH	1.10177	14	0.000892686	0.110177	0.0773779	0	NOS2[1.101769912]EHHADH	1				G6PD		NOX5
PALB2	EXO1	1.10177	15	0.00095645	0.0847515	0.0714311	0	PALB2[1.101769912]EXO1	1				GAA		NOXO1
PIK3CD	RET	1.10177	19	0.0012115	0.110177	0.083824	1	PIK3CD[1.101769912]RET	1				GAB4		NPC1L1
PIK3CG	PIK3R5	1.10177	10	0.000637633	0.100161	0.076679	0	PIK3CG[1.101769912]PIK3R5	1				GABPB1		NPHS1
PIK3R1	AR	1.10177	18	0.00114774	0.122419	0.0982814	1	PIK3R1[1.101769912]AR	1				GABRA3		NR0B1
PIK3R1	EPHA2	1.10177	17	0.00108398	0.122419	0.0982814	1	PIK3R1[1.101769912]EPHA2	1				GABRE		NRG1
PRKCD	ARSB	1.10177	17	0.00108398	0.122419	0.0897131	1	PRKCD[1.101769912]ARSB	1				GABRG2		NRG2
PRKCD	GLA	1.10177	16	0.00102021	0.122419	0.0897131	1	PRKCD[1.101769912]GLA	1				GABRR2		NRIP1
PSMB8	CFTR	1.10177	73	0.00465472	0.122419	0.0926313	1	PSMB8[1.101769912]CFTR	1				GAD2		NRK
PSMB8	ELOB	1.10177	71	0.0045272	0.122419	0.0926313	1	PSMB8[1.101769912]ELOB	1				GAK		NRROS
PSMB8	HECW1	1.10177	74	0.00471848	0.122419	0.0926313	1	PSMB8[1.101769912]HECW1	1				GALNS		NT5DC4
PSMB8	SMURF2	1.10177	70	0.00446343	0.122419	0.0926313	1	PSMB8[1.101769912]SMURF2	1				GALNT14		NTF4
RANBP2	CCNB1	1.10177	92	0.00586622	0.110177	0.086139	1	RANBP2[1.101769912]CCNB1	1				GALNT2		NUDT19
RANBP2	CENPE	1.10177	93	0.00592999	0.110177	0.086139	1	RANBP2[1.101769912]CENPE	1				GALR3		NUDT7
RANBP2	ERCC6L	1.10177	89	0.00567493	0.110177	0.086139	1	RANBP2[1.101769912]ERCC6L	1				GANAB		NUF2
RANBP2	ESPL1	1.10177	84	0.00535612	0.110177	0.086139	1	RANBP2[1.101769912]ESPL1	1				GANC		NUMBL
RANBP2	KIF2B	1.10177	95	0.00605751	0.110177	0.086139	1	RANBP2[1.101769912]KIF2B	1				GART		NUP107
RANBP2	NUP188	1.10177	86	0.00548364	0.110177	0.086139	1	RANBP2[1.101769912]NUP188	1				GATA1		NUP133
RBCK1	CUL7	1.10177	53	0.00337946	0.100161	0.0801139	1	RBCK1[1.101769912]CUL7	1				GATA2		NUP160
RBCK1	RNF213	1.10177	62	0.00395333	0.100161	0.0801139	1	RBCK1[1.101769912]RNF213	1				GBE1		NUP188
RBCK1	TRIM36	1.10177	61	0.00388956	0.100161	0.0801139	1	RBCK1[1.101769912]TRIM36	1				GBF1		NUP205
RBCK1	TRIM41	1.10177	48	0.00306064	0.100161	0.0801139	1	RBCK1[1.101769912]TRIM41	1				GBP3		NUP210
RIPK1	MAP3K5	1.10177	29	0.00184914	0.110177	0.0839887	1	RIPK1[1.101769912]MAP3K5	1				GBP4		NUP214
RNF168	BARD1	1.10177	18	0.00114774	0.06481	0.0659254	1	RNF168[1.101769912]BARD1	1				GBP6		NUP62
RNF168	NBN	1.10177	17	0.00108398	0.06481	0.0659254	1	RNF168[1.101769912]NBN	1				GC		NUP85
STAT1	IL4R	1.10177	33	0.00210419	0.122419	0.0878985	1	STAT1[1.101769912]IL4R	1				GCC1		NUP88
STAT3	IL4R	1.10177	43	0.00274182	0.122419	0.101415	1	STAT3[1.101769912]IL4R	1				GCFC2		NUSAP1
TAZ	TIMM17A	1.10177	3	0.00019129	0.0408063	0.0403936	0	TAZ[1.101769912]TIMM17A	1				GCGR		NVL
TAZ	TIMM17B	1.10177	2	0.000127527	0.0408063	0.0403936	0	TAZ[1.101769912]TIMM17B	1				GCKR		NWD1
TBK1	PRKDC	1.10177	17	0.00108398	0.100161	0.0788759	1	TBK1[1.101769912]PRKDC	1				GCN1		OAS1
TFRC	HIP1R	1.10177	22	0.00140279	0.122419	0.0882687	1	TFRC[1.101769912]HIP1R	1				GDF11		OAS3
TFRC	SORT1	1.10177	18	0.00114774	0.122419	0.0882687	1	TFRC[1.101769912]SORT1	1				GDF7		ODC1
TICAM1	IKBKE	1.10177	8	0.000510106	0.100161	0.0759726	0	TICAM1[1.101769912]IKBKE	1				GDI1		OGA
TLR3	CASP8	1.10177	19	0.0012115	0.0918142	0.0765057	1	TLR3[1.101769912]CASP8	1				GEMIN4		OGT
TNFAIP3	CHUK	1.10177	17	0.00108398	0.0918142	0.0734203	1	TNFAIP3[1.101769912]CHUK	1				GEMIN5		OPHN1
TNFAIP3	IKBKE	1.10177	19	0.0012115	0.0918142	0.0734203	1	TNFAIP3[1.101769912]IKBKE	1				GEMIN8		OPRM1
TNFRSF1A	TNFRSF1B	1.10177	9	0.00057387	0.110177	0.0821111	0	TNFRSF1A[1.101769912]TNFRSF1B	1				GFAP		ORC1
TNFRSF1A	USP2	1.10177	11	0.000701396	0.110177	0.0821111	0	TNFRSF1A[1.101769912]USP2	1				GFER		ORC3
TNFRSF1A	XIAP	1.10177	10	0.000637633	0.110177	0.0821111	0	TNFRSF1A[1.101769912]XIAP	1				GFPT2		OSBP
TP53	WRN	1.10177	33	0.00210419	0.122419	0.107045	1	TP53[1.101769912]WRN	1				GFRA1		OSGIN1
XIAP	TAB3	1.10177	25	0.00159408	0.100161	0.0797604	1	XIAP[1.101769912]TAB3	1				GFRA2		OSMR
XRCC2	POLH	1.10177	22	0.00140279	0.0847515	0.07135	1	XRCC2[1.101769912]POLH	1				GGCX		OTOP1
ADA2	AGA	1.10299	10	0.000637633	0.110299	0.0779619	0	ADA2[1.102990033]AGA	1				GGN		OTULIN
BLNK	BLK	1.10299	14	0.000892686	0.0848454	0.0708704	0	BLNK[1.102990033]BLK	1				GGT7		P2RY13
BRIP1	BRCA1	1.10299	50	0.00318817	0.0919158	0.0752548	1	BRIP1[1.102990033]BRCA1	1				GHR		P2RY2
BTK	WIPF3	1.10299	23	0.00146656	0.110299	0.0785854	1	BTK[1.102990033]WIPF3	1				GIPR		P2RY4
C2	MASP1	1.10299	12	0.00076516	0.0648818	0.0562961	0	C2[1.102990033]MASP1	1				GJB2		PACSIN2
C3	AGA	1.10299	51	0.00325193	0.122554	0.0884177	1	C3[1.102990033]AGA	1				GK		PACSIN3
C3	CFI	1.10299	49	0.0031244	0.122554	0.0884177	1	C3[1.102990033]CFI	1				GLA		PADI2
C4A	CSF1	1.10299	26	0.00165785	0.110299	0.0773468	1	C4A[1.102990033]CSF1	1				GLB1		PADI4
C4A	LAMC1	1.10299	27	0.00172161	0.110299	0.0773468	1	C4A[1.102990033]LAMC1	1				GLI1		PAEP
CASP10	CHUK	1.10299	9	0.00057387	0.0848454	0.0678218	0	CASP10[1.102990033]CHUK	1				GLI2		PAK5
CASP8	CHUK	1.10299	13	0.000828923	0.122554	0.0867384	0	CASP8[1.102990033]CHUK	1				GLI3		PALB2
CCL5	CCL13	1.10299	21	0.00133903	0.110299	0.0776799	1	CCL5[1.102990033]CCL13	1				GLIS1		PALLD
CCR2	CXCR1	1.10299	35	0.00223172	0.0919158	0.0740604	1	CCR2[1.102990033]CXCR1	1				GLIS3		PALMD
CD3D	CD8B	1.10299	20	0.00127527	0.122554	0.0923386	1	CD3D[1.102990033]CD8B	1				GLP1R		PAOX
CD3E	CD1B	1.10299	20	0.00127527	0.100272	0.0762518	1	CD3E[1.102990033]CD1B	1				GLRA2		PAPPA
CD59	PLAUR	1.10299	15	0.00095645	0.110299	0.0857128	0	CD59[1.102990033]PLAUR	1				GLRA4		PARD3
CDC42	BIRC5	1.10299	179	0.0114136	0.122554	0.102235	2	CDC42[1.102990033]BIRC5	1				GLRX2		PARP9
CDC42	ERCC6L	1.10299	184	0.0117324	0.122554	0.102235	2	CDC42[1.102990033]ERCC6L	1				GLS2		PARVB
CDC42	KLC4	1.10299	178	0.0113499	0.122554	0.102235	2	CDC42[1.102990033]KLC4	1				GMIP		PATJ
CFD	PLG	1.10299	11	0.000701396	0.0919158	0.0743653	0	CFD[1.102990033]PLG	1				GMNC		PAWR
CFP	THSD7A	1.10299	17	0.00108398	0.100272	0.0754577	1	CFP[1.102990033]THSD7A	1				GNA12		PCNT
COPA	COG3	1.10299	58	0.00369827	0.0919158	0.0734594	1	COPA[1.102990033]COG3	1				GNAS		PCSK9
CSF2RB	STAT2	1.10299	9	0.00057387	0.100272	0.0779077	0	CSF2RB[1.102990033]STAT2	1				GNAT2		PCYOX1L
CTSC	MAN2B1	1.10299	29	0.00184914	0.110299	0.0815837	1	CTSC[1.102990033]MAN2B1	1				GNE		PDCD11
CYBA	SLC15A4	1.10299	20	0.00127527	0.110299	0.08383	1	CYBA[1.102990033]SLC15A4	1				GNL3L		PDCD4
DICER1	TNRC6A	1.10299	8	0.000510106	0.0689369	0.0648315	0	DICER1[1.102990033]TNRC6A	1				GNLY		PDE11A
ELANE	CTSA	1.10299	22	0.00140279	0.110299	0.0822707	1	ELANE[1.102990033]CTSA	1				GNPTAB		PDE4A
ELANE	CTSD	1.10299	23	0.00146656	0.110299	0.0822707	1	ELANE[1.102990033]CTSD	1				GNRH1		PDGFRB
ELANE	HPSE	1.10299	27	0.00172161	0.110299	0.0822707	1	ELANE[1.102990033]HPSE	1				GNRH2		PDHA2
FANCI	POLN	1.10299	23	0.00146656	0.0919158	0.0758533	1	FANCI[1.102990033]POLN	1				GOLGA1		PDIA6
IL2RG	IL9R	1.10299	14	0.000892686	0.110299	0.085458	0	IL2RG[1.102990033]IL9R	1				GOLGA3		PDYN
ITGAV	ADGRA2	1.10299	37	0.00235924	0.122554	0.091478	1	ITGAV[1.102990033]ADGRA2	1				GOLGA4		PDZD2
ITGB2	CLEC4D	1.10299	45	0.00286935	0.110299	0.0878972	1	ITGB2[1.102990033]CLEC4D	1				GOLIM4		PDZRN3
JAK3	CD40LG	1.10299	20	0.00127527	0.110299	0.0862538	1	JAK3[1.102990033]CD40LG	1				GOLM1		PDZRN4
JAK3	PRKCE	1.10299	19	0.0012115	0.110299	0.0862538	1	JAK3[1.102990033]PRKCE	1				GORAB		PEBP4
LCK	DOCK1	1.10299	84	0.00535612	0.122554	0.0930551	1	LCK[1.102990033]DOCK1	1				GOT2		PELP1
LCK	GRB7	1.10299	81	0.00516483	0.122554	0.0930551	1	LCK[1.102990033]GRB7	1				GPAM		PENK
LCK	PPP2R1B	1.10299	80	0.00510106	0.122554	0.0930551	1	LCK[1.102990033]PPP2R1B	1				GPC1		PEPD
MAGT1	ABCA13	1.10299	19	0.0012115	0.0848454	0.0694069	1	MAGT1[1.102990033]ABCA13	1				GPC3		PER3
MAP3K14	PSME4	1.10299	14	0.000892686	0.110299	0.0842345	0	MAP3K14[1.102990033]PSME4	1				GPC4		PERP
NBN	TP53	1.10299	66	0.00420838	0.100272	0.081465	1	NBN[1.102990033]TP53	1				GPC6		PEX12
NFKB1	CFP	1.10299	81	0.00516483	0.122554	0.101613	1	NFKB1[1.102990033]CFP	1				GPD2		PFKFB3
NFKB1	LRG1	1.10299	85	0.00541988	0.122554	0.101613	1	NFKB1[1.102990033]LRG1	1				GPER1		PFKFB4
NHEJ1	XRCC4	1.10299	7	0.000446343	0.0735327	0.0637584	0	NHEJ1[1.102990033]XRCC4	1				GPHN		PFKL
NOS2	CRAT	1.10299	17	0.00108398	0.110299	0.0774636	1	NOS2[1.102990033]CRAT	1				GPKOW		PGK1
PALB2	BARD1	1.10299	16	0.00102021	0.0848454	0.0715102	1	PALB2[1.102990033]BARD1	1				GPLD1		PGLYRP2
PRKCD	JAK2	1.10299	23	0.00146656	0.122554	0.0898125	1	PRKCD[1.102990033]JAK2	1				GPNMB		PGM2L1
PSMB8	TNFRSF1B	1.10299	83	0.00529235	0.122554	0.0927338	1	PSMB8[1.102990033]TNFRSF1B	1				GPR143		PGRMC1
RAB27A	RAB13	1.10299	55	0.00350698	0.110299	0.0772948	1	RAB27A[1.102990033]RAB13	1				GPR150		PHF10
RBCK1	PRKN	1.10299	68	0.00433591	0.100272	0.0802026	1	RBCK1[1.102990033]PRKN	1				GPR50		PHF20
RIPK1	CASP8	1.10299	30	0.0019129	0.110299	0.0840817	1	RIPK1[1.102990033]CASP8	1				GPR83		PHLPP1
RNF168	BRCC3	1.10299	20	0.00127527	0.0648818	0.0659984	1	RNF168[1.102990033]BRCC3	1				GPRC5A		PHOX2B
STAT1	CSF2RB	1.10299	39	0.00248677	0.122554	0.0879958	1	STAT1[1.102990033]CSF2RB	1				GPRC6A		PIAS4
STAT2	CSF2RB	1.10299	15	0.00095645	0.100272	0.0783135	0	STAT2[1.102990033]CSF2RB	1				GPSM2		PIGA
STAT3	CSF2RB	1.10299	48	0.00306064	0.122554	0.101527	1	STAT3[1.102990033]CSF2RB	1				GRASP		PIGR
STAT3	MMP3	1.10299	51	0.00325193	0.122554	0.101527	1	STAT3[1.102990033]MMP3	1				GRB14		PIK3AP1
STAT3	MMP9	1.10299	50	0.00318817	0.122554	0.101527	1	STAT3[1.102990033]MMP9	1				GRB7		PIK3C2A
STAT3	TGFB1	1.10299	49	0.0031244	0.122554	0.101527	1	STAT3[1.102990033]TGFB1	1				GREB1		PIK3C2B
TBK1	TAX1BP1	1.10299	18	0.00114774	0.100272	0.0789632	1	TBK1[1.102990033]TAX1BP1	1				GRHL3		PIK3C2G
TBK1	TRIM25	1.10299	19	0.0012115	0.100272	0.0789632	1	TBK1[1.102990033]TRIM25	1				GRIA3		PIK3CG
TFRC	EPN1	1.10299	26	0.00165785	0.122554	0.0883665	1	TFRC[1.102990033]EPN1	1				GRID2		PIK3R2
TFRC	GAK	1.10299	24	0.00153032	0.122554	0.0883665	1	TFRC[1.102990033]GAK	1				GRID2IP		PIK3R5
TLR3	UNC93B1	1.10299	22	0.00140279	0.0919158	0.0765904	1	TLR3[1.102990033]UNC93B1	1				GRIN2C		PIKFYVE
TP53	CHD3	1.10299	35	0.00223172	0.122554	0.107164	1	TP53[1.102990033]CHD3	1				GRIN2D		PINK1
TP53	NBN	1.10299	39	0.00248677	0.122554	0.107164	1	TP53[1.102990033]NBN	1				GRIN3A		PJA1
TP53	SETD7	1.10299	41	0.0026143	0.122554	0.107164	1	TP53[1.102990033]SETD7	1				GRIN3B		PJA2
UNC93B1	TLR3	1.10299	1	6.37633e-05	0.0580521	0.0482798	0	UNC93B1[1.102990033]TLR3	1				GRK4		PKD1
ZAP70	BLK	1.10299	21	0.00133903	0.0919158	0.0723384	1	ZAP70[1.102990033]BLK	1				GRK7		PLA2G4C
ZAP70	HLA-DRB5	1.10299	18	0.00114774	0.0919158	0.0723384	1	ZAP70[1.102990033]HLA-DRB5	1				GRM1		PLA2G4D
ADA2	ARHGAP45	1.10421	16	0.00102021	0.110421	0.0780483	1	ADA2[1.10421286]ARHGAP45	1				GRM3		PLA2G4E
ADA2	CCT8	1.10421	29	0.00184914	0.110421	0.0780483	1	ADA2[1.10421286]CCT8	1				GRM6		PLA2G4F
ADA2	CTSA	1.10421	21	0.00133903	0.110421	0.0780483	1	ADA2[1.10421286]CTSA	1				GRM8		PLAC1
ADA2	CYB5R3	1.10421	36	0.00229548	0.110421	0.0780483	1	ADA2[1.10421286]CYB5R3	1				GRPR		PLAU
ADA2	DPP7	1.10421	33	0.00210419	0.110421	0.0780483	1	ADA2[1.10421286]DPP7	1				GSN		PLAUR
ADA2	GLB1	1.10421	15	0.00095645	0.110421	0.0780483	0	ADA2[1.10421286]GLB1	1				GSPT1		PLCB2
ADA2	MAN2B1	1.10421	23	0.00146656	0.110421	0.0780483	1	ADA2[1.10421286]MAN2B1	1				GSTO1		PLCB4
ADA2	TXNDC5	1.10421	32	0.00204043	0.110421	0.0780483	1	ADA2[1.10421286]TXNDC5	1				GTF2E1		PLCE1
AP3B1	MAPK1	1.10421	35	0.00223172	0.110421	0.0833512	1	AP3B1[1.10421286]MAPK1	1				GTF2E2		PLCG2
AP3B1	PIK3C2A	1.10421	31	0.00197666	0.110421	0.0833512	1	AP3B1[1.10421286]PIK3C2A	1				GTF2F1		PLCH1
ARPC1B	CD3G	1.10421	25	0.00159408	0.0920177	0.0728381	1	ARPC1B[1.10421286]CD3G	1				GTF3C1		PLD1
ATM	BRCC3	1.10421	96	0.00612128	0.12269	0.0888725	1	ATM[1.10421286]BRCC3	1				GTPBP1		PLD2
ATM	CETN2	1.10421	94	0.00599375	0.12269	0.0888725	1	ATM[1.10421286]CETN2	1				GTSE1		PLD4
BLK	BCAR1	1.10421	35	0.00223172	0.110421	0.0778607	1	BLK[1.10421286]BCAR1	1				GUCA1C		PLEC
BLK	EGF	1.10421	31	0.00197666	0.110421	0.0778607	1	BLK[1.10421286]EGF	1				GUCY1B1		PLEKHG2
BLK	EPHA1	1.10421	30	0.0019129	0.110421	0.0778607	1	BLK[1.10421286]EPHA1	1				GUCY2D		PLEKHG4B
BLK	EPHA2	1.10421	29	0.00184914	0.110421	0.0778607	1	BLK[1.10421286]EPHA2	1				GUCY2F		PLEKHG5
BLK	EPHA5	1.10421	26	0.00165785	0.110421	0.0778607	1	BLK[1.10421286]EPHA5	1				GYG1		PLG
BLM	BRCA1	1.10421	60	0.0038258	0.100383	0.0781327	1	BLM[1.10421286]BRCA1	1				GYG2		PLIN1
BLM	PALB2	1.10421	63	0.00401709	0.100383	0.0781327	1	BLM[1.10421286]PALB2	1				GYS2		PML
BLNK	SH3KBP1	1.10421	16	0.00102021	0.0849395	0.070949	1	BLNK[1.10421286]SH3KBP1	1				GZMM		PNKP
BRIP1	RAD9B	1.10421	51	0.00325193	0.0920177	0.0753383	1	BRIP1[1.10421286]RAD9B	1				H6PD		PNLIPRP3
BRIP1	SLX4	1.10421	53	0.00337946	0.0920177	0.0753383	1	BRIP1[1.10421286]SLX4	1				HABP2		PNP
BTK	BCR	1.10421	25	0.00159408	0.110421	0.0786725	1	BTK[1.10421286]BCR	1				HAO2		PNPLA1
BTK	BLK	1.10421	29	0.00184914	0.110421	0.0786725	1	BTK[1.10421286]BLK	1				HAS1		PNPLA2
BTK	SH3KBP1	1.10421	26	0.00165785	0.110421	0.0786725	1	BTK[1.10421286]SH3KBP1	1				HASPIN		PNPT1
BTK	TXK	1.10421	30	0.0019129	0.110421	0.0786725	1	BTK[1.10421286]TXK	1				HAUS2		PODXL
C2	C5	1.10421	13	0.000828923	0.0649537	0.0563585	0	C2[1.10421286]C5	1				HAUS3		POFUT2
C3	ADA2	1.10421	95	0.00605751	0.12269	0.0885157	1	C3[1.10421286]ADA2	1				HAUS6		POLA1
C3	APOE	1.10421	122	0.00777912	0.12269	0.0885157	1	C3[1.10421286]APOE	1				HAUS7		POLE
C3	APP	1.10421	55	0.00350698	0.12269	0.0885157	1	C3[1.10421286]APP	1				HAVCR1		POLG
C3	ARHGAP45	1.10421	69	0.00439967	0.12269	0.0885157	1	C3[1.10421286]ARHGAP45	1				HAVCR2		POLH
C3	BPI	1.10421	128	0.0081617	0.12269	0.0885157	1	C3[1.10421286]BPI	1				HAX1		POLI
C3	CCR5	1.10421	124	0.00790665	0.12269	0.0885157	1	C3[1.10421286]CCR5	1				HCAR3		POLN
C3	CD19	1.10421	125	0.00797041	0.12269	0.0885157	1	C3[1.10421286]CD19	1				HCFC1		POLQ
C3	CFH	1.10421	54	0.00344322	0.12269	0.0885157	1	C3[1.10421286]CFH	1				HCN4		POLR1B
C3	CREG1	1.10421	94	0.00599375	0.12269	0.0885157	1	C3[1.10421286]CREG1	1				HCRTR1		POLR3C
C3	CSF1	1.10421	116	0.00739654	0.12269	0.0885157	1	C3[1.10421286]CSF1	1				HCRTR2		POLR3E
C3	DMP1	1.10421	73	0.00465472	0.12269	0.0885157	1	C3[1.10421286]DMP1	1				HDAC10		POLRMT
C3	F5	1.10421	74	0.00471848	0.12269	0.0885157	1	C3[1.10421286]F5	1				HDAC5		POMC
C3	FAM20A	1.10421	120	0.0076516	0.12269	0.0885157	1	C3[1.10421286]FAM20A	1				HDAC6		POMGNT2
C3	FAM20C	1.10421	121	0.00771536	0.12269	0.0885157	1	C3[1.10421286]FAM20C	1				HDAC7		POMT1
C3	FPR1	1.10421	60	0.0038258	0.12269	0.0885157	1	C3[1.10421286]FPR1	1				HDC		PON1
C3	FUCA1	1.10421	126	0.00803418	0.12269	0.0885157	1	C3[1.10421286]FUCA1	1				HEATR1		POP1
C3	HCAR3	1.10421	78	0.00497354	0.12269	0.0885157	1	C3[1.10421286]HCAR3	1				HEBP2		POR
C3	HSP90B1	1.10421	57	0.00363451	0.12269	0.0885157	1	C3[1.10421286]HSP90B1	1				HECTD3		POSTN
C3	LAMB2	1.10421	67	0.00427214	0.12269	0.0885157	1	C3[1.10421286]LAMB2	1				HECW1		POU2F1
C3	MAN2B1	1.10421	99	0.00631257	0.12269	0.0885157	1	C3[1.10421286]MAN2B1	1				HELB		POU4F1
C3	MIA3	1.10421	75	0.00478225	0.12269	0.0885157	1	C3[1.10421286]MIA3	1				HELQ		POU4F2
C3	P2RY13	1.10421	115	0.00733278	0.12269	0.0885157	1	C3[1.10421286]P2RY13	1				HELZ		PPIF
C3	PCSK9	1.10421	62	0.00395333	0.12269	0.0885157	1	C3[1.10421286]PCSK9	1				HELZ2		PPP1R13B
C3	PNPLA2	1.10421	110	0.00701396	0.12269	0.0885157	1	C3[1.10421286]PNPLA2	1				HEPH		PPP1R15A
C3	PYY	1.10421	65	0.00414462	0.12269	0.0885157	1	C3[1.10421286]PYY	1				HERC1		PPP2R1B
C3	QSOX1	1.10421	132	0.00841676	0.12269	0.0885157	1	C3[1.10421286]QSOX1	1				HERC5		PPP2R3A
C3	SPP1	1.10421	83	0.00529235	0.12269	0.0885157	1	C3[1.10421286]SPP1	1				HEXB		PPP4R1
C3	TAS1R1	1.10421	105	0.00669515	0.12269	0.0885157	1	C3[1.10421286]TAS1R1	1				HGFAC		PRAG1
C3	TAS1R2	1.10421	107	0.00682267	0.12269	0.0885157	1	C3[1.10421286]TAS1R2	1				HHAT		PRCP
C3	TAS1R3	1.10421	106	0.00675891	0.12269	0.0885157	1	C3[1.10421286]TAS1R3	1				HHATL		PRDM1
C4A	ANO8	1.10421	50	0.00318817	0.110421	0.0774326	1	C4A[1.10421286]ANO8	1				HIF3A		PRDM14
C4A	APP	1.10421	30	0.0019129	0.110421	0.0774326	1	C4A[1.10421286]APP	1				HIP1R		PRDM2
C4A	C5	1.10421	44	0.00280559	0.110421	0.0774326	1	C4A[1.10421286]C5	1				HIVEP3		PREX2
C4A	CHRDL1	1.10421	47	0.00299688	0.110421	0.0774326	1	C4A[1.10421286]CHRDL1	1				HJURP		PRF1
C4A	CP	1.10421	45	0.00286935	0.110421	0.0774326	1	C4A[1.10421286]CP	1				HK1		PRG3
C4A	DMP1	1.10421	39	0.00248677	0.110421	0.0774326	1	C4A[1.10421286]DMP1	1				HKDC1		PRKCE
C4A	F5	1.10421	48	0.00306064	0.110421	0.0774326	1	C4A[1.10421286]F5	1				HLA-DRB5		PRKCSH
C4A	FAM20A	1.10421	49	0.0031244	0.110421	0.0774326	1	C4A[1.10421286]FAM20A	1				HLTF		PRKD1
C4A	HSP90B1	1.10421	36	0.00229548	0.110421	0.0774326	1	C4A[1.10421286]HSP90B1	1				HLX		PRKDC
C4A	LAMB2	1.10421	38	0.00242301	0.110421	0.0774326	1	C4A[1.10421286]LAMB2	1				HMGA2		PRKN
C4A	MFGE8	1.10421	35	0.00223172	0.110421	0.0774326	1	C4A[1.10421286]MFGE8	1				HMGN1		PRLR
C4A	MIA3	1.10421	40	0.00255053	0.110421	0.0774326	1	C4A[1.10421286]MIA3	1				HMGN5		PRND
C4A	SPP1	1.10421	41	0.0026143	0.110421	0.0774326	1	C4A[1.10421286]SPP1	1				HMMR		PRNP
C4B	C5	1.10421	8	0.000510106	0.0649537	0.0564418	0	C4B[1.10421286]C5	1				HNF1A		PROS1
C5	AGT	1.10421	31	0.00197666	0.100383	0.0759541	1	C5[1.10421286]AGT	1				HOXA7		PRPS1L1
C5	APP	1.10421	25	0.00159408	0.100383	0.0759541	1	C5[1.10421286]APP	1				HOXB7		PRSS12
C5	C8B	1.10421	39	0.00248677	0.100383	0.0759541	1	C5[1.10421286]C8B	1				HOXC4		PSG9
C5	CPN2	1.10421	28	0.00178537	0.100383	0.0759541	1	C5[1.10421286]CPN2	1				HOXD13		PSMA6
C5	MTNR1A	1.10421	26	0.00165785	0.100383	0.0759541	1	C5[1.10421286]MTNR1A	1				HPGDS		PSMB1
C5	P2RY4	1.10421	27	0.00172161	0.100383	0.0759541	1	C5[1.10421286]P2RY4	1				HPR		PSMB11
C5	S1PR3	1.10421	33	0.00210419	0.100383	0.0759541	1	C5[1.10421286]S1PR3	1				HPS1		PSMB7
C5	TAS1R1	1.10421	42	0.00267806	0.100383	0.0759541	1	C5[1.10421286]TAS1R1	1				HPSE		PSMD5
C5	TAS1R2	1.10421	44	0.00280559	0.100383	0.0759541	1	C5[1.10421286]TAS1R2	1				HPSE2		PSMD9
C5	TAS1R3	1.10421	43	0.00274182	0.100383	0.0759541	1	C5[1.10421286]TAS1R3	1				HRC		PSME4
C7	C5	1.10421	6	0.00038258	0.0736142	0.0653728	0	C7[1.10421286]C5	1				HRG		PSTPIP1
C7	C6	1.10421	5	0.000318817	0.0736142	0.0653728	0	C7[1.10421286]C6	1				HRH1		PTCH1
C7	C9	1.10421	4	0.000255053	0.0736142	0.0653728	0	C7[1.10421286]C9	1				HRNR		PTGDR
C8B	C5	1.10421	7	0.000446343	0.0649537	0.0645356	0	C8B[1.10421286]C5	1				HS3ST4		PTGDR2
CASP1	NLRP1	1.10421	6	0.00038258	0.100383	0.0775899	0	CASP1[1.10421286]NLRP1	1				HS6ST2		PTGER1
CASP1	TP53	1.10421	8	0.000510106	0.100383	0.0775899	0	CASP1[1.10421286]TP53	1				HSD3B1		PTGER2
CASP10	TICAM1	1.10421	11	0.000701396	0.0849395	0.067897	0	CASP10[1.10421286]TICAM1	1				HSDL1		PTGER4
CASP8	TICAM1	1.10421	19	0.0012115	0.12269	0.0868346	1	CASP8[1.10421286]TICAM1	1				HSP90B1		PTGES2
CASP8	TRIM25	1.10421	17	0.00108398	0.12269	0.0868346	1	CASP8[1.10421286]TRIM25	1				HSPB2		PTGFR
CCL5	C3AR1	1.10421	30	0.0019129	0.110421	0.077766	1	CCL5[1.10421286]C3AR1	1				HSPB7		PTK2B
CCL5	C5AR1	1.10421	36	0.00229548	0.110421	0.077766	1	CCL5[1.10421286]C5AR1	1				HSPG2		PTPN13
CCL5	HCAR3	1.10421	25	0.00159408	0.110421	0.077766	1	CCL5[1.10421286]HCAR3	1				HTATIP2		PTPN18
CCL5	P2RY13	1.10421	35	0.00223172	0.110421	0.077766	1	CCL5[1.10421286]P2RY13	1				HTATSF1		PTPN22
CD14	BGN	1.10421	24	0.00153032	0.110421	0.0848622	1	CD14[1.10421286]BGN	1				HTR6		PTPRB
CD14	CASP8	1.10421	18	0.00114774	0.110421	0.0848622	1	CD14[1.10421286]CASP8	1				HTT		PTPRCAP
CD14	CD180	1.10421	23	0.00146656	0.110421	0.0848622	1	CD14[1.10421286]CD180	1				HUWE1		PTPRD
CD14	CHUK	1.10421	19	0.0012115	0.110421	0.0848622	1	CD14[1.10421286]CHUK	1				HVCN1		PTPRJ
CD14	IKBKE	1.10421	22	0.00140279	0.110421	0.0848622	1	CD14[1.10421286]IKBKE	1				HYAL2		PTPRU
CD14	LBP	1.10421	16	0.00102021	0.110421	0.0848622	1	CD14[1.10421286]LBP	1				IBTK		PUDP
CD14	PLCG2	1.10421	20	0.00127527	0.110421	0.0848622	1	CD14[1.10421286]PLCG2	1				ICAM1		PVR
CD14	TRIL	1.10421	17	0.00108398	0.110421	0.0848622	1	CD14[1.10421286]TRIL	1				ICAM3		PYGL
CD19	SH3KBP1	1.10421	5	0.000318817	0.0920177	0.0730578	0	CD19[1.10421286]SH3KBP1	1				ICAM5		PYY
CD3D	ARRB2	1.10421	38	0.00242301	0.12269	0.092441	1	CD3D[1.10421286]ARRB2	1				ICE1		QSOX1
CD3D	DNM1	1.10421	49	0.0031244	0.12269	0.092441	1	CD3D[1.10421286]DNM1	1				ICE2		RAB13
CD3D	FCHO1	1.10421	43	0.00274182	0.12269	0.092441	1	CD3D[1.10421286]FCHO1	1				ID3		RAB19
CD3D	PTPRJ	1.10421	29	0.00184914	0.12269	0.092441	1	CD3D[1.10421286]PTPRJ	1				ID4		RAB21
CD3D	SGIP1	1.10421	44	0.00280559	0.12269	0.092441	1	CD3D[1.10421286]SGIP1	1				IDO2		RAB33A
CD3D	SH3KBP1	1.10421	26	0.00165785	0.12269	0.092441	1	CD3D[1.10421286]SH3KBP1	1				IFI16		RAB36
CD3D	SYNJ1	1.10421	22	0.00140279	0.12269	0.092441	1	CD3D[1.10421286]SYNJ1	1				IFI35		RAB38
CD3D	SYNJ2	1.10421	23	0.00146656	0.12269	0.092441	1	CD3D[1.10421286]SYNJ2	1				IFIT2		RAD21L1
CD3E	HLA-DRB5	1.10421	22	0.00140279	0.100383	0.0763363	1	CD3E[1.10421286]HLA-DRB5	1				IFITM2		RAD50
CD3E	PTPN22	1.10421	29	0.00184914	0.100383	0.0763363	1	CD3E[1.10421286]PTPN22	1				IFNA16		RAD51AP2
CD3E	PTPRJ	1.10421	25	0.00159408	0.100383	0.0763363	1	CD3E[1.10421286]PTPRJ	1				IFNA17		RAD9B
CD3G	ARRB2	1.10421	47	0.00299688	0.12269	0.0933507	1	CD3G[1.10421286]ARRB2	1				IFNA5		RAF1
CD3G	CD8B	1.10421	43	0.00274182	0.12269	0.0933507	1	CD3G[1.10421286]CD8B	1				IFNAR2		RAG1
CD3G	DNM1	1.10421	64	0.00408085	0.12269	0.0933507	1	CD3G[1.10421286]DNM1	1				IFNGR1		RALBP1
CD3G	DOCK1	1.10421	40	0.00255053	0.12269	0.0933507	1	CD3G[1.10421286]DOCK1	1				IFNGR2		RALY
CD3G	FCHO1	1.10421	51	0.00325193	0.12269	0.0933507	1	CD3G[1.10421286]FCHO1	1				IFT122		RANBP2
CD3G	MYH2	1.10421	60	0.0038258	0.12269	0.0933507	1	CD3G[1.10421286]MYH2	1				IFT140		RANBP9
CD3G	MYH9	1.10421	61	0.00388956	0.12269	0.0933507	1	CD3G[1.10421286]MYH9	1				IFT172		RASSF6
CD3G	MYO5A	1.10421	63	0.00401709	0.12269	0.0933507	1	CD3G[1.10421286]MYO5A	1				IFT43		RB1CC1
CD3G	MYO9B	1.10421	62	0.00395333	0.12269	0.0933507	1	CD3G[1.10421286]MYO9B	1				IFT57		RBBP6
CD3G	PLCG2	1.10421	55	0.00350698	0.12269	0.0933507	1	CD3G[1.10421286]PLCG2	1				IFT74		RBL2
CD3G	PTPRJ	1.10421	31	0.00197666	0.12269	0.0933507	1	CD3G[1.10421286]PTPRJ	1				IFT88		RBM19
CD3G	SGIP1	1.10421	52	0.00331569	0.12269	0.0933507	1	CD3G[1.10421286]SGIP1	1				IGBP1		RBMX
CD3G	SH3KBP1	1.10421	28	0.00178537	0.12269	0.0933507	1	CD3G[1.10421286]SH3KBP1	1				IGFALS		RBP3
CD3G	SYNJ1	1.10421	24	0.00153032	0.12269	0.0933507	1	CD3G[1.10421286]SYNJ1	1				IGFBP2		RBPJL
CD3G	SYNJ2	1.10421	25	0.00159408	0.12269	0.0933507	1	CD3G[1.10421286]SYNJ2	1				IGHMBP2		RCN1
CD59	C6	1.10421	20	0.00127527	0.110421	0.0858079	1	CD59[1.10421286]C6	1				IGLL1		REC8
CD59	SEC23A	1.10421	23	0.00146656	0.110421	0.0858079	1	CD59[1.10421286]SEC23A	1				IKBKE		RECQL4
CDC42	ARHGAP30	1.10421	211	0.0134541	0.12269	0.102349	2	CDC42[1.10421286]ARHGAP30	1				IKZF1		RECQL5
CDC42	ARHGAP42	1.10421	195	0.0124338	0.12269	0.102349	2	CDC42[1.10421286]ARHGAP42	1				IL10RB		RELB
CDC42	AURKB	1.10421	196	0.0124976	0.12269	0.102349	2	CDC42[1.10421286]AURKB	1				IL12RB1		RELN
CDC42	CD86	1.10421	209	0.0133265	0.12269	0.102349	2	CDC42[1.10421286]CD86	1				IL12RB2		REPS1
CDC42	CENPI	1.10421	223	0.0142192	0.12269	0.102349	2	CDC42[1.10421286]CENPI	1				IL13		REPS2
CDC42	EGF	1.10421	207	0.013199	0.12269	0.102349	2	CDC42[1.10421286]EGF	1				IL13RA2		RERE
CDC42	NUF2	1.10421	205	0.0130715	0.12269	0.102349	2	CDC42[1.10421286]NUF2	1				IL16		RET
CDC42	NUP107	1.10421	189	0.0120513	0.12269	0.102349	2	CDC42[1.10421286]NUP107	1				IL17RA		REV1
CDC42	PPP2R1B	1.10421	198	0.0126251	0.12269	0.102349	2	CDC42[1.10421286]PPP2R1B	1				IL17RC		RFX1
CDC42	RANBP2	1.10421	203	0.012944	0.12269	0.102349	2	CDC42[1.10421286]RANBP2	1				IL17RD		RFX5
CDC42	RHOT2	1.10421	208	0.0132628	0.12269	0.102349	2	CDC42[1.10421286]RHOT2	1				IL17RE		RFX6
CDC42	SYDE2	1.10421	214	0.0136453	0.12269	0.102349	2	CDC42[1.10421286]SYDE2	1				IL19		RFX8
CDC42	TAGAP	1.10421	224	0.014283	0.12269	0.102349	2	CDC42[1.10421286]TAGAP	1				IL1F10		RHD
CFD	FN1	1.10421	12	0.00076516	0.0920177	0.0744478	0	CFD[1.10421286]FN1	1				IL1RAPL1		RHO
CFD	HRG	1.10421	22	0.00140279	0.0920177	0.0744478	1	CFD[1.10421286]HRG	1				IL1RL1		RHOT2
CFD	MMRN1	1.10421	21	0.00133903	0.0920177	0.0744478	1	CFD[1.10421286]MMRN1	1				IL1RL2		RICTOR
CFD	PROS1	1.10421	16	0.00102021	0.0920177	0.0744478	1	CFD[1.10421286]PROS1	1				IL23R		RIMBP2
CFD	SPARC	1.10421	20	0.00127527	0.0920177	0.0744478	1	CFD[1.10421286]SPARC	1				IL25		RIOK1
CFD	TGFB1	1.10421	17	0.00108398	0.0920177	0.0744478	1	CFD[1.10421286]TGFB1	1				IL27RA		RIOK2
CFP	ADAMTS13	1.10421	39	0.00248677	0.100383	0.0755413	1	CFP[1.10421286]ADAMTS13	1				IL2RB		RIPK4
CFP	ADAMTSL4	1.10421	28	0.00178537	0.100383	0.0755413	1	CFP[1.10421286]ADAMTSL4	1				IL32		RMI1
CFP	CRISP3	1.10421	37	0.00235924	0.100383	0.0755413	1	CFP[1.10421286]CRISP3	1				IL34		RNASE3
CFP	CST3	1.10421	47	0.00299688	0.100383	0.0755413	1	CFP[1.10421286]CST3	1				IL36A		RNASEH2B
CFP	CTSD	1.10421	25	0.00159408	0.100383	0.0755413	1	CFP[1.10421286]CTSD	1				IL3RA		RNASEL
CFP	DBNL	1.10421	24	0.00153032	0.100383	0.0755413	1	CFP[1.10421286]DBNL	1				IL4R		RNF135
CFP	FLG2	1.10421	36	0.00229548	0.100383	0.0755413	1	CFP[1.10421286]FLG2	1				IL6		RNF144A
CFP	FOLR3	1.10421	33	0.00210419	0.100383	0.0755413	1	CFP[1.10421286]FOLR3	1				IL7R		RNF151
CFP	HPSE	1.10421	46	0.00293311	0.100383	0.0755413	1	CFP[1.10421286]HPSE	1				IL9R		RNF168
CFP	POFUT2	1.10421	26	0.00165785	0.100383	0.0755413	1	CFP[1.10421286]POFUT2	1				ILVBL		RNF19B
CFP	QSOX1	1.10421	42	0.00267806	0.100383	0.0755413	1	CFP[1.10421286]QSOX1	1				IMP4		RNF213
CFP	THSD1	1.10421	21	0.00133903	0.100383	0.0755413	1	CFP[1.10421286]THSD1	1				INCENP		RNF217
CFP	THSD4	1.10421	20	0.00127527	0.100383	0.0755413	1	CFP[1.10421286]THSD4	1				INO80C		RNLS
COPA	COG7	1.10421	74	0.00471848	0.0920177	0.0735408	1	COPA[1.10421286]COG7	1				INO80D		ROCK2
COPA	KIF16B	1.10421	68	0.00433591	0.0920177	0.0735408	1	COPA[1.10421286]KIF16B	1				INPP5B		RPA4
COPA	KIF25	1.10421	66	0.00420838	0.0920177	0.0735408	1	COPA[1.10421286]KIF25	1				INPP5D		RPL28
COPA	KIF27	1.10421	67	0.00427214	0.0920177	0.0735408	1	COPA[1.10421286]KIF27	1				INPP5E		RPL29
COPA	KIF2B	1.10421	65	0.00414462	0.0920177	0.0735408	1	COPA[1.10421286]KIF2B	1				INPP5J		RPL3L
COPA	KIF4A	1.10421	70	0.00446343	0.0920177	0.0735408	1	COPA[1.10421286]KIF4A	1				INPPL1		RPN2
COPA	KIFC2	1.10421	72	0.00459096	0.0920177	0.0735408	1	COPA[1.10421286]KIFC2	1				INSIG1		RPP30
COPA	TMED9	1.10421	84	0.00535612	0.0920177	0.0735408	1	COPA[1.10421286]TMED9	1				INS-IGF2		RPP38
CSF2RA	PIK3R2	1.10421	14	0.000892686	0.100383	0.0789373	0	CSF2RA[1.10421286]PIK3R2	1				INSL3		RPP40
CSF2RB	SFTPA1	1.10421	18	0.00114774	0.100383	0.077994	1	CSF2RB[1.10421286]SFTPA1	1				INTS1		RPS6KA5
CSF2RB	SFTPD	1.10421	14	0.000892686	0.100383	0.077994	0	CSF2RB[1.10421286]SFTPD	1				INTS7		RRM2
CTSC	ARHGAP45	1.10421	41	0.0026143	0.110421	0.0816742	1	CTSC[1.10421286]ARHGAP45	1				IPMK		RRP12
CTSC	CCT8	1.10421	60	0.0038258	0.110421	0.0816742	1	CTSC[1.10421286]CCT8	1				IQGAP2		RRP36
CTSC	CTSA	1.10421	53	0.00337946	0.110421	0.0816742	1	CTSC[1.10421286]CTSA	1				IQGAP3		RRP7A
CTSC	FUCA1	1.10421	76	0.00484601	0.110421	0.0816742	1	CTSC[1.10421286]FUCA1	1				IQSEC1		RSKR
CTSC	GLA	1.10421	50	0.00318817	0.110421	0.0816742	1	CTSC[1.10421286]GLA	1				IRAK1		RTEL1
CTSC	GLB1	1.10421	37	0.00235924	0.110421	0.0816742	1	CTSC[1.10421286]GLB1	1				IRAK1BP1		RWDD3
CTSC	HEXB	1.10421	59	0.00376204	0.110421	0.0816742	1	CTSC[1.10421286]HEXB	1				IRAK2		RXFP2
CTSC	HLA-DRB5	1.10421	36	0.00229548	0.110421	0.0816742	1	CTSC[1.10421286]HLA-DRB5	1				IRAK3		RXFP4
CTSC	MAPK1	1.10421	69	0.00439967	0.110421	0.0816742	1	CTSC[1.10421286]MAPK1	1				IREB2		S1PR3
CTSC	SEC24C	1.10421	40	0.00255053	0.110421	0.0816742	1	CTSC[1.10421286]SEC24C	1				IRF2BP2		SALL4
CTSC	SEC24D	1.10421	39	0.00248677	0.110421	0.0816742	1	CTSC[1.10421286]SEC24D	1				IRF2BPL		SAP130
CTSC	UNC13D	1.10421	70	0.00446343	0.110421	0.0816742	1	CTSC[1.10421286]UNC13D	1				IRS2		SARM1
CXCL8	BDKRB2	1.10421	22	0.00140279	0.12269	0.0932322	1	CXCL8[1.10421286]BDKRB2	1				IRS4		SASH1
CXCL8	C3AR1	1.10421	16	0.00102021	0.12269	0.0932322	1	CXCL8[1.10421286]C3AR1	1				IRX2		SATB1
CXCL8	C5AR1	1.10421	23	0.00146656	0.12269	0.0932322	1	CXCL8[1.10421286]C5AR1	1				IST1		SCARA3
CXCL8	CCL13	1.10421	18	0.00114774	0.12269	0.0932322	1	CXCL8[1.10421286]CCL13	1				ISX		SCN10A
CXCL8	CCL25	1.10421	9	0.00057387	0.12269	0.0932322	0	CXCL8[1.10421286]CCL25	1				ITGA1		SCO2
CXCR4	C5AR1	1.10421	45	0.00286935	0.12269	0.087315	1	CXCR4[1.10421286]C5AR1	1				ITGA11		SCYL1
CXCR4	GRM6	1.10421	43	0.00274182	0.12269	0.087315	1	CXCR4[1.10421286]GRM6	1				ITGA2		SDC3
CXCR4	PYY	1.10421	38	0.00242301	0.12269	0.087315	1	CXCR4[1.10421286]PYY	1				ITGA2B		SDC4
CXCR4	S1PR3	1.10421	39	0.00248677	0.12269	0.087315	1	CXCR4[1.10421286]S1PR3	1				ITGA4		SDHD
CYBA	ADAM8	1.10421	52	0.00331569	0.110421	0.0839229	1	CYBA[1.10421286]ADAM8	1				ITGA6		SEC16A
CYBA	ADGRG3	1.10421	54	0.00344322	0.110421	0.0839229	1	CYBA[1.10421286]ADGRG3	1				ITGA7		SEC23A
CYBA	BST1	1.10421	47	0.00299688	0.110421	0.0839229	1	CYBA[1.10421286]BST1	1				ITGA9		SEC23IP
CYBA	C3AR1	1.10421	30	0.0019129	0.110421	0.0839229	1	CYBA[1.10421286]C3AR1	1				ITGAD		SEC24B
CYBA	CD36	1.10421	50	0.00318817	0.110421	0.0839229	1	CYBA[1.10421286]CD36	1				ITGAE		SEC24C
CYBA	CD93	1.10421	49	0.0031244	0.110421	0.0839229	1	CYBA[1.10421286]CD93	1				ITGAL		SEC24D
CYBA	CLEC4D	1.10421	46	0.00293311	0.110421	0.0839229	1	CYBA[1.10421286]CLEC4D	1				ITGAX		SEC31A
CYBA	ITGAL	1.10421	21	0.00133903	0.110421	0.0839229	1	CYBA[1.10421286]ITGAL	1				ITGB4		SEC31B
CYBA	PLAU	1.10421	57	0.00363451	0.110421	0.0839229	1	CYBA[1.10421286]PLAU	1				ITGB5		SELPLG
CYBA	PLAUR	1.10421	23	0.00146656	0.110421	0.0839229	1	CYBA[1.10421286]PLAUR	1				ITIH2		SEMA3A
CYBA	PLD1	1.10421	33	0.00210419	0.110421	0.0839229	1	CYBA[1.10421286]PLD1	1				ITIH4		SEMA4D
CYBA	SIGLEC14	1.10421	32	0.00204043	0.110421	0.0839229	1	CYBA[1.10421286]SIGLEC14	1				ITPKC		SEMA5A
CYBA	TMEM63A	1.10421	31	0.00197666	0.110421	0.0839229	1	CYBA[1.10421286]TMEM63A	1				ITPR2		SENP1
CYBA	TNFRSF1B	1.10421	28	0.00178537	0.110421	0.0839229	1	CYBA[1.10421286]TNFRSF1B	1				ITPR3		SEPTIN4
CYBB	ADAM8	1.10421	58	0.00369827	0.110421	0.0849478	1	CYBB[1.10421286]ADAM8	1				ITSN2		SERINC3
CYBB	ADGRG3	1.10421	63	0.00401709	0.110421	0.0849478	1	CYBB[1.10421286]ADGRG3	1				JAG2		SERPINA3
CYBB	AGPAT2	1.10421	47	0.00299688	0.110421	0.0849478	1	CYBB[1.10421286]AGPAT2	1				JAK2		SERPINA5
CYBB	ATP11A	1.10421	62	0.00395333	0.110421	0.0849478	1	CYBB[1.10421286]ATP11A	1				JAKMIP1		SERPINB3
CYBB	ATP8B4	1.10421	32	0.00204043	0.110421	0.0849478	1	CYBB[1.10421286]ATP8B4	1				JAKMIP3		SERPINB5
CYBB	BST1	1.10421	56	0.00357075	0.110421	0.0849478	1	CYBB[1.10421286]BST1	1				JDP2		SETD1A
CYBB	CEACAM8	1.10421	61	0.00388956	0.110421	0.0849478	1	CYBB[1.10421286]CEACAM8	1				JMY		SETD1B
CYBB	CLEC4D	1.10421	55	0.00350698	0.110421	0.0849478	1	CYBB[1.10421286]CLEC4D	1				JUND		SETD7
CYBB	ITGAL	1.10421	24	0.00153032	0.110421	0.0849478	1	CYBB[1.10421286]ITGAL	1				JUP		SFR1
CYBB	ITGAX	1.10421	22	0.00140279	0.110421	0.0849478	1	CYBB[1.10421286]ITGAX	1				KALRN		SFTPA1
CYBB	MCEMP1	1.10421	29	0.00184914	0.110421	0.0849478	1	CYBB[1.10421286]MCEMP1	1				KANK1		SFTPB
CYBB	PLAU	1.10421	65	0.00414462	0.110421	0.0849478	1	CYBB[1.10421286]PLAU	1				KANSL3		SFTPC
CYBB	PLAUR	1.10421	26	0.00165785	0.110421	0.0849478	1	CYBB[1.10421286]PLAUR	1				KAT2B		SFTPD
CYBB	PTPRJ	1.10421	33	0.00210419	0.110421	0.0849478	1	CYBB[1.10421286]PTPRJ	1				KAT6A		SGCB
CYBB	SLC15A4	1.10421	46	0.00293311	0.110421	0.0849478	1	CYBB[1.10421286]SLC15A4	1				KAT6B		SGCE
CYBB	SLCO4C1	1.10421	38	0.00242301	0.110421	0.0849478	1	CYBB[1.10421286]SLCO4C1	1				KAT8		SGIP1
CYBB	TNFRSF1B	1.10421	36	0.00229548	0.110421	0.0849478	1	CYBB[1.10421286]TNFRSF1B	1				KATNAL2		SGO1
DCLRE1C	CETN2	1.10421	23	0.00146656	0.0788723	0.0681279	1	DCLRE1C[1.10421286]CETN2	1				KBTBD13		SH2B2
DCLRE1C	NBN	1.10421	32	0.00204043	0.0788723	0.0681279	1	DCLRE1C[1.10421286]NBN	1				KCNB1		SH2B3
DCLRE1C	PRKDC	1.10421	35	0.00223172	0.0788723	0.0681279	1	DCLRE1C[1.10421286]PRKDC	1				KCNC3		SH2D2A
DCLRE1C	RNF168	1.10421	33	0.00210419	0.0788723	0.0681279	1	DCLRE1C[1.10421286]RNF168	1				KCND1		SH2D3A
DCLRE1C	XRCC4	1.10421	26	0.00165785	0.0788723	0.0681279	1	DCLRE1C[1.10421286]XRCC4	1				KCNE5		SH3BP2
DICER1	POP1	1.10421	11	0.000701396	0.0690133	0.0649034	0	DICER1[1.10421286]POP1	1				KCNG2		SH3BP5
DICER1	RPP30	1.10421	10	0.000637633	0.0690133	0.0649034	0	DICER1[1.10421286]RPP30	1				KCNH1		SH3KBP1
DKC1	TEP1	1.10421	11	0.000701396	0.100383	0.0765085	0	DKC1[1.10421286]TEP1	1				KCNH3		SH3PXD2B
ELANE	AGA	1.10421	31	0.00197666	0.110421	0.0823619	1	ELANE[1.10421286]AGA	1				KCNH6		SHARPIN
ELANE	AOC1	1.10421	34	0.00216795	0.110421	0.0823619	1	ELANE[1.10421286]AOC1	1				KCNH7		SHB
ELANE	BPI	1.10421	45	0.00286935	0.110421	0.0823619	1	ELANE[1.10421286]BPI	1				KCNJ11		SHC2
ELANE	CRISP3	1.10421	42	0.00267806	0.110421	0.0823619	1	ELANE[1.10421286]CRISP3	1				KCNK10		SIAH2
ELANE	DEFA4	1.10421	36	0.00229548	0.110421	0.0823619	1	ELANE[1.10421286]DEFA4	1				KCNK16		SIGLEC14
ELANE	FOLR3	1.10421	47	0.00299688	0.110421	0.0823619	1	ELANE[1.10421286]FOLR3	1				KCNMA1		SIRT3
ELANE	LTF	1.10421	41	0.0026143	0.110421	0.0823619	1	ELANE[1.10421286]LTF	1				KCNMB3		SIRT5
ELANE	PRG3	1.10421	40	0.00255053	0.110421	0.0823619	1	ELANE[1.10421286]PRG3	1				KCNQ4		SIRT6
ERCC4	EP300	1.10421	102	0.00650386	0.100383	0.0796705	1	ERCC4[1.10421286]EP300	1				KCNQ5		SKP2
ERCC4	USP1	1.10421	105	0.00669515	0.100383	0.0796705	1	ERCC4[1.10421286]USP1	1				KCNS1		SLA2
ERCC4	UVSSA	1.10421	98	0.0062488	0.100383	0.0796705	1	ERCC4[1.10421286]UVSSA	1				KCNU1		SLAMF1
FADD	CHUK	1.10421	6	0.00038258	0.0920177	0.0724401	0	FADD[1.10421286]CHUK	1				KCTD19		SLC11A1
FADD	TICAM1	1.10421	4	0.000255053	0.0920177	0.0724401	0	FADD[1.10421286]TICAM1	1				KDM3B		SLC15A4
FANCB	ATR	1.10421	24	0.00153032	0.0849395	0.0710883	1	FANCB[1.10421286]ATR	1				KDM4C		SLC25A5
FANCC	ATR	1.10421	26	0.00165785	0.0920177	0.0756562	1	FANCC[1.10421286]ATR	1				KDM6A		SLC27A2
FANCF	DCLRE1A	1.10421	23	0.00146656	0.0849395	0.071323	1	FANCF[1.10421286]DCLRE1A	1				KDM6B		SLC2A10
FANCG	ATR	1.10421	24	0.00153032	0.0849395	0.0734054	1	FANCG[1.10421286]ATR	1				KDM7A		SLC2A13
FANCL	ATR	1.10421	25	0.00159408	0.0849395	0.0713386	1	FANCL[1.10421286]ATR	1				KHSRP		SLC2A4
FERMT3	APP	1.10421	10	0.000637633	0.100383	0.0776276	0	FERMT3[1.10421286]APP	1				KIAA0319		SLC39A4
FERMT3	QSOX1	1.10421	19	0.0012115	0.100383	0.0776276	1	FERMT3[1.10421286]QSOX1	1				KIAA0513		SLC44A2
FERMT3	SPARC	1.10421	14	0.000892686	0.100383	0.0776276	0	FERMT3[1.10421286]SPARC	1				KIAA1549		SLC6A15
FERMT3	VWF	1.10421	12	0.00076516	0.100383	0.0776276	0	FERMT3[1.10421286]VWF	1				KIAA1586		SLC6A17
GATA1	TCF3	1.10421	48	0.00306064	0.100383	0.0742902	1	GATA1[1.10421286]TCF3	1				KIF13A		SLC6A18
GATA2	TCF3	1.10421	16	0.00102021	0.0849395	0.0702606	1	GATA2[1.10421286]TCF3	1				KIF13B		SLC7A11
HLA-B	LILRA2	1.10421	12	0.00076516	0.100383	0.0761138	0	HLA-B[1.10421286]LILRA2	1				KIF14		SLC9A4
HLA-DRB1	CTSD	1.10421	31	0.00197666	0.110421	0.0844835	1	HLA-DRB1[1.10421286]CTSD	1				KIF15		SLCO4C1
HLA-DRB1	CTSE	1.10421	32	0.00204043	0.110421	0.0844835	1	HLA-DRB1[1.10421286]CTSE	1				KIF16B		SLF1
HLA-DRB1	CTSF	1.10421	33	0.00210419	0.110421	0.0844835	1	HLA-DRB1[1.10421286]CTSF	1				KIF17		SLIT3
HLA-DRB1	CTSH	1.10421	26	0.00165785	0.110421	0.0844835	1	HLA-DRB1[1.10421286]CTSH	1				KIF19		SLX4
HLA-DRB1	LAG3	1.10421	36	0.00229548	0.110421	0.0844835	1	HLA-DRB1[1.10421286]LAG3	1				KIF1C		SMARCA1
HLA-DRB1	SEC24C	1.10421	23	0.00146656	0.110421	0.0844835	1	HLA-DRB1[1.10421286]SEC24C	1				KIF20A		SMARCC2
HLA-DRB1	SPTBN2	1.10421	22	0.00140279	0.110421	0.0844835	1	HLA-DRB1[1.10421286]SPTBN2	1				KIF20B		SMC1A
IFITM3	STAT2	1.10421	1	6.37633e-05	0.0649537	0.0640346	0	IFITM3[1.10421286]STAT2	1				KIF23		SMC1B
IKBKG	PIAS4	1.10421	27	0.00172161	0.110421	0.0852587	1	IKBKG[1.10421286]PIAS4	1				KIF25		SMC4
IL10	CCR5	1.10421	9	0.00057387	0.100383	0.0812468	0	IL10[1.10421286]CCR5	1				KIF26A		SMC5
IL12RB1	IL23R	1.10421	3	0.00019129	0.100383	0.0764905	0	IL12RB1[1.10421286]IL23R	1				KIF27		SMC6
IL12RB2	TYK2	1.10421	5	0.000318817	0.0920177	0.0740413	0	IL12RB2[1.10421286]TYK2	1				KIF2B		SMCR8
IL1RN	IRAK3	1.10421	3	0.00019129	0.0649537	0.0583218	0	IL1RN[1.10421286]IRAK3	1				KIF4A		SMG5
IL21R	STAT4	1.10421	4	0.000255053	0.0849395	0.0688309	0	IL21R[1.10421286]STAT4	1				KIF6		SMG6
IL23R	IL12RB1	1.10421	1	6.37633e-05	0.100383	0.0750419	0	IL23R[1.10421286]IL12RB1	1				KIF7		SMG7
IL23R	STAT4	1.10421	3	0.00019129	0.100383	0.0750419	0	IL23R[1.10421286]STAT4	1				KIF9		SMPD1
IL23R	TYK2	1.10421	2	0.000127527	0.100383	0.0750419	0	IL23R[1.10421286]TYK2	1				KIFC2		SMPD3
IL2RG	STAT4	1.10421	22	0.00140279	0.110421	0.0855527	1	IL2RG[1.10421286]STAT4	1				KIRREL2		SMURF2
IL6	BPIFB2	1.10421	12	0.00076516	0.12269	0.0956782	0	IL6[1.10421286]BPIFB2	1				KISS1		SMYD1
IL6	FN1	1.10421	9	0.00057387	0.12269	0.0956782	0	IL6[1.10421286]FN1	1				KIZ		SNAI1
IL6	QSOX1	1.10421	13	0.000828923	0.12269	0.0956782	0	IL6[1.10421286]QSOX1	1				KLB		SNAP47
IL6	RCN1	1.10421	11	0.000701396	0.12269	0.0956782	0	IL6[1.10421286]RCN1	1				KLC4		SNAPC1
IL6	TNC	1.10421	14	0.000892686	0.12269	0.0956782	0	IL6[1.10421286]TNC	1				KLF1		SNAPC3
IL6	VCAN	1.10421	15	0.00095645	0.12269	0.0956782	0	IL6[1.10421286]VCAN	1				KLF16		SNAPC4
IL7R	FCHO1	1.10421	17	0.00108398	0.12269	0.0905643	1	IL7R[1.10421286]FCHO1	1				KLF2		SNAPC5
IL7R	SGIP1	1.10421	19	0.0012115	0.12269	0.0905643	1	IL7R[1.10421286]SGIP1	1				KLHL11		SND1
IL7R	SYNJ1	1.10421	6	0.00038258	0.12269	0.0905643	0	IL7R[1.10421286]SYNJ1	1				KLHL15		SNTA1
IL7R	SYNJ2	1.10421	7	0.000446343	0.12269	0.0905643	0	IL7R[1.10421286]SYNJ2	1				KLHL25		SNTG2
IRF8	STAT2	1.10421	1	6.37633e-05	0.0920177	0.0742075	0	IRF8[1.10421286]STAT2	1				KLHL29		SNW1
ITGAV	ADGRG3	1.10421	66	0.00420838	0.12269	0.0915794	1	ITGAV[1.10421286]ADGRG3	1				KLK10		SNX18
ITGAV	ATP11A	1.10421	65	0.00414462	0.12269	0.0915794	1	ITGAV[1.10421286]ATP11A	1				KLK11		SOAT1
ITGAV	ATP8B4	1.10421	39	0.00248677	0.12269	0.0915794	1	ITGAV[1.10421286]ATP8B4	1				KLK3		SOCS4
ITGAV	BST1	1.10421	58	0.00369827	0.12269	0.0915794	1	ITGAV[1.10421286]BST1	1				KLK6		SORL1
ITGAV	CD36	1.10421	61	0.00388956	0.12269	0.0915794	1	ITGAV[1.10421286]CD36	1				KLK7		SORT1
ITGAV	CKAP4	1.10421	47	0.00299688	0.12269	0.0915794	1	ITGAV[1.10421286]CKAP4	1				KLKB1		SOX11
ITGAV	CYBB	1.10421	43	0.00274182	0.12269	0.0915794	1	ITGAV[1.10421286]CYBB	1				KLRB1		SOX4
ITGAV	DMP1	1.10421	40	0.00255053	0.12269	0.0915794	1	ITGAV[1.10421286]DMP1	1				KMT2A		SP100
ITGAV	MAPK1	1.10421	53	0.00337946	0.12269	0.0915794	1	ITGAV[1.10421286]MAPK1	1				KMT2B		SP110
ITGAV	MOSPD2	1.10421	64	0.00408085	0.12269	0.0915794	1	ITGAV[1.10421286]MOSPD2	1				KMT2C		SP7
ITGAV	PDGFRB	1.10421	45	0.00286935	0.12269	0.0915794	1	ITGAV[1.10421286]PDGFRB	1				KMT2D		SPAG9
ITGAV	PTK2B	1.10421	56	0.00357075	0.12269	0.0915794	1	ITGAV[1.10421286]PTK2B	1				KMT5A		SPARC
ITGAV	TMEM63A	1.10421	46	0.00293311	0.12269	0.0915794	1	ITGAV[1.10421286]TMEM63A	1				KNDC1		SPATA18
ITGAV	TNFRSF1B	1.10421	44	0.00280559	0.12269	0.0915794	1	ITGAV[1.10421286]TNFRSF1B	1				KNL1		SPDEF
ITGB2	ADAM8	1.10421	84	0.00535612	0.110421	0.0879946	1	ITGB2[1.10421286]ADAM8	1				KNTC1		SPDL1
ITGB2	AGPAT2	1.10421	64	0.00408085	0.110421	0.0879946	1	ITGB2[1.10421286]AGPAT2	1				KRI1		SPEG
ITGB2	ATP8B4	1.10421	50	0.00318817	0.110421	0.0879946	1	ITGB2[1.10421286]ATP8B4	1				KRT16		SPG7
ITGB2	BST1	1.10421	77	0.00490977	0.110421	0.0879946	1	ITGB2[1.10421286]BST1	1				KRT5		SPHK2
ITGB2	CD36	1.10421	82	0.00522859	0.110421	0.0879946	1	ITGB2[1.10421286]CD36	1				KRT72		SPIB
ITGB2	CD93	1.10421	81	0.00516483	0.110421	0.0879946	1	ITGB2[1.10421286]CD93	1				KRT75		SPICE1
ITGB2	CEACAM8	1.10421	88	0.00561117	0.110421	0.0879946	1	ITGB2[1.10421286]CEACAM8	1				KSR2		SPON2
ITGB2	GAA	1.10421	79	0.0050373	0.110421	0.0879946	1	ITGB2[1.10421286]GAA	1				KTN1		SPOUT1
ITGB2	HVCN1	1.10421	47	0.00299688	0.110421	0.0879946	1	ITGB2[1.10421286]HVCN1	1				LAG3		SPP1
ITGB2	LPA	1.10421	75	0.00478225	0.110421	0.0879946	1	ITGB2[1.10421286]LPA	1				LAMA1		SPRTN
ITGB2	MGAM	1.10421	90	0.0057387	0.110421	0.0879946	1	ITGB2[1.10421286]MGAM	1				LAMA2		SPTBN2
ITGB2	PLD1	1.10421	57	0.00363451	0.110421	0.0879946	1	ITGB2[1.10421286]PLD1	1				LAMA3		SPTBN4
ITGB2	PLG	1.10421	93	0.00592999	0.110421	0.0879946	1	ITGB2[1.10421286]PLG	1				LAMA4		SPTBN5
ITGB2	SLC15A4	1.10421	63	0.00401709	0.110421	0.0879946	1	ITGB2[1.10421286]SLC15A4	1				LAMA5		SRP14
ITGB2	SLC44A2	1.10421	48	0.00306064	0.110421	0.0879946	1	ITGB2[1.10421286]SLC44A2	1				LAMB2		SRPRA
ITGB2	SLCO4C1	1.10421	55	0.00350698	0.110421	0.0879946	1	ITGB2[1.10421286]SLCO4C1	1				LAMB3		SRPRB
ITGB2	TMBIM1	1.10421	72	0.00459096	0.110421	0.0879946	1	ITGB2[1.10421286]TMBIM1	1				LAMB4		SSB
ITGB2	TMEM63A	1.10421	56	0.00357075	0.110421	0.0879946	1	ITGB2[1.10421286]TMEM63A	1				LAMC1		SSH1
ITGB2	TNFRSF1B	1.10421	53	0.00337946	0.110421	0.0879946	1	ITGB2[1.10421286]TNFRSF1B	1				LAMC2		SSPN
ITGB2	UBR4	1.10421	65	0.00414462	0.110421	0.0879946	1	ITGB2[1.10421286]UBR4	1				LAMC3		SSR1
ITGB3	ADGRA2	1.10421	63	0.00401709	0.12269	0.0890958	1	ITGB3[1.10421286]ADGRA2	1				LAMP1		SSR4
ITGB3	APBB1IP	1.10421	60	0.0038258	0.12269	0.0890958	1	ITGB3[1.10421286]APBB1IP	1				LAMP2		SSTR1
ITGB3	FBN1	1.10421	50	0.00318817	0.12269	0.0890958	1	ITGB3[1.10421286]FBN1	1				LARP7		SSTR4
ITGB3	FGG	1.10421	52	0.00331569	0.12269	0.0890958	1	ITGB3[1.10421286]FGG	1				LAS1L		SSTR5
ITGB3	MAPK1	1.10421	57	0.00363451	0.12269	0.0890958	1	ITGB3[1.10421286]MAPK1	1				LATS2		STAG3
LAMTOR2	MAPK1	1.10421	33	0.00210419	0.110421	0.0863585	1	LAMTOR2[1.10421286]MAPK1	1				LBP		STARD13
LAMTOR2	PGRMC1	1.10421	31	0.00197666	0.110421	0.0863585	1	LAMTOR2[1.10421286]PGRMC1	1				LCE1D		STARD8
LAT	CD101	1.10421	19	0.0012115	0.100383	0.0769237	1	LAT[1.10421286]CD101	1				LCE4A		STAT2
LAT	HLA-DRB5	1.10421	14	0.000892686	0.100383	0.0769237	0	LAT[1.10421286]HLA-DRB5	1				LCE5A		STAT4
LCK	BCAR1	1.10421	114	0.00726902	0.12269	0.0931583	1	LCK[1.10421286]BCAR1	1				LCOR		STEAP3
LCK	CD8B	1.10421	106	0.00675891	0.12269	0.0931583	1	LCK[1.10421286]CD8B	1				LCP1		STEAP4
LCK	EPHA1	1.10421	104	0.00663138	0.12269	0.0931583	1	LCK[1.10421286]EPHA1	1				LCT		STK35
LCK	EPHA2	1.10421	103	0.00656762	0.12269	0.0931583	1	LCK[1.10421286]EPHA2	1				LDB3		STK39
LCK	EPHA5	1.10421	100	0.00637633	0.12269	0.0931583	1	LCK[1.10421286]EPHA5	1				LDHAL6B		STON2
LCK	HLA-DRB5	1.10421	90	0.0057387	0.12269	0.0931583	1	LCK[1.10421286]HLA-DRB5	1				LDLR		STX2
LCK	SH3BP2	1.10421	96	0.00612128	0.12269	0.0931583	1	LCK[1.10421286]SH3BP2	1				LEFTY1		SUN1
LIG4	CETN2	1.10421	23	0.00146656	0.0649537	0.0611455	1	LIG4[1.10421286]CETN2	1				LEPR		SUN2
MAGT1	CD68	1.10421	26	0.00165785	0.0849395	0.0694838	1	MAGT1[1.10421286]CD68	1				LETM1		SUPT20H
MAGT1	DNAJC13	1.10421	37	0.00235924	0.0849395	0.0694838	1	MAGT1[1.10421286]DNAJC13	1				LGALS3		SVEP1
MAGT1	LAMP1	1.10421	31	0.00197666	0.0849395	0.0694838	1	MAGT1[1.10421286]LAMP1	1				LGALS8		SVIL
MAGT1	LAMP2	1.10421	36	0.00229548	0.0849395	0.0694838	1	MAGT1[1.10421286]LAMP2	1				LGR4		SWI5
MAGT1	PRCP	1.10421	34	0.00216795	0.0849395	0.0694838	1	MAGT1[1.10421286]PRCP	1				LGR5		SYCP2
MAGT1	SLCO4C1	1.10421	28	0.00178537	0.0849395	0.0694838	1	MAGT1[1.10421286]SLCO4C1	1				LGSN		SYDE1
MAP3K14	CD40LG	1.10421	39	0.00248677	0.110421	0.0843279	1	MAP3K14[1.10421286]CD40LG	1				LHCGR		SYDE2
MAP3K14	PSMA6	1.10421	29	0.00184914	0.110421	0.0843279	1	MAP3K14[1.10421286]PSMA6	1				LHX3		SYNE1
MAP3K14	PSMB1	1.10421	18	0.00114774	0.110421	0.0843279	1	MAP3K14[1.10421286]PSMB1	1				LIFR		SYNE2
NBN	BRCC3	1.10421	70	0.00446343	0.100383	0.0815553	1	NBN[1.10421286]BRCC3	1				LIG1		SYNJ1
NBN	PIAS4	1.10421	76	0.00484601	0.100383	0.0815553	1	NBN[1.10421286]PIAS4	1				LILRA2		SYNJ2
NBN	POLH	1.10421	77	0.00490977	0.100383	0.0815553	1	NBN[1.10421286]POLH	1				LIMD1		SYT8
NBN	RTEL1	1.10421	82	0.00522859	0.100383	0.0815553	1	NBN[1.10421286]RTEL1	1				LIPA		SYTL1
NFKB1	ARRB2	1.10421	98	0.0062488	0.12269	0.101726	1	NFKB1[1.10421286]ARRB2	1				LIPE		SYTL2
NFKB1	EP300	1.10421	95	0.00605751	0.12269	0.101726	1	NFKB1[1.10421286]EP300	1				LIPF		SYTL4
NLRP3	NLRP1	1.10421	5	0.000318817	0.0849395	0.0696006	0	NLRP3[1.10421286]NLRP1	1				LIPG		TAB3
NOS2	ACOT4	1.10421	21	0.00133903	0.110421	0.0775494	1	NOS2[1.10421286]ACOT4	1				LITAF		TAF11
NOS2	ACOX3	1.10421	19	0.0012115	0.110421	0.0775494	1	NOS2[1.10421286]ACOX3	1				LLGL1		TAF2
NOS2	DAO	1.10421	23	0.00146656	0.110421	0.0775494	1	NOS2[1.10421286]DAO	1				LLGL2		TAF3
NOS2	HAO2	1.10421	32	0.00204043	0.110421	0.0775494	1	NOS2[1.10421286]HAO2	1				LMF1		TAF4
NOS2	NUDT19	1.10421	20	0.00127527	0.110421	0.0775494	1	NOS2[1.10421286]NUDT19	1				LMF2		TAF4B
NOS2	NUDT7	1.10421	25	0.00159408	0.110421	0.0775494	1	NOS2[1.10421286]NUDT7	1				LMO7		TAF5
NOS2	TYSND1	1.10421	26	0.00165785	0.110421	0.0775494	1	NOS2[1.10421286]TYSND1	1				LMTK3		TAF6
PALB2	POLE	1.10421	19	0.0012115	0.0849395	0.0715894	1	PALB2[1.10421286]POLE	1				LNPEP		TAF7L
PALB2	RAD50	1.10421	33	0.00210419	0.0849395	0.0715894	1	PALB2[1.10421286]RAD50	1				LNX1		TAGAP
PALB2	WRN	1.10421	28	0.00178537	0.0849395	0.0715894	1	PALB2[1.10421286]WRN	1				LONP1		TAOK2
PIK3CD	CSF2RA	1.10421	22	0.00140279	0.110421	0.0840099	1	PIK3CD[1.10421286]CSF2RA	1				LONRF2		TAOK3
PIK3CD	CSF2RB	1.10421	21	0.00133903	0.110421	0.0840099	1	PIK3CD[1.10421286]CSF2RB	1				LOXL2		TAPBPL
PIK3R1	FRS2	1.10421	25	0.00159408	0.12269	0.0984993	1	PIK3R1[1.10421286]FRS2	1				LPA		TAS1R1
PIK3R1	IL7R	1.10421	30	0.0019129	0.12269	0.0984993	1	PIK3R1[1.10421286]IL7R	1				LPCAT2		TAS1R2
PLCG2	CD3G	1.10421	21	0.00133903	0.110421	0.0788518	1	PLCG2[1.10421286]CD3G	1				LPIN3		TAS1R3
PRKCD	CYB5R3	1.10421	43	0.00274182	0.12269	0.089912	1	PRKCD[1.10421286]CYB5R3	1				LRBA		TAS2R1
PRKCD	GLI2	1.10421	35	0.00223172	0.12269	0.089912	1	PRKCD[1.10421286]GLI2	1				LRCH1		TAS2R16
PRKCD	HEXB	1.10421	34	0.00216795	0.12269	0.089912	1	PRKCD[1.10421286]HEXB	1				LRCH4		TAS2R38
PRKCD	TXNDC5	1.10421	39	0.00248677	0.12269	0.089912	1	PRKCD[1.10421286]TXNDC5	1				LRFN2		TAS2R4
PRKDC	RNF144A	1.10421	29	0.00184914	0.100383	0.0818966	1	PRKDC[1.10421286]RNF144A	1				LRG1		TAS2R41
PRKDC	TDP1	1.10421	26	0.00165785	0.100383	0.0818966	1	PRKDC[1.10421286]TDP1	1				LRIG1		TAS2R5
PSMB8	CD40LG	1.10421	115	0.00733278	0.12269	0.0928367	1	PSMB8[1.10421286]CD40LG	1				LRIT1		TAS2R60
PSMB8	FBXO5	1.10421	98	0.0062488	0.12269	0.0928367	1	PSMB8[1.10421286]FBXO5	1				LRIT3		TAX1BP1
PSMB8	GLI1	1.10421	103	0.00656762	0.12269	0.0928367	1	PSMB8[1.10421286]GLI1	1				LRMP		TBC1D31
PSMB8	GLI2	1.10421	101	0.00644009	0.12269	0.0928367	1	PSMB8[1.10421286]GLI2	1				LRP1B		TBC1D8B
PSMB8	GLI3	1.10421	102	0.00650386	0.12269	0.0928367	1	PSMB8[1.10421286]GLI3	1				LRP4		TBL3
PSMB8	HIVEP3	1.10421	105	0.00669515	0.12269	0.0928367	1	PSMB8[1.10421286]HIVEP3	1				LRP5		TBP
PSMB8	ORC1	1.10421	104	0.00663138	0.12269	0.0928367	1	PSMB8[1.10421286]ORC1	1				LRP5L		TBPL2
PSMB8	TP53	1.10421	117	0.00746031	0.12269	0.0928367	1	PSMB8[1.10421286]TP53	1				LRP8		TBXA2R
RAD51	SLX4	1.10421	58	0.00369827	0.100383	0.0781894	1	RAD51[1.10421286]SLX4	1				LRRFIP1		TCEANC
RAD51C	SWI5	1.10421	41	0.0026143	0.0920177	0.0733957	1	RAD51C[1.10421286]SWI5	1				LRRK1		TCF3
RANBP2	AURKB	1.10421	114	0.00726902	0.110421	0.08633	1	RANBP2[1.10421286]AURKB	1				LRRN1		TCF4
RANBP2	BIRC5	1.10421	123	0.00784289	0.110421	0.08633	1	RANBP2[1.10421286]BIRC5	1				LSG1		TCHP
RANBP2	CENPC	1.10421	149	0.00950073	0.110421	0.08633	1	RANBP2[1.10421286]CENPC	1				LSP1		TCL1B
RANBP2	CENPI	1.10421	147	0.00937321	0.110421	0.08633	1	RANBP2[1.10421286]CENPI	1				LSR		TCN1
RANBP2	INCENP	1.10421	122	0.00777912	0.110421	0.08633	1	RANBP2[1.10421286]INCENP	1				LTBP1		TCOF1
RANBP2	KNTC1	1.10421	139	0.0088631	0.110421	0.08633	1	RANBP2[1.10421286]KNTC1	1				LTBP3		TDP1
RANBP2	MAD1L1	1.10421	117	0.00746031	0.110421	0.08633	1	RANBP2[1.10421286]MAD1L1	1				LTBP4		TDRD3
RANBP2	NUF2	1.10421	125	0.00797041	0.110421	0.08633	1	RANBP2[1.10421286]NUF2	1				LTF		TEK
RANBP2	PML	1.10421	126	0.00803418	0.110421	0.08633	1	RANBP2[1.10421286]PML	1				LTN1		TEP1
RANBP2	SGO1	1.10421	143	0.00911815	0.110421	0.08633	1	RANBP2[1.10421286]SGO1	1				LUZP4		TERB1
RANBP2	SMC1A	1.10421	116	0.00739654	0.110421	0.08633	1	RANBP2[1.10421286]SMC1A	1				LY6D		TESPA1
RANBP2	SP100	1.10421	115	0.00733278	0.110421	0.08633	1	RANBP2[1.10421286]SP100	1				LYST		TET2
RANBP2	UPF3B	1.10421	135	0.00860805	0.110421	0.08633	1	RANBP2[1.10421286]UPF3B	1				MAD1L1		TEX15
RBCK1	FBXL13	1.10421	72	0.00459096	0.100383	0.0802915	1	RBCK1[1.10421286]FBXL13	1				MADD		TEX264
RBCK1	FBXL22	1.10421	121	0.00771536	0.100383	0.0802915	1	RBCK1[1.10421286]FBXL22	1				MAEL		TFRC
RBCK1	FBXW4	1.10421	96	0.00612128	0.100383	0.0802915	1	RBCK1[1.10421286]FBXW4	1				MAF		TGFB1
RBCK1	HECTD3	1.10421	114	0.00726902	0.100383	0.0802915	1	RBCK1[1.10421286]HECTD3	1				MAFA		TGFBR1
RBCK1	HERC1	1.10421	151	0.00962826	0.100383	0.0802915	1	RBCK1[1.10421286]HERC1	1				MAGEA11		TGM4
RBCK1	HUWE1	1.10421	142	0.00905439	0.100383	0.0802915	1	RBCK1[1.10421286]HUWE1	1				MAGEB2		THBD
RBCK1	KBTBD13	1.10421	80	0.00510106	0.100383	0.0802915	1	RBCK1[1.10421286]KBTBD13	1				MAGEC2		THBS3
RBCK1	KLHL11	1.10421	97	0.00618504	0.100383	0.0802915	1	RBCK1[1.10421286]KLHL11	1				MAGED1		THOC5
RBCK1	KLHL25	1.10421	139	0.0088631	0.100383	0.0802915	1	RBCK1[1.10421286]KLHL25	1				MAGED2		THSD1
RBCK1	MEX3C	1.10421	102	0.00650386	0.100383	0.0802915	1	RBCK1[1.10421286]MEX3C	1				MAGEE1		THSD4
RBCK1	NEDD4	1.10421	147	0.00937321	0.100383	0.0802915	1	RBCK1[1.10421286]NEDD4	1				MAGEH1		THSD7A
RBCK1	PJA1	1.10421	122	0.00777912	0.100383	0.0802915	1	RBCK1[1.10421286]PJA1	1				MAGI1		THSD7B
RBCK1	PJA2	1.10421	123	0.00784289	0.100383	0.0802915	1	RBCK1[1.10421286]PJA2	1				MAGI3		TIAF1
RBCK1	SIAH2	1.10421	130	0.00828923	0.100383	0.0802915	1	RBCK1[1.10421286]SIAH2	1				MAGT1		TIAM1
RBCK1	SKP2	1.10421	106	0.00675891	0.100383	0.0802915	1	RBCK1[1.10421286]SKP2	1				MAK16		TICAM1
RBCK1	SMURF2	1.10421	87	0.00554741	0.100383	0.0802915	1	RBCK1[1.10421286]SMURF2	1				MAML1		TIMELESS
RBCK1	UBE3B	1.10421	156	0.00994708	0.100383	0.0802915	1	RBCK1[1.10421286]UBE3B	1				MAML2		TIMM17A
RBCK1	UBOX5	1.10421	120	0.0076516	0.100383	0.0802915	1	RBCK1[1.10421286]UBOX5	1				MAML3		TIMM17B
RBCK1	UBR1	1.10421	125	0.00797041	0.100383	0.0802915	1	RBCK1[1.10421286]UBR1	1				MAMLD1		TJP2
RBCK1	UBR2	1.10421	124	0.00790665	0.100383	0.0802915	1	RBCK1[1.10421286]UBR2	1				MAN1C1		TKT
RBCK1	USP2	1.10421	162	0.0103297	0.100383	0.0802915	2	RBCK1[1.10421286]USP2	1				MAN2B1		TKTL1
RBCK1	USP21	1.10421	157	0.0100108	0.100383	0.0802915	2	RBCK1[1.10421286]USP21	1				MAOB		TLE2
RBCK1	USP4	1.10421	163	0.0103934	0.100383	0.0802915	2	RBCK1[1.10421286]USP4	1				MAP1B		TLN1
RBCK1	XIAP	1.10421	137	0.00873557	0.100383	0.0802915	1	RBCK1[1.10421286]XIAP	1				MAP1S		TLN2
RIPK1	RNF135	1.10421	31	0.00197666	0.110421	0.084175	1	RIPK1[1.10421286]RNF135	1				MAP3K1		TLR1
RIPK1	SHARPIN	1.10421	38	0.00242301	0.110421	0.084175	1	RIPK1[1.10421286]SHARPIN	1				MAP3K10		TLR10
RIPK1	TRIM25	1.10421	32	0.00204043	0.110421	0.084175	1	RIPK1[1.10421286]TRIM25	1				MAP3K15		TLR3
RIPK1	ZBP1	1.10421	43	0.00274182	0.110421	0.084175	1	RIPK1[1.10421286]ZBP1	1				MAP3K19		TLR5
RNF168	PIAS4	1.10421	33	0.00210419	0.0649537	0.0660716	1	RNF168[1.10421286]PIAS4	1				MAP3K20		TLR6
RNF168	RAD50	1.10421	36	0.00229548	0.0649537	0.0660716	1	RNF168[1.10421286]RAD50	1				MAP3K5		TLR7
RPSA	EIF4G1	1.10421	131	0.00835299	0.100383	0.0808582	1	RPSA[1.10421286]EIF4G1	1				MAP4		TLR8
RPSA	RIOK1	1.10421	136	0.00867181	0.100383	0.0808582	1	RPSA[1.10421286]RIOK1	1				MAP4K2		TMBIM1
RPSA	UPF3B	1.10421	133	0.00848052	0.100383	0.0808582	1	RPSA[1.10421286]UPF3B	1				MAP4K4		TMED3
RTEL1	NBN	1.10421	14	0.000892686	0.0649537	0.0558667	0	RTEL1[1.10421286]NBN	1				MAPK1		TMED9
SERPING1	ACTN2	1.10421	15	0.00095645	0.0920177	0.0744106	0	SERPING1[1.10421286]ACTN2	1				MAPK13		TMEM132A
SERPING1	APP	1.10421	12	0.00076516	0.0920177	0.0744106	0	SERPING1[1.10421286]APP	1				MAPK4		TMEM63A
SERPING1	F5	1.10421	29	0.00184914	0.0920177	0.0744106	1	SERPING1[1.10421286]F5	1				MAPK7		TNC
SERPING1	FGG	1.10421	23	0.00146656	0.0920177	0.0744106	1	SERPING1[1.10421286]FGG	1				MAPK8IP2		TNFAIP6
SERPING1	FN1	1.10421	14	0.000892686	0.0920177	0.0744106	0	SERPING1[1.10421286]FN1	1				MAPK8IP3		TNFRSF10A
SERPING1	HRG	1.10421	33	0.00210419	0.0920177	0.0744106	1	SERPING1[1.10421286]HRG	1				MAPKAPK2		TNFRSF10B
SERPING1	MMRN1	1.10421	32	0.00204043	0.0920177	0.0744106	1	SERPING1[1.10421286]MMRN1	1				MAPKAPK3		TNFRSF10D
SERPING1	PROS1	1.10421	21	0.00133903	0.0920177	0.0744106	1	SERPING1[1.10421286]PROS1	1				MASP1		TNFRSF18
SERPING1	QSOX1	1.10421	37	0.00235924	0.0920177	0.0744106	1	SERPING1[1.10421286]QSOX1	1				MASP2		TNFRSF1B
SERPING1	TEX264	1.10421	30	0.0019129	0.0920177	0.0744106	1	SERPING1[1.10421286]TEX264	1				MAST4		TNFRSF9
SLX4	EXO1	1.10421	37	0.00235924	0.0920177	0.0731817	1	SLX4[1.10421286]EXO1	1				MATK		TNIP1
SLX4	TOP3A	1.10421	36	0.00229548	0.0920177	0.0731817	1	SLX4[1.10421286]TOP3A	1				MATN3		TNIP2
STAT1	GHR	1.10421	45	0.00286935	0.12269	0.0880934	1	STAT1[1.10421286]GHR	1				MAZ		TNK2
STAT1	IL2RB	1.10421	41	0.0026143	0.12269	0.0880934	1	STAT1[1.10421286]IL2RB	1				MBD2		TNKS1BP1
STAT2	IFITM2	1.10421	17	0.00108398	0.100383	0.0784003	1	STAT2[1.10421286]IFITM2	1				MBD6		TNKS2
STAT3	BCL6	1.10421	55	0.00350698	0.12269	0.101639	1	STAT3[1.10421286]BCL6	1				MBIP		TNN
TBK1	RNF135	1.10421	20	0.00127527	0.100383	0.0790508	1	TBK1[1.10421286]RNF135	1				MBL2		TNP2
TCF3	GATA1	1.10421	18	0.00114774	0.100383	0.0742905	1	TCF3[1.10421286]GATA1	1				MBTPS2		TNR
TCF3	GATA2	1.10421	16	0.00102021	0.100383	0.0742905	1	TCF3[1.10421286]GATA2	1				MC1R		TNRC6A
TCIRG1	ATP6V0A2	1.10421	22	0.00140279	0.0690133	0.0631656	1	TCIRG1[1.10421286]ATP6V0A2	1				MCAT		TNRC6B
TFRC	AP1G1	1.10421	41	0.0026143	0.12269	0.0884644	1	TFRC[1.10421286]AP1G1	1				MCC		TNS1
TFRC	AP4E1	1.10421	40	0.00255053	0.12269	0.0884644	1	TFRC[1.10421286]AP4E1	1				MCEMP1		TOP1MT
TFRC	FCHO1	1.10421	48	0.00306064	0.12269	0.0884644	1	TFRC[1.10421286]FCHO1	1				MCF2		TOP2A
TFRC	SGIP1	1.10421	50	0.00318817	0.12269	0.0884644	1	TFRC[1.10421286]SGIP1	1				MCF2L2		TOP3A
TFRC	TBC1D8B	1.10421	37	0.00235924	0.12269	0.0884644	1	TFRC[1.10421286]TBC1D8B	1				MCHR1		TOPBP1
TFRC	TRIP10	1.10421	45	0.00286935	0.12269	0.0884644	1	TFRC[1.10421286]TRIP10	1				MCM10		TP53
TFRC	YIPF6	1.10421	55	0.00350698	0.12269	0.0884644	1	TFRC[1.10421286]YIPF6	1				MCM2		TP53BP2
TICAM1	CASP8	1.10421	11	0.000701396	0.100383	0.076141	0	TICAM1[1.10421286]CASP8	1				MCM3AP		TPR
TLR7	CTSB	1.10421	11	0.000701396	0.0649537	0.06588	0	TLR7[1.10421286]CTSB	1				MCM5		TRAP1
TLR7	HSP90B1	1.10421	9	0.00057387	0.0649537	0.06588	0	TLR7[1.10421286]HSP90B1	1				MCM6		TRAPPC10
TMC6	AGPAT2	1.10421	16	0.00102021	0.100383	0.0800151	1	TMC6[1.10421286]AGPAT2	1				MCM8		TRAPPC2
TMC6	ATP11A	1.10421	20	0.00127527	0.100383	0.0800151	1	TMC6[1.10421286]ATP11A	1				MCM9		TRAPPC9
TMC6	ATP8B4	1.10421	7	0.000446343	0.100383	0.0800151	0	TMC6[1.10421286]ATP8B4	1				MCMDC2		TRDMT1
TMC6	SLC11A1	1.10421	12	0.00076516	0.100383	0.0800151	0	TMC6[1.10421286]SLC11A1	1				MCPH1		TREML2
TMC6	SLC15A4	1.10421	15	0.00095645	0.100383	0.0800151	0	TMC6[1.10421286]SLC15A4	1				MCTS1		TRERF1
TMC6	SLC44A2	1.10421	6	0.00038258	0.100383	0.0800151	0	TMC6[1.10421286]SLC44A2	1				MDN1		TRIL
TMC6	TMEM63A	1.10421	10	0.000637633	0.100383	0.0800151	0	TMC6[1.10421286]TMEM63A	1				MECOM		TRIM22
TNFAIP3	TNIP2	1.10421	22	0.00140279	0.0920177	0.0735831	1	TNFAIP3[1.10421286]TNIP2	1				MECP2		TRIM25
TNFRSF1A	USP21	1.10421	17	0.00108398	0.110421	0.0822932	1	TNFRSF1A[1.10421286]USP21	1				MED12		TRIM36
TNFSF11	CD40LG	1.10421	9	0.00057387	0.100383	0.0737384	0	TNFSF11[1.10421286]CD40LG	1				MED13		TRIM38
TP53	GTSE1	1.10421	42	0.00267806	0.12269	0.107283	1	TP53[1.10421286]GTSE1	1				MED13L		TRIM41
TP53	PML	1.10421	57	0.00363451	0.12269	0.107283	1	TP53[1.10421286]PML	1				MED14		TRIM48
TP53	RAD50	1.10421	72	0.00459096	0.12269	0.107283	1	TP53[1.10421286]RAD50	1				MED15		TRIO
TP53	SCO2	1.10421	67	0.00427214	0.12269	0.107283	1	TP53[1.10421286]SCO2	1				MED19		TRIP10
TP53	TAF6	1.10421	48	0.00306064	0.12269	0.107283	1	TP53[1.10421286]TAF6	1				MEF2A		TRPM2
TYK2	IL12RB2	1.10421	27	0.00172161	0.110421	0.0810378	1	TYK2[1.10421286]IL12RB2	1				MEFV		TRUB1
TYK2	IL23R	1.10421	31	0.00197666	0.110421	0.0810378	1	TYK2[1.10421286]IL23R	1				MELTF		TSC2
TYK2	IL27RA	1.10421	29	0.00184914	0.110421	0.0810378	1	TYK2[1.10421286]IL27RA	1				MEP1B		TSEN2
TYK2	SPHK2	1.10421	23	0.00146656	0.110421	0.0810378	1	TYK2[1.10421286]SPHK2	1				MERTK		TSEN54
UNC93B1	TLR8	1.10421	2	0.000127527	0.0581165	0.0483333	0	UNC93B1[1.10421286]TLR8	1				MESP1		TSNARE1
WRAP53	NVL	1.10421	3	0.00019129	0.0649537	0.0628268	0	WRAP53[1.10421286]NVL	1				METAP1D		TTC37
WRAP53	TEP1	1.10421	1	6.37633e-05	0.0649537	0.0628268	0	WRAP53[1.10421286]TEP1	1				METTL2B		TTC5
XIAP	SHARPIN	1.10421	33	0.00210419	0.100383	0.0799373	1	XIAP[1.10421286]SHARPIN	1				MEX3C		TTF2
XIAP	TAX1BP1	1.10421	26	0.00165785	0.100383	0.0799373	1	XIAP[1.10421286]TAX1BP1	1				MFGE8		TUT7
XIAP	TLE2	1.10421	27	0.00172161	0.100383	0.0799373	1	XIAP[1.10421286]TLE2	1				MFHAS1		TWIST1
XIAP	USP4	1.10421	35	0.00223172	0.100383	0.0799373	1	XIAP[1.10421286]USP4	1				MFN1		TXK
XRCC2	BRCA1	1.10421	27	0.00172161	0.0849395	0.0715082	1	XRCC2[1.10421286]BRCA1	1				MGAM		TXNDC5
XRCC2	EXO1	1.10421	31	0.00197666	0.0849395	0.0715082	1	XRCC2[1.10421286]EXO1	1				MIA2		TXNIP
XRCC2	RMI1	1.10421	24	0.00153032	0.0849395	0.0715082	1	XRCC2[1.10421286]RMI1	1				MIA3		TYK2
XRCC2	SWI5	1.10421	25	0.00159408	0.0849395	0.0715082	1	XRCC2[1.10421286]SWI5	1				MIB2		TYRP1
ZAP70	CD8B	1.10421	24	0.00153032	0.0920177	0.0724186	1	ZAP70[1.10421286]CD8B	1				MICAL3		TYSND1
ADA2	GLA	1.10544	41	0.0026143	0.110544	0.078135	1	ADA2[1.105438402]GLA	1				MICALL2		UACA
AIM2	CARD8	1.10544	5	0.000318817	0.0650258	0.0582637	0	AIM2[1.105438402]CARD8	1				MICU1		UAP1L1
ATM	SLX4	1.10544	106	0.00675891	0.122826	0.0889711	1	ATM[1.105438402]SLX4	1				MID1		UBA7
BLM	TP53	1.10544	70	0.00446343	0.100494	0.0782195	1	BLM[1.105438402]TP53	1				MIDN		UBASH3A
C2	CR1	1.10544	14	0.000892686	0.0650258	0.0564211	0	C2[1.105438402]CR1	1				MIER1		UBE2W
C3	ARSA	1.10544	162	0.0103297	0.122826	0.0886139	2	C3[1.105438402]ARSA	1				MINK1		UBE3B
C3	CCL25	1.10544	145	0.00924568	0.122826	0.0886139	1	C3[1.105438402]CCL25	1				MIS18BP1		UBE3D
C3	CST3	1.10544	182	0.0116049	0.122826	0.0886139	2	C3[1.105438402]CST3	1				MITF		UBOX5
C3	DPP7	1.10544	175	0.0111586	0.122826	0.0886139	2	C3[1.105438402]DPP7	1				MKI67		UBQLN4
C3	GOLM1	1.10544	156	0.00994708	0.122826	0.0886139	1	C3[1.105438402]GOLM1	1				MKKS		UBQLNL
C3	GPER1	1.10544	158	0.0100746	0.122826	0.0886139	2	C3[1.105438402]GPER1	1				MLH1		UBR1
C3	P2RY4	1.10544	146	0.00930944	0.122826	0.0886139	1	C3[1.105438402]P2RY4	1				MLH3		UBR2
C3	RNASE3	1.10544	176	0.0112223	0.122826	0.0886139	2	C3[1.105438402]RNASE3	1				MLKL		UBR4
C3	TNC	1.10544	181	0.0115412	0.122826	0.0886139	2	C3[1.105438402]TNC	1				MLLT1		ULK1
C3	TXNDC5	1.10544	172	0.0109673	0.122826	0.0886139	2	C3[1.105438402]TXNDC5	1				MLLT3		UNC13D
C3	VWA1	1.10544	166	0.0105847	0.122826	0.0886139	2	C3[1.105438402]VWA1	1				MLN		UNC5B
C4A	AMELX	1.10544	72	0.00459096	0.110544	0.0775185	1	C4A[1.105438402]AMELX	1				MLNR		UNC93B1
C4A	CST3	1.10544	76	0.00484601	0.110544	0.0775185	1	C4A[1.105438402]CST3	1				MLPH		UNKL
C4A	FAM20C	1.10544	70	0.00446343	0.110544	0.0775185	1	C4A[1.105438402]FAM20C	1				MLX		UPF3B
C4A	FBN1	1.10544	63	0.00401709	0.110544	0.0775185	1	C4A[1.105438402]FBN1	1				MLXIP		UPP2
C4A	FCN3	1.10544	61	0.00388956	0.110544	0.0775185	1	C4A[1.105438402]FCN3	1				MLXIPL		USH2A
C4A	GOLM1	1.10544	64	0.00408085	0.110544	0.0775185	1	C4A[1.105438402]GOLM1	1				MMP1		USP1
C4A	LTBP1	1.10544	60	0.0038258	0.110544	0.0775185	1	C4A[1.105438402]LTBP1	1				MMP10		USP11
C4A	MSLN	1.10544	65	0.00414462	0.110544	0.0775185	1	C4A[1.105438402]MSLN	1				MMP12		USP18
C4A	PNPLA2	1.10544	67	0.00427214	0.110544	0.0775185	1	C4A[1.105438402]PNPLA2	1				MMP13		USP2
C4A	TNC	1.10544	75	0.00478225	0.110544	0.0775185	1	C4A[1.105438402]TNC	1				MMP17		USP21
C4A	VWA1	1.10544	68	0.00433591	0.110544	0.0775185	1	C4A[1.105438402]VWA1	1				MMP24		USP4
C4B	FCN3	1.10544	11	0.000701396	0.0650258	0.0565045	0	C4B[1.105438402]FCN3	1				MMP27		UTP20
C5	AGTR2	1.10544	72	0.00459096	0.100494	0.0760384	1	C5[1.105438402]AGTR2	1				MMP3		UTP6
C5	CCR5	1.10544	73	0.00465472	0.100494	0.0760384	1	C5[1.105438402]CCR5	1				MMP9		UTRN
C5	CXCR1	1.10544	75	0.00478225	0.100494	0.0760384	1	C5[1.105438402]CXCR1	1				MMRN1		UTS2
C5	MTNR1B	1.10544	56	0.00357075	0.100494	0.0760384	1	C5[1.105438402]MTNR1B	1				MMS19		UVSSA
C5	PPIF	1.10544	68	0.00433591	0.100494	0.0760384	1	C5[1.105438402]PPIF	1				MMUT		VAMP7
C5	PYY	1.10544	60	0.0038258	0.100494	0.0760384	1	C5[1.105438402]PYY	1				MOB3C		VAV2
CCL5	CCL25	1.10544	39	0.00248677	0.110544	0.0778523	1	CCL5[1.105438402]CCL25	1				MOGAT1		VAV3
CCL5	PYY	1.10544	40	0.00255053	0.110544	0.0778523	1	CCL5[1.105438402]PYY	1				MOGAT2		VCAN
CCR2	CASR	1.10544	58	0.00369827	0.0921199	0.0742247	1	CCR2[1.105438402]CASR	1				MON1A		VDR
CCR2	GRM3	1.10544	68	0.00433591	0.0921199	0.0742247	1	CCR2[1.105438402]GRM3	1				MOSPD2		VEGFB
CCR2	GRM6	1.10544	65	0.00414462	0.0921199	0.0742247	1	CCR2[1.105438402]GRM6	1				MOV10L1		VEGFD
CCR2	GRM8	1.10544	71	0.0045272	0.0921199	0.0742247	1	CCR2[1.105438402]GRM8	1				MPDZ		VLDLR
CCR2	HCAR3	1.10544	52	0.00331569	0.0921199	0.0742247	1	CCR2[1.105438402]HCAR3	1				MPHOSPH10		VNN1
CCR2	MCHR1	1.10544	72	0.00459096	0.0921199	0.0742247	1	CCR2[1.105438402]MCHR1	1				MPHOSPH6		VPREB1
CCR2	P2RY13	1.10544	59	0.00376204	0.0921199	0.0742247	1	CCR2[1.105438402]P2RY13	1				MPP1		VPS11
CCR2	TAS1R1	1.10544	56	0.00357075	0.0921199	0.0742247	1	CCR2[1.105438402]TAS1R1	1				MPP2		VPS16
CCR2	TAS1R2	1.10544	57	0.00363451	0.0921199	0.0742247	1	CCR2[1.105438402]TAS1R2	1				MPRIP		VPS18
CCR2	TAS2R41	1.10544	61	0.00388956	0.0921199	0.0742247	1	CCR2[1.105438402]TAS2R41	1				MRC1		VPS26A
CD14	DNM1	1.10544	30	0.0019129	0.110544	0.0849564	1	CD14[1.105438402]DNM1	1				MRC2		VPS41
CD3D	CD1B	1.10544	58	0.00369827	0.122826	0.0925436	1	CD3D[1.105438402]CD1B	1				MROH2B		VPS8
CD3D	EGF	1.10544	54	0.00344322	0.122826	0.0925436	1	CD3D[1.105438402]EGF	1				MRPL10		VSIG4
CD3D	TRIP10	1.10544	56	0.00357075	0.122826	0.0925436	1	CD3D[1.105438402]TRIP10	1				MRPL11		VTCN1
CD3G	EGF	1.10544	70	0.00446343	0.122826	0.0934543	1	CD3G[1.105438402]EGF	1				MRPL30		VTI1B
CD3G	EGFR	1.10544	74	0.00471848	0.122826	0.0934543	1	CD3G[1.105438402]EGFR	1				MRPL38		VWA1
CD3G	TRIP10	1.10544	72	0.00459096	0.122826	0.0934543	1	CD3G[1.105438402]TRIP10	1				MRPL4		VWF
CD3G	VAV2	1.10544	67	0.00427214	0.122826	0.0934543	1	CD3G[1.105438402]VAV2	1				MRPL46		WARS2
CD3G	VAV3	1.10544	66	0.00420838	0.122826	0.0934543	1	CD3G[1.105438402]VAV3	1				MRPL52		WAS
CD59	F5	1.10544	28	0.00178537	0.110544	0.0859031	1	CD59[1.105438402]F5	1				MRPL58		WDHD1
CD59	TRPM2	1.10544	27	0.00172161	0.110544	0.0859031	1	CD59[1.105438402]TRPM2	1				MRPS30		WDR18
CDC42	CDH15	1.10544	233	0.0148569	0.122826	0.102462	2	CDC42[1.105438402]CDH15	1				MRPS34		WDR25
CDC42	EFNB1	1.10544	239	0.0152394	0.122826	0.102462	2	CDC42[1.105438402]EFNB1	1				MRPS7		WDR33
CDC42	INCENP	1.10544	232	0.0147931	0.122826	0.102462	2	CDC42[1.105438402]INCENP	1				MRTFA		WDR36
CDC42	NUP160	1.10544	228	0.014538	0.122826	0.102462	2	CDC42[1.105438402]NUP160	1				MRTFB		WDR38
CDC42	SYDE1	1.10544	235	0.0149844	0.122826	0.102462	2	CDC42[1.105438402]SYDE1	1				MS4A2		WDR64
CFD	F8	1.10544	28	0.00178537	0.0921199	0.0745304	1	CFD[1.105438402]F8	1				MSH3		WDR72
CFD	VWF	1.10544	26	0.00165785	0.0921199	0.0745304	1	CFD[1.105438402]VWF	1				MSH4		WEE1
CFP	ADAMTS10	1.10544	55	0.00350698	0.100494	0.0756252	1	CFP[1.105438402]ADAMTS10	1				MSH6		WFS1
CFP	BPI	1.10544	50	0.00318817	0.100494	0.0756252	1	CFP[1.105438402]BPI	1				MSLN		WHAMM
CFP	TCN1	1.10544	54	0.00344322	0.100494	0.0756252	1	CFP[1.105438402]TCN1	1				MSN		WIPF3
CFP	THSD7B	1.10544	53	0.00337946	0.100494	0.0756252	1	CFP[1.105438402]THSD7B	1				MSR1		WRN
CFP	TNFAIP6	1.10544	51	0.00325193	0.100494	0.0756252	1	CFP[1.105438402]TNFAIP6	1				MST1		WRNIP1
COPA	KIF15	1.10544	100	0.00637633	0.0921199	0.0736224	1	COPA[1.105438402]KIF15	1				MST1R		WSB2
COPA	KIF26A	1.10544	96	0.00612128	0.0921199	0.0736224	1	COPA[1.105438402]KIF26A	1				MTERF1		WTIP
COPA	KIF6	1.10544	102	0.00650386	0.0921199	0.0736224	1	COPA[1.105438402]KIF6	1				MTHFD1L		XAF1
COPA	KIF9	1.10544	101	0.00644009	0.0921199	0.0736224	1	COPA[1.105438402]KIF9	1				MTHFR		XDH
COPA	KLC4	1.10544	92	0.00586622	0.0921199	0.0736224	1	COPA[1.105438402]KLC4	1				MTM1		XIAP
CSF2RA	SFTPA1	1.10544	22	0.00140279	0.100494	0.0790249	1	CSF2RA[1.105438402]SFTPA1	1				MTMR2		XRCC1
CSF2RA	SFTPD	1.10544	18	0.00114774	0.100494	0.0790249	1	CSF2RA[1.105438402]SFTPD	1				MTMR4		XRCC4
CTSC	ARSB	1.10544	90	0.0057387	0.110544	0.0817648	1	CTSC[1.105438402]ARSB	1				MTMR8		YIPF6
CTSC	SEC23IP	1.10544	97	0.00618504	0.110544	0.0817648	1	CTSC[1.105438402]SEC23IP	1				MTNR1A		YTHDC2
CTSC	SEC31A	1.10544	91	0.00580246	0.110544	0.0817648	1	CTSC[1.105438402]SEC31A	1				MTNR1B		YY1
CXCL8	P2RY4	1.10544	25	0.00159408	0.122826	0.0933357	1	CXCL8[1.105438402]P2RY4	1				MTOR		ZBP1
CXCL8	TAS2R1	1.10544	24	0.00153032	0.122826	0.0933357	1	CXCL8[1.105438402]TAS2R1	1				MTTP		ZBTB33
CXCR4	APP	1.10544	46	0.00293311	0.122826	0.087412	1	CXCR4[1.105438402]APP	1				MUC13		ZBTB37
CXCR4	C5	1.10544	57	0.00363451	0.122826	0.087412	1	CXCR4[1.105438402]C5	1				MUC5B		ZBTB49
CXCR4	CASR	1.10544	63	0.00401709	0.122826	0.087412	1	CXCR4[1.105438402]CASR	1				MUS81		ZC3HAV1
CXCR4	DNM1	1.10544	71	0.0045272	0.122826	0.087412	1	CXCR4[1.105438402]DNM1	1				MUSK		ZEB1
CXCR4	GRM3	1.10544	68	0.00433591	0.122826	0.087412	1	CXCR4[1.105438402]GRM3	1				MUTYH		ZEB2
CXCR4	GRM8	1.10544	65	0.00414462	0.122826	0.087412	1	CXCR4[1.105438402]GRM8	1				MYBBP1A		ZFHX3
CXCR4	MTNR1B	1.10544	49	0.0031244	0.122826	0.087412	1	CXCR4[1.105438402]MTNR1B	1				MYBL2		ZFP91
CXCR4	SSTR1	1.10544	52	0.00331569	0.122826	0.087412	1	CXCR4[1.105438402]SSTR1	1				MYBPC2		ZFPM1
CXCR4	SSTR4	1.10544	55	0.00350698	0.122826	0.087412	1	CXCR4[1.105438402]SSTR4	1				MYBPC3		ZGRF1
CXCR4	SSTR5	1.10544	54	0.00344322	0.122826	0.087412	1	CXCR4[1.105438402]SSTR5	1				MYCN		ZIC5
CXCR4	TAS1R1	1.10544	59	0.00376204	0.122826	0.087412	1	CXCR4[1.105438402]TAS1R1	1				MYH1		ZNF185
CXCR4	TAS1R2	1.10544	61	0.00388956	0.122826	0.087412	1	CXCR4[1.105438402]TAS1R2	1				MYH13		ZNF217
CXCR4	TAS1R3	1.10544	60	0.0038258	0.122826	0.087412	1	CXCR4[1.105438402]TAS1R3	1				MYH15		ZNF274
CYBA	ATP8B4	1.10544	63	0.00401709	0.110544	0.084016	1	CYBA[1.105438402]ATP8B4	1				MYH2		ZWINT
CYBA	CEACAM8	1.10544	68	0.00433591	0.110544	0.084016	1	CYBA[1.105438402]CEACAM8	1				MYH3		ZXDC
CYBA	MGAM	1.10544	69	0.00439967	0.110544	0.084016	1	CYBA[1.105438402]MGAM	1				MYH4
CYBA	PTPRJ	1.10544	64	0.00408085	0.110544	0.084016	1	CYBA[1.105438402]PTPRJ	1				MYH6
CYBB	NBEAL2	1.10544	67	0.00427214	0.110544	0.0850421	1	CYBB[1.105438402]NBEAL2	1				MYH7
DAG1	POMGNT2	1.10544	16	0.00102021	0.0921199	0.0743176	1	DAG1[1.105438402]POMGNT2	1				MYH7B
ELANE	CHIT1	1.10544	54	0.00344322	0.110544	0.0824533	1	ELANE[1.105438402]CHIT1	1				MYH8
ELANE	MAPK1	1.10544	58	0.00369827	0.110544	0.0824533	1	ELANE[1.105438402]MAPK1	1				MYH9
ELANE	MMP1	1.10544	50	0.00318817	0.110544	0.0824533	1	ELANE[1.105438402]MMP1	1				MYL7
ERCC4	HMGN1	1.10544	109	0.0069502	0.100494	0.079759	1	ERCC4[1.105438402]HMGN1	1				MYLK
FADD	USP21	1.10544	8	0.000510106	0.0921199	0.0725205	0	FADD[1.105438402]USP21	1				MYLK2
FANCB	DCLRE1A	1.10544	28	0.00178537	0.0850337	0.0711672	1	FANCB[1.105438402]DCLRE1A	1				MYLK3
FANCE	DCLRE1A	1.10544	27	0.00172161	0.0850337	0.0713788	1	FANCE[1.105438402]DCLRE1A	1				MYO10
FANCF	ATR	1.10544	24	0.00153032	0.0850337	0.0714021	1	FANCF[1.105438402]ATR	1				MYO18A
FERMT3	TGFB1	1.10544	22	0.00140279	0.100494	0.0777137	1	FERMT3[1.105438402]TGFB1	1				MYO1A
HLA-B	LNPEP	1.10544	15	0.00095645	0.100494	0.0761983	0	HLA-B[1.105438402]LNPEP	1				MYO3B
IKBKG	TRIM25	1.10544	31	0.00197666	0.110544	0.0853533	1	IKBKG[1.105438402]TRIM25	1				MYO5A
IKBKG	USP21	1.10544	35	0.00223172	0.110544	0.0853533	1	IKBKG[1.105438402]USP21	1				MYO5B
IKBKG	USP4	1.10544	36	0.00229548	0.110544	0.0853533	1	IKBKG[1.105438402]USP4	1				MYO5C
IKBKG	XIAP	1.10544	32	0.00204043	0.110544	0.0853533	1	IKBKG[1.105438402]XIAP	1				MYO7A
IL10RA	TYK2	1.10544	2	0.000127527	0.0850337	0.0695439	0	IL10RA[1.105438402]TYK2	1				MYO7B
IL10RB	STAT2	1.10544	11	0.000701396	0.0921199	0.0714556	0	IL10RB[1.105438402]STAT2	1				MYO9B
IL1RN	IRAK2	1.10544	6	0.00038258	0.0650258	0.0583866	0	IL1RN[1.105438402]IRAK2	1				MYOCD
IL36RN	IL1RL2	1.10544	3	0.00019129	0.0502472	0.0424966	0	IL36RN[1.105438402]IL1RL2	1				MYOF
IL36RN	IL36A	1.10544	2	0.000127527	0.0502472	0.0424966	0	IL36RN[1.105438402]IL36A	1				MYOM1
IL6	APP	1.10544	18	0.00114774	0.122826	0.0957844	1	IL6[1.105438402]APP	1				MYOM3
IL6	CHGB	1.10544	20	0.00127527	0.122826	0.0957844	1	IL6[1.105438402]CHGB	1				MYORG
IL6	HRC	1.10544	23	0.00146656	0.122826	0.0957844	1	IL6[1.105438402]HRC	1				MYRF
IL6	SPP1	1.10544	19	0.0012115	0.122826	0.0957844	1	IL6[1.105438402]SPP1	1				MYRIP
IL6	VWA1	1.10544	21	0.00133903	0.122826	0.0957844	1	IL6[1.105438402]VWA1	1				MZF1
IL7R	TRIP10	1.10544	25	0.00159408	0.122826	0.0906648	1	IL7R[1.105438402]TRIP10	1				NAA38
ITGAV	C3AR1	1.10544	73	0.00465472	0.122826	0.0916811	1	ITGAV[1.105438402]C3AR1	1				NACC2
ITGAV	FN1	1.10544	70	0.00446343	0.122826	0.0916811	1	ITGAV[1.105438402]FN1	1				NAF1
ITGAV	ITGAL	1.10544	68	0.00433591	0.122826	0.0916811	1	ITGAV[1.105438402]ITGAL	1				NAP1L5
ITGAV	SLC44A2	1.10544	71	0.0045272	0.122826	0.0916811	1	ITGAV[1.105438402]SLC44A2	1				NAPSA
ITGAV	TRPM2	1.10544	75	0.00478225	0.122826	0.0916811	1	ITGAV[1.105438402]TRPM2	1				NARF
ITGB2	ITGB5	1.10544	100	0.00637633	0.110544	0.0880923	1	ITGB2[1.105438402]ITGB5	1				NAT10
ITGB2	MCEMP1	1.10544	95	0.00605751	0.110544	0.0880923	1	ITGB2[1.105438402]MCEMP1	1				NBAS
ITGB2	SLC27A2	1.10544	99	0.00631257	0.110544	0.0880923	1	ITGB2[1.105438402]SLC27A2	1				NBEAL2
LAMTOR2	ARAF	1.10544	44	0.00280559	0.110544	0.0864544	1	LAMTOR2[1.105438402]ARAF	1				NBN
LAMTOR2	RAF1	1.10544	41	0.0026143	0.110544	0.0864544	1	LAMTOR2[1.105438402]RAF1	1				NCAM1
LCK	IL12RB2	1.10544	115	0.00733278	0.122826	0.0932617	1	LCK[1.105438402]IL12RB2	1				NCAPD2
LCK	JAK2	1.10544	117	0.00746031	0.122826	0.0932617	1	LCK[1.105438402]JAK2	1				NCAPD3
MAP3K14	PSMB7	1.10544	45	0.00286935	0.110544	0.0844215	1	MAP3K14[1.105438402]PSMB7	1				NCAPG
NFKB1	CD40LG	1.10544	116	0.00739654	0.122826	0.101839	1	NFKB1[1.105438402]CD40LG	1				NCAPH
NFKB1	CHIT1	1.10544	114	0.00726902	0.122826	0.101839	1	NFKB1[1.105438402]CHIT1	1				NCL
NFKB1	CRACR2A	1.10544	113	0.00720525	0.122826	0.101839	1	NFKB1[1.105438402]CRACR2A	1				NCOA3
NFKB1	CTSD	1.10544	112	0.00714149	0.122826	0.101839	1	NFKB1[1.105438402]CTSD	1				NCOA6
NFKB1	FOLR3	1.10544	115	0.00733278	0.122826	0.101839	1	NFKB1[1.105438402]FOLR3	1				NCOR2
NFKB1	HPSE	1.10544	119	0.00758783	0.122826	0.101839	1	NFKB1[1.105438402]HPSE	1				NCR2
NFKB1	PSMD9	1.10544	118	0.00752407	0.122826	0.101839	1	NFKB1[1.105438402]PSMD9	1				NCR3LG1
NFKB2	PSMD9	1.10544	49	0.0031244	0.100494	0.0794985	1	NFKB2[1.105438402]PSMD9	1				NDUFA10
NFKBIA	CD40LG	1.10544	73	0.00465472	0.122826	0.0948243	1	NFKBIA[1.105438402]CD40LG	1				NDUFV3
NFKBIA	FAT1	1.10544	70	0.00446343	0.122826	0.0948243	1	NFKBIA[1.105438402]FAT1	1				NEB
NFKBIA	PSMD9	1.10544	75	0.00478225	0.122826	0.0948243	1	NFKBIA[1.105438402]PSMD9	1				NECTIN2
NFKBIA	USP11	1.10544	72	0.00459096	0.122826	0.0948243	1	NFKBIA[1.105438402]USP11	1				NECTIN3
NHEJ1	ATM	1.10544	10	0.000637633	0.0736959	0.0638999	0	NHEJ1[1.105438402]ATM	1				NEDD4
NLRP3	AIM2	1.10544	8	0.000510106	0.0850337	0.0696779	0	NLRP3[1.105438402]AIM2	1				NEFH
NOS2	PAOX	1.10544	33	0.00210419	0.110544	0.0776355	1	NOS2[1.105438402]PAOX	1				NEIL2
PALB2	TOP3A	1.10544	35	0.00223172	0.0850337	0.0716689	1	PALB2[1.105438402]TOP3A	1				NEIL3
PIK3R1	GFRA2	1.10544	40	0.00255053	0.122826	0.0986086	1	PIK3R1[1.105438402]GFRA2	1				NEK2
PIK3R1	IL2RB	1.10544	33	0.00210419	0.122826	0.0986086	1	PIK3R1[1.105438402]IL2RB	1				NEK9
PIK3R1	SH2D2A	1.10544	42	0.00267806	0.122826	0.0986086	1	PIK3R1[1.105438402]SH2D2A	1				NELL1
PRKCD	CTSA	1.10544	48	0.00306064	0.122826	0.0900118	1	PRKCD[1.105438402]CTSA	1				NES
PRKCD	DPP7	1.10544	54	0.00344322	0.122826	0.0900118	1	PRKCD[1.105438402]DPP7	1				NEU3
PRKCD	IFNGR1	1.10544	53	0.00337946	0.122826	0.0900118	1	PRKCD[1.105438402]IFNGR1	1				NEURL4
PSMB8	AURKA	1.10544	122	0.00777912	0.122826	0.0929397	1	PSMB8[1.105438402]AURKA	1				NEXMIF
PSMB8	AURKB	1.10544	123	0.00784289	0.122826	0.0929397	1	PSMB8[1.105438402]AURKB	1				NFASC
PSMB8	LIMD1	1.10544	120	0.0076516	0.122826	0.0929397	1	PSMB8[1.105438402]LIMD1	1				NFAT5
RAB27A	CTSD	1.10544	60	0.0038258	0.110544	0.0774664	1	RAB27A[1.105438402]CTSD	1				NFATC1
RAD51C	SFR1	1.10544	43	0.00274182	0.0921199	0.0734772	1	RAD51C[1.105438402]SFR1	1				NFATC4
RAG1	BRWD1	1.10544	2	0.000127527	0.0650258	0.0533803	0	RAG1[1.105438402]BRWD1	1				NFKBIE
RAG2	BRWD1	1.10544	2	0.000127527	0.0650258	0.0544192	0	RAG2[1.105438402]BRWD1	1				NGLY1
RANBP2	KNL1	1.10544	155	0.00988331	0.110544	0.0864259	1	RANBP2[1.105438402]KNL1	1				NIBAN1
RANBP2	SPDL1	1.10544	156	0.00994708	0.110544	0.0864259	1	RANBP2[1.105438402]SPDL1	1				NID1
RBCK1	CBLL2	1.10544	186	0.01186	0.100494	0.0803807	2	RBCK1[1.105438402]CBLL2	1				NIFK
RBCK1	FBXO44	1.10544	176	0.0112223	0.100494	0.0803807	2	RBCK1[1.105438402]FBXO44	1				NKPD1
RBCK1	FBXW9	1.10544	172	0.0109673	0.100494	0.0803807	2	RBCK1[1.105438402]FBXW9	1				NKRF
RBCK1	MIB2	1.10544	173	0.0110311	0.100494	0.0803807	2	RBCK1[1.105438402]MIB2	1				NKTR
RBCK1	UBE3D	1.10544	184	0.0117324	0.100494	0.0803807	2	RBCK1[1.105438402]UBE3D	1				NKX2-2
RPSA	DCP1A	1.10544	139	0.0088631	0.100494	0.080948	1	RPSA[1.105438402]DCP1A	1				NKX3-1
SERPING1	SPARC	1.10544	45	0.00286935	0.0921199	0.0744932	1	SERPING1[1.105438402]SPARC	1				NKX3-2
SERPING1	VWF	1.10544	42	0.00267806	0.0921199	0.0744932	1	SERPING1[1.105438402]VWF	1				NKX6-1
SLX4	ATM	1.10544	41	0.0026143	0.0921199	0.0732629	1	SLX4[1.105438402]ATM	1				NLGN1
STAT1	CAMK2G	1.10544	52	0.00331569	0.122826	0.0881912	1	STAT1[1.105438402]CAMK2G	1				NLGN2
STAT1	CSF2	1.10544	49	0.0031244	0.122826	0.0881912	1	STAT1[1.105438402]CSF2	1				NLGN3
STAT2	IL10RB	1.10544	21	0.00133903	0.100494	0.0784873	1	STAT2[1.105438402]IL10RB	1				NLRC3
STAT3	CDKN1A	1.10544	62	0.00395333	0.122826	0.101752	1	STAT3[1.105438402]CDKN1A	1				NLRC4
STAT3	CSF2	1.10544	66	0.00420838	0.122826	0.101752	1	STAT3[1.105438402]CSF2	1				NLRC5
STAT3	IL2RB	1.10544	61	0.00388956	0.122826	0.101752	1	STAT3[1.105438402]IL2RB	1				NLRP1
TFRC	DNM1	1.10544	77	0.00490977	0.122826	0.0885626	1	TFRC[1.105438402]DNM1	1				NLRP14
TFRC	PIK3C2A	1.10544	60	0.0038258	0.122826	0.0885626	1	TFRC[1.105438402]PIK3C2A	1				NLRP4
TFRC	SNX18	1.10544	70	0.00446343	0.122826	0.0885626	1	TFRC[1.105438402]SNX18	1				NLRP5
TFRC	VAMP7	1.10544	64	0.00408085	0.122826	0.0885626	1	TFRC[1.105438402]VAMP7	1				NLRP6
TLR3	TAB3	1.10544	24	0.00153032	0.0921199	0.0767604	1	TLR3[1.105438402]TAB3	1				NLRX1
TMC6	PTPRB	1.10544	22	0.00140279	0.100494	0.0801039	1	TMC6[1.105438402]PTPRB	1				NMBR
TMC6	PTPRJ	1.10544	23	0.00146656	0.100494	0.0801039	1	TMC6[1.105438402]PTPRJ	1				NME4
TNFRSF1A	SMPD3	1.10544	18	0.00114774	0.110544	0.0823845	1	TNFRSF1A[1.105438402]SMPD3	1				NME8
TP53	BCL6	1.10544	76	0.00484601	0.122826	0.107402	1	TP53[1.105438402]BCL6	1				NMRK1
TP53	SP100	1.10544	84	0.00535612	0.122826	0.107402	1	TP53[1.105438402]SP100	1				NMS
TP53	TAF11	1.10544	77	0.00490977	0.122826	0.107402	1	TP53[1.105438402]TAF11	1				NMUR1
TP53	TAF5	1.10544	79	0.0050373	0.122826	0.107402	1	TP53[1.105438402]TAF5	1				NMUR2
TYK2	IL4R	1.10544	32	0.00204043	0.110544	0.0811277	1	TYK2[1.105438402]IL4R	1				NOA1
UNC13D	CYB5R3	1.10544	15	0.00095645	0.110544	0.0778415	0	UNC13D[1.105438402]CYB5R3	1				NOC3L
UNC13D	MAN2B1	1.10544	12	0.00076516	0.110544	0.0778415	0	UNC13D[1.105438402]MAN2B1	1				NOC4L
XIAP	USP2	1.10544	38	0.00242301	0.100494	0.080026	1	XIAP[1.105438402]USP2	1				NOD2
XIAP	USP21	1.10544	37	0.00235924	0.100494	0.080026	1	XIAP[1.105438402]USP21	1				NOL10
XRCC2	TOP3A	1.10544	35	0.00223172	0.0850337	0.0715876	1	XRCC2[1.105438402]TOP3A	1				NOL6
ACD	REC8	1.10667	13	0.000828923	0.065098	0.0614014	0	ACD[1.106666667]REC8	1				NOL8
ACD	SMC1A	1.10667	15	0.00095645	0.065098	0.0614014	0	ACD[1.106666667]SMC1A	1				NOM1
ACD	SMC1B	1.10667	16	0.00102021	0.065098	0.0614014	1	ACD[1.106666667]SMC1B	1				NOP14
ACD	STAG3	1.10667	35	0.00223172	0.065098	0.0614014	1	ACD[1.106666667]STAG3	1				NOP53
ACD	SUN1	1.10667	25	0.00159408	0.065098	0.0614014	1	ACD[1.106666667]SUN1	1				NOP56
ACD	SUN2	1.10667	24	0.00153032	0.065098	0.0614014	1	ACD[1.106666667]SUN2	1				NOP9
ACD	SYCP2	1.10667	11	0.000701396	0.065098	0.0614014	0	ACD[1.106666667]SYCP2	1				NOS1
ACD	SYNE1	1.10667	41	0.0026143	0.065098	0.0614014	1	ACD[1.106666667]SYNE1	1				NOTCH2
ACD	SYNE2	1.10667	42	0.00267806	0.065098	0.0614014	1	ACD[1.106666667]SYNE2	1				NOTCH3
ADA2	ARSA	1.10667	59	0.00376204	0.110667	0.0782218	1	ADA2[1.106666667]ARSA	1				NOX3
ADA2	ARSB	1.10667	60	0.0038258	0.110667	0.0782218	1	ADA2[1.106666667]ARSB	1				NOX4
ADA2	BPI	1.10667	81	0.00516483	0.110667	0.0782218	1	ADA2[1.106666667]BPI	1				NOX5
ADA2	CREG1	1.10667	67	0.00427214	0.110667	0.0782218	1	ADA2[1.106666667]CREG1	1				NOXO1
ADA2	FUCA1	1.10667	78	0.00497354	0.110667	0.0782218	1	ADA2[1.106666667]FUCA1	1				NPAS2
ADA2	GALNS	1.10667	66	0.00420838	0.110667	0.0782218	1	ADA2[1.106666667]GALNS	1				NPC1L1
ADA2	HEBP2	1.10667	71	0.0045272	0.110667	0.0782218	1	ADA2[1.106666667]HEBP2	1				NPFFR1
ADA2	HEXB	1.10667	61	0.00388956	0.110667	0.0782218	1	ADA2[1.106666667]HEXB	1				NPHP4
ADA2	HRNR	1.10667	57	0.00363451	0.110667	0.0782218	1	ADA2[1.106666667]HRNR	1				NPHS1
ADA2	IST1	1.10667	64	0.00408085	0.110667	0.0782218	1	ADA2[1.106666667]IST1	1				NPSR1
ADA2	PADI2	1.10667	69	0.00439967	0.110667	0.0782218	1	ADA2[1.106666667]PADI2	1				NQO2
ADA2	PTGES2	1.10667	80	0.00510106	0.110667	0.0782218	1	ADA2[1.106666667]PTGES2	1				NR0B1
ADA2	SERPINB3	1.10667	45	0.00286935	0.110667	0.0782218	1	ADA2[1.106666667]SERPINB3	1				NR1D1
ADA2	UNC13D	1.10667	74	0.00471848	0.110667	0.0782218	1	ADA2[1.106666667]UNC13D	1				NR1H2
ADAR	IFI35	1.10667	30	0.0019129	0.0691667	0.0665093	1	ADAR[1.106666667]IFI35	1				NRG1
ADAR	IFIT2	1.10667	19	0.0012115	0.0691667	0.0665093	1	ADAR[1.106666667]IFIT2	1				NRG2
ADAR	IFITM2	1.10667	7	0.000446343	0.0691667	0.0665093	0	ADAR[1.106666667]IFITM2	1				NRIP1
ADAR	OAS1	1.10667	10	0.000637633	0.0691667	0.0665093	0	ADAR[1.106666667]OAS1	1				NRK
ADAR	OAS3	1.10667	11	0.000701396	0.0691667	0.0665093	0	ADAR[1.106666667]OAS3	1				NRROS
ADAR	RNASEL	1.10667	41	0.0026143	0.0691667	0.0665093	1	ADAR[1.106666667]RNASEL	1				NRXN2
ADAR	STAT2	1.10667	43	0.00274182	0.0691667	0.0665093	1	ADAR[1.106666667]STAT2	1				NRXN3
ADAR	XAF1	1.10667	40	0.00255053	0.0691667	0.0665093	1	ADAR[1.106666667]XAF1	1				NSD1
AIM2	NLRP1	1.10667	8	0.000510106	0.065098	0.0583285	0	AIM2[1.106666667]NLRP1	1				NT5DC2
AP3B1	AKAP9	1.10667	42	0.00267806	0.110667	0.0835364	1	AP3B1[1.106666667]AKAP9	1				NT5DC4
AP3B1	APBB1IP	1.10667	65	0.00414462	0.110667	0.0835364	1	AP3B1[1.106666667]APBB1IP	1				NTF4
AP3B1	ARAF	1.10667	70	0.00446343	0.110667	0.0835364	1	AP3B1[1.106666667]ARAF	1				NTSR1
AP3B1	ATG7	1.10667	73	0.00465472	0.110667	0.0835364	1	AP3B1[1.106666667]ATG7	1				NUDCD3
AP3B1	BCL2L11	1.10667	52	0.00331569	0.110667	0.0835364	1	AP3B1[1.106666667]BCL2L11	1				NUDT13
AP3B1	CNKSR1	1.10667	77	0.00490977	0.110667	0.0835364	1	AP3B1[1.106666667]CNKSR1	1				NUDT19
AP3B1	CNKSR2	1.10667	78	0.00497354	0.110667	0.0835364	1	AP3B1[1.106666667]CNKSR2	1				NUDT7
AP3B1	FGG	1.10667	56	0.00357075	0.110667	0.0835364	1	AP3B1[1.106666667]FGG	1				NUF2
AP3B1	FN1	1.10667	44	0.00280559	0.110667	0.0835364	1	AP3B1[1.106666667]FN1	1				NUMA1
AP3B1	ITGA2B	1.10667	39	0.00248677	0.110667	0.0835364	1	AP3B1[1.106666667]ITGA2B	1				NUMBL
AP3B1	JAK2	1.10667	75	0.00478225	0.110667	0.0835364	1	AP3B1[1.106666667]JAK2	1				NUP107
AP3B1	KDM7A	1.10667	84	0.00535612	0.110667	0.0835364	1	AP3B1[1.106666667]KDM7A	1				NUP133
AP3B1	KIAA1549	1.10667	43	0.00274182	0.110667	0.0835364	1	AP3B1[1.106666667]KIAA1549	1				NUP160
AP3B1	MPRIP	1.10667	46	0.00293311	0.110667	0.0835364	1	AP3B1[1.106666667]MPRIP	1				NUP188
AP3B1	RAF1	1.10667	81	0.00516483	0.110667	0.0835364	1	AP3B1[1.106666667]RAF1	1				NUP205
AP3B1	SND1	1.10667	85	0.00541988	0.110667	0.0835364	1	AP3B1[1.106666667]SND1	1				NUP210
AP3B1	TLN1	1.10667	76	0.00484601	0.110667	0.0835364	1	AP3B1[1.106666667]TLN1	1				NUP210L
AP3B1	VWF	1.10667	53	0.00337946	0.110667	0.0835364	1	AP3B1[1.106666667]VWF	1				NUP214
AP3B1	ZC3HAV1	1.10667	82	0.00522859	0.110667	0.0835364	1	AP3B1[1.106666667]ZC3HAV1	1				NUP62
ARPC1B	PDGFRB	1.10667	32	0.00204043	0.0922222	0.0729999	1	ARPC1B[1.106666667]PDGFRB	1				NUP85
ATM	BRCA1	1.10667	126	0.00803418	0.122963	0.08907	1	ATM[1.106666667]BRCA1	1				NUP88
ATM	BRCA2	1.10667	127	0.00809794	0.122963	0.08907	1	ATM[1.106666667]BRCA2	1				NUSAP1
ATM	ELOA2	1.10667	131	0.00835299	0.122963	0.08907	1	ATM[1.106666667]ELOA2	1				NVL
ATM	ELOB	1.10667	159	0.0101384	0.122963	0.08907	2	ATM[1.106666667]ELOB	1				NWD1
ATM	ERCC2	1.10667	189	0.0120513	0.122963	0.08907	2	ATM[1.106666667]ERCC2	1				NXF3
ATM	GTF2F1	1.10667	164	0.0104572	0.122963	0.08907	2	ATM[1.106666667]GTF2F1	1				NXF5
ATM	PTGDR	1.10667	157	0.0100108	0.122963	0.08907	2	ATM[1.106666667]PTGDR	1				NXT2
ATM	SMC1A	1.10667	130	0.00828923	0.122963	0.08907	1	ATM[1.106666667]SMC1A	1				OAS1
ATM	TAOK2	1.10667	120	0.0076516	0.122963	0.08907	1	ATM[1.106666667]TAOK2	1				OAS3
ATM	TAOK3	1.10667	121	0.00771536	0.122963	0.08907	1	ATM[1.106666667]TAOK3	1				OBSL1
ATM	TEX15	1.10667	177	0.0112861	0.122963	0.08907	2	ATM[1.106666667]TEX15	1				ODC1
ATM	TTC5	1.10667	115	0.00733278	0.122963	0.08907	1	ATM[1.106666667]TTC5	1				ODF1
BLK	AFDN	1.10667	44	0.00280559	0.110667	0.0780337	1	BLK[1.106666667]AFDN	1				OFD1
BLK	GPC1	1.10667	41	0.0026143	0.110667	0.0780337	1	BLK[1.106666667]GPC1	1				OGA
BLM	FAAP100	1.10667	97	0.00618504	0.100606	0.0783064	1	BLM[1.106666667]FAAP100	1				OGDH
BLM	FANCA	1.10667	85	0.00541988	0.100606	0.0783064	1	BLM[1.106666667]FANCA	1				OGFOD1
BLM	FANCB	1.10667	84	0.00535612	0.100606	0.0783064	1	BLM[1.106666667]FANCB	1				OGT
BLM	FANCF	1.10667	82	0.00522859	0.100606	0.0783064	1	BLM[1.106666667]FANCF	1				OLFM2
BLM	SLX4	1.10667	73	0.00465472	0.100606	0.0783064	1	BLM[1.106666667]SLX4	1				ONECUT3
BLNK	BCL6	1.10667	22	0.00140279	0.0851282	0.0711066	1	BLNK[1.106666667]BCL6	1				OPHN1
BLNK	BCR	1.10667	23	0.00146656	0.0851282	0.0711066	1	BLNK[1.106666667]BCR	1				OPLAH
BLNK	CD19	1.10667	30	0.0019129	0.0851282	0.0711066	1	BLNK[1.106666667]CD19	1				OPN1LW
BLNK	IBTK	1.10667	29	0.00184914	0.0851282	0.0711066	1	BLNK[1.106666667]IBTK	1				OPN3
BLNK	SH3BP5	1.10667	24	0.00153032	0.0851282	0.0711066	1	BLNK[1.106666667]SH3BP5	1				OPRM1
BRIP1	ERCC2	1.10667	64	0.00408085	0.0922222	0.0755057	1	BRIP1[1.106666667]ERCC2	1				OPTC
BRIP1	RTEL1	1.10667	67	0.00427214	0.0922222	0.0755057	1	BRIP1[1.106666667]RTEL1	1				OR10W1
BRIP1	TP53	1.10667	65	0.00414462	0.0922222	0.0755057	1	BRIP1[1.106666667]TP53	1				OR13C2
BTK	CD19	1.10667	51	0.00325193	0.110667	0.0788473	1	BTK[1.106666667]CD19	1				OR13C5
BTK	EPOR	1.10667	38	0.00242301	0.110667	0.0788473	1	BTK[1.106666667]EPOR	1				OR13G1
BTK	IBTK	1.10667	49	0.0031244	0.110667	0.0788473	1	BTK[1.106666667]IBTK	1				OR14A2
BTK	INPP5D	1.10667	44	0.00280559	0.110667	0.0788473	1	BTK[1.106666667]INPP5D	1				OR1A1
BTK	JAK2	1.10667	50	0.00318817	0.110667	0.0788473	1	BTK[1.106666667]JAK2	1				OR1D2
BTK	MS4A2	1.10667	46	0.00293311	0.110667	0.0788473	1	BTK[1.106666667]MS4A2	1				OR1L1
C3	ADRA2C	1.10667	221	0.0140917	0.122963	0.0887124	2	C3[1.106666667]ADRA2C	1				OR1L3
C3	AGTR2	1.10667	377	0.0240388	0.122963	0.0887124	2	C3[1.106666667]AGTR2	1				OR1L4
C3	AMELX	1.10667	376	0.023975	0.122963	0.0887124	2	C3[1.106666667]AMELX	1				OR1L6
C3	ANO8	1.10667	373	0.0237837	0.122963	0.0887124	2	C3[1.106666667]ANO8	1				OR1N2
C3	APOL1	1.10667	302	0.0192565	0.122963	0.0887124	2	C3[1.106666667]APOL1	1				OR2A14
C3	ARSB	1.10667	288	0.0183638	0.122963	0.0887124	2	C3[1.106666667]ARSB	1				OR2AJ1
C3	BDKRB2	1.10667	363	0.0231461	0.122963	0.0887124	2	C3[1.106666667]BDKRB2	1				OR2AK2
C3	BMP15	1.10667	383	0.0244213	0.122963	0.0887124	2	C3[1.106666667]BMP15	1				OR2C3
C3	BPIFB2	1.10667	372	0.02372	0.122963	0.0887124	2	C3[1.106666667]BPIFB2	1				OR2G2
C3	CCL13	1.10667	326	0.0207868	0.122963	0.0887124	2	C3[1.106666667]CCL13	1				OR2G3
C3	CCR7	1.10667	307	0.0195753	0.122963	0.0887124	2	C3[1.106666667]CCR7	1				OR2L3
C3	CCT8	1.10667	295	0.0188102	0.122963	0.0887124	2	C3[1.106666667]CCT8	1				OR2L5
C3	CFHR1	1.10667	189	0.0120513	0.122963	0.0887124	2	C3[1.106666667]CFHR1	1				OR2T10
C3	CFHR3	1.10667	188	0.0119875	0.122963	0.0887124	2	C3[1.106666667]CFHR3	1				OR2T12
C3	CFHR5	1.10667	191	0.0121788	0.122963	0.0887124	2	C3[1.106666667]CFHR5	1				OR2T35
C3	CHGB	1.10667	309	0.0197029	0.122963	0.0887124	2	C3[1.106666667]CHGB	1				OR2Y1
C3	CHRDL1	1.10667	352	0.0224447	0.122963	0.0887124	2	C3[1.106666667]CHRDL1	1				OR3A1
C3	CKAP4	1.10667	290	0.0184914	0.122963	0.0887124	2	C3[1.106666667]CKAP4	1				OR3A3
C3	CPPED1	1.10667	192	0.0122426	0.122963	0.0887124	2	C3[1.106666667]CPPED1	1				OR4C11
C3	CX3CL1	1.10667	366	0.0233374	0.122963	0.0887124	2	C3[1.106666667]CX3CL1	1				OR4D2
C3	CXCR1	1.10667	387	0.0246764	0.122963	0.0887124	2	C3[1.106666667]CXCR1	1				OR4D6
C3	CYB5R3	1.10667	401	0.0255691	0.122963	0.0887124	2	C3[1.106666667]CYB5R3	1				OR4D9
C3	DRD4	1.10667	344	0.0219346	0.122963	0.0887124	2	C3[1.106666667]DRD4	1				OR4L1
C3	ENAM	1.10667	316	0.0201492	0.122963	0.0887124	2	C3[1.106666667]ENAM	1				OR4N2
C3	FBN1	1.10667	271	0.0172799	0.122963	0.0887124	2	C3[1.106666667]FBN1	1				OR4N5
C3	FN1	1.10667	222	0.0141555	0.122963	0.0887124	2	C3[1.106666667]FN1	1				OR51B5
C3	GALR3	1.10667	193	0.0123063	0.122963	0.0887124	2	C3[1.106666667]GALR3	1				OR52B6
C3	GLA	1.10667	270	0.0172161	0.122963	0.0887124	2	C3[1.106666667]GLA	1				OR52L1
C3	GLB1	1.10667	232	0.0147931	0.122963	0.0887124	2	C3[1.106666667]GLB1	1				OR52N1
C3	GPC3	1.10667	257	0.0163872	0.122963	0.0887124	2	C3[1.106666667]GPC3	1				OR52N2
[truncated: 54,547 more rows]

## Sheet: GWAS_Functional
Core	Target	Distance	Rank	P-value(percentile)	Median_ratio	Average_ratio	Sphere	Route	Degrees_separation			Core Genes	Candidate Genes with at least one significant interaction	Overlapping Genes	Candidate Genes with Degree=1 with at least one Core Gene	Average Distance
ABO	ABO	0	0	0	0	0	0	ABO	0			ABO	A4GNT	ABO	AARD	7.1364
ACE2	ACE2	0	0	0	0	0	0	ACE2	0			ACE2	AARD	ACE2	AASDH
ACSF3	ACSF3	0	0	0	0	0	0	ACSF3	0			ACSF3	AARS2	ACSF3	ABCA1
ALOXE3	ALOXE3	0	0	0	0	0	0	ALOXE3	0			AGPAT1	AASDH	ALOXE3	ACOT4
APOE	APOE	0	0	0	0	0	0	APOE	0			ALOXE3	ABCA1	APOE	ACOX3
AR	AR	0	0	0	0	0	0	AR	0			APOE	ABCA13	AR	ACOXL
ATP11A	ATP11A	0	0	0	0	0	0	ATP11A	0			AR	ABCA7	ATP11A	ACTL7A
C9orf72	C9orf72	0	0	0	0	0	0	C9orf72	0			ARHGAP27	ABCC3	C9orf72	ACTRT1
CAT	CAT	0	0	0	0	0	0	CAT	0			ARL17A	ABCC8	CAT	ACTRT2
CCR5	CCR5	0	0	0	0	0	0	CCR5	0			ARL17B	ABCG2	CCR5	ACTRT3
CCRL2	CCRL2	0	0	0	0	0	0	CCRL2	0			ATP11A	ABHD15	CCRL2	ADAM17
CDH15	CDH15	0	0	0	0	0	0	CDH15	0			BCL11A	ABLIM1	CDH15	ADAM8
CEP97	CEP97	0	0	0	0	0	0	CEP97	0			BRF2	ABLIM3	CEP97	ADAR
CFTR	CFTR	0	0	0	0	0	0	CFTR	0			C9orf72	ABO	CFTR	ADGRG3
DNAH3	DNAH3	0	0	0	0	0	0	DNAH3	0			CAT	ABTB2	DNAH3	ADRA1A
ERAP2	ERAP2	0	0	0	0	0	0	ERAP2	0			CCR1	ACADL	ERAP2	ADRA2C
FBRSL1	FBRSL1	0	0	0	0	0	0	FBRSL1	0			CCR2	ACADS	FBRSL1	AGPAT2
FOXP4	FOXP4	0	0	0	0	0	0	FOXP4	0			CCR3	ACAN	FOXP4	AGRN
FUT2	FUT2	0	0	0	0	0	0	FUT2	0			CCR5	ACCS	FUT2	AGT
FYCO1	FYCO1	0	0	0	0	0	0	FYCO1	0			CCR9	ACE2	FYCO1	AGTR1
GOLGA3	GOLGA3	0	0	0	0	0	0	GOLGA3	0			CCRL2	ACKR1	GOLGA3	AGTR2
HLA-DRB5	HLA-DRB5	0	0	0	0	0	0	HLA-DRB5	0			CDH15	ACOT4	HLA-DRB5	AHR
ICAM1	ICAM1	0	0	0	0	0	0	ICAM1	0			CEP97	ACOX3	ICAM1	AKAP9
ICAM3	ICAM3	0	0	0	0	0	0	ICAM3	0			CFTR	ACOXL	ICAM3	AKR1C3
ICAM5	ICAM5	0	0	0	0	0	0	ICAM5	0			CRHR1	ACSF3	ICAM5	ALDH3A1
IFNAR2	IFNAR2	0	0	0	0	0	0	IFNAR2	0			CXCR6	ACSL4	IFNAR2	ALDH3A2
IL10RB	IL10RB	0	0	0	0	0	0	IL10RB	0			DLX3	ACTL7A	IL10RB	ALMS1
IZUMO1	IZUMO1	0	0	0	0	0	0	IZUMO1	0			DNAH3	ACTN2	IZUMO1	ALX1
OAS1	OAS1	0	0	0	0	0	0	OAS1	0			DPP9	ACTN3	OAS1	AMACR
OAS3	OAS3	0	0	0	0	0	0	OAS3	0			EFNA4	ACTR5	OAS3	AMELX
PPP1R15A	PPP1R15A	0	0	0	0	0	0	PPP1R15A	0			ELF5	ACTR8	PPP1R15A	ANO8
RAD50	RAD50	0	0	0	0	0	0	RAD50	0			ERAP2	ACTRT1	RAD50	AP1G1
THBS3	THBS3	0	0	0	0	0	0	THBS3	0			FBRSL1	ACTRT2	THBS3	AP4E1
TICAM1	TICAM1	0	0	0	0	0	0	TICAM1	0			FDX2	ACTRT3	TICAM1	APH1B
TLR3	TLR3	0	0	0	0	0	0	TLR3	0			FOXP4	ADA2	TLR3	APOA4
TLR7	TLR7	0	0	0	0	0	0	TLR7	0			FUT2	ADAM12	TLR7	APOB
TMPRSS2	TMPRSS2	0	0	0	0	0	0	TMPRSS2	0			FYCO1	ADAM15	TMPRSS2	APOBR
TYK2	TYK2	0	0	0	0	0	0	TYK2	0			GNL3	ADAM17	TYK2	APOC4
UNC93B1	UNC93B1	0	0	0	0	0	0	UNC93B1	0			GOLGA3	ADAM28	UNC93B1	APOE
XYLT1	XYLT1	0	0	0	0	0	0	XYLT1	0			HLA-A	ADAM8	XYLT1	APOL1
ZNF778	ZNF778	0	0	0	0	0	0	ZNF778	0			HLA-B	ADAMTS4	ZNF778	APOL2
ACE2	AGT	1.0375	1	6.37633e-05	0.0610294	0.0539663	0	ACE2[1.0375]AGT	1			HLA-C	ADAMTS5		APOO	7.1364
ALOXE3	CYP4F12	5.0303	1	6.37633e-05	0.132376	0.12178	0	ALOXE3[5.03030303]CYP4F12	1			HLA-DQA1	ADAP1		APP
ATP11A	SLC11A1	1.08852	1	6.37633e-05	0.0989568	0.0788929	0	ATP11A[1.08852459]SLC11A1	1			HLA-DQA2	ADAR		AQP9
C9orf72	SMCR8	1.33512	1	6.37633e-05	0.0741734	0.0622074	0	C9orf72[1.335120643]SMCR8	1			HLA-DQB1	ADCY1		AR
CCR1	CCR7	1.08379	1	6.37633e-05	0.0903156	0.072337	0	CCR1[1.083786725]CCR7	1			HLA-DQB2	ADCY2		AREG
CCR2	TAS1R3	1.07328	1	6.37633e-05	0.0894397	0.0720652	0	CCR2[1.073275862]TAS1R3	1			HLA-DRB1	ADCY3		ARHGEF12
CDH15	JUP	1.08852	1	6.37633e-05	0.0907104	0.0709634	0	CDH15[1.08852459]JUP	1			HLA-DRB5	ADCY4		ARHGEF40
CEP97	CCP110	1.0375	1	6.37633e-05	0.10375	0.0721849	0	CEP97[1.0375]CCP110	1			HLA-E	ADCY8		ARID1A
DPP9	FLNA	2.30556	1	6.37633e-05	0.0922222	0.0793881	0	DPP9[2.305555556]FLNA	1			HLA-F	ADCY9		ARL11
ICAM4	ITGAL	1.09571	1	6.37633e-05	0.0644535	0.0528805	0	ICAM4[1.095709571]ITGAL	1			HLA-G	ADD1		ARRB2
ICAM5	ITGAL	1.08972	1	6.37633e-05	0.0641009	0.0540655	0	ICAM5[1.089715536]ITGAL	1			HSD17B14	ADGRA2		ASB11
IRF3	ZBP1	1.07909	1	6.37633e-05	0.119899	0.0864885	0	IRF3[1.079089924]ZBP1	1			ICAM1	ADGRA3		ASB12
KANSL1	KANSL3	1.04622	1	6.37633e-05	0.0615423	0.0585961	0	KANSL1[1.046218487]KANSL3	1			ICAM3	ADGRB1		ASB14
MAMSTR	MYOCD	2.62797	1	6.37633e-05	0.0796354	0.0756256	0	MAMSTR[2.627968338]MYOCD	1			ICAM4	ADGRB3		ASB15
PGLS	H6PD	1.13829	1	6.37633e-05	0.0379429	0.0350484	0	PGLS[1.138285714]H6PD	1			ICAM5	ADGRE1		ASB16
RGMA	NEO1	1.09211	1	6.37633e-05	0.0682566	0.0658313	0	RGMA[1.092105263]NEO1	1			IFIT3	ADGRG3		ASB17
TLR3	TLR8	1.0641	1	6.37633e-05	0.0886752	0.0738901	0	TLR3[1.064102564]TLR8	1			IFNAR1	ADGRV1		ASB18
TMPRSS2	TMPRSS4	1.17039	1	6.37633e-05	0.0557328	0.0517357	0	TMPRSS2[1.170387779]TMPRSS4	1			IFNAR2	ADH1B		ASMT
TULP2	IFT140	4.20253	1	6.37633e-05	0.113582	0.105703	0	TULP2[4.202531646]IFT140	1			IL10RB	ADH7		ASMTL
TYK2	OSMR	1.05732	1	6.37633e-05	0.105732	0.0775967	0	TYK2[1.057324841]OSMR	1			IRF3	ADRA1A		ASTL
UNC93B1	TLR3	1.10299	1	6.37633e-05	0.0580521	0.0482798	0	UNC93B1[1.102990033]TLR3	1			IRF7	ADRA2C		ATAD2B
ZBTB11	LONRF2	6.42581	1	6.37633e-05	0.156727	0.140889	0	ZBTB11[6.425806452]LONRF2	1			IZUMO1	ADRM1		ATF4
APOE	APOA4	1.08852	2	0.000127527	0.108852	0.0774203	0	APOE[1.08852459]APOA4	1			KANSL1	AFAP1L1		ATG13
BCL11A	TCF4	2.11465	2	0.000127527	0.117481	0.102137	0	BCL11A[2.114649682]TCF4	1			KAT7	AFDN		ATG7
C9orf72	WDR41	1.35326	2	0.000127527	0.0751812	0.0630526	0	C9orf72[1.35326087]WDR41	1			KEAP1	AFG1L		ATM
CEP97	CEP290	1.04732	2	0.000127527	0.104732	0.072868	0	CEP97[1.047318612]CEP290	1			KLRC2	AFTPH		ATP8B4
DLX3	AHR	2.16993	2	0.000127527	0.127643	0.105708	0	DLX3[2.169934641]AHR	1			LRRC37A	AGA		ATR
DPP9	PRCP	5.13402	2	0.000127527	0.205361	0.176782	0	DPP9[5.134020619]PRCP	1			LRRC37A2	AGAP2		ATRN
EFNA4	EFNB1	1.10055	2	0.000127527	0.0846579	0.068278	0	EFNA4[1.100552486]EFNB1	1			LZTFL1	AGL		B3GALNT1
FUT2	EXOC6	2.11465	2	0.000127527	0.0919413	0.0795182	0	FUT2[2.114649682]EXOC6	1			MAMSTR	AGPAT2		BARD1
GNL3	WDR18	1.04622	2	0.000127527	0.0615423	0.0526426	0	GNL3[1.046218487]WDR18	1			MAPT	AGRN		BBS4
GOLGA3	COG3	1.10421	2	0.000127527	0.0613452	0.0545691	0	GOLGA3[1.10421286]COG3	1			NOTCH4	AGRP		BBS9
ICAM3	ITGAL	1.20581	2	0.000127527	0.0669895	0.0623546	0	ICAM3[1.205811138]ITGAL	1			NSF	AGT		BCAN
IFIT3	STAT2	1.10055	2	0.000127527	0.0647384	0.0651877	0	IFIT3[1.100552486]STAT2	1			NUCB1	AGTR1		BCL6
IFNAR1	IFNAR2	1.10177	2	0.000127527	0.0847515	0.071829	0	IFNAR1[1.101769912]IFNAR2	1			OAS1	AGTR2		BDKRB2
KANSL1	KAT8	1.05174	2	0.000127527	0.0618672	0.0589055	0	KANSL1[1.051742344]KAT8	1			OAS3	AHCTF1		BGN
RAD50	NBN	1.02364	2	0.000127527	0.093058	0.0753618	0	RAD50[1.023638232]NBN	1			PGLS	AHI1		BMP15
SLC6A20	STX2	5.29787	2	0.000127527	0.151368	0.131337	0	SLC6A20[5.29787234]STX2	1			PLEKHM1	AHR		BMP7
STH	FUCA1	6.26073	2	0.000127527	0.272206	0.227688	0	STH[2.053608247]PRDX6[1.076756757]FUCA1	2			PLSCR1	AIFM1		BOP1
TMPRSS2	AR	2.06211	2	0.000127527	0.0981958	0.0911533	0	TMPRSS2[2.062111801]AR	1			PPP1R15A	AIM2		BPIFB2
TULP2	TULP4	5.00503	2	0.000127527	0.135271	0.125887	0	TULP2[5.005025126]TULP4	1			RAD50	AIPL1		BPTF
UNC93B1	TLR8	1.10421	2	0.000127527	0.0581165	0.0483333	0	UNC93B1[1.10421286]TLR8	1			RGMA	AIRE		BRCA1
ATP11A	PLAU	1.09692	3	0.00019129	0.0997197	0.0795011	0	ATP11A[1.0969163]PLAU	1			RPL24	AK5		BRCA2
BCL11A	FLT3	2.15119	3	0.00019129	0.11951	0.103902	0	BCL11A[2.151187905]FLT3	1			SELP	AK7		BRCC3
C9orf72	KNDC1	1.38333	3	0.00019129	0.0768519	0.0644537	0	C9orf72[1.383333333]KNDC1	1			SLC6A20	AK8		BRS3
CRHR1	GPR83	1.08734	3	0.00019129	0.0836412	0.0667414	0	CRHR1[1.087336245]GPR83	1			STH	AK9		BRSK1
FYCO1	GPC3	2.42336	3	0.00019129	0.110153	0.0942009	0	FYCO1[2.423357664]GPC3	1			TBK1	AKAP1		BST1
IFNAR2	IFNGR2	1.19568	3	0.00019129	0.0854056	0.0725206	0	IFNAR2[1.195678271]IFNGR2	1			TCF19	AKAP12		C2CD3
IRF7	TLR3	1.08615	3	0.00019129	0.120683	0.0844638	0	IRF7[1.086150491]TLR3	1			THBS3	AKAP13		C3AR1
LRRC37A	NWD1	5.13402	3	0.00019129	0.128351	0.120773	0	LRRC37A[5.134020619]NWD1	1			TICAM1	AKAP8		C5
LRRC37A2	NWD1	5.13402	3	0.00019129	0.128351	0.120773	0	LRRC37A2[5.134020619]NWD1	1			TLR3	AKAP9		C5AR1
NUCB1	MFGE8	1.09091	3	0.00019129	0.0991736	0.075863	0	NUCB1[1.090909091]MFGE8	1			TLR7	AKIP1		CABP1
PGLS	G6PD	4.55314	3	0.00019129	0.151771	0.140194	0	PGLS[1.138285714]H6PD[1.138285714]G6PD	2			TMPRSS2	AKR1A1		CALCA
RAD50	ATR	1.03212	3	0.00019129	0.0938295	0.0759866	0	RAD50[1.032124352]ATR	1			TRIM46	AKR1C3		CALCOCO2
SELP	SELPLG	1.245	3	0.00019129	0.0732353	0.0658386	0	SELP[1.245]SELPLG	1			TULP2	ALDH16A1		CAMK2G
STH	GLB1	6.26306	3	0.00019129	0.272307	0.227772	0	STH[2.053608247]PRDX6[1.077922078]GLB1	2			TYK2	ALDH1B1		CAMP
TCF19	MBD2	6.84127	3	0.00019129	0.273651	0.232349	0	TCF19[2.338028169]CHD4[1.082608696]MBD2	2			UNC93B1	ALDH3A1		CAPZA3
THBS3	CD36	1.245	3	0.00019129	0.0732353	0.0710498	0	THBS3[1.245]CD36	1			WNT3	ALDH3A2		CASP8
TLR7	IRAK2	1.08972	3	0.00019129	0.0641009	0.065015	0	TLR7[1.089715536]IRAK2	1			XCR1	ALK		CASR
TMPRSS2	NKX3-1	2.2844	3	0.00019129	0.108781	0.10098	0	TMPRSS2[2.28440367]NKX3-1	1			XYLT1	ALMS1		CAT
XYLT1	GPC4	1.08972	3	0.00019129	0.0641009	0.056098	0	XYLT1[1.089715536]GPC4	1			ZBTB11	ALOX12		CBLL2
[truncated: 22,231 more rows]

## Sheet: SUMMARY
Core List	Genes in Core List mapped in HGC	Significant Interactions (p<0.05)	Average Distance	Candidate Genes with at least one significant interaction	Overlapping Genes (Degree=0)	Candidate Genes with Degree=0 or 1 with at least one Core Gene
[truncated: 4 more rows]
